# Supplementary material for: Transcriptional profiling of two contrasting genotypes uncovers molecular mechanisms underlying salt tolerance in alfalfa
Source: Sci Rep. 2021 Mar 4;11:5210. doi: 10.1038/s41598-021-84461-w (PMC7933430; doi:10.1038/s41598-021-84461-w)
Supplement: Supplementary file 1 — Supplementary Table S1. [file 41598_2021_84461_MOESM1_ESM.xlsx]

## Sheet: Sheet1
Supplementary Table S1. Experimental setup showing leaf and roots samples from two genotypes SISA 14-1 (G03; tolerant) and SISA 10 (G09; sensitive), subjected to irrigation waters of control and high salinity.
Tissue	Replication	Control			Salt treatment
		G03	G09		G03	G09
Leaf	R1	C03LR1	C09LR1		T03LR1	T09LR1
	R2	C03LR2	C09LR2		T03LR2	T09LR2
	R3	C03LR3	C09LR3		T03LR3	T09LR3
Root	R1	C03RR1	C09RR1		T03RR1	T09RR1
	R2	C03RR2	C09RR2		T03RR2	T09RR2
	R3	C03RR3	C09RR3		T03RR3	T09RR3
