# Supplementary material for: Transcriptional profiling of two contrasting genotypes uncovers molecular mechanisms underlying salt tolerance in alfalfa
Source: Sci Rep. 2021 Mar 4;11:5210. doi: 10.1038/s41598-021-84461-w (PMC7933430; doi:10.1038/s41598-021-84461-w)
Supplement: Supplementary file 2 — Supplementary Table S2. [file 41598_2021_84461_MOESM2_ESM.xlsx]

## Sheet: Sheet1
Supplementary Table S2. Summary of reads of 24 RNA-Seq libraries
Sample_tissue	Sample_ID	Raw Reads	Clean reads	Clean Gbases	Error (%)	Q20 (%)	Q30 (%)	GC (%)	Total mapped
Leaf	C03LR1	97788872	93515942	14.03	0.01	98.29	95.59	42.34	75699138	0.8095
Leaf	C03LR2	48773550	46398334	6.96	0.01	97.74	94.4	42.45	37061466	0.7988
Leaf	C03LR3	144942132	137730596	20.66	0.01	97.69	94.3	42.39	110421086	0.8017
Root	C03RR1	50325914	48605464	7.29	0.01	97.94	94.93	44.87	27818174	0.5723
Root	C03RR2	44059412	42557084	6.38	0.01	98.05	95.17	43.51	29475682	0.6926
Root	C03RR3	59637352	57717990	8.66	0.01	97.95	94.95	42.99	39558152	0.6854
Leaf	T03LR1	79036732	75129150	11.27	0.01	97.79	94.53	42.83	59939102	0.7978
Leaf	T03LR2	145156114	137684538	20.65	0.01	97.87	94.73	42.46	110673064	0.8038
Leaf	T03LR3	83755188	80299292	12.04	0.01	97.79	94.75	39.89	59873868	0.7456
Root	T03RR1	85962410	83219846	12.48	0.01	97.96	94.94	44.32	51378604	0.6174
Root	T03RR2	75899580	73558070	11.03	0.01	97.97	94.93	45.08	40934144	0.5565
Root	T03RR3	60857074	58953544	8.84	0.01	98.01	95.06	43.96	36819228	0.6245
Leaf	C09LR1	113382672	110008078	16.5	0.01	97.78	94.52	42.23	86033674	0.7821
Leaf	C09LR2	96537234	93636148	14.05	0.01	98.03	95.04	42.33	74935034	0.8003
Leaf	C09LR3	63092392	60840744	9.13	0.01	97.68	94.36	42.25	46236084	0.76
Root	C09RR1	68596422	66230660	9.93	0.01	98.04	95.14	42.89	45008656	0.6796
Root	C09RR2	56723510	54849412	8.23	0.01	97.93	94.91	43.88	36746986	0.67
Root	C09RR3	66705278	64416536	9.66	0.01	98.02	95.12	42.84	44672318	0.6935
Leaf	T09LR1	61208886	59094596	8.86	0.01	98.13	95.34	42.69	47154840	0.798
Leaf	T09LR2	53004610	50985104	7.65	0.01	98.04	95.13	42.35	40255244	0.7895
Leaf	T09LR3	53881026	51897782	7.78	0.01	98.08	95.23	42.55	41367176	0.7971
Root	T09RR1	63122546	61022062	9.15	0.01	98.04	95.16	44.11	39009820	0.6393
Root	T09RR2	70186758	67779660	10.17	0.01	98.05	95.18	44.93	40939286	0.604
Root	T09RR3	65194124	62972688	9.45	0.01	98	95.1	44	41556180	0.6599
