# Supplementary material for: Transcriptional profiling of two contrasting genotypes uncovers molecular mechanisms underlying salt tolerance in alfalfa
Source: Sci Rep. 2021 Mar 4;11:5210. doi: 10.1038/s41598-021-84461-w (PMC7933430; doi:10.1038/s41598-021-84461-w)
Supplement: Supplementary file 3 — Supplementary Table S3. [file 41598_2021_84461_MOESM3_ESM.xlsx]

## Sheet: Sheet1
Supplementary Table S3. Summary for gene ontology (GO) annotations
GO ID	Description	Ontology	Unigenes	Percentage
GO:0009987	cellular process	Biological Process	79378	53.7904
GO:0008152	metabolic process	Biological Process	74371	50.3974
GO:0044699	single-organism process	Biological Process	61214	41.4816
GO:0065007	biological regulation	Biological Process	27012	18.3047
GO:0050789	regulation of biological process	Biological Process	24899	16.8728
GO:0051179	localization	Biological Process	22295	15.1082
GO:0050896	response to stimulus	Biological Process	19161	12.9844
GO:0071840	cellular component organization or biogenesis	Biological Process	12988	8.80131
GO:0023052	signaling	Biological Process	9704	6.57591
GO:0051704	multi-organism process	Biological Process	8191	5.55062
GO:0032501	multicellular organismal process	Biological Process	4538	3.07517
GO:0032502	developmental process	Biological Process	3796	2.57236
GO:0000003	reproduction	Biological Process	1758	1.19131
GO:0022414	reproductive process	Biological Process	1663	1.12693
GO:0048519	negative regulation of biological process	Biological Process	1521	1.0307
GO:0048518	positive regulation of biological process	Biological Process	1401	0.949386
GO:0040011	locomotion	Biological Process	1265	0.857226
GO:0002376	immune system process	Biological Process	1075	0.728473
GO:0022610	biological adhesion	Biological Process	855	0.57939
GO:0044848	biological phase	Biological Process	162	0.109779
GO:0001906	cell killing	Biological Process	153	0.10368
GO:0040007	growth	Biological Process	148	0.100292
GO:0007610	behavior	Biological Process	106	0.0718308
GO:0098754	detoxification	Biological Process	72	0.0487907
GO:0048511	rhythmic process	Biological Process	57	0.038626
GO:0098743	cell aggregation	Biological Process	9	0.00609884
GO:0005623	cell	Cellular Component	41778	28.3108
GO:0044464	cell part	Cellular Component	41777	28.3101
GO:0043226	organelle	Cellular Component	26670	18.0729
GO:0032991	macromolecular complex	Cellular Component	26275	17.8052
GO:0016020	membrane	Cellular Component	24076	16.3151
GO:0044425	membrane part	Cellular Component	22451	15.2139
GO:0044422	organelle part	Cellular Component	14905	10.1004
GO:0031974	membrane-enclosed lumen	Cellular Component	3744	2.53712
GO:0044423	virion part	Cellular Component	2523	1.70971
GO:0019012	virion	Cellular Component	2523	1.70971
GO:0005576	extracellular region	Cellular Component	1451	0.983269
GO:0044421	extracellular region part	Cellular Component	1196	0.810468
GO:0044217	other organism part	Cellular Component	758	0.513658
GO:0044215	other organism	Cellular Component	758	0.513658
GO:0031012	extracellular matrix	Cellular Component	498	0.337469
GO:0030054	cell junction	Cellular Component	85	0.0576002
GO:0044420	extracellular matrix component	Cellular Component	16	0.0108424
GO:0044456	synapse part	Cellular Component	12	0.00813179
GO:0045202	synapse	Cellular Component	12	0.00813179
GO:0055044	symplast	Cellular Component	5	0.00338825
GO:0009295	nucleoid	Cellular Component	5	0.00338825
GO:0005488	binding	Molecular Function	86989	58.948
GO:0003824	catalytic activity	Molecular Function	65997	44.7228
GO:0005215	transporter activity	Molecular Function	9607	6.51017
GO:0001071	nucleic acid binding transcription factor activity	Molecular Function	4394	2.97759
GO:0005198	structural molecule activity	Molecular Function	3366	2.28097
GO:0098772	molecular function regulator	Molecular Function	3077	2.08513
GO:0060089	molecular transducer activity	Molecular Function	2324	1.57486
GO:0000988	transcription factor activity, protein binding	Molecular Function	1161	0.786751
GO:0016209	antioxidant activity	Molecular Function	788	0.533987
GO:0016530	metallochaperone activity	Molecular Function	32	0.0216848
