# Supplementary material for: Transcriptional profiling of two contrasting genotypes uncovers molecular mechanisms underlying salt tolerance in alfalfa
Source: Sci Rep. 2021 Mar 4;11:5210. doi: 10.1038/s41598-021-84461-w (PMC7933430; doi:10.1038/s41598-021-84461-w)
Supplement: Supplementary file 4 — Supplementary Table S4. [file 41598_2021_84461_MOESM4_ESM.xlsx]

## Sheet: C03LvsT03L
Gene_id	log2FoldChange	padj	Gene Length	NR Description	Gene Ontology	Description
Cluster-49084.135857	-12.032	0.0005735	1141	unknown [Medicago truncatula]
Cluster-49084.145962	8.6695	0.0005735	1142	unknown [Medicago truncatula]
Cluster-49084.128291	11.349	0.0025869	8886	WD-40 repeat protein/beige protein [Medicago truncatula]	BP:GO:0006952;MF:GO:0005515;	BP:defense response; MF:protein binding
Cluster-49084.132537	-11.68	0.0025869	2260	heavy metal-associated domain protein [Medicago truncatula]	BP:GO:0030001;MF:GO:0046872;	BP:metal ion transport; MF:metal ion binding
Cluster-49084.174443	11.081	0.0049009	2027	pathogen-inducible alpha-dioxygenase [Medicago truncatula]
Cluster-49084.176771	10.853	0.0079073	2364	Heterogeneous nuclear ribonucleoprotein K [Medicago truncatula]>gi|357447243|ref|XP_003593897.1| Heterogeneous nuclear ribonucleoprotein K [Medicago truncatula]>gi|355482943|gb|AES64146.1| RNA-binding KH domain protein [Medicago truncatula]	MF:GO:0003723;CC:GO:0030529	MF:RNA binding; CC:intracellular ribonucleoprotein complex
Cluster-49084.174439	10.761	0.0098902	2027	pathogen-inducible alpha-dioxygenase [Medicago truncatula]
Cluster-49084.139084	-11.185	0.01084	405	ribosomal protein S18 (chloroplast) [Medicago hybrida]>gi|675298538|gb|AIL56157.1| ribosomal protein S18 (chloroplast) [Medicago hybrida]	BP:GO:0042254; BP:GO:0006412;MF:GO:0003735;CC:GO:0005622; CC:GO:0005840	BP:ribosome biogenesis; BP:translation; MF:structural constituent of ribosome; CC:intracellular; CC:ribosome
Cluster-49084.106700	10.441	0.015644	910	ribosomal protein S4 (chloroplast) [Medicago hybrida]>gi|827045337|ref|YP_009141675.1| ribosomal protein S4 (chloroplast) [Medicago papillosa]>gi|675298506|gb|AIL56125.1| ribosomal protein S4 (chloroplast) [Medicago hybrida]>gi|675298582|gb|AIL56200.1| ribosomal protein S4 (chloroplast) [Medicago papillosa]	MF:GO:0019843; MF:GO:0003723;CC:GO:0005622	MF:rRNA binding; MF:RNA binding; CC:intracellular
Cluster-49084.123057	10.476	0.015644	1230	sulfate/bicarbonate/oxalate exchanger and transporter sat-1 [Medicago truncatula]	BP:GO:0008272;MF:GO:0015116;CC:GO:0016021	BP:sulfate transport; MF:sulfate transmembrane transporter activity; CC:integral component of membrane
Cluster-49084.132329	10.349	0.017646	4116	Brassinosteroid receptor [Medicago truncatula]>gi|355491552|gb|AES72755.1| LRR receptor-like kinase family protein [Medicago truncatula]	BP:GO:0009069; BP:GO:0016310; BP:GO:0006468;MF:GO:0004674; MF:GO:0004672; MF:GO:0005524; MF:GO:0005515;CC:GO:0016021	BP:serine family amino acid metabolic process; BP:phosphorylation; BP:protein phosphorylation; MF:protein serine/threonine kinase activity; MF:protein kinase activity; MF:ATP binding; MF:protein binding; CC:integral component of membrane
Cluster-49084.175427	10.358	0.017646	2619	hypothetical protein MTR_1g115610 [Medicago truncatula]	CC:GO:0019028	CC:viral capsid
Cluster-49084.126522	10.24	0.018469	2651	Mitogen activated protein kinase 16-2 [Medicago truncatula]>gi|355483145|gb|AES64348.1| MAP kinase-like protein [Medicago truncatula]	BP:GO:0000165; BP:GO:0007178; BP:GO:0006468; BP:GO:0016310; BP:GO:0009069;MF:GO:0004707; MF:GO:0005524; MF:GO:0016773; MF:GO:0004672;CC:GO:0016020	BP:MAPK cascade; BP:transmembrane receptor protein serine/threonine kinase signaling pathway; BP:protein phosphorylation; BP:phosphorylation; BP:serine family amino acid metabolic process; MF:MAP kinase activity; MF:ATP binding; MF:phosphotransferase activity, alcohol group as acceptor; MF:protein kinase activity; CC:membrane
Cluster-49084.140697	-10.306	0.018469	1298	Aquaporin PIP11 [Medicago truncatula]>gi|14538013|gb|AAK66766.1|AF386739_1 aquaporin protein PIP1;1 [Medicago truncatula]>gi|355517921|gb|AES99544.1| major intrinsic protein (MIP) family transporter [Medicago truncatula]	BP:GO:0006810;MF:GO:0005215;CC:GO:0016020; CC:GO:0016021	BP:transport; MF:transporter activity; CC:membrane; CC:integral component of membrane
Cluster-49084.154899	10.276	0.018469	2488	mannosyl-oligosaccharide 1,2-alpha-mannosidase [Medicago truncatula]	BP:GO:0005975;MF:GO:0005509; MF:GO:0004571;CC:GO:0016020	BP:carbohydrate metabolic process; MF:calcium ion binding; MF:mannosyl-oligosaccharide 1,2-alpha-mannosidase activity; CC:membrane
Cluster-49084.164407	10.247	0.018469	1568	Jasmonate O-methyltransferase [Medicago truncatula]>gi|355523435|gb|AET03889.1| salicylic acid carboxyl methyltransferase [Medicago truncatula]	BP:GO:0032259;MF:GO:0008168;	BP:methylation; MF:methyltransferase activity
Cluster-49084.88327	10.179	0.018975	1741	Vacuolar cation/proton exchanger [Medicago truncatula]>gi|355516970|gb|AES98593.1| vacuolar cation/proton exchanger 3 [Medicago truncatula]	BP:GO:0006816; BP:GO:0006885; BP:GO:0055085; BP:GO:0006812;MF:GO:0015369;CC:GO:0016021	BP:calcium ion transport; BP:regulation of pH; BP:transmembrane transport; BP:cation transport; MF:calcium:proton antiporter activity; CC:integral component of membrane
Cluster-49084.169500	10.13	0.02128	2463	hypothetical protein PHAVU_008G196900g [Phaseolus vulgaris]>gi|561014586|gb|ESW13447.1| hypothetical protein PHAVU_008G196900g [Phaseolus vulgaris]	BP:GO:0016117; BP:GO:0019068; BP:GO:0055114; BP:GO:0008033; BP:GO:0050708;MF:GO:0071949; MF:GO:0050660; MF:GO:0016491; MF:GO:0016705;CC:GO:0005737	BP:carotenoid biosynthetic process; BP:virion assembly; BP:oxidation-reduction process; BP:tRNA processing; BP:regulation of protein secretion; MF:FAD binding; MF:flavin adenine dinucleotide binding; MF:oxidoreductase activity; MF:oxidoreductase activity, acting on paired donors, with incorporation or reduction of molecular oxygen; CC:cytoplasm
Cluster-49084.113131	-10.194	0.022118	623	unknown [Medicago truncatula]
Cluster-49084.133403	-10.47	0.02378	1676	hypothetical protein B456_009G224800 [Gossypium raimondii]	MF:GO:0003924;	MF:GTPase activity
Cluster-49084.179154	10.004	0.02528	1347	plant gibberellin 2-oxidase [Medicago truncatula]	BP:GO:0055114;MF:GO:0016491;	BP:oxidation-reduction process; MF:oxidoreductase activity
Cluster-49084.101061	9.9039	0.026288	1747	Transporter, putative [Medicago truncatula]>gi|355515851|gb|AES97474.1| auxin efflux carrier family protein [Medicago truncatula]	BP:GO:0055085;;CC:GO:0016021	BP:transmembrane transportCC:integral component of membrane
Cluster-49084.112005	9.8557	0.026288	1903	PREDICTED: histidine kinase 4 [Cicer arietinum]>gi|828316473|ref|XP_012572068.1| PREDICTED: histidine kinase 4 [Cicer arietinum]	BP:GO:0016310; BP:GO:0000160; BP:GO:0007165;MF:GO:0000155;CC:GO:0009365	BP:phosphorylation; BP:phosphorelay signal transduction system; BP:signal transduction; MF:phosphorelay sensor kinase activity; CC:protein histidine kinase complex
Cluster-49084.116487	9.9105	0.026288	3076	Double-strand-break repair protein rad21-like protein [Medicago truncatula]	MF:GO:0005515;	MF:protein binding
Cluster-49084.131785	9.8864	0.026288	2570	hypothetical protein MTR_2g089840 [Medicago truncatula]>gi|357482685|ref|XP_003611629.1| hypothetical protein MTR_5g016100 [Medicago truncatula]>gi|355512964|gb|AES94587.1| DUF1230 family protein [Medicago truncatula]>gi|388506430|gb|AFK41281.1| unknown [Medicago truncatula]
Cluster-49084.138188	10.328	0.026288	871	Cbs domain protein [Medicago truncatula]>gi|355517432|gb|AES99055.1| cystathionine beta-synthase (CBS) family protein [Medicago truncatula]
Cluster-49084.138858	-10.338	0.026288	1477	RecName: Full=Malate dehydrogenase [NADP], chloroplastic; AltName: Full=NADP-MDH; Flags: Precursor [Medicago sativa]>gi|2827076|gb|AAB99753.1| malate dehydrogenase precursor [Medicago sativa]	BP:GO:0055114;MF:GO:0016491; MF:GO:0016616;	BP:oxidation-reduction process; MF:oxidoreductase activity; MF:oxidoreductase activity, acting on the CH-OH group of donors, NAD or NADP as acceptor
Cluster-49084.142510	10.017	0.026288	904	unknown [Medicago truncatula]>gi|657395726|gb|KEH35925.1| GTP-binding nuclear Ran-like protein [Medicago truncatula]	BP:GO:0007186; BP:GO:0007264; BP:GO:0007165;MF:GO:0005524; MF:GO:0003723; MF:GO:0003924; MF:GO:0005525; MF:GO:0031683; MF:GO:0004871; MF:GO:0019001; MF:GO:0016887; MF:GO:0003724;	BP:G-protein coupled receptor signaling pathway; BP:small GTPase mediated signal transduction; BP:signal transduction; MF:ATP binding; MF:RNA binding; MF:GTPase activity; MF:GTP binding; MF:G-protein beta/gamma-subunit complex binding; MF:signal transducer activity; MF:guanyl nucleotide binding; MF:ATPase activity; MF:RNA helicase activity
Cluster-49084.218008	9.9135	0.026288	1839	SWI/SNF complex subunit SMARCC2 [Medicago truncatula]>gi|355491835|gb|AES73038.1| SWI/SNF complex protein [Medicago truncatula]	MF:GO:0005515; MF:GO:0003677; MF:GO:0003682;CC:GO:0000785; CC:GO:0005634	MF:protein binding; MF:DNA binding; MF:chromatin binding; CC:chromatin; CC:nucleus
Cluster-49084.156918	9.7902	0.030679	2082	Ubiquitin carboxyl-terminal hydrolase [Medicago truncatula]>gi|355510910|gb|AES92052.1| BTB/POZ and MATH domain protein [Medicago truncatula]	BP:GO:0000045;MF:GO:0016787; MF:GO:0005515;CC:GO:0005737	BP:autophagosome assembly; MF:hydrolase activity; MF:protein binding; CC:cytoplasm
Cluster-49084.165978	9.7572	0.03212	2470	zinc knuckle (CCHC-type) family protein, putative [Medicago truncatula]	MF:GO:0003676; MF:GO:0008270; MF:GO:0003677;	MF:nucleic acid binding; MF:zinc ion binding; MF:DNA binding
Cluster-49084.114560	10.065	0.035387	1765	eukaryotic release factor 1 (eRF1) family protein [Medicago truncatula]
Cluster-49084.115979	-8.0738	0.035387	1887	PREDICTED: serine/arginine-rich splicing factor RSZ21A-like [Nelumbo nucifera]>gi|719985203|ref|XP_010251308.1| PREDICTED: serine/arginine-rich splicing factor RSZ21A-like [Nelumbo nucifera]	MF:GO:0003676; MF:GO:0008270;	MF:nucleic acid binding; MF:zinc ion binding
Cluster-49084.182504	9.6631	0.037189	1739	multi-copper oxidase-like protein [Medicago truncatula]	BP:GO:0055114;MF:GO:0005507; MF:GO:0016491;	BP:oxidation-reduction process; MF:copper ion binding; MF:oxidoreductase activity
Cluster-49084.118185	9.6288	0.038341	1052	ABC transporter B family protein [Medicago truncatula]	BP:GO:0055114; BP:GO:0055085; BP:GO:0006351; BP:GO:0006810;MF:GO:0003714; MF:GO:0042626; MF:GO:0005524; MF:GO:0051287; MF:GO:0016616;CC:GO:0016021; CC:GO:0005667	BP:oxidation-reduction process; BP:transmembrane transport; BP:transcription, DNA-templated; BP:transport; MF:transcription corepressor activity; MF:ATPase activity, coupled to transmembrane movement of substances; MF:ATP binding; MF:NAD binding; MF:oxidoreductase activity, acting on the CH-OH group of donors, NAD or NADP as acceptor; CC:integral component of membrane; CC:transcription factor com…
Cluster-49084.118491	-9.9156	0.038341	550	hypothetical chloroplast RF19 (chloroplast) [Medicago papillosa]>gi|675298636|gb|AIL56254.1| hypothetical chloroplast RF19 (chloroplast) [Medicago papillosa]
Cluster-49084.133512	9.5756	0.038341	1481	Ubiquitin carrier protein E2 [Medicago truncatula]>gi|217075280|gb|ACJ86000.1| unknown [Medicago truncatula]>gi|355521486|gb|AET01940.1| ubiquitin-conjugating enzyme [Medicago truncatula]>gi|388490584|gb|AFK33358.1| unknown [Medicago truncatula]	MF:GO:0016881; MF:GO:0005515;	MF:acid-amino acid ligase activity; MF:protein binding
Cluster-49084.136019	9.884	0.038341	5692	eukaryotic translation initiation factor 4G-like protein [Medicago truncatula]	MF:GO:0003723; MF:GO:0005515;	MF:RNA binding; MF:protein binding
Cluster-49084.136802	9.5145	0.038341	852	Sieve element-occluding protein [Medicago truncatula]>gi|307101686|gb|ADN32808.1| sieve element occlusion c [Medicago truncatula]>gi|355479808|gb|AES61011.1| sieve element occlusion protein [Medicago truncatula]
Cluster-49084.147083	-10.013	0.038341	1136	unknown [Medicago truncatula]
Cluster-49084.147150	9.6245	0.038341	1118	ATP-dependent Clp protease proteolytic subunit [Medicago truncatula]>gi|217072528|gb|ACJ84624.1| unknown [Medicago truncatula]>gi|355508309|gb|AES89451.1| ATP-dependent Clp protease proteolytic protein [Medicago truncatula]	BP:GO:0019836; BP:GO:0006508;MF:GO:0004252;CC:GO:0005576	BP:hemolysis by symbiont of host erythrocytes; BP:proteolysis; MF:serine-type endopeptidase activity; CC:extracellular region
Cluster-49084.152385	9.8772	0.038341	2205	CONSTANS-like zinc finger protein [Medicago truncatula]>gi|355524871|gb|AET05325.1| zinc finger constans-like protein [Medicago truncatula]	MF:GO:0005515; MF:GO:0008270; MF:GO:0005096;CC:GO:0005622	MF:protein binding; MF:zinc ion binding; MF:GTPase activator activity; CC:intracellular
Cluster-49084.154425	9.9001	0.038341	3512	Ferrochelatase [Medicago truncatula]>gi|355524438|gb|AET04892.1| ferrochelatase [Medicago truncatula]	BP:GO:0009405; BP:GO:0015994; BP:GO:0006783;MF:GO:0003950; MF:GO:0004325;CC:GO:0005576	BP:pathogenesis; BP:chlorophyll metabolic process; BP:heme biosynthetic process; MF:NAD+ ADP-ribosyltransferase activity; MF:ferrochelatase activity; CC:extracellular region
Cluster-49084.160956	9.5888	0.038341	2646	Peroxisomal acyl-CoA oxidase 1A [Medicago truncatula]>gi|355509739|gb|AES90881.1| peroxisomal acyl-coenzyme A oxidase-like protein [Medicago truncatula]	BP:GO:0006118; BP:GO:0006635; BP:GO:0008152; BP:GO:0006637; BP:GO:0055114;MF:GO:0050660; MF:GO:0016627; MF:GO:0003997; MF:GO:0003995;CC:GO:0005777	BP:obsolete electron transport; BP:fatty acid beta-oxidation; BP:metabolic process; BP:acyl-CoA metabolic process; BP:oxidation-reduction process; MF:flavin adenine dinucleotide binding; MF:oxidoreductase activity, acting on the CH-CH group of donors; MF:acyl-CoA oxidase activity; MF:acyl-CoA dehydrogenase activity; CC:peroxisome
Cluster-49084.185391	-9.6935	0.038341	403	unknown [Medicago truncatula]	CC:GO:0016020	CC:membrane
Cluster-49084.187583	9.5443	0.038341	2168	VAMP-associated protein [Medicago truncatula]
Cluster-49084.190547	9.6638	0.038341	1016	Aspartate-semialdehyde dehydrogenase [Medicago truncatula]>gi|355525007|gb|AET05461.1| aspartate-semialdehyde dehydrogenase [Medicago truncatula]	BP:GO:0009097; BP:GO:0009088; BP:GO:0000051; BP:GO:0009085; BP:GO:0009089; BP:GO:0008652; BP:GO:0055114; BP:GO:0009086; BP:GO:0006566; BP:GO:0006544; BP:GO:0006563;MF:GO:0046983; MF:GO:0003942; MF:GO:0016620; MF:GO:0051287; MF:GO:0004073; MF:GO:0050661;CC:GO:0005737	BP:isoleucine biosynthetic process; BP:threonine biosynthetic process; BP:obsolete urea cycle intermediate metabolic process; BP:lysine biosynthetic process; BP:lysine biosynthetic process via diaminopimelate; BP:cellular amino acid biosynthetic process; BP:oxidation-reduction process; BP:methionine biosynthetic process; BP:threonine metabolic process; BP:glycine metabolic process; BP:L-serine me…
Cluster-49084.260184	-9.9539	0.038341	2375	Heat-shock protein [Medicago truncatula]>gi|355511342|gb|AES92484.1| heat shock 70 kDa protein [Medicago truncatula]	BP:GO:0016973; BP:GO:0005975; BP:GO:0000902;MF:GO:0016787; MF:GO:0005524; MF:GO:0016773;CC:GO:0005643	BP:poly(A)+ mRNA export from nucleus; BP:carbohydrate metabolic process; BP:cell morphogenesis; MF:hydrolase activity; MF:ATP binding; MF:phosphotransferase activity, alcohol group as acceptor; CC:nuclear pore
Cluster-49084.5532	9.5154	0.038341	718	transmembrane protein, putative [Medicago truncatula]	CC:GO:0005887	CC:integral component of plasma membrane
Cluster-49084.119747	-9.5366	0.039497	2023		BP:GO:0030154; BP:GO:0007275;;	BP:cell differentiation; BP:multicellular organismal development
Cluster-49084.129606	-9.8211	0.039497	2377	HSP20-like chaperone superfamily protein [Medicago truncatula]	BP:GO:0006814; BP:GO:0006525; BP:GO:0006090; BP:GO:0071436; BP:GO:0006560;MF:GO:0016757; MF:GO:0015081; MF:GO:0008948;CC:GO:0016020	BP:sodium ion transport; BP:arginine metabolic process; BP:pyruvate metabolic process; BP:sodium ion export; BP:proline metabolic process; MF:transferase activity, transferring glycosyl groups; MF:sodium ion transmembrane transporter activity; MF:oxaloacetate decarboxylase activity; CC:membrane
Cluster-49084.133128	9.7788	0.039497	1117	Short-chain alcohol dehydrogenase [Medicago truncatula]>gi|355493867|gb|AES75070.1| short-chain alcohol dehydrogenase [Medicago truncatula]	BP:GO:0055114; BP:GO:0008152;MF:GO:0016491; MF:GO:0003824; MF:GO:0000166; MF:GO:0050662;	BP:oxidation-reduction process; BP:metabolic process; MF:oxidoreductase activity; MF:catalytic activity; MF:nucleotide binding; MF:coenzyme binding
Cluster-49084.133757	9.4351	0.039497	2394	Sec14p-like phosphatidylinositol transfer family protein [Medicago truncatula]	BP:GO:0008033;MF:GO:0016879; MF:GO:0000166; MF:GO:0005524;CC:GO:0005737	BP:tRNA processing; MF:ligase activity, forming carbon-nitrogen bonds; MF:nucleotide binding; MF:ATP binding; CC:cytoplasm
Cluster-49084.134837	9.451	0.039497	1930	prolyl-tRNA synthetase family protein [Medicago truncatula]	BP:GO:0006418;MF:GO:0000166; MF:GO:0005524; MF:GO:0004812;	BP:tRNA aminoacylation for protein translation; MF:nucleotide binding; MF:ATP binding; MF:aminoacyl-tRNA ligase activity
Cluster-49084.141571	-9.7973	0.039497	1643	ribosomal protein S6 kinase [Medicago truncatula]	BP:GO:0009069; BP:GO:0006468; BP:GO:0016310;MF:GO:0004674; MF:GO:0004672; MF:GO:0016773; MF:GO:0005524;CC:GO:0016020; CC:GO:0005680	BP:serine family amino acid metabolic process; BP:protein phosphorylation; BP:phosphorylation; MF:protein serine/threonine kinase activity; MF:protein kinase activity; MF:phosphotransferase activity, alcohol group as acceptor; MF:ATP binding; CC:membrane; CC:anaphase-promoting complex
Cluster-49084.155644	9.4458	0.039497	2292	Elongation of fatty acids protein [Medicago truncatula]>gi|124359716|gb|ABD32385.2| GNS1/SUR4 membrane protein [Medicago truncatula]>gi|355501328|gb|AES82531.1| GNS1/SUR4 membrane family protein [Medicago truncatula]>gi|388509788|gb|AFK42960.1| unknown [Medicago truncatula]	CC:GO:0016021	CC:integral component of membrane
Cluster-49084.156276	9.4616	0.039497	1507	kinase AFC1 [Medicago truncatula]	BP:GO:0006468;MF:GO:0016773; MF:GO:0005524; MF:GO:0004672;CC:GO:0016020	BP:protein phosphorylation; MF:phosphotransferase activity, alcohol group as acceptor; MF:ATP binding; MF:protein kinase activity; CC:membrane
Cluster-49084.162163	9.4099	0.039497	2315	Acyl-peptide hydrolase-like protein [Medicago truncatula]>gi|355489113|gb|AES70316.1| acyl-peptide hydrolase-like protein [Medicago truncatula]	BP:GO:0008152; BP:GO:0006508;MF:GO:0016787; MF:GO:0008236;CC:GO:0005576	BP:metabolic process; BP:proteolysis; MF:hydrolase activity; MF:serine-type peptidase activity; CC:extracellular region
Cluster-49084.173388	9.7861	0.039497	2264	Xylan 1 4-beta-xylosidase [Medicago truncatula]>gi|657394224|gb|KEH34893.1| glycoside hydrolase family 3 amino-terminal domain protein [Medicago truncatula]	BP:GO:0006355; BP:GO:0005975;MF:GO:0004553; MF:GO:0003700;CC:GO:0005634; CC:GO:0005667	BP:regulation of transcription, DNA-templated; BP:carbohydrate metabolic process; MF:hydrolase activity, hydrolyzing O-glycosyl compounds; MF:transcription factor activity, sequence-specific DNA binding; CC:nucleus; CC:transcription factor complex
Cluster-49084.185642	9.5845	0.039497	2267	Neutral invertase [Medicago truncatula]>gi|355480274|gb|AES61477.1| neutral/alkaline invertase [Medicago truncatula]	BP:GO:0008152; BP:GO:0006810;MF:GO:0042626; MF:GO:0005524; MF:GO:0033926;CC:GO:0016021	BP:metabolic process; BP:transport; MF:ATPase activity, coupled to transmembrane movement of substances; MF:ATP binding; MF:glycopeptide alpha-N-acetylgalactosaminidase activity; CC:integral component of membrane
Cluster-49084.37900	-9.423	0.039497	1190	hypothetical protein MTR_1g110370 [Medicago truncatula]>gi|355481682|gb|AES62885.1| DUF1639 family protein [Medicago truncatula]
Cluster-49084.131862	9.702	0.041734	3524	hypothetical protein MTR_5g006890 [Medicago truncatula]>gi|355512111|gb|AES93734.1| RNA helicase SDE3-like protein [Medicago truncatula]	BP:GO:0009616; BP:GO:0019079;MF:GO:0003677; MF:GO:0005524; MF:GO:0008026; MF:GO:0016787; MF:GO:0003676;	BP:virus induced gene silencing; BP:viral genome replication; MF:DNA binding; MF:ATP binding; MF:ATP-dependent helicase activity; MF:hydrolase activity; MF:nucleic acid binding
Cluster-49084.102782	9.4701	0.042029	1273	hypothetical protein MTR_8g006290 [Medicago truncatula]>gi|355520743|gb|AET01197.1| phosphoglycerate mutase family protein [Medicago truncatula]
Cluster-49084.104085	9.3432	0.042029	3790	ENBP1 [Medicago truncatula]>gi|657400566|gb|AES58767.2| transcription factor jumonji (JmjC) domain protein, putative [Medicago truncatula]	BP:GO:0032259; BP:GO:0045859;MF:GO:0046872; MF:GO:0003677; MF:GO:0004860; MF:GO:0008168; MF:GO:0008270;CC:GO:0005576	BP:methylation; BP:regulation of protein kinase activity; MF:metal ion binding; MF:DNA binding; MF:protein kinase inhibitor activity; MF:methyltransferase activity; MF:zinc ion binding; CC:extracellular region
Cluster-49084.104504	9.3317	0.042029	797	hypothetical protein MTR_5g008720 [Medicago truncatula]>gi|355512275|gb|AES93898.1| DUF506 family protein [Medicago truncatula]
Cluster-49084.105912	9.4773	0.042029	2517	Monosaccharide-sensing protein [Medicago truncatula]>gi|355492916|gb|AES74119.1| tonoplast monosaccharide transporter 2 [Medicago truncatula]	BP:GO:0055085;MF:GO:0022891; MF:GO:0022857;CC:GO:0016021	BP:transmembrane transport; MF:substrate-specific transmembrane transporter activity; MF:transmembrane transporter activity; CC:integral component of membrane
Cluster-49084.112198	-9.1247	0.042029	1393	Hydroxyacylglutathione hydrolase [Medicago truncatula]>gi|355507875|gb|AES89017.1| hydroxyacylglutathione hydrolase [Medicago truncatula]	BP:GO:0006750; BP:GO:0006090;MF:GO:0004416; MF:GO:0046872; MF:GO:0003824; MF:GO:0008270;	BP:glutathione biosynthetic process; BP:pyruvate metabolic process; MF:hydroxyacylglutathione hydrolase activity; MF:metal ion binding; MF:catalytic activity; MF:zinc ion binding
Cluster-49084.112980	-9.1621	0.042029	1216	unknown [Medicago truncatula]>gi|657404884|gb|KEH43485.1| RNA pseudouridine synthase [Medicago truncatula]	BP:GO:0001522; BP:GO:0009451;MF:GO:0009982; MF:GO:0003723;	BP:pseudouridine synthesis; BP:RNA modification; MF:pseudouridine synthase activity; MF:RNA binding
Cluster-49084.113560	9.2474	0.042029	2017	Endoribonuclease Dicer [Medicago truncatula]	BP:GO:0051252;MF:GO:0003677; MF:GO:0005524; MF:GO:0003676; MF:GO:0016787; MF:GO:0016891;	BP:regulation of RNA metabolic process; MF:DNA binding; MF:ATP binding; MF:nucleic acid binding; MF:hydrolase activity; MF:endoribonuclease activity, producing 5'-phosphomonoesters
Cluster-49084.113862	9.5125	0.042029	2527	O-fucosyltransferase family protein [Medicago truncatula]
Cluster-49084.114445	9.2039	0.042029	2173		MF:GO:0005515;	MF:protein binding
Cluster-49084.117036	-9.3034	0.042029	374
Cluster-49084.123138	9.5907	0.042029	3244	unusual kinase, putative [Medicago truncatula]
Cluster-49084.123971	-9.6664	0.042029	2475	Membrane attack complex component/perforin/complement C9 [Medicago truncatula]>gi|657396352|gb|AES63168.2| MACPF domain protein [Medicago truncatula]	MF:GO:0043565;	MF:sequence-specific DNA binding
Cluster-49084.125693	9.1559	0.042029	901	P-loop nucleoside triphosphate hydrolase superfamily protein, putative [Medicago truncatula]	MF:GO:0005515;CC:GO:0016020	MF:protein binding; CC:membrane
Cluster-49084.127093	9.645	0.042029	1668	Serine/Threonine kinase family protein [Medicago truncatula]	BP:GO:0006468;MF:GO:0005524; MF:GO:0004672;	BP:protein phosphorylation; MF:ATP binding; MF:protein kinase activity
Cluster-49084.127140	9.5816	0.042029	1734	hypothetical protein MTR_3g069790 [Medicago truncatula]>gi|355489870|gb|AES71073.1| adenylyl cyclase [Medicago truncatula]
Cluster-49084.127275	9.1979	0.042029	945	26S proteasome regulatory complex component [Medicago truncatula]
Cluster-49084.129575	-9.3429	0.042029	944	unknown [Medicago truncatula]>gi|657405306|gb|KEH43799.1| 1,2-dihydroxy-3-keto-5-methylthiopentene dioxygenase [Medicago truncatula]	BP:GO:0055114; BP:GO:0006568; BP:GO:0006355;MF:GO:0010309; MF:GO:0005506; MF:GO:0000334; MF:GO:0045735;	BP:oxidation-reduction process; BP:tryptophan metabolic process; BP:regulation of transcription, DNA-templated; MF:acireductone dioxygenase [iron(II)-requiring] activity; MF:iron ion binding; MF:3-hydroxyanthranilate 3,4-dioxygenase activity; MF:nutrient reservoir activity
Cluster-49084.132025	-9.5888	0.042029	1103	PREDICTED: uncharacterized protein LOC101507698 [Cicer arietinum]
Cluster-49084.136297	9.4996	0.042029	1790	Protein argonaute [Medicago truncatula]>gi|355508911|gb|AES90053.1| eukaryotic translation initiation factor 2c, putative [Medicago truncatula]	MF:GO:0003676; MF:GO:0005515;	MF:nucleic acid binding; MF:protein binding
Cluster-49084.138396	9.6022	0.042029	2076	3-ketoacyl-CoA synthase [Medicago truncatula]>gi|657405781|gb|KEH44222.1| 3-ketoacyl-CoA synthase-like protein [Medicago truncatula]	BP:GO:0008610; BP:GO:0006633; BP:GO:0042967;MF:GO:0004315; MF:GO:0016747;CC:GO:0016020; CC:GO:0005835	BP:lipid biosynthetic process; BP:fatty acid biosynthetic process; BP:acyl-carrier-protein biosynthetic process; MF:3-oxoacyl-[acyl-carrier-protein] synthase activity; MF:transferase activity, transferring acyl groups other than amino-acyl groups; CC:membrane; CC:fatty acid synthase complex
Cluster-49084.143728	-9.644	0.042029	2313	P-loop nucleoside triphosphate hydrolase superfamily protein [Medicago truncatula]	BP:GO:0006310; BP:GO:0006614; BP:GO:0006810; BP:GO:0006281; BP:GO:0002949;MF:GO:0016887; MF:GO:0098519; MF:GO:0003723; MF:GO:0005525; MF:GO:0043531; MF:GO:0003724; MF:GO:0005524; MF:GO:0009378;CC:GO:0009379; CC:GO:0005657; CC:GO:0016021	BP:DNA recombination; BP:SRP-dependent cotranslational protein targeting to membrane; BP:transport; BP:DNA repair; BP:tRNA threonylcarbamoyladenosine modification; MF:ATPase activity; MF:nucleotide phosphatase activity, acting on free nucleotides; MF:RNA binding; MF:GTP binding; MF:ADP binding; MF:RNA helicase activity; MF:ATP binding; MF:four-way junction helicase activity; CC:Holliday junction …
Cluster-49084.144282	-9.6032	0.042029	1387	hypothetical protein MTR_4g014600 [Medicago truncatula]>gi|355505624|gb|AES86766.1| hypothetical protein MTR_4g014600 [Medicago truncatula]
Cluster-49084.145499	9.1776	0.042029	1884	PREDICTED: uncharacterized RNA-binding protein C25G10.01-like isoform X2 [Glycine max]>gi|571474306|ref|XP_006586190.1| PREDICTED: uncharacterized RNA-binding protein C25G10.01-like isoform X3 [Glycine max]	MF:GO:0003676;	MF:nucleic acid binding
Cluster-49084.147484	7.2797	0.042029	1250	aspartate aminotransferase [Medicago truncatula]	BP:GO:0009058;MF:GO:0030170;	BP:biosynthetic process; MF:pyridoxal phosphate binding
Cluster-49084.148824	9.6346	0.042029	2816	Global transcription factor group [Medicago truncatula]>gi|355491175|gb|AES72378.1| transcription elongation factor SPT5-like protein, putative [Medicago truncatula]	BP:GO:0006412; BP:GO:0032968; BP:GO:0042254;MF:GO:0003735;CC:GO:0005840	BP:translation; BP:positive regulation of transcription elongation from RNA polymerase II promoter; BP:ribosome biogenesis; MF:structural constituent of ribosome; CC:ribosome
Cluster-49084.151273	9.1597	0.042029	2672	calcium-binding EF hand protein [Medicago truncatula]	MF:GO:0005515; MF:GO:0005509;	MF:protein binding; MF:calcium ion binding
Cluster-49084.151416	9.6662	0.042029	2179	Cell division protease ftsH-like protein [Medicago truncatula]>gi|355492203|gb|AES73406.1| ATP-dependent zinc metalloprotease FTSH protein [Medicago truncatula]	BP:GO:0006310; BP:GO:0019079; BP:GO:0002949; BP:GO:0006508; BP:GO:0030163; BP:GO:0006281; BP:GO:0051301;MF:GO:0016887; MF:GO:0016301; MF:GO:0003678; MF:GO:0004222; MF:GO:0009378; MF:GO:0005524; MF:GO:0017111; MF:GO:0046872;CC:GO:0005886; CC:GO:0005657; CC:GO:0009379; CC:GO:0016021	BP:DNA recombination; BP:viral genome replication; BP:tRNA threonylcarbamoyladenosine modification; BP:proteolysis; BP:protein catabolic process; BP:DNA repair; BP:cell division; MF:ATPase activity; MF:kinase activity; MF:DNA helicase activity; MF:metalloendopeptidase activity; MF:four-way junction helicase activity; MF:ATP binding; MF:nucleoside-triphosphatase activity; MF:metal ion binding; CC:…
Cluster-49084.157431	9.2492	0.042029	1587	hypothetical protein MTR_1g054355 [Medicago truncatula]	BP:GO:0035556;;	BP:intracellular signal transduction
Cluster-49084.162472	9.2217	0.042029	3924		BP:GO:0006687; BP:GO:0006665; BP:GO:0006807; BP:GO:0005975;MF:GO:0004348;CC:GO:0016021	BP:glycosphingolipid metabolic process; BP:sphingolipid metabolic process; BP:nitrogen compound metabolic process; BP:carbohydrate metabolic process; MF:glucosylceramidase activity; CC:integral component of membrane
Cluster-49084.162750	9.187	0.042029	2576	CwfJ family protein/zinc finger (CCCH-type) family protein [Medicago truncatula]	BP:GO:0006355;MF:GO:0046872;	BP:regulation of transcription, DNA-templated; MF:metal ion binding
Cluster-49084.163644	-9.1573	0.042029	3793	DEAD box ATP-dependent RNA helicase [Medicago truncatula]	MF:GO:0046914; MF:GO:0003677; MF:GO:0005524; MF:GO:0016787; MF:GO:0003676;	MF:transition metal ion binding; MF:DNA binding; MF:ATP binding; MF:hydrolase activity; MF:nucleic acid binding
Cluster-49084.164178	-9.5827	0.042029	1000	Zinc finger CCCH domain-containing protein [Medicago truncatula]
Cluster-49084.164601	9.3073	0.042029	1392	Polygalacturonase-1 non-catalytic subunit beta [Medicago truncatula]>gi|355514486|gb|AES96109.1| polygalacturonase non-catalytic protein [Medicago truncatula]
Cluster-49084.166214	-9.3134	0.042029	933	Auxin-induced protein 6B [Medicago truncatula]>gi|355493064|gb|AES74267.1| SAUR-like auxin-responsive family protein [Medicago truncatula]	BP:GO:0030163; BP:GO:0009733;MF:GO:0008914;	BP:protein catabolic process; BP:response to auxin; MF:leucyltransferase activity
Cluster-49084.167622	9.2739	0.042029	1125	unknown [Medicago truncatula]>gi|657383475|gb|KEH27176.1| polyketide cyclase/dehydrase and lipid transporter [Medicago truncatula]	BP:GO:0009607; BP:GO:0006952;;	BP:response to biotic stimulus; BP:defense response
Cluster-49084.174062	-9.5231	0.042029	1321	hypothetical protein B456_011G148900, partial [Gossypium raimondii]	MF:GO:0005515;	MF:protein binding
Cluster-49084.191715	9.552	0.042029	1120	Epoxide hydrolase [Medicago truncatula]>gi|355513347|gb|AES94970.1| alpha/beta fold hydrolase [Medicago truncatula]	BP:GO:0046656; BP:GO:0006886; BP:GO:0015994; BP:GO:0015996; BP:GO:0009058; BP:GO:0006505;MF:GO:0016787; MF:GO:0016788; MF:GO:0047746; MF:GO:0050524;	BP:folic acid biosynthetic process; BP:intracellular protein transport; BP:chlorophyll metabolic process; BP:chlorophyll catabolic process; BP:biosynthetic process; BP:GPI anchor metabolic process; MF:hydrolase activity; MF:hydrolase activity, acting on ester bonds; MF:chlorophyllase activity; MF:coenzyme-B sulfoethylthiotransferase activity
Cluster-49084.211113	7.4902	0.042029	1992	E3 ubiquitin-protein ligase UPL1-like protein [Medicago truncatula]
Cluster-49084.241989	9.1766	0.042029	3686	NBS-LRR disease resistance protein [Medicago truncatula]	MF:GO:0005198; MF:GO:0005524; MF:GO:0005515; MF:GO:0043531;CC:GO:0019028	MF:structural molecule activity; MF:ATP binding; MF:protein binding; MF:ADP binding; CC:viral capsid
Cluster-49084.91805	-9.2236	0.042029	936	unknown [Medicago truncatula]
Cluster-49084.94509	9.1953	0.042029	1571		BP:GO:0006260;MF:GO:0003887;CC:GO:0042575	BP:DNA replication; MF:DNA-directed DNA polymerase activity; CC:DNA polymerase complex
Cluster-49084.122068	9.1548	0.042121	1506	beta-1,3-galactosyltransferase-like protein [Medicago truncatula]	BP:GO:0006486;MF:GO:0008378;CC:GO:0016020	BP:protein glycosylation; MF:galactosyltransferase activity; CC:membrane
Cluster-49084.140270	-9.4603	0.042121	1757	Beta-amylase [Medicago truncatula]>gi|355483052|gb|AES64255.1| beta-amylase [Medicago truncatula]	BP:GO:0000272; BP:GO:0005985; BP:GO:0005982;MF:GO:0043169; MF:GO:0016161;	BP:polysaccharide catabolic process; BP:sucrose metabolic process; BP:starch metabolic process; MF:cation binding; MF:beta-amylase activity
Cluster-49084.143189	-9.4575	0.042121	1163	hypothetical protein MTR_5g091710 [Medicago truncatula]>gi|355518786|gb|AET00410.1| tropomyosin-like protein, putative [Medicago truncatula]	BP:GO:0006323; BP:GO:0007155; BP:GO:0048193; BP:GO:0030168; BP:GO:0006308; BP:GO:0007165; BP:GO:0006810; BP:GO:0006858; BP:GO:0051258; BP:GO:0006606; BP:GO:0048309; BP:GO:0051028;MF:GO:0030674; MF:GO:0005102; MF:GO:0008855; MF:GO:0008092; MF:GO:0005515;CC:GO:0019898; CC:GO:0016020; CC:GO:0005886; CC:GO:0009318; CC:GO:0005577; CC:GO:0016021; CC:GO:0005737	BP:DNA packaging; BP:cell adhesion; BP:Golgi vesicle transport; BP:platelet activation; BP:DNA catabolic process; BP:signal transduction; BP:transport; BP:extracellular transport; BP:protein polymerization; BP:protein import into nucleus; BP:endoplasmic reticulum inheritance; BP:mRNA transport; MF:protein binding, bridging; MF:receptor binding; MF:exodeoxyribonuclease VII activity; MF:cytoskeleta…
Cluster-49084.155119	9.4567	0.042121	1436	LRR receptor-like kinase family protein [Medicago truncatula]	BP:GO:0006468;MF:GO:0005515; MF:GO:0005524; MF:GO:0004672;	BP:protein phosphorylation; MF:protein binding; MF:ATP binding; MF:protein kinase activity
Cluster-49084.172304	9.4473	0.042121	1103	Cytochrome P450 [Medicago truncatula]>gi|355491501|gb|AES72704.1| cytochrome P450 family protein [Medicago truncatula]	BP:GO:0055114; BP:GO:0006118;MF:GO:0004497; MF:GO:0005506; MF:GO:0016705; MF:GO:0009055; MF:GO:0020037;	BP:oxidation-reduction process; BP:obsolete electron transport; MF:monooxygenase activity; MF:iron ion binding; MF:oxidoreductase activity, acting on paired donors, with incorporation or reduction of molecular oxygen; MF:electron carrier activity; MF:heme binding
Cluster-49084.177422	9.1358	0.042121	2710	Glutamate receptor 3.6 [Medicago truncatula]>gi|355513711|gb|AES95334.1| glutamate receptor 3.2 [Medicago truncatula]	BP:GO:0006508; BP:GO:0006811; BP:GO:0007268; BP:GO:0035235; BP:GO:0007165; BP:GO:0030436;MF:GO:0004190; MF:GO:0005234; MF:GO:0004970;CC:GO:0030288; CC:GO:0016021; CC:GO:0016020	BP:proteolysis; BP:ion transport; BP:synaptic transmission; BP:ionotropic glutamate receptor signaling pathway; BP:signal transduction; BP:asexual sporulation; MF:aspartic-type endopeptidase activity; MF:extracellular-glutamate-gated ion channel activity; MF:ionotropic glutamate receptor activity; CC:outer membrane-bounded periplasmic space; CC:integral component of membrane; CC:membrane
Cluster-49084.180160	9.4339	0.042121	4931	G1121 protein [Medicago truncatula]
Cluster-49084.182012	9.4642	0.042121	2804	FG-GAP repeat protein [Medicago truncatula]	MF:GO:0005509;CC:GO:0005856; CC:GO:0016020	MF:calcium ion binding; CC:cytoskeleton; CC:membrane
Cluster-49084.198497	-9.1512	0.042121	2485	N-acetyltransferase, putative [Medicago truncatula]>gi|355512072|gb|AES93695.1| acetyltransferase (GNAT) domain protein [Medicago truncatula]	BP:GO:0042967;MF:GO:0008080;	BP:acyl-carrier-protein biosynthetic process; MF:N-acetyltransferase activity
Cluster-49084.84565	9.1261	0.042121	2451	Beta-glucosidase [Medicago truncatula]	BP:GO:0005975;MF:GO:0004553;	BP:carbohydrate metabolic process; MF:hydrolase activity, hydrolyzing O-glycosyl compounds
Cluster-49084.112467	9.0722	0.042746	1678	DUF674 family protein [Medicago truncatula]
Cluster-49084.114503	9.0803	0.042746	3680	Mannosyl-oligosaccharide 1,2-alpha-mannosidase [Medicago truncatula]	MF:GO:0008289;	MF:lipid binding
Cluster-49084.130874	9.3182	0.042746	2550	unknown [Medicago truncatula]	BP:GO:0042381; BP:GO:0015979; BP:GO:0006275; BP:GO:0019684; BP:GO:0070072; BP:GO:0006270; BP:GO:0006265;MF:GO:0005524; MF:GO:0043565; MF:GO:0003677; MF:GO:0003916;CC:GO:0005576; CC:GO:0009523; CC:GO:0016021; CC:GO:0005694	BP:hemolymph coagulation; BP:photosynthesis; BP:regulation of DNA replication; BP:photosynthesis, light reaction; BP:vacuolar proton-transporting V-type ATPase complex assembly; BP:DNA replication initiation; BP:DNA topological change; MF:ATP binding; MF:sequence-specific DNA binding; MF:DNA binding; MF:DNA topoisomerase activity; CC:extracellular region; CC:photosystem II; CC:integral component …
Cluster-49084.133743	-9.1783	0.042746	1406	zinc finger constans-like protein [Medicago truncatula]	MF:GO:0005515;	MF:protein binding
Cluster-49084.138786	9.3551	0.042746	3691	NAD(P)H-quinone oxidoreductase subunit K [Medicago truncatula]	BP:GO:0006744; BP:GO:0015986; BP:GO:0015992; BP:GO:0055114; BP:GO:0015991; BP:GO:0006120; BP:GO:0006119; BP:GO:0006814;MF:GO:0046961; MF:GO:0046933; MF:GO:0008137; MF:GO:0016820; MF:GO:0051536;CC:GO:0045259; CC:GO:0033178; CC:GO:0045261	BP:ubiquinone biosynthetic process; BP:ATP synthesis coupled proton transport; BP:proton transport; BP:oxidation-reduction process; BP:ATP hydrolysis coupled proton transport; BP:mitochondrial electron transport, NADH to ubiquinone; BP:oxidative phosphorylation; BP:sodium ion transport; MF:proton-transporting ATPase activity, rotational mechanism; MF:proton-transporting ATP synthase activity, rot…
Cluster-49084.142419	9.0573	0.042746	2454	Pentatricopeptide repeat-containing protein [Medicago truncatula]
Cluster-49084.143954	9.4056	0.042746	4556	phosphoglucan, water dikinase [Medicago truncatula]	BP:GO:0006508; BP:GO:0016310;MF:GO:0004197; MF:GO:0016301; MF:GO:2001070; MF:GO:0005524; MF:GO:0005198;	BP:proteolysis; BP:phosphorylation; MF:cysteine-type endopeptidase activity; MF:kinase activity; MF:starch binding; MF:ATP binding; MF:structural molecule activity
Cluster-49084.145253	9.049	0.042746	2874	chromosome-associated kinesin KIF4A-like protein [Medicago truncatula]	BP:GO:0007017; BP:GO:0007018;MF:GO:0005524; MF:GO:0003777; MF:GO:0008017;CC:GO:0005874; CC:GO:0045298	BP:microtubule-based process; BP:microtubule-based movement; MF:ATP binding; MF:microtubule motor activity; MF:microtubule binding; CC:microtubule; CC:tubulin complex
Cluster-49084.145891	-9.4196	0.042746	2568	hypothetical protein MTR_1g069440 [Medicago truncatula]
Cluster-49084.148395	9.0242	0.042746	1590	zinc-binding alcohol dehydrogenase family protein [Medicago truncatula]	BP:GO:0009306; BP:GO:0006813; BP:GO:0055114;MF:GO:0016616; MF:GO:0051287;CC:GO:0016020	BP:protein secretion; BP:potassium ion transport; BP:oxidation-reduction process; MF:oxidoreductase activity, acting on the CH-OH group of donors, NAD or NADP as acceptor; MF:NAD binding; CC:membrane
Cluster-49084.148969	9.0407	0.042746	1442	phosphatidylinositol-4-phosphate 5-kinase family protein [Medicago truncatula]
Cluster-49084.155588	9.0511	0.042746	3379	MAP kinase kinase kinase-like protein [Medicago truncatula]	BP:GO:0006468;MF:GO:0005524; MF:GO:0004672;	BP:protein phosphorylation; MF:ATP binding; MF:protein kinase activity
Cluster-49084.156776	9.4075	0.042746	2811	paired amphipathic helix SIN3-like protein [Medicago truncatula]
Cluster-49084.156809	-9.362	0.042746	1351	respiratory burst oxidase homologue [Medicago truncatula]	BP:GO:0055114;MF:GO:0016491;	BP:oxidation-reduction process; MF:oxidoreductase activity
Cluster-49084.157772	9.0921	0.042746	1980	YTH domain family protein [Medicago truncatula]>gi|355481977|gb|AES63180.1| evolutionarily carboxy-terminal region protein [Medicago truncatula]
Cluster-49084.160845	9.4081	0.042746	1239	lactoylglutathione lyase-like protein [Medicago truncatula]	MF:GO:0005515;	MF:protein binding
Cluster-49084.166976	9.0513	0.042746	1395
Cluster-49084.168016	9.4	0.042746	647	RNA-binding (RRM/RBD/RNP motif) family protein [Medicago truncatula]
Cluster-49084.176218	-9.3645	0.042746	1890		BP:GO:0006367; BP:GO:0045893; BP:GO:0032968; BP:GO:0015979; BP:GO:0006446; BP:GO:0006413; BP:GO:0006368;MF:GO:0003743; MF:GO:0003677; MF:GO:0003824;CC:GO:0005840; CC:GO:0008023; CC:GO:0009522; CC:GO:0005634; CC:GO:0016021	BP:transcription initiation from RNA polymerase II promoter; BP:positive regulation of transcription, DNA-templated; BP:positive regulation of transcription elongation from RNA polymerase II promoter; BP:photosynthesis; BP:regulation of translational initiation; BP:translational initiation; BP:transcription elongation from RNA polymerase II promoter; MF:translation initiation factor activity; MF:…
Cluster-49084.181103	9.0374	0.042746	1423	Cell division cycle protein-like protein [Medicago truncatula]>gi|355512211|gb|AES93834.1| anaphase-promoting complex subunit cdc20-like protein [Medicago truncatula]	BP:GO:0051301; BP:GO:0006508;MF:GO:0005515;	BP:cell division; BP:proteolysis; MF:protein binding
Cluster-49084.196720	9.0334	0.042746	1225	ERD (early-responsive to dehydration stress) family protein [Medicago truncatula]	CC:GO:0016020	CC:membrane
Cluster-49084.20734	-9.0828	0.042746	1179	Syringolide-induced protein 14-1-1 [Medicago truncatula]>gi|355478610|gb|AES59813.1| syringolide-induced protein 14-1-1 [Medicago truncatula]
Cluster-49084.222085	9.071	0.042746	1117	Pectate lyase 1-27 [Medicago truncatula]>gi|355498011|gb|AES79214.1| pectate lyase-like protein [Medicago truncatula]	MF:GO:0016829;	MF:lyase activity
Cluster-49084.226308	9.0824	0.042746	1024		BP:GO:0007154;MF:GO:0030246;CC:GO:0016020; CC:GO:0005922	BP:cell communication; MF:carbohydrate binding; CC:membrane; CC:connexon complex
Cluster-49084.52399	-9.4035	0.042746	1545	Disulfide-isomerase-like protein [Medicago truncatula]>gi|355484645|gb|AES65848.1| endoplasmic reticulum protein ERp29, carboxy-terminal domain protein [Medicago truncatula]
Cluster-49084.64533	7.4074	0.042746	3881	drug resistance transporter-like ABC domain protein [Medicago truncatula]	BP:GO:0006810;MF:GO:0005524; MF:GO:0005525; MF:GO:0003924; MF:GO:0016887;CC:GO:0016020	BP:transport; MF:ATP binding; MF:GTP binding; MF:GTPase activity; MF:ATPase activity; CC:membrane
Cluster-49084.74970	9.0072	0.042746	1336	Nudix hydrolase [Medicago truncatula]>gi|355507638|gb|AES88780.1| nudix hydrolase-like protein [Medicago truncatula]	MF:GO:0016787;	MF:hydrolase activity
Cluster-49084.90749	-9.3366	0.042746	2525	mannosyl-oligosaccharide 1,2-alpha-mannosidase [Medicago truncatula]	BP:GO:0005975;MF:GO:0004571; MF:GO:0005509;CC:GO:0016020	BP:carbohydrate metabolic process; MF:mannosyl-oligosaccharide 1,2-alpha-mannosidase activity; MF:calcium ion binding; CC:membrane
Cluster-49084.74514	9.0125	0.043286	3517	Helicase, putative [Medicago truncatula]>gi|355499246|gb|AES80449.1| superkiller viralicidic activity-like protein [Medicago truncatula]	MF:GO:0003677; MF:GO:0005524; MF:GO:0003676; MF:GO:0016787; MF:GO:0008026;	MF:DNA binding; MF:ATP binding; MF:nucleic acid binding; MF:hydrolase activity; MF:ATP-dependent helicase activity
Cluster-49084.92454	-9.3231	0.043286	1551	hypothetical protein MTR_8g076840 [Medicago truncatula]>gi|355523413|gb|AET03867.1| transmembrane protein, putative [Medicago truncatula]
Cluster-49084.133081	-9.0614	0.043545	1863	Lissencephaly type-1-like homology motif; CTLH, C-terminal to LisH motif; Nitrous oxide reductase, N-terminal; WD40-like; Quinonprotein alcohol dehydrogenase-like [Medicago truncatula]>gi|657404380|gb|AES61437.2| topless-like protein [Medicago truncatula]	MF:GO:0005515;	MF:protein binding
Cluster-49084.11937	-9.0077	0.043778	957	chaperone DnaJ domain protein [Medicago truncatula]	BP:GO:0007623; BP:GO:0006468;;	BP:circadian rhythm; BP:protein phosphorylation
Cluster-49084.127225	8.9837	0.043778	1012	selenium binding protein [Medicago sativa]	MF:GO:0008430;	MF:selenium binding
Cluster-49084.127666	8.9731	0.043778	2822	structural maintenance-like chromosomes-protein [Medicago truncatula]	BP:GO:0051276;MF:GO:0005515; MF:GO:0005524;CC:GO:0005694	BP:chromosome organization; MF:protein binding; MF:ATP binding; CC:chromosome
Cluster-49084.135383	8.9704	0.043778	1199	sensitive to aluminum rhizotoxicity 1 protein [Medicago sativa]	BP:GO:0006206; BP:GO:0019083; BP:GO:0008152; BP:GO:0006139; BP:GO:0006281; BP:GO:0009432; BP:GO:0006144; BP:GO:0000103;MF:GO:0005525; MF:GO:0004020; MF:GO:0005524; MF:GO:0016301; MF:GO:0000166; MF:GO:0003697; MF:GO:0016887; MF:GO:0003677; MF:GO:0003924; MF:GO:0004127;	BP:pyrimidine nucleobase metabolic process; BP:viral transcription; BP:metabolic process; BP:nucleobase-containing compound metabolic process; BP:DNA repair; BP:SOS response; BP:purine nucleobase metabolic process; BP:sulfate assimilation; MF:GTP binding; MF:adenylylsulfate kinase activity; MF:ATP binding; MF:kinase activity; MF:nucleotide binding; MF:single-stranded DNA binding; MF:ATPase activi…
Cluster-49084.148696	9.2997	0.043778	901	general regulatory factor 2 [Medicago truncatula]
Cluster-49084.152548	8.9927	0.043778	3967	Glutamate receptor 3.4 [Medicago truncatula]>gi|355486044|gb|AES67247.1| glutamate receptor 3.2 [Medicago truncatula]	BP:GO:0007216; BP:GO:0006811; BP:GO:0007268; BP:GO:0035235; BP:GO:0007186; BP:GO:0007165;MF:GO:0004965; MF:GO:0016846; MF:GO:0005234; MF:GO:0004970;CC:GO:0030288; CC:GO:0016021; CC:GO:0016020	BP:G-protein coupled glutamate receptor signaling pathway; BP:ion transport; BP:synaptic transmission; BP:ionotropic glutamate receptor signaling pathway; BP:G-protein coupled receptor signaling pathway; BP:signal transduction; MF:G-protein coupled GABA receptor activity; MF:carbon-sulfur lyase activity; MF:extracellular-glutamate-gated ion channel activity; MF:ionotropic glutamate receptor activ…
Cluster-49084.228035	8.9772	0.043778	2700	condensin complex subunit 2 [Medicago truncatula]	BP:GO:0007076;;CC:GO:0000796	BP:mitotic chromosome condensationCC:condensin complex
Cluster-49084.104687	9.2779	0.043804	3452	phospholipase A 2A [Medicago truncatula]	BP:GO:0006629;MF:GO:0005515;	BP:lipid metabolic process; MF:protein binding
Cluster-49084.180793	8.9501	0.045056	1320	plastid movement impaired-like protein [Medicago truncatula]	BP:GO:0042254; BP:GO:0006886; BP:GO:0006412; BP:GO:0006606;MF:GO:0003735; MF:GO:0008134; MF:GO:0042803; MF:GO:0045502;CC:GO:0030286; CC:GO:0005840; CC:GO:0005622; CC:GO:0016021; CC:GO:0005667; CC:GO:0005783	BP:ribosome biogenesis; BP:intracellular protein transport; BP:translation; BP:protein import into nucleus; MF:structural constituent of ribosome; MF:transcription factor binding; MF:protein homodimerization activity; MF:dynein binding; CC:dynein complex; CC:ribosome; CC:intracellular; CC:integral component of membrane; CC:transcription factor complex; CC:endoplasmic reticulum
Cluster-49084.116326	8.9417	0.045438	1396	Hydroxyacylglutathione hydrolase [Medicago truncatula]>gi|355507875|gb|AES89017.1| hydroxyacylglutathione hydrolase [Medicago truncatula]	BP:GO:0006750; BP:GO:0006090;MF:GO:0008270; MF:GO:0003824; MF:GO:0046872; MF:GO:0004416;	BP:glutathione biosynthetic process; BP:pyruvate metabolic process; MF:zinc ion binding; MF:catalytic activity; MF:metal ion binding; MF:hydroxyacylglutathione hydrolase activity
Cluster-49084.154224	8.9355	0.045639	1331	protein phosphatase 2C-like protein [Medicago truncatula]	BP:GO:0050790; BP:GO:0006508;MF:GO:0003824; MF:GO:0004197;	BP:regulation of catalytic activity; BP:proteolysis; MF:catalytic activity; MF:cysteine-type endopeptidase activity
Cluster-49084.62243	8.9507	0.045639	1412	carboxypeptidase D-like protein [Medicago truncatula]	BP:GO:0006508;MF:GO:0008270; MF:GO:0004181;	BP:proteolysis; MF:zinc ion binding; MF:metallocarboxypeptidase activity
Cluster-49084.158396	9.2261	0.046751	2956	Abscisic insensitive 1B [Medicago truncatula]>gi|355477960|gb|AES59163.1| protein phosphatase 2C family protein [Medicago truncatula]	BP:GO:0006470;MF:GO:0046872; MF:GO:0003824; MF:GO:0004722;CC:GO:0008287	BP:protein dephosphorylation; MF:metal ion binding; MF:catalytic activity; MF:protein serine/threonine phosphatase activity; CC:protein serine/threonine phosphatase complex
Cluster-49084.183076	8.9226	0.046751	2160	WPP domain-interacting tail-anchored protein [Medicago truncatula]>gi|355496624|gb|AES77827.1| WPP domain interacting tail-anchored protein [Medicago truncatula]
Cluster-49084.207674	8.9156	0.047292	3108	Rab GTPase activator [Medicago truncatula]
Cluster-49084.260819	-9.2795	0.047292	1126	xyloglucan endotransglucosylase/hydrolase family protein [Medicago truncatula]	BP:GO:0006073; BP:GO:0005975;MF:GO:0004553; MF:GO:0016762;CC:GO:0048046; CC:GO:0005618	BP:cellular glucan metabolic process; BP:carbohydrate metabolic process; MF:hydrolase activity, hydrolyzing O-glycosyl compounds; MF:xyloglucan:xyloglucosyl transferase activity; CC:apoplast; CC:cell wall
Cluster-49084.178691	-7.727	0.047395	942	Auxin-induced protein-like protein [Medicago truncatula]>gi|355508201|gb|AES89343.1| SAUR-like auxin-responsive family protein [Medicago truncatula]	BP:GO:0009733;;	BP:response to auxin
Cluster-49084.203412	8.9255	0.047395	2140	substrate carrier family protein [Medicago truncatula]	BP:GO:0007165;MF:GO:0005509; MF:GO:0005515;CC:GO:0005578	BP:signal transduction; MF:calcium ion binding; MF:protein binding; CC:proteinaceous extracellular matrix
Cluster-49084.156280	7.2206	0.04753	4202		BP:GO:0006629;;	BP:lipid metabolic process
Cluster-49084.111298	9.1972	0.047548	494	Mitochondrial ATP synthase subunit [Medicago truncatula]>gi|355486373|gb|AES67576.1| ATP synthase 6 kDa subunit [Medicago truncatula]	BP:GO:0015992; BP:GO:0015986;MF:GO:0015078;CC:GO:0045263	BP:proton transport; BP:ATP synthesis coupled proton transport; MF:hydrogen ion transmembrane transporter activity; CC:proton-transporting ATP synthase complex, coupling factor F(o)
Cluster-49084.168750	8.9387	0.047548	1903	Protein phosphatase 2C-like [Medicago truncatula]	BP:GO:0006508;MF:GO:0008237; MF:GO:0016805; MF:GO:0003824;CC:GO:0005618	BP:proteolysis; MF:metallopeptidase activity; MF:dipeptidase activity; MF:catalytic activity; CC:cell wall
Cluster-49084.100326	8.894	0.047723	1932	hypothetical protein VITISV_013115 [Vitis vinifera]
Cluster-49084.105338	8.8662	0.047723	1490	transducin/WD40 repeat protein [Medicago truncatula]
Cluster-49084.108194	8.894	0.047723	2150	High affinity cationic amino acid transporter [Medicago truncatula]>gi|87162739|gb|ABD28534.1| Amino acid/polyamine transporter I [Medicago truncatula]>gi|355499714|gb|AES80917.1| cationic amino acid transporter 2, vacuolar protein [Medicago truncatula]	BP:GO:0015948; BP:GO:0006810; BP:GO:0046656; BP:GO:0055085; BP:GO:0006865; BP:GO:0003333;MF:GO:0030269; MF:GO:0015171;CC:GO:0016020; CC:GO:0016021	BP:methanogenesis; BP:transport; BP:folic acid biosynthetic process; BP:transmembrane transport; BP:amino acid transport; BP:amino acid transmembrane transport; MF:tetrahydromethanopterin S-methyltransferase activity; MF:amino acid transmembrane transporter activity; CC:membrane; CC:integral component of membrane
Cluster-49084.109247	-9.0345	0.047723	1130	putative ATPase, V1 complex, subunit B protein [Zea mays]>gi|413954342|gb|AFW86991.1| putative ATPase, V1 complex, subunit B protein [Zea mays]	BP:GO:0015991; BP:GO:0006464;MF:GO:0016820;CC:GO:0033178	BP:ATP hydrolysis coupled proton transport; BP:cellular protein modification process; MF:hydrolase activity, acting on acid anhydrides, catalyzing transmembrane movement of substances; CC:proton-transporting two-sector ATPase complex, catalytic domain
Cluster-49084.109718	8.9034	0.047723	851	R3H domain-containing protein [Medicago truncatula]>gi|355480822|gb|AES62025.1| single-stranded nucleic acid-binding protein R3H [Medicago truncatula]	BP:GO:0015979;MF:GO:0003676;CC:GO:0009523; CC:GO:0016021	BP:photosynthesis; MF:nucleic acid binding; CC:photosystem II; CC:integral component of membrane
Cluster-49084.116101	8.8781	0.047723	827	Endo-beta-1 4-glucanase [Medicago truncatula]>gi|355524927|gb|AET05381.1| glycosyl hydrolase family 9 protein [Medicago truncatula]	BP:GO:0005975;MF:GO:0004553;	BP:carbohydrate metabolic process; MF:hydrolase activity, hydrolyzing O-glycosyl compounds
Cluster-49084.122538	8.8748	0.047723	2158	transferring glycosyl group transferase [Medicago truncatula]	MF:GO:0016757;CC:GO:0016020; CC:GO:0019031	MF:transferase activity, transferring glycosyl groups; CC:membrane; CC:viral envelope
Cluster-49084.131512	-9.1746	0.047723	1222	ATP-dependent Clp protease proteolytic subunit [Medicago truncatula]>gi|355507935|gb|AES89077.1| ATP-dependent Clp protease proteolytic protein [Medicago truncatula]>gi|388499646|gb|AFK37889.1| unknown [Medicago truncatula]	BP:GO:0006508;MF:GO:0004252;	BP:proteolysis; MF:serine-type endopeptidase activity
Cluster-49084.131789	8.8716	0.047723	936	Auxin-induced protein 6B [Medicago truncatula]>gi|355493064|gb|AES74267.1| SAUR-like auxin-responsive family protein [Medicago truncatula]	BP:GO:0030163; BP:GO:0009733;MF:GO:0008914;	BP:protein catabolic process; BP:response to auxin; MF:leucyltransferase activity
Cluster-49084.140248	9.1449	0.047723	1685	Nucleoredoxin [Medicago truncatula]>gi|355492866|gb|AES74069.1| nucleoredoxin, putative [Medicago truncatula]	BP:GO:0035556; BP:GO:0045454; BP:GO:0055114;MF:GO:0046872; MF:GO:0016491; MF:GO:0047134; MF:GO:0005515; MF:GO:0016209;CC:GO:0005622	BP:intracellular signal transduction; BP:cell redox homeostasis; BP:oxidation-reduction process; MF:metal ion binding; MF:oxidoreductase activity; MF:protein-disulfide reductase activity; MF:protein binding; MF:antioxidant activity; CC:intracellular
Cluster-49084.142805	-9.1327	0.047723	1775	ATP phosphoribosyltransferase [Medicago truncatula]>gi|355511355|gb|AES92497.1| ATP phosphoribosyltransferase catalytic subunit [Medicago truncatula]	BP:GO:0006547; BP:GO:0000105;MF:GO:0003879; MF:GO:0000287;CC:GO:0005737	BP:histidine metabolic process; BP:histidine biosynthetic process; MF:ATP phosphoribosyltransferase activity; MF:magnesium ion binding; CC:cytoplasm
Cluster-49084.148284	8.9528	0.047723	2761	Inositol polyphosphate multikinase [Medicago truncatula]	MF:GO:0008440;	MF:inositol-1,4,5-trisphosphate 3-kinase activity
Cluster-49084.167454	-9.1885	0.047723	573	zinc finger, C3HC4 type (RING finger) protein [Medicago truncatula]	BP:GO:0006464; BP:GO:0008152;MF:GO:0016846; MF:GO:0016151;	BP:cellular protein modification process; BP:metabolic process; MF:carbon-sulfur lyase activity; MF:nickel cation binding
Cluster-49084.180504	9.1891	0.047723	1772		CC:GO:0016021	CC:integral component of membrane
Cluster-49084.52012	8.8512	0.047723	703	LRR and NB-ARC domain disease resistance protein [Medicago truncatula]	MF:GO:0043531;	MF:ADP binding
Cluster-49084.96503	8.8609	0.047723	1567	Ulp1 protease family, carboxy-terminal domain protein [Medicago truncatula]	BP:GO:0006508;MF:GO:0008234;	BP:proteolysis; MF:cysteine-type peptidase activity
Cluster-49084.107749	-8.8614	0.047853	1483	clathrin interactor EPSIN-like protein [Medicago truncatula]
Cluster-49084.188001	8.8452	0.048696	1226
Cluster-49084.37236	-7.0806	0.048696	748	18.2 kDa class I heat shock protein [Medicago truncatula]>gi|355494711|gb|AES75914.1| 17.6 kDa class I heat shock protein [Medicago truncatula]	BP:GO:0006950;;	BP:response to stress
Cluster-49084.104405	8.8292	0.049414	609	pathogen-inducible alpha-dioxygenase [Medicago truncatula]
Cluster-49084.112239	-9.0994	0.049414	5076	E3 ubiquitin-protein ligase UPL1-like protein [Medicago truncatula]
Cluster-49084.155824	9.0876	0.049414	2880	strubbelig receptor family protein [Medicago truncatula]	BP:GO:0006468; BP:GO:0006260; BP:GO:0019079;MF:GO:0005524; MF:GO:0005515; MF:GO:0004672; MF:GO:0030337;CC:GO:0042575	BP:protein phosphorylation; BP:DNA replication; BP:viral genome replication; MF:ATP binding; MF:protein binding; MF:protein kinase activity; MF:DNA polymerase processivity factor activity; CC:DNA polymerase complex
Cluster-49084.175845	-9.1129	0.049414	2493	LuxR family transcriptional regulator, putative [Medicago truncatula]
Cluster-49084.183939	8.8287	0.049414	3025	cysteine-rich receptor-kinase-like protein [Medicago truncatula]	BP:GO:0008643; BP:GO:0006468; BP:GO:0016310; BP:GO:0009069;MF:GO:0005524; MF:GO:0008982; MF:GO:0004674; MF:GO:0004672;CC:GO:0009357	BP:carbohydrate transport; BP:protein phosphorylation; BP:phosphorylation; BP:serine family amino acid metabolic process; MF:ATP binding; MF:protein-N(PI)-phosphohistidine-sugar phosphotransferase activity; MF:protein serine/threonine kinase activity; MF:protein kinase activity; CC:protein-N(PI)-phosphohistidine-sugar phosphotransferase complex
Cluster-49084.232662	8.8547	0.049884	641		BP:GO:0015979;;CC:GO:0016021; CC:GO:0009579; CC:GO:0009522	BP:photosynthesisCC:integral component of membrane; CC:thylakoid; CC:photosystem I
Cluster-49084.110172	-9.0563	0.049947	1605	Prolyl 4-hydroxylase alpha-2 subunit [Medicago truncatula]>gi|355492875|gb|AES74078.1| prolyl 4-hydroxylase alpha-like protein [Medicago truncatula]	BP:GO:0055114;MF:GO:0016706; MF:GO:0016491; MF:GO:0005506; MF:GO:0031418;CC:GO:0016020	BP:oxidation-reduction process; MF:oxidoreductase activity, acting on paired donors, with incorporation or reduction of molecular oxygen, 2-oxoglutarate as one donor, and incorporation of one atom each of oxygen into both donors; MF:oxidoreductase activity; MF:iron ion binding; MF:L-ascorbic acid binding; CC:membrane
Cluster-49084.114315	8.8044	0.049947	4264	hypothetical protein MTR_7g077740 [Medicago truncatula]>gi|87240970|gb|ABD32828.1| {, related [Medicago truncatula]>gi|355498982|gb|AES80185.1| phosphatidylinositol N-acetyglucosaminlytransferase subunit P-like protein [Medicago truncatula]
Cluster-49084.124036	9.0813	0.049947	553	Two-component response regulator EHD1 [Medicago truncatula]>gi|355483419|gb|AES64622.1| myb-like transcription factor family protein [Medicago truncatula]	MF:GO:0003682; MF:GO:0003677;CC:GO:0000785	MF:chromatin binding; MF:DNA binding; CC:chromatin
Cluster-49084.131457	-9.0807	0.049947	2296	Sec14p-like phosphatidylinositol transfer family protein [Medicago truncatula]	BP:GO:0008033;MF:GO:0016879; MF:GO:0000166; MF:GO:0005524;CC:GO:0005737	BP:tRNA processing; MF:ligase activity, forming carbon-nitrogen bonds; MF:nucleotide binding; MF:ATP binding; CC:cytoplasm
Cluster-49084.142804	-9.1144	0.049947	1278	NAD(P)-binding rossmann-fold protein, putative [Medicago truncatula]
Cluster-49084.145640	9.0713	0.049947	1444	phosphomannomutase A1 [Medicago truncatula]	BP:GO:0006013; BP:GO:0009298; BP:GO:0006000;MF:GO:0005198; MF:GO:0004615;CC:GO:0005737; CC:GO:0019028	BP:mannose metabolic process; BP:GDP-mannose biosynthetic process; BP:fructose metabolic process; MF:structural molecule activity; MF:phosphomannomutase activity; CC:cytoplasm; CC:viral capsid
Cluster-49084.152785	9.0626	0.049947	1347	TCP family transcription factor [Medicago truncatula]	BP:GO:0009605; BP:GO:0015743; BP:GO:0006357;MF:GO:0001104; MF:GO:0004190;CC:GO:0016021; CC:GO:0016020; CC:GO:0016592	BP:response to external stimulus; BP:malate transport; BP:regulation of transcription from RNA polymerase II promoter; MF:RNA polymerase II transcription cofactor activity; MF:aspartic-type endopeptidase activity; CC:integral component of membrane; CC:membrane; CC:mediator complex
Cluster-49084.157803	-9.0984	0.049947	1483	kinesin-like protein for actin based movement protein [Medicago truncatula]	BP:GO:0007017; BP:GO:0000917; BP:GO:0007018; BP:GO:0043093;MF:GO:0005524; MF:GO:0003777; MF:GO:0008017;CC:GO:0045298; CC:GO:0005874; CC:GO:0005737	BP:microtubule-based process; BP:barrier septum assembly; BP:microtubule-based movement; BP:FtsZ-dependent cytokinesis; MF:ATP binding; MF:microtubule motor activity; MF:microtubule binding; CC:tubulin complex; CC:microtubule; CC:cytoplasm
Cluster-49084.158160	8.8681	0.049947	2182	Phosphoglycolate phosphatase [Medicago truncatula]>gi|355483370|gb|AES64573.1| phosphoglycolate phosphatase-like protein [Medicago truncatula]	BP:GO:0019497; BP:GO:0016311; BP:GO:0006771;MF:GO:0003993; MF:GO:0016791;	BP:hexachlorocyclohexane metabolic process; BP:dephosphorylation; BP:riboflavin metabolic process; MF:acid phosphatase activity; MF:phosphatase activity
Cluster-49084.161603	8.1585	0.049947	2003	splicing factor-like protein [Medicago truncatula]	BP:GO:0019087;MF:GO:0005515; MF:GO:0008270; MF:GO:0003723; MF:GO:0003676;CC:GO:0016021; CC:GO:0019031	BP:transformation of host cell by virus; MF:protein binding; MF:zinc ion binding; MF:RNA binding; MF:nucleic acid binding; CC:integral component of membrane; CC:viral envelope
Cluster-49084.161790	8.8164	0.049947	1170	replication factor C1 [Medicago truncatula]	BP:GO:0006260; BP:GO:0006310; BP:GO:0002949; BP:GO:0006355; BP:GO:0006281;MF:GO:0003723; MF:GO:0003924; MF:GO:0016887; MF:GO:0098519; MF:GO:0003677; MF:GO:0016301; MF:GO:0009378; MF:GO:0008134; MF:GO:0005524; MF:GO:0003724; MF:GO:0003887; MF:GO:0005525;CC:GO:0042575; CC:GO:0009360; CC:GO:0005667; CC:GO:0009379; CC:GO:0005657	BP:DNA replication; BP:DNA recombination; BP:tRNA threonylcarbamoyladenosine modification; BP:regulation of transcription, DNA-templated; BP:DNA repair; MF:RNA binding; MF:GTPase activity; MF:ATPase activity; MF:nucleotide phosphatase activity, acting on free nucleotides; MF:DNA binding; MF:kinase activity; MF:four-way junction helicase activity; MF:transcription factor binding; MF:ATP binding; M…
Cluster-49084.175793	8.7789	0.049947	2710	S-receptor kinase -like protein [Medicago truncatula]>gi|355477817|gb|AES59020.1| G-type lectin S-receptor-like Serine/Threonine-kinase SD2-5 [Medicago truncatula]	BP:GO:0016310; BP:GO:0006468; BP:GO:0048544; BP:GO:0009069;MF:GO:0004672; MF:GO:0005524; MF:GO:0004674;	BP:phosphorylation; BP:protein phosphorylation; BP:recognition of pollen; BP:serine family amino acid metabolic process; MF:protein kinase activity; MF:ATP binding; MF:protein serine/threonine kinase activity
Cluster-49084.215850	8.7837	0.049947	2582	myosin heavy chain-like protein [Medicago truncatula]	BP:GO:0006355; BP:GO:0007165; BP:GO:0015986; BP:GO:0006955; BP:GO:0006914; BP:GO:0015992; BP:GO:0040007; BP:GO:0048870; BP:GO:0007049; BP:GO:0008283;MF:GO:0008134; MF:GO:0045502; MF:GO:0003700; MF:GO:0005135; MF:GO:0008083; MF:GO:0042803; MF:GO:0015078; MF:GO:0043565;CC:GO:0005894; CC:GO:0031514; CC:GO:0005576; CC:GO:0030286; CC:GO:0005667	BP:regulation of transcription, DNA-templated; BP:signal transduction; BP:ATP synthesis coupled proton transport; BP:immune response; BP:autophagy; BP:proton transport; BP:growth; BP:cell motility; BP:cell cycle; BP:cell proliferation; MF:transcription factor binding; MF:dynein binding; MF:transcription factor activity, sequence-specific DNA binding; MF:interleukin-3 receptor binding; MF:growth f…
Cluster-49084.76773	8.7987	0.049947	2256	multidrug resistance protein ABC transporter family protein [Medicago truncatula]	BP:GO:0055085; BP:GO:0006810;MF:GO:0042626; MF:GO:0005524; MF:GO:0016887;CC:GO:0016021	BP:transmembrane transport; BP:transport; MF:ATPase activity, coupled to transmembrane movement of substances; MF:ATP binding; MF:ATPase activity; CC:integral component of membrane
Cluster-49084.135683	8.0397	0.049986	4815	outer arm dynein light chain 1 [Medicago truncatula]	MF:GO:0005515;	MF:protein binding

## Sheet: C09LvsT09L
Gene_id	log2FoldChange	padj	Gene Length	NR Description	GO Ontology	Description
Cluster-49084.137719	12.968	8.6e-09	3136	ribosomal protein L20 (chloroplast) [Medicago hybrida]>gi|827045370|ref|YP_009141708.1| ribosomal protein L20 (chloroplast) [Medicago papillosa]>gi|675298539|gb|AIL56158.1| ribosomal protein L20 (chloroplast) [Medicago hybrida]>gi|675298615|gb|AIL56233.1| ribosomal protein L20 (chloroplast) [Medicago papillosa]	BP:GO:0042254; BP:GO:0006412; MF:GO:0003735; MF:GO:0019843; MF:GO:0005515; CC:GO:0005840; CC:GO:0005622	BP:ribosome biogenesis; BP:translation; MF:structural constituent of ribosome; MF:rRNA binding; MF:protein binding; CC:ribosome; CC:intracellular
Cluster-49084.120203	-12.513	5.11e-08	3211	Allantoate amidohydrolase [Medicago truncatula]	BP:GO:0019076; BP:GO:0032801; BP:GO:0006812; BP:GO:0008152; MF:GO:0016787; MF:GO:0005261; CC:GO:0033644	BP:viral release from host cell; BP:receptor catabolic process; BP:cation transport; BP:metabolic process; MF:hydrolase activity; MF:cation channel activity; CC:host cell membrane
Cluster-49084.138900	11.452	5.08e-06	3363		BP:GO:0006525; BP:GO:0006090; BP:GO:0006560; BP:GO:0071436; BP:GO:0006814; MF:GO:0008948; MF:GO:0015081; CC:GO:0016020; CC:GO:0016021	BP:arginine metabolic process; BP:pyruvate metabolic process; BP:proline metabolic process; BP:sodium ion export; BP:sodium ion transport; MF:oxaloacetate decarboxylase activity; MF:sodium ion transmembrane transporter activity; CC:membrane; CC:integral component of membrane
Cluster-49084.144274	8.9165	5.08e-06	1389	photosystem I P700 chlorophyll A apoprotein A2 [Medicago truncatula]	BP:GO:0015979; CC:GO:0009522; CC:GO:0016021; CC:GO:0009579	BP:photosynthesis; CC:photosystem I; CC:integral component of membrane; CC:thylakoid
Cluster-49084.134514	-11.276	6.99e-06	1334	RNA polymerase alpha subunit (chloroplast) [Medicago hybrida]>gi|827045378|ref|YP_009141716.1| RNA polymerase alpha subunit (chloroplast) [Medicago papillosa]>gi|675298547|gb|AIL56166.1| RNA polymerase alpha subunit (chloroplast) [Medicago hybrida]>gi|675298623|gb|AIL56241.1| RNA polymerase alpha subunit (chloroplast) [Medicago papillosa]	BP:GO:0006206; BP:GO:0006351; BP:GO:0006118; BP:GO:0006144; MF:GO:0003899; MF:GO:0046983; MF:GO:0016491; MF:GO:0003677; MF:GO:0009055; CC:GO:0016020; CC:GO:0005730	BP:pyrimidine nucleobase metabolic process; BP:transcription, DNA-templated; BP:obsolete electron transport; BP:purine nucleobase metabolic process; MF:DNA-directed RNA polymerase activity; MF:protein dimerization activity; MF:oxidoreductase activity; MF:DNA binding; MF:electron carrier activity; CC:membrane; CC:nucleolus
Cluster-49084.137864	-11.375	6.99e-06	1544		BP:GO:0006571; BP:GO:0000162; BP:GO:0009094; MF:GO:0003855	BP:tyrosine biosynthetic process; BP:tryptophan biosynthetic process; BP:L-phenylalanine biosynthetic process; MF:3-dehydroquinate dehydratase activity; CC:
Cluster-49084.129745	-1.1473	0.031225	3601	Boron transporter [Medicago truncatula]>gi|355490301|gb|AES71504.1| boron transporter-like protein [Medicago truncatula]	BP:GO:0009088; BP:GO:0031554; BP:GO:0031556; BP:GO:0006820; BP:GO:0006313; BP:GO:0015701; BP:GO:0006821; MF:GO:0003677; MF:GO:0005452; MF:GO:0004252; CC:GO:0016021	BP:threonine biosynthetic process; BP:regulation of DNA-templated transcription, termination; BP:transcriptional attenuation by ribosome; BP:anion transport; BP:transposition, DNA-mediated; BP:bicarbonate transport; BP:chloride transport; MF:DNA binding; MF:inorganic anion exchanger activity; MF:serine-type endopeptidase activity; CC:integral component of membrane
Cluster-49084.138314	-11.184	8.86e-06	739	hypothetical chloroplast RF19 (chloroplast) [Medicago hybrida]>gi|675298560|gb|AIL56179.1| hypothetical chloroplast RF19 (chloroplast) [Medicago hybrida]	MF:GO:0004519	MF:endonuclease activity
Cluster-49084.139845	5.7163	1.33e-05	2378	Sieve element-occluding protein [Medicago truncatula]>gi|307101686|gb|ADN32808.1| sieve element occlusion c [Medicago truncatula]>gi|355479808|gb|AES61011.1| sieve element occlusion protein [Medicago truncatula]	BP:GO:0006955; BP:GO:0005975; BP:GO:0030153; BP:GO:0006281; MF:GO:0003824; MF:GO:0015643; MF:GO:0030246; CC:GO:0019814; CC:GO:0030915	BP:immune response; BP:carbohydrate metabolic process; BP:bacteriocin immunity; BP:DNA repair; MF:catalytic activity; MF:toxic substance binding; MF:carbohydrate binding; CC:immunoglobulin complex; CC:Smc5-Smc6 complex
Cluster-49084.130972	10.73	5.04e-05	2170	delta-1-pyrroline-5-carboxylate synthetase 3 [Medicago truncatula]>gi|657386740|gb|KEH29009.1| delta-1-pyrroline-5-carboxylate synthetase [Medicago truncatula]	BP:GO:0008152; BP:GO:0055114; MF:GO:0016491	BP:metabolic process; BP:oxidation-reduction process; MF:oxidoreductase activity; CC:
Cluster-49084.101514	-10.734	5.81e-05	1758	polygalacturonase/glycoside hydrolase family protein [Medicago truncatula]	BP:GO:0005975; BP:GO:0005985; BP:GO:0005982; MF:GO:0004650	BP:carbohydrate metabolic process; BP:sucrose metabolic process; BP:starch metabolic process; MF:polygalacturonase activity; CC:
Cluster-49084.172372	-10.641	6.73e-05	2920	serine/threonine-protein phosphatase BSL2-like protein [Medicago truncatula]	MF:GO:0005515; MF:GO:0016787	MF:protein binding; MF:hydrolase activity
Cluster-49084.180555	7.6862	6.73e-05	528	inactive purple acid phosphatase-like protein [Medicago truncatula]
Cluster-49084.137644	10.552	6.83e-05	518	Cytochrome b6/f complex subunit N [Medicago truncatula]
Cluster-49084.142074	10.566	7.12e-05	1231	ADP-ribosylation factor GTPase-activating protein AGD12 [Medicago truncatula]>gi|355478704|gb|AES59907.1| calcium-dependent lipid-binding (CaLB domain) family protein [Medicago truncatula]	MF:GO:0005515	MF:protein binding
Cluster-49084.106096	8.3737	7.43e-05	1378	GDSL-like lipase/acylhydrolase [Medicago truncatula]	MF:GO:0016788	MF:hydrolase activity, acting on ester bonds
Cluster-49084.129136	10.555	0.00011018	945	unknown [Medicago truncatula]>gi|657397929|gb|KEH37573.1| auxin-binding protein ABP19a [Medicago truncatula]	BP:GO:0055114; MF:GO:0016702; MF:GO:0045735	BP:oxidation-reduction process; MF:oxidoreductase activity, acting on single donors with incorporation of molecular oxygen, incorporation of two atoms of oxygen; MF:nutrient reservoir activity; CC:
Cluster-49084.166638	-4.8936	0.00011255	1713		BP:GO:0001558; MF:GO:0097351; MF:GO:0005515; MF:GO:0051087; MF:GO:0003700; CC:GO:0005667	BP:regulation of cell growth; MF:toxin-antitoxin pair type II binding; MF:protein binding; MF:chaperone binding; MF:transcription factor activity, sequence-specific DNA binding; CC:transcription factor complex
Cluster-49084.138229	10.342	0.00014066	2367	hypothetical protein MTR_3g109330 [Medicago truncatula]>gi|355492630|gb|AES73833.1| myosin heavy chain-like protein [Medicago truncatula]>gi|388509130|gb|AFK42631.1| unknown [Medicago truncatula]	BP:GO:0071988; BP:GO:0006606; BP:GO:0006810; BP:GO:0042157; BP:GO:0051607; BP:GO:0030474; BP:GO:0006869; MF:GO:0005198; MF:GO:0008289; MF:GO:0003774; CC:GO:0005882; CC:GO:0016459; CC:GO:0005886; CC:GO:0005861; CC:GO:0005576	BP:protein localization to spindle pole body; BP:protein import into nucleus; BP:transport; BP:lipoprotein metabolic process; BP:defense response to virus; BP:spindle pole body duplication; BP:lipid transport; MF:structural molecule activity; MF:lipid binding; MF:motor activity; CC:intermediate filament; CC:myosin complex; CC:plasma membrane; CC:troponin complex; CC:extracellular region
Cluster-49084.81809	7.9388	0.00014707	1252	Lipoxygenase [Medicago truncatula]>gi|355521196|gb|AET01650.1| seed linoleate 9S-lipoxygenase [Medicago truncatula]	BP:GO:0050821; BP:GO:0030097; BP:GO:0020027; BP:GO:0031408; BP:GO:0055114; BP:GO:0006457; MF:GO:0046872; MF:GO:0030492; MF:GO:0016165; MF:GO:0005506; MF:GO:0016702; CC:GO:0005833	BP:protein stabilization; BP:hemopoiesis; BP:hemoglobin metabolic process; BP:oxylipin biosynthetic process; BP:oxidation-reduction process; BP:protein folding; MF:metal ion binding; MF:hemoglobin binding; MF:linoleate 13S-lipoxygenase activity; MF:iron ion binding; MF:oxidoreductase activity, acting on single donors with incorporation of molecular oxygen, incorporation of two atoms of oxygen; CC…
Cluster-49084.131551	10.218	0.00022891	1774	hydroxyproline-rich glycoprotein family protein [Medicago truncatula]
Cluster-49084.98936	-10.182	0.00022891	1415	PREDICTED: thaumatin-like protein 1b isoform X1 [Cicer arietinum]
Cluster-49084.108673	-10.147	0.00024101	451	Vacuolar proton-inorganic pyrophosphatase [Medicago truncatula]
Cluster-49084.110292	10.151	0.00024101	3381	plant/F24K9-26 protein [Medicago truncatula]
Cluster-49084.161237	-10.134	0.00028696	3151	PREDICTED: uncharacterized protein LOC101502578 isoform X2 [Cicer arietinum]	BP:GO:0006310; BP:GO:0006281; BP:GO:0002949; MF:GO:0005524; MF:GO:0003678; MF:GO:0003723; MF:GO:0009378; MF:GO:0016887; MF:GO:0003724; CC:GO:0005657; CC:GO:0009379	BP:DNA recombination; BP:DNA repair; BP:tRNA threonylcarbamoyladenosine modification; MF:ATP binding; MF:DNA helicase activity; MF:RNA binding; MF:four-way junction helicase activity; MF:ATPase activity; MF:RNA helicase activity; CC:replication fork; CC:Holliday junction helicase complex
Cluster-49084.92153	5.8929	0.00028696	927	14 kDa proline-rich protein DC2.15 [Medicago truncatula]>gi|355509803|gb|AES90945.1| Lipid transfer protein [Medicago truncatula]>gi|388493086|gb|AFK34609.1| unknown [Medicago truncatula]	BP:GO:0006869	BP:lipid transport; CC:
Cluster-49084.137369	10.1	0.00029442	3419	ATP synthase CF1 alpha subunit (chloroplast) [Medicago hybrida]>gi|827045354|ref|YP_009141692.1| ATP synthase CF1 alpha subunit (chloroplast) [Medicago papillosa]>gi|675298523|gb|AIL56142.1| ATP synthase CF1 alpha subunit (chloroplast) [Medicago hybrida]>gi|675298599|gb|AIL56217.1| ATP synthase CF1 alpha subunit (chloroplast) [Medicago papillosa]	BP:GO:0015986; BP:GO:0015992; BP:GO:0046034; BP:GO:0015991; MF:GO:0015078; MF:GO:0016820; MF:GO:0005524; CC:GO:0045263; CC:GO:0033178	BP:ATP synthesis coupled proton transport; BP:proton transport; BP:ATP metabolic process; BP:ATP hydrolysis coupled proton transport; MF:hydrogen ion transmembrane transporter activity; MF:hydrolase activity, acting on acid anhydrides, catalyzing transmembrane movement of substances; MF:ATP binding; CC:proton-transporting ATP synthase complex, coupling factor F(o); CC:proton-transporting two-sect…
Cluster-49084.194999	10.028	0.00029442	1747	Lipoxygenase [Medicago truncatula]>gi|355521196|gb|AET01650.1| seed linoleate 9S-lipoxygenase [Medicago truncatula]	BP:GO:0055114; BP:GO:0031408; MF:GO:0005515; MF:GO:0005506; MF:GO:0016165; MF:GO:0016702; MF:GO:0046872	BP:oxidation-reduction process; BP:oxylipin biosynthetic process; MF:protein binding; MF:iron ion binding; MF:linoleate 13S-lipoxygenase activity; MF:oxidoreductase activity, acting on single donors with incorporation of molecular oxygen, incorporation of two atoms of oxygen; MF:metal ion binding; CC:
Cluster-49084.149800	10.073	0.00029562	2374	hypothetical protein MTR_2g077700 [Medicago truncatula]>gi|657402168|gb|KEH41095.1| transducin/WD40 domain-like protein, putative [Medicago truncatula]	BP:GO:0035556	BP:intracellular signal transduction; CC:
Cluster-49084.146978	10.077	0.00037136	517	hypothetical chloroplast RF19 (chloroplast) [Medicago hybrida]>gi|675298560|gb|AIL56179.1| hypothetical chloroplast RF19 (chloroplast) [Medicago hybrida]
Cluster-49084.159938	-9.9812	0.00037136	1363	Caffeic acid 3-O-methyltransferase [Medicago truncatula]>gi|87240860|gb|ABD32718.1| O-methyltransferase, family 2; Dimerisation [Medicago truncatula]>gi|355501632|gb|AES82835.1| caffeic acid O-methyltransferase [Medicago truncatula]	BP:GO:0008152; BP:GO:0006480; BP:GO:0032259; MF:GO:0008171; MF:GO:0008168; MF:GO:0046983	BP:metabolic process; BP:N-terminal protein amino acid methylation; BP:methylation; MF:O-methyltransferase activity; MF:methyltransferase activity; MF:protein dimerization activity; CC:
Cluster-49084.174071	7.9004	0.00037136	1051	lectin [Medicago sativa]	MF:GO:0030246; CC:GO:0016020	MF:carbohydrate binding; CC:membrane
Cluster-49084.141068	6.9315	0.00043738	966	Short-chain alcohol dehydrogenase [Medicago truncatula]>gi|355493848|gb|AES75051.1| short-chain alcohol dehydrogenase [Medicago truncatula]	BP:GO:0008207; BP:GO:0008209; BP:GO:0008152; BP:GO:0008210; BP:GO:0006694; BP:GO:0055114; MF:GO:0016616; MF:GO:0000166; MF:GO:0003824; MF:GO:0003854; MF:GO:0016491; MF:GO:0050662	BP:C21-steroid hormone metabolic process; BP:androgen metabolic process; BP:metabolic process; BP:estrogen metabolic process; BP:steroid biosynthetic process; BP:oxidation-reduction process; MF:oxidoreductase activity, acting on the CH-OH group of donors, NAD or NADP as acceptor; MF:nucleotide binding; MF:catalytic activity; MF:3-beta-hydroxy-delta5-steroid dehydrogenase activity; MF:oxidoreducta…
Cluster-49084.107866	-10.017	0.00047709	1498	cystathionine beta-lyase [Medicago truncatula]	BP:GO:0009058; BP:GO:0006546; BP:GO:0006563; BP:GO:0006544; BP:GO:0006566; BP:GO:0055114; BP:GO:0006520; MF:GO:0030170; MF:GO:0016829; MF:GO:0004375	BP:biosynthetic process; BP:glycine catabolic process; BP:L-serine metabolic process; BP:glycine metabolic process; BP:threonine metabolic process; BP:oxidation-reduction process; BP:cellular amino acid metabolic process; MF:pyridoxal phosphate binding; MF:lyase activity; MF:glycine dehydrogenase (decarboxylating) activity; CC:
Cluster-49084.185302	-9.8895	0.00065656	883	photosystem I P700 apoprotein A1, partial [Fragaria pentaphylla]	BP:GO:0015979; CC:GO:0009522; CC:GO:0009579; CC:GO:0016021	BP:photosynthesis; CC:photosystem I; CC:thylakoid; CC:integral component of membrane
Cluster-49084.147424	-9.7673	0.00067399	727	adaptin ear-binding coat-associated protein 1 [Medicago truncatula]	BP:GO:0006897; CC:GO:0016020	BP:endocytosis; CC:membrane
Cluster-49084.138060	-10.399	0.00068044	3028	Protease [Medicago truncatula]>gi|355484721|gb|AES65924.1| signal peptide peptidase A (SppA) 36 kDa type protein [Medicago truncatula]	BP:GO:0008152; BP:GO:0006465; BP:GO:0006508; MF:GO:0008233; MF:GO:0003824; CC:GO:0016021	BP:metabolic process; BP:signal peptide processing; BP:proteolysis; MF:peptidase activity; MF:catalytic activity; CC:integral component of membrane
Cluster-49084.153467	-1.4503	0.01543	1896	high-affinity potassium transporter [Medicago truncatula]	BP:GO:0007165; BP:GO:0006812; BP:GO:0055085; MF:GO:0008324; MF:GO:0004872; CC:GO:0016021; CC:GO:0016020	BP:signal transduction; BP:cation transport; BP:transmembrane transport; MF:cation transmembrane transporter activity; MF:receptor activity; CC:integral component of membrane; CC:membrane
Cluster-49084.175845	-9.8391	0.00070287	2493	LuxR family transcriptional regulator, putative [Medicago truncatula]
Cluster-49084.133084	-9.7745	0.00072701	2129	Lissencephaly type-1-like homology motif; CTLH, C-terminal to LisH motif; Nitrous oxide reductase, N-terminal; WD40-like; Quinonprotein alcohol dehydrogenase-like [Medicago truncatula]>gi|657404380|gb|AES61437.2| topless-like protein [Medicago truncatula]	MF:GO:0005515	MF:protein binding
Cluster-49084.108013	7.6697	0.00075827	995	hypothetical protein POPTR_0005s24730g [Populus trichocarpa]>gi|118486110|gb|ABK94898.1| unknown [Populus trichocarpa]>gi|550339677|gb|EEE93853.2| hypothetical protein POPTR_0005s24730g [Populus trichocarpa]
Cluster-49084.160393	9.8133	0.00075827	2708	BZIP transcription factor bZIP107 [Medicago truncatula]
Cluster-49084.130046	9.6632	0.00076272	665		BP:GO:0006412; BP:GO:0042254; MF:GO:0003735; CC:GO:0005840	BP:translation; BP:ribosome biogenesis; MF:structural constituent of ribosome; CC:ribosome
Cluster-49084.138734	-9.7426	0.00076272	614	1-aminocyclopropane-1-carboxylate oxidase [Medicago truncatula]	BP:GO:0055114; MF:GO:0016491	BP:oxidation-reduction process; MF:oxidoreductase activity; CC:
Cluster-49084.146913	9.7144	0.00076272	1847	ABC-type transport system protein [Medicago truncatula]
Cluster-49084.180552	4.8646	0.00076272	1261	inactive purple acid phosphatase-like protein [Medicago truncatula]	BP:GO:0006771; BP:GO:0019497; MF:GO:0046872; MF:GO:0016787; MF:GO:0003993	BP:riboflavin metabolic process; BP:hexachlorocyclohexane metabolic process; MF:metal ion binding; MF:hydrolase activity; MF:acid phosphatase activity; CC:
Cluster-49084.182246	6.485	0.00076272	900	polygalacturonase inhibitor [Medicago truncatula]	MF:GO:0005515	MF:protein binding
Cluster-49084.236398	-9.7242	0.00076272	505	photosystem II cp47 protein, partial (chloroplast) [Pentaphragma sp. Duangjai 49]	BP:GO:0009767; BP:GO:0019684; MF:GO:0016168; CC:GO:0009521; CC:GO:0016020	BP:photosynthetic electron transport chain; BP:photosynthesis, light reaction; MF:chlorophyll binding; CC:photosystem; CC:membrane
Cluster-49084.158811	7.3919	0.00078457	1568	Jasmonate O-methyltransferase [Medicago truncatula]>gi|355523435|gb|AET03889.1| salicylic acid carboxyl methyltransferase [Medicago truncatula]	BP:GO:0032259; MF:GO:0008168	BP:methylation; MF:methyltransferase activity; CC:
Cluster-49084.103133	6.6162	0.00083534	1966	Protein HOTHEAD [Medicago truncatula]>gi|355486652|gb|AES67855.1| glucose-methanol-choline (GMC) oxidoreductase family protein [Medicago truncatula]	BP:GO:0016117; BP:GO:0006563; BP:GO:0006544; BP:GO:0006566; BP:GO:0055114; BP:GO:0006066; MF:GO:0008812; MF:GO:0016614; MF:GO:0050660; MF:GO:0016491; MF:GO:0016705	BP:carotenoid biosynthetic process; BP:L-serine metabolic process; BP:glycine metabolic process; BP:threonine metabolic process; BP:oxidation-reduction process; BP:alcohol metabolic process; MF:choline dehydrogenase activity; MF:oxidoreductase activity, acting on CH-OH group of donors; MF:flavin adenine dinucleotide binding; MF:oxidoreductase activity; MF:oxidoreductase activity, acting on paired…
Cluster-49084.127020	9.6013	0.00083534	2414	PREDICTED: zinc finger BED domain-containing protein RICESLEEPER 1-like [Cicer arietinum]	MF:GO:0046983; MF:GO:0003677	MF:protein dimerization activity; MF:DNA binding
Cluster-49084.134749	4.6181	0.00083534	2762	delta-1-pyrroline-5-carboxylate synthetase 3 [Medicago truncatula]>gi|657386740|gb|KEH29009.1| delta-1-pyrroline-5-carboxylate synthetase [Medicago truncatula]	BP:GO:0055114; BP:GO:0008152; MF:GO:0016491	BP:oxidation-reduction process; BP:metabolic process; MF:oxidoreductase activity; CC:
Cluster-49084.147239	-10.222	0.00083534	1836	lysosomal pro-X carboxypeptidase-like protein [Medicago truncatula]	BP:GO:0018144; BP:GO:0006144; BP:GO:0006508; MF:GO:0000166; MF:GO:0008236; MF:GO:0016779; MF:GO:0005198; MF:GO:0016787; MF:GO:0008234; MF:GO:0008233; MF:GO:0016740; MF:GO:0003968; CC:GO:0019012; CC:GO:0031379	BP:RNA-protein covalent cross-linking; BP:purine nucleobase metabolic process; BP:proteolysis; MF:nucleotide binding; MF:serine-type peptidase activity; MF:nucleotidyltransferase activity; MF:structural molecule activity; MF:hydrolase activity; MF:cysteine-type peptidase activity; MF:peptidase activity; MF:transferase activity; MF:RNA-directed RNA polymerase activity; CC:virion; CC:RNA-directed R…
Cluster-49084.180978	9.6206	0.00083534	1799	Mitochondrial Rho GTPase [Medicago truncatula]	BP:GO:0007165; BP:GO:0007264; MF:GO:0003724; MF:GO:0016887; MF:GO:0005509; MF:GO:0005525; MF:GO:0003723; MF:GO:0003924; MF:GO:0005524; CC:GO:0016020; CC:GO:0005578	BP:signal transduction; BP:small GTPase mediated signal transduction; MF:RNA helicase activity; MF:ATPase activity; MF:calcium ion binding; MF:GTP binding; MF:RNA binding; MF:GTPase activity; MF:ATP binding; CC:membrane; CC:proteinaceous extracellular matrix
Cluster-49084.196911	9.5721	0.00083534	949	unknown [Medicago truncatula]>gi|657399751|gb|KEH39138.1| hypothetical protein MTR_2g090385 [Medicago truncatula]
Cluster-49084.37833	-4.1034	0.00083534	728	Cortical cell-delineating protein [Medicago truncatula]>gi|355509796|gb|AES90938.1| Lipid transfer protein [Medicago truncatula]>gi|388519943|gb|AFK48033.1| unknown [Medicago truncatula]	BP:GO:0006869	BP:lipid transport; CC:
Cluster-49084.173836	-9.5747	0.00089693	1313	WRKY family transcription factor [Medicago truncatula]	BP:GO:0006355; MF:GO:0043565; MF:GO:0003700; CC:GO:0005667	BP:regulation of transcription, DNA-templated; MF:sequence-specific DNA binding; MF:transcription factor activity, sequence-specific DNA binding; CC:transcription factor complex
Cluster-49084.126522	-10.153	0.0009222	2651	Mitogen activated protein kinase 16-2 [Medicago truncatula]>gi|355483145|gb|AES64348.1| MAP kinase-like protein [Medicago truncatula]	BP:GO:0000165; BP:GO:0007178; BP:GO:0006468; BP:GO:0016310; BP:GO:0009069; MF:GO:0004707; MF:GO:0005524; MF:GO:0016773; MF:GO:0004672; CC:GO:0016020	BP:MAPK cascade; BP:transmembrane receptor protein serine/threonine kinase signaling pathway; BP:protein phosphorylation; BP:phosphorylation; BP:serine family amino acid metabolic process; MF:MAP kinase activity; MF:ATP binding; MF:phosphotransferase activity, alcohol group as acceptor; MF:protein kinase activity; CC:membrane
Cluster-49084.149892	-9.5542	0.00093606	800	Polycomb group protein EMBRYONIC FLOWER [Medicago truncatula]>gi|355512696|gb|AES94319.1| polycomb group protein embryonic flower [Medicago truncatula]	BP:GO:0045893; BP:GO:0007275; MF:GO:0008270; CC:GO:0005622	BP:positive regulation of transcription, DNA-templated; BP:multicellular organismal development; MF:zinc ion binding; CC:intracellular
Cluster-49084.245766	-6.6751	0.00094187	238
Cluster-49084.132430	9.5312	0.0010364	1584	hypothetical protein MTR_7g118270 [Medicago truncatula]>gi|87240855|gb|ABD32713.1| Harpin-induced 1 [Medicago truncatula]>gi|355501626|gb|AES82829.1| late embryogenesis abundant protein [Medicago truncatula]	BP:GO:0046740; MF:GO:0016301; CC:GO:0016021	BP:transport of virus in host, cell to cell; MF:kinase activity; CC:integral component of membrane
Cluster-49084.134062	-10.134	0.0010364	3889	NADH glutamate synthase [Medicago truncatula]	BP:GO:0006537; BP:GO:0019354; BP:GO:0008152; BP:GO:0055114; BP:GO:0008033; BP:GO:0006779; MF:GO:0004499; MF:GO:0071949; MF:GO:0050660; MF:GO:0051287; MF:GO:0043115; MF:GO:0016491; MF:GO:0050661; MF:GO:0015930; MF:GO:0016638	BP:glutamate biosynthetic process; BP:siroheme biosynthetic process; BP:metabolic process; BP:oxidation-reduction process; BP:tRNA processing; BP:porphyrin-containing compound biosynthetic process; MF:N,N-dimethylaniline monooxygenase activity; MF:FAD binding; MF:flavin adenine dinucleotide binding; MF:NAD binding; MF:precorrin-2 dehydrogenase activity; MF:oxidoreductase activity; MF:NADP binding…
Cluster-49084.150869	-9.612	0.0010364	1772	hypothetical protein MTR_7g498240 [Medicago truncatula]	CC:GO:0016021	CC:integral component of membrane
Cluster-49084.155768	-9.5556	0.0010364	1909	armadillo/beta-catenin-like repeat protein [Medicago truncatula]	BP:GO:0016310; BP:GO:0015996; BP:GO:0009069; BP:GO:0015994; MF:GO:0047746; MF:GO:0004674; MF:GO:0005515	BP:phosphorylation; BP:chlorophyll catabolic process; BP:serine family amino acid metabolic process; BP:chlorophyll metabolic process; MF:chlorophyllase activity; MF:protein serine/threonine kinase activity; MF:protein binding; CC:
Cluster-49084.201802	-9.5225	0.0010364	562	hypothetical protein MTR_3g104110 [Medicago truncatula]>gi|355492168|gb|AES73371.1| transmembrane protein, putative [Medicago truncatula]	MF:GO:0016817	MF:hydrolase activity, acting on acid anhydrides
Cluster-49084.216648	7.1851	0.0010364	1003	Mitochondrial import inner membrane translocase subunit TIM22 [Medicago truncatula]>gi|357474311|ref|XP_003607440.1| Mitochondrial import inner membrane translocase subunit TIM22 [Medicago truncatula]>gi|355508486|gb|AES89628.1| import inner membrane translocase subunit TIM22 [Medicago truncatula]	BP:GO:0042742; CC:GO:0005576; CC:GO:0016021	BP:defense response to bacterium; CC:extracellular region; CC:integral component of membrane
Cluster-49084.130388	10.17	0.0010402	659	ribosomal protein S12 (chloroplast) [Tectona grandis]>gi|442564326|emb|CCQ25759.1| ribosomal protein S12 (chloroplast) [Tectona grandis]>gi|442564327|emb|CCQ25760.1| ribosomal protein S12 (chloroplast) [Tectona grandis]>gi|442564328|emb|CCQ25761.1| ribosomal protein S12 (chloroplast) [Tectona grandis]>gi|442564329|emb|CCQ25762.1| ribosomal protein S12 (chloroplast) [Tectona grandis]>gi|442564330|…	BP:GO:0006412; BP:GO:0042254; MF:GO:0003735; CC:GO:0005840; CC:GO:0005622	BP:translation; BP:ribosome biogenesis; MF:structural constituent of ribosome; CC:ribosome; CC:intracellular
Cluster-49084.172648	-9.4947	0.0010402	3674	ribonuclease E/G family protein [Medicago truncatula]	MF:GO:2001070; MF:GO:0016788; MF:GO:0003723	MF:starch binding; MF:hydrolase activity, acting on ester bonds; MF:RNA binding
Cluster-49084.201344	9.5544	0.0010402	3642	UPF0202 plant-like protein [Medicago truncatula]	BP:GO:0042967; MF:GO:0008080; MF:GO:0003676; MF:GO:0005524	BP:acyl-carrier-protein biosynthetic process; MF:N-acetyltransferase activity; MF:nucleic acid binding; MF:ATP binding; CC:
Cluster-49084.145962	7.175	0.0010631	1142	unknown [Medicago truncatula]
Cluster-49084.163649	6.3397	0.0010631	2125	Poly(A) polymerase [Medicago truncatula]>gi|355495380|gb|AES76583.1| poly(A) polymerase-like protein [Medicago truncatula]	BP:GO:0043631; BP:GO:0006351; MF:GO:0003723; MF:GO:0004652; CC:GO:0005634	BP:RNA polyadenylation; BP:transcription, DNA-templated; MF:RNA binding; MF:polynucleotide adenylyltransferase activity; CC:nucleus
Cluster-49084.171301	9.5384	0.0010631	1940	Galactose oxidase [Medicago truncatula]>gi|355478427|gb|AES59630.1| glyoxal oxidase amino-terminal protein [Medicago truncatula]
Cluster-49084.91431	-9.4615	0.0010631	2360	phosphatidylinositol 3- and 4-kinase [Medicago truncatula]	BP:GO:0000045; CC:GO:0005737	BP:autophagosome assembly; CC:cytoplasm
Cluster-49084.97949	-9.4798	0.0010631	1185	PLAC8 family protein [Medicago truncatula]
Cluster-49084.147377	-9.445	0.001073	2265	ABC transporter family protein [Medicago truncatula]	BP:GO:0005975; MF:GO:0003924; MF:GO:0016887; MF:GO:0016832; MF:GO:0005524; MF:GO:0005525	BP:carbohydrate metabolic process; MF:GTPase activity; MF:ATPase activity; MF:aldehyde-lyase activity; MF:ATP binding; MF:GTP binding; CC:
Cluster-49084.134734	-9.4542	0.0010763	2262	26S proteasome regulatory complex component [Medicago truncatula]	BP:GO:0006574; BP:GO:0006084; BP:GO:0046950; BP:GO:0008299; BP:GO:0006552; BP:GO:0006550; MF:GO:0005515; MF:GO:0004421	BP:valine catabolic process; BP:acetyl-CoA metabolic process; BP:cellular ketone body metabolic process; BP:isoprenoid biosynthetic process; BP:leucine catabolic process; BP:isoleucine catabolic process; MF:protein binding; MF:hydroxymethylglutaryl-CoA synthase activity; CC:
Cluster-49084.143103	10.075	0.0011371	518	ATP synthase CF1 epsilon subunit (chloroplast) [Medicago hybrida]>gi|827045333|ref|YP_009141671.1| ATP synthase CF1 epsilon subunit (chloroplast) [Medicago papillosa]>gi|17367084|sp|Q9TKI6.1|ATPE_MEDSA RecName: Full=ATP synthase epsilon chain, chloroplastic; AltName: Full=ATP synthase F1 sector epsilon subunit; AltName: Full=F-ATPase epsilon subunit (chloroplast) [Medicago sativa]>gi|5679310|gb|A…	BP:GO:0006119; BP:GO:0015992; BP:GO:0015986; MF:GO:0046933; MF:GO:0046961; CC:GO:0009535; CC:GO:0045261; CC:GO:0045259	BP:oxidative phosphorylation; BP:proton transport; BP:ATP synthesis coupled proton transport; MF:proton-transporting ATP synthase activity, rotational mechanism; MF:proton-transporting ATPase activity, rotational mechanism; CC:chloroplast thylakoid membrane; CC:proton-transporting ATP synthase complex, catalytic core F(1); CC:proton-transporting ATP synthase complex
Cluster-49084.143201	9.6096	0.0011371	4869	Malic enzyme [Medicago truncatula]>gi|355521627|gb|AET02081.1| NADP-dependent malic enzyme [Medicago truncatula]	BP:GO:0015976; BP:GO:0055114; BP:GO:0008152; BP:GO:0006108; BP:GO:0006090; BP:GO:0006099; MF:GO:0050662; MF:GO:0051287; MF:GO:0003824; MF:GO:0016491; MF:GO:0004471; MF:GO:0046872	BP:carbon utilization; BP:oxidation-reduction process; BP:metabolic process; BP:malate metabolic process; BP:pyruvate metabolic process; BP:tricarboxylic acid cycle; MF:coenzyme binding; MF:NAD binding; MF:catalytic activity; MF:oxidoreductase activity; MF:malate dehydrogenase (decarboxylating) (NAD+) activity; MF:metal ion binding; CC:
Cluster-49084.167770	-9.4632	0.0011371	1280	PREDICTED: uncharacterized protein LOC101498678 isoform X1 [Cicer arietinum]	BP:GO:0016042; BP:GO:0006505; BP:GO:0006629; BP:GO:0008152; BP:GO:0006886; MF:GO:0016788; MF:GO:0016787	BP:lipid catabolic process; BP:GPI anchor metabolic process; BP:lipid metabolic process; BP:metabolic process; BP:intracellular protein transport; MF:hydrolase activity, acting on ester bonds; MF:hydrolase activity; CC:
Cluster-49084.174726	9.3968	0.0011371	891	unknown [Medicago truncatula]>gi|657396029|gb|KEH36176.1| 60S ribosome subunit biogenesis NIP7-like protein [Medicago truncatula]	MF:GO:0003723	MF:RNA binding
Cluster-49084.222540	-9.4429	0.0011371	1963	Serine incorporator [Medicago truncatula]>gi|355495511|gb|AES76714.1| serinc-domain serine and sphingolipid biosynthesis protein [Medicago truncatula]	CC:GO:0016020	CC:membrane
Cluster-49084.136980	10.052	0.0011872	1020	Cytochrome b6/f complex subunit N [Medicago truncatula]	BP:GO:0070072	BP:vacuolar proton-transporting V-type ATPase complex assembly; CC:
Cluster-49084.103132	9.3621	0.0012916	2354	Protein HOTHEAD [Medicago truncatula]>gi|355486652|gb|AES67855.1| glucose-methanol-choline (GMC) oxidoreductase family protein [Medicago truncatula]	BP:GO:0006544; BP:GO:0006563; BP:GO:0016117; BP:GO:0006566; BP:GO:0055114; BP:GO:0006066; MF:GO:0008812; MF:GO:0016491; MF:GO:0016705; MF:GO:0050660; MF:GO:0016614	BP:glycine metabolic process; BP:L-serine metabolic process; BP:carotenoid biosynthetic process; BP:threonine metabolic process; BP:oxidation-reduction process; BP:alcohol metabolic process; MF:choline dehydrogenase activity; MF:oxidoreductase activity; MF:oxidoreductase activity, acting on paired donors, with incorporation or reduction of molecular oxygen; MF:flavin adenine dinucleotide binding;…
Cluster-49084.115167	-9.3907	0.0013421	1387	Indole-3-acetate beta-glucosyltransferase [Medicago truncatula]>gi|355523649|gb|AET04103.1| flavonoid glucosyltransferase [Medicago truncatula]	BP:GO:0008152; MF:GO:0016758	BP:metabolic process; MF:transferase activity, transferring hexosyl groups; CC:
Cluster-49084.130974	5.7562	0.0013421	3105	delta-1-pyrroline-5-carboxylate synthetase [Medicago truncatula]	BP:GO:0008152; BP:GO:0055114; MF:GO:0016491	BP:metabolic process; BP:oxidation-reduction process; MF:oxidoreductase activity; CC:
Cluster-49084.140028	-9.8748	0.0013421	2468	Indole-3-acetic acid-induced protein ARG2 [Medicago truncatula]>gi|355480547|gb|AES61750.1| late embryogenesis abundant protein [Medicago truncatula]	BP:GO:0006950	BP:response to stress; CC:
Cluster-49084.162583	-6.4701	0.0013421	1106	hypothetical protein PHAVU_002G078400g [Phaseolus vulgaris]>gi|561030964|gb|ESW29543.1| hypothetical protein PHAVU_002G078400g [Phaseolus vulgaris]
Cluster-49084.181919	-5.6681	0.0013421	944	cytosolic class II small heat-shock protein [Medicago truncatula]
Cluster-49084.92811	9.3128	0.0013421	2536	amino-terminal acetyltransferase, putative [Medicago truncatula]	BP:GO:0009607; BP:GO:0007155; MF:GO:0005515; CC:GO:0009289; CC:GO:0016021	BP:response to biotic stimulus; BP:cell adhesion; MF:protein binding; CC:pilus; CC:integral component of membrane
Cluster-49084.98937	9.2995	0.0013734	1417	PREDICTED: thaumatin-like protein 1b isoform X1 [Cicer arietinum]
Cluster-49084.123475	9.9517	0.0013981	1340	ATP synthase CF1 alpha subunit (chloroplast) [Medicago hybrida]>gi|827045354|ref|YP_009141692.1| ATP synthase CF1 alpha subunit (chloroplast) [Medicago papillosa]>gi|675298523|gb|AIL56142.1| ATP synthase CF1 alpha subunit (chloroplast) [Medicago hybrida]>gi|675298599|gb|AIL56217.1| ATP synthase CF1 alpha subunit (chloroplast) [Medicago papillosa]	BP:GO:0015991; MF:GO:0016853; MF:GO:0016820; MF:GO:0005524; CC:GO:0033178	BP:ATP hydrolysis coupled proton transport; MF:isomerase activity; MF:hydrolase activity, acting on acid anhydrides, catalyzing transmembrane movement of substances; MF:ATP binding; CC:proton-transporting two-sector ATPase complex, catalytic domain
Cluster-49084.141978	-9.8449	0.0013981	2775	ATP-dependent RNA helicase-like protein [Medicago truncatula]>gi|355480419|gb|AES61622.1| pre-mRNA splicing factor ATP-dependent RNA helicase [Medicago truncatula]	BP:GO:0006810; BP:GO:0019079; BP:GO:0006614; MF:GO:0016887; MF:GO:0004386; MF:GO:0003677; MF:GO:0005525; MF:GO:0000166; MF:GO:0003676; MF:GO:0005524; MF:GO:0016787; MF:GO:0008026	BP:transport; BP:viral genome replication; BP:SRP-dependent cotranslational protein targeting to membrane; MF:ATPase activity; MF:helicase activity; MF:DNA binding; MF:GTP binding; MF:nucleotide binding; MF:nucleic acid binding; MF:ATP binding; MF:hydrolase activity; MF:ATP-dependent helicase activity; CC:
Cluster-49084.114387	6.5164	0.0014309	2417	hypothetical protein MTR_4g120050 [Medicago truncatula]>gi|355510743|gb|AES91885.1| hypothetical protein MTR_4g120050 [Medicago truncatula]
Cluster-49084.136364	9.4439	0.0014309	1298	hypothetical protein MTR_3g086040 [Medicago truncatula]>gi|355490891|gb|AES72094.1| plant/F12A21-30 protein, putative [Medicago truncatula]>gi|388521481|gb|AFK48802.1| unknown [Medicago truncatula]	BP:GO:0019087; CC:GO:0016021	BP:transformation of host cell by virus; CC:integral component of membrane
Cluster-49084.155501	-9.8311	0.0014309	1182	RADIALIS [Medicago truncatula]>gi|355487466|gb|AES68669.1| transcription factor radialis-like protein [Medicago truncatula]	MF:GO:0003682; MF:GO:0003677; CC:GO:0000785; CC:GO:0005634	MF:chromatin binding; MF:DNA binding; CC:chromatin; CC:nucleus
Cluster-49084.173017	3.9165	0.0014309	1090	embryonic abundant-like protein [Medicago truncatula]
Cluster-49084.152010	9.2682	0.0014507	2380	Protein WAX2 [Medicago truncatula]>gi|124359969|gb|ABN07985.1| Sterol desaturase [Medicago truncatula]>gi|355500039|gb|AES81242.1| fatty acid hydroxylase superfamily protein [Medicago truncatula]	BP:GO:0006633; BP:GO:0006119; BP:GO:0006118; BP:GO:0055114; BP:GO:0015992; MF:GO:0008121; MF:GO:0016491; MF:GO:0005506; CC:GO:0016021	BP:fatty acid biosynthetic process; BP:oxidative phosphorylation; BP:obsolete electron transport; BP:oxidation-reduction process; BP:proton transport; MF:ubiquinol-cytochrome-c reductase activity; MF:oxidoreductase activity; MF:iron ion binding; CC:integral component of membrane
Cluster-49084.186092	9.2523	0.0014747	3510	armadillo/beta-catenin-like repeat protein [Medicago truncatula]	BP:GO:0006351; BP:GO:0006355; BP:GO:0006357; BP:GO:0006352; BP:GO:0009236; BP:GO:0006886; BP:GO:0006260; MF:GO:0003887; MF:GO:0016987; MF:GO:0008536; MF:GO:0003677; MF:GO:0005198; MF:GO:0008270; MF:GO:0001104; MF:GO:0003700; CC:GO:0016592; CC:GO:0005634; CC:GO:0032040; CC:GO:0005667; CC:GO:0042575	BP:transcription, DNA-templated; BP:regulation of transcription, DNA-templated; BP:regulation of transcription from RNA polymerase II promoter; BP:DNA-templated transcription, initiation; BP:cobalamin biosynthetic process; BP:intracellular protein transport; BP:DNA replication; MF:DNA-directed DNA polymerase activity; MF:sigma factor activity; MF:Ran GTPase binding; MF:DNA binding; MF:structural …
Cluster-49084.124835	9.2364	0.0015036	1502	Vacuolar transporter chaperone [Medicago truncatula]>gi|355477808|gb|AES59011.1| IDS4-like protein [Medicago truncatula]	BP:GO:0023052	BP:signaling; CC:
Cluster-49084.125014	-9.3308	0.0015036	2377	GTP pyrophosphokinase [Medicago truncatula]>gi|355512200|gb|AES93823.1| RelA/SpoT-like protein RSH2 [Medicago truncatula]	BP:GO:0006487; BP:GO:0016310; BP:GO:0015969; MF:GO:0016301; CC:GO:0016021; CC:GO:0008250	BP:protein N-linked glycosylation; BP:phosphorylation; BP:guanosine tetraphosphate metabolic process; MF:kinase activity; CC:integral component of membrane; CC:oligosaccharyltransferase complex
Cluster-49084.150374	4.1996	0.0015036	578	unknown [Medicago truncatula]	MF:GO:0004866	MF:endopeptidase inhibitor activity
Cluster-49084.253293	-9.3492	0.0015036	465
Cluster-49084.130186	-9.8384	0.0015655	1026		BP:GO:0030521; BP:GO:0007165; BP:GO:0006886; BP:GO:0006355; MF:GO:0004882; MF:GO:0005543; MF:GO:0003677; MF:GO:0005496; CC:GO:0005634	BP:androgen receptor signaling pathway; BP:signal transduction; BP:intracellular protein transport; BP:regulation of transcription, DNA-templated; MF:androgen receptor activity; MF:phospholipid binding; MF:DNA binding; MF:steroid binding; CC:nucleus
Cluster-49084.96402	9.2181	0.0015655	1859	WD-40 repeat-containing protein MSI4 [Medicago truncatula]>gi|124360382|gb|ABN08395.1| WD40-like [Medicago truncatula]>gi|355486654|gb|AES67857.1| nucleosome/chromatin assembly factor group protein [Medicago truncatula]	MF:GO:0005515	MF:protein binding
Cluster-49084.100343	-9.3275	0.001613	838	Caffeoyl-CoA O-methyltransferase [Medicago truncatula]>gi|355495886|gb|AES77089.1| caffeoyl-CoA 3-O-methyltransferase [Medicago truncatula]	BP:GO:0008610; BP:GO:0032259; MF:GO:0008171; MF:GO:0008168	BP:lipid biosynthetic process; BP:methylation; MF:O-methyltransferase activity; MF:methyltransferase activity; CC:
Cluster-49084.110927	3.8499	0.001613	2669	linoleate 13S-lipoxygenase 2-1, related protein [Medicago truncatula]	BP:GO:0055114; MF:GO:0046872; MF:GO:0016702; MF:GO:0005515	BP:oxidation-reduction process; MF:metal ion binding; MF:oxidoreductase activity, acting on single donors with incorporation of molecular oxygen, incorporation of two atoms of oxygen; MF:protein binding; CC:
Cluster-49084.131621	-9.7622	0.001613	3888	RING finger protein [Medicago truncatula]	BP:GO:0016567; MF:GO:0008270; MF:GO:0005515; MF:GO:0004842; MF:GO:0046872; CC:GO:0005680	BP:protein ubiquitination; MF:zinc ion binding; MF:protein binding; MF:ubiquitin-protein transferase activity; MF:metal ion binding; CC:anaphase-promoting complex
Cluster-49084.145306	-8.0279	0.001613	2035	PLAT/LH2 domain lipoxygenase family protein [Medicago truncatula]	BP:GO:0055114; MF:GO:0016702; MF:GO:0046872	BP:oxidation-reduction process; MF:oxidoreductase activity, acting on single donors with incorporation of molecular oxygen, incorporation of two atoms of oxygen; MF:metal ion binding; CC:
Cluster-49084.147180	-9.7293	0.001613	932	CHY zinc finger protein [Medicago truncatula]	BP:GO:0006412; BP:GO:0042254; BP:GO:0006464; MF:GO:0008270; MF:GO:0005515; MF:GO:0003735; MF:GO:0046872; MF:GO:0016151; CC:GO:0005840; CC:GO:0005622	BP:translation; BP:ribosome biogenesis; BP:cellular protein modification process; MF:zinc ion binding; MF:protein binding; MF:structural constituent of ribosome; MF:metal ion binding; MF:nickel cation binding; CC:ribosome; CC:intracellular
Cluster-49084.176979	-3.7957	0.001613	616	hypothetical protein MTR_8g066860 [Medicago truncatula]>gi|355522821|gb|AET03275.1| transmembrane protein, putative [Medicago truncatula]
Cluster-49084.195385	9.1932	0.001613	1385	Trans-2-enoyl CoA reductase [Medicago truncatula]>gi|355486328|gb|AES67531.1| zinc-binding alcohol dehydrogenase family protein [Medicago truncatula]	BP:GO:0007165; BP:GO:0019953; BP:GO:0055114; MF:GO:0016491; MF:GO:0000166; MF:GO:0000772; MF:GO:0008270; CC:GO:0005576	BP:signal transduction; BP:sexual reproduction; BP:oxidation-reduction process; MF:oxidoreductase activity; MF:nucleotide binding; MF:mating pheromone activity; MF:zinc ion binding; CC:extracellular region
Cluster-49084.115256	9.1816	0.0016297	1714	unknown [Medicago truncatula]>gi|388518067|gb|AFK47095.1| unknown [Medicago truncatula]>gi|657386189|gb|KEH28553.1| serine/threonine phosphatase family, 2C domain protein [Medicago truncatula]	BP:GO:0006470; MF:GO:0046872; MF:GO:0003824; MF:GO:0004722; CC:GO:0008287	BP:protein dephosphorylation; MF:metal ion binding; MF:catalytic activity; MF:protein serine/threonine phosphatase activity; CC:protein serine/threonine phosphatase complex
Cluster-49084.163366	-9.2892	0.0016383	1669	sulfite exporter TauE/SafE family protein [Medicago truncatula]	CC:GO:0016021	CC:integral component of membrane
Cluster-49084.136981	5.755	0.0016463	2380	Sieve element-occluding protein [Medicago truncatula]>gi|307101686|gb|ADN32808.1| sieve element occlusion c [Medicago truncatula]>gi|355479808|gb|AES61011.1| sieve element occlusion protein [Medicago truncatula]
Cluster-49084.130022	9.1663	0.0016555	790	unknown [Lotus japonicus]	BP:GO:0042254; BP:GO:0006412; MF:GO:0003735; CC:GO:0005622; CC:GO:0005840	BP:ribosome biogenesis; BP:translation; MF:structural constituent of ribosome; CC:intracellular; CC:ribosome
Cluster-49084.119617	3.9187	0.0016602	1200	unknown [Medicago truncatula]	CC:GO:0019867	CC:outer membrane
Cluster-49084.176771	-9.7128	0.0016602	2364	Heterogeneous nuclear ribonucleoprotein K [Medicago truncatula]>gi|357447243|ref|XP_003593897.1| Heterogeneous nuclear ribonucleoprotein K [Medicago truncatula]>gi|355482943|gb|AES64146.1| RNA-binding KH domain protein [Medicago truncatula]	MF:GO:0003723; CC:GO:0030529	MF:RNA binding; CC:intracellular ribonucleoprotein complex
Cluster-49084.117196	-9.2394	0.0016619	2199	RING-H2 zinc finger protein [Medicago truncatula]	BP:GO:0016567; MF:GO:0005515; MF:GO:0008270; MF:GO:0004842; MF:GO:0046872; CC:GO:0005680	BP:protein ubiquitination; MF:protein binding; MF:zinc ion binding; MF:ubiquitin-protein transferase activity; MF:metal ion binding; CC:anaphase-promoting complex
Cluster-49084.92824	-9.6952	0.0016619	2247	hypothetical protein MTR_5g026350 [Medicago truncatula]>gi|355513888|gb|AES95511.1| nodulin-like/MFS transporter [Medicago truncatula]
Cluster-49084.150141	9.238	0.0016722	2061	BTB/POZ domain-containing protein [Medicago truncatula]>gi|355512942|gb|AES94565.1| phototropic-responsive NPH3 family protein [Medicago truncatula]	BP:GO:0007165; BP:GO:0009416; MF:GO:0008168; MF:GO:0004871	BP:signal transduction; BP:response to light stimulus; MF:methyltransferase activity; MF:signal transducer activity; CC:
Cluster-49084.145682	4.1749	0.0017046	421	Kunitz type trypsin inhibitor [Medicago truncatula]	MF:GO:0004866	MF:endopeptidase inhibitor activity
Cluster-49084.132934	9.2582	0.0017182	1759	glucan endo-1,3-beta-glucosidase-like protein [Medicago truncatula]	BP:GO:0005975; BP:GO:0033014; BP:GO:0015994; MF:GO:0046872; MF:GO:0004553; MF:GO:0004655; MF:GO:0004222	BP:carbohydrate metabolic process; BP:tetrapyrrole biosynthetic process; BP:chlorophyll metabolic process; MF:metal ion binding; MF:hydrolase activity, hydrolyzing O-glycosyl compounds; MF:porphobilinogen synthase activity; MF:metalloendopeptidase activity; CC:
Cluster-49084.137266	9.1958	0.0017531	2112	ribosomal protein L20 (chloroplast) [Medicago hybrida]>gi|827045370|ref|YP_009141708.1| ribosomal protein L20 (chloroplast) [Medicago papillosa]>gi|675298539|gb|AIL56158.1| ribosomal protein L20 (chloroplast) [Medicago hybrida]>gi|675298615|gb|AIL56233.1| ribosomal protein L20 (chloroplast) [Medicago papillosa]	BP:GO:0042254; BP:GO:0006412; MF:GO:0003735; MF:GO:0019843; CC:GO:0005840; CC:GO:0005622	BP:ribosome biogenesis; BP:translation; MF:structural constituent of ribosome; MF:rRNA binding; CC:ribosome; CC:intracellular
Cluster-49084.149282	-9.6792	0.0017531	288	ATP synthase CF0 subunit IV (chloroplast) [Glycyrrhiza glabra]>gi|532693467|gb|AGU00072.1| ATP synthase CF0 subunit IV (chloroplast) [Glycyrrhiza glabra]	BP:GO:0015986; BP:GO:0015992; MF:GO:0015078	BP:ATP synthesis coupled proton transport; BP:proton transport; MF:hydrogen ion transmembrane transporter activity; CC:
Cluster-49084.95090	-9.2433	0.0017531	1473		BP:GO:0006568; BP:GO:0018874; BP:GO:0006554; BP:GO:0055114; BP:GO:0006574; BP:GO:0006631; BP:GO:0006633; BP:GO:0006552; BP:GO:0006550; MF:GO:0003857; MF:GO:0016491	BP:tryptophan metabolic process; BP:benzoate metabolic process; BP:lysine catabolic process; BP:oxidation-reduction process; BP:valine catabolic process; BP:fatty acid metabolic process; BP:fatty acid biosynthetic process; BP:leucine catabolic process; BP:isoleucine catabolic process; MF:3-hydroxyacyl-CoA dehydrogenase activity; MF:oxidoreductase activity; CC:
Cluster-49084.115407	-9.2362	0.0018205	1276
Cluster-49084.126096	9.1396	0.0018205	1791	cell division cycle 16 [Medicago truncatula]>gi|261840666|gb|ACY00263.1| cell division cycle 16 [Medicago truncatula]>gi|657373778|gb|AET02928.2| anaphase promoting complex protein [Medicago truncatula]	BP:GO:0051301; MF:GO:0005515	BP:cell division; MF:protein binding; CC:
Cluster-49084.92504	9.1018	0.0018654	1773	Glycylpeptide N-tetradecanoyltransferase [Medicago truncatula]>gi|124361141|gb|ABN09113.1| Myristoyl-CoA:protein N-myristoyltransferase [Medicago truncatula]>gi|355484286|gb|AES65489.1| glycylpeptide N-tetradecanoyltransferase [Medicago truncatula]	BP:GO:0006499; BP:GO:0042967; MF:GO:0004379; MF:GO:0008080	BP:N-terminal protein myristoylation; BP:acyl-carrier-protein biosynthetic process; MF:glycylpeptide N-tetradecanoyltransferase activity; MF:N-acetyltransferase activity; CC:
Cluster-49084.81200	6.1064	0.0018867	1026	G1-like protein [Medicago truncatula]
Cluster-49084.92272	-9.1355	0.0019172	1862	actin-binding FH2 (formin-like) protein [Medicago truncatula]
Cluster-49084.127368	-9.6115	0.0019405	2046	heat shock transcription factor 8, putative [Medicago truncatula]	MF:GO:0003676	MF:nucleic acid binding
Cluster-49084.145815	9.1887	0.0019405	1884	E3 ubiquitin-protein ligase XBAT31-like protein [Medicago truncatula]	BP:GO:0006412; BP:GO:0042254; MF:GO:0005515; MF:GO:0003735; CC:GO:0005840; CC:GO:0005622	BP:translation; BP:ribosome biogenesis; MF:protein binding; MF:structural constituent of ribosome; CC:ribosome; CC:intracellular
Cluster-49084.182242	-9.1234	0.0019553	1182	polygalacturonase inhibitor [Medicago truncatula]	MF:GO:0005515; MF:GO:0005509	MF:protein binding; MF:calcium ion binding
Cluster-49084.159605	3.9355	0.0019841	812	unknown [Medicago truncatula]>gi|388516081|gb|AFK46102.1| unknown [Medicago truncatula]>gi|657382802|gb|KEH26655.1| Kunitz type trypsin inhibitor / Alpha-fucosidase [Medicago truncatula]	BP:GO:0010951; MF:GO:0004866	BP:negative regulation of endopeptidase activity; MF:endopeptidase inhibitor activity; CC:
Cluster-49084.123138	-9.5939	0.0020337	3244	unusual kinase, putative [Medicago truncatula]
Cluster-49084.177994	9.0651	0.0020337	1283	Annexin D3 [Medicago truncatula]>gi|355521796|gb|AET02250.1| annexin D8 [Medicago truncatula]	MF:GO:0005544; MF:GO:0005509	MF:calcium-dependent phospholipid binding; MF:calcium ion binding
Cluster-49084.192682	9.056	0.0020337	1465	transmembrane protein, putative [Medicago truncatula]
Cluster-49084.153694	9.0517	0.0021952	2619	Abscisic insensitive 1B [Medicago truncatula]>gi|355477960|gb|AES59163.1| protein phosphatase 2C family protein [Medicago truncatula]	BP:GO:0006470; MF:GO:0046872; MF:GO:0003824; MF:GO:0004722; CC:GO:0008287	BP:protein dephosphorylation; MF:metal ion binding; MF:catalytic activity; MF:protein serine/threonine phosphatase activity; CC:protein serine/threonine phosphatase complex
Cluster-49084.164666	9.1598	0.0021969	2192	Coatomer subunit delta-3 [Medicago truncatula]>gi|355486737|gb|AES67940.1| coatomer subunit delta-like protein [Medicago truncatula]	BP:GO:0016192; BP:GO:0006886; CC:GO:0030131	BP:vesicle-mediated transport; BP:intracellular protein transport; CC:clathrin adaptor complex
Cluster-49084.200371	9.0235	0.0022169	1978	Mitochondrial substrate carrier family protein B [Medicago truncatula]>gi|355492214|gb|AES73417.1| grave disease carrier protein [Medicago truncatula]	BP:GO:0055085; CC:GO:0016021	BP:transmembrane transport; CC:integral component of membrane
Cluster-49084.69286	5.0065	0.0022169	793	Aldehyde dehydrogenase [Medicago truncatula]>gi|357521043|ref|XP_003630810.1| Aldehyde dehydrogenase [Medicago truncatula]>gi|355523670|gb|AET04124.1| cytosolic aldehyde dehydrogenase RF2C [Medicago truncatula]	BP:GO:0055114; BP:GO:0008152; MF:GO:0016491; MF:GO:0016620	BP:oxidation-reduction process; BP:metabolic process; MF:oxidoreductase activity; MF:oxidoreductase activity, acting on the aldehyde or oxo group of donors, NAD or NADP as acceptor; CC:
Cluster-49084.206572	6.9366	0.0022302	1200	unknown [Medicago truncatula]>gi|657375379|gb|AET04449.2| glutelin type-B-like protein [Medicago truncatula]	MF:GO:0016853; MF:GO:0045735	MF:isomerase activity; MF:nutrient reservoir activity
Cluster-49084.101132	-9.0793	0.0022389	1017	hypothetical protein MTR_4g106550 [Medicago truncatula]>gi|355509988|gb|AES91130.1| arginine/serine-rich coiled coil protein [Medicago truncatula]
Cluster-49084.48013	5.2864	0.0022787	1636	chitinase [Medicago truncatula]	BP:GO:0005975; MF:GO:0004553	BP:carbohydrate metabolic process; MF:hydrolase activity, hydrolyzing O-glycosyl compounds; CC:
Cluster-49084.207309	9.0012	0.0022905	1511	Branched-chain-amino-acid aminotransferase [Medicago truncatula]>gi|355509373|gb|AES90515.1| branched-chain amino acid aminotransferase [Medicago truncatula]	BP:GO:0008152; BP:GO:0009099; BP:GO:0009098; BP:GO:0009097; MF:GO:0052654; MF:GO:0052656; MF:GO:0003824; MF:GO:0052655	BP:metabolic process; BP:valine biosynthetic process; BP:leucine biosynthetic process; BP:isoleucine biosynthetic process; MF:L-leucine transaminase activity; MF:L-isoleucine transaminase activity; MF:catalytic activity; MF:L-valine transaminase activity; CC:
Cluster-49084.131985	9.6017	0.0023138	1680	unknown [Medicago truncatula]	BP:GO:0042381; BP:GO:0019684; BP:GO:0070072; BP:GO:0015979; CC:GO:0009523; CC:GO:0016021; CC:GO:0005576	BP:hemolymph coagulation; BP:photosynthesis, light reaction; BP:vacuolar proton-transporting V-type ATPase complex assembly; BP:photosynthesis; CC:photosystem II; CC:integral component of membrane; CC:extracellular region
Cluster-49084.92706	-9.0574	0.0023138	1214	nucleic acid-binding protein, putative [Medicago truncatula]
Cluster-49084.103486	6.8451	0.0023512	1121	Anthocyanidin 3-O-glucosyltransferase [Medicago truncatula]>gi|355494139|gb|AES75342.1| UDP-glucosyltransferase family protein [Medicago truncatula]	BP:GO:0008152; MF:GO:0016758	BP:metabolic process; MF:transferase activity, transferring hexosyl groups; CC:
Cluster-49084.239781	6.2612	0.0023512	1948	Leucine-rich repeat receptor-like protein kinase [Medicago truncatula]>gi|355486960|gb|AES68163.1| TOO MANY mouths protein [Medicago truncatula]	BP:GO:0016310; MF:GO:0005515; MF:GO:0016301	BP:phosphorylation; MF:protein binding; MF:kinase activity; CC:
Cluster-49084.121440	-6.5931	0.0023572	605	NAD(P)H-quinone oxidoreductase subunit 6 [Medicago truncatula]>gi|355516413|gb|AES98036.1| NADH-ubiquinone/plastoquinone oxidoreductase chain 6 [Medicago truncatula]	BP:GO:0042773; BP:GO:0006814; BP:GO:0055114; BP:GO:0015992; BP:GO:0006120; BP:GO:0006744; MF:GO:0016651; MF:GO:0008137; CC:GO:0016021	BP:ATP synthesis coupled electron transport; BP:sodium ion transport; BP:oxidation-reduction process; BP:proton transport; BP:mitochondrial electron transport, NADH to ubiquinone; BP:ubiquinone biosynthetic process; MF:oxidoreductase activity, acting on NAD(P)H; MF:NADH dehydrogenase (ubiquinone) activity; CC:integral component of membrane
Cluster-49084.180551	8.9807	0.0023904	1825	inactive purple acid phosphatase-like protein [Medicago truncatula]	BP:GO:0006771; BP:GO:0019497; MF:GO:0046872; MF:GO:0016787; MF:GO:0003993	BP:riboflavin metabolic process; BP:hexachlorocyclohexane metabolic process; MF:metal ion binding; MF:hydrolase activity; MF:acid phosphatase activity; CC:
Cluster-49084.49709	8.9715	0.0024931	2440	Os03g0563300 [Oryza sativa Japonica Group]>gi|75320263|sp|Q53RM0.1|CHLI_ORYSJ RecName: Full=Magnesium-chelatase subunit ChlI, chloroplastic; Short=Mg-chelatase subunit I; AltName: Full=Mg-protoporphyrin IX chelatase subunit ChlI; AltName: Full=Protein CHLORINA 9; Flags: Precursor>gi|62733493|gb|AAX95610.1| magnesium chelatase ATPase subunit I [Oryza sativa Japonica Group]>gi|108709333|gb|ABF97128…	BP:GO:0015995; BP:GO:0015994; BP:GO:0015979; BP:GO:0006200; MF:GO:0005524; MF:GO:0016887; MF:GO:0016851; CC:GO:0009570; CC:GO:0005618; CC:GO:0010007	BP:chlorophyll biosynthetic process; BP:chlorophyll metabolic process; BP:photosynthesis; BP:obsolete ATP catabolic process; MF:ATP binding; MF:ATPase activity; MF:magnesium chelatase activity; CC:chloroplast stroma; CC:cell wall; CC:magnesium chelatase complex
Cluster-49084.156035	-9.4728	0.0025032	4799	magnesium transporter NIPA protein [Medicago truncatula]	BP:GO:0015693; MF:GO:0015095; CC:GO:0019031; CC:GO:0016021	BP:magnesium ion transport; MF:magnesium ion transmembrane transporter activity; CC:viral envelope; CC:integral component of membrane
Cluster-49084.136590	-9.0653	0.0025139	1577	LRR receptor-like kinase [Medicago truncatula]	BP:GO:0006468; MF:GO:0004672; MF:GO:0005524; MF:GO:0016773; CC:GO:0016020	BP:protein phosphorylation; MF:protein kinase activity; MF:ATP binding; MF:phosphotransferase activity, alcohol group as acceptor; CC:membrane
Cluster-49084.115704	5.229	0.0025332	1606	nod factor binding lectin-nucleotide phosphohydrolase [Medicago sativa]	MF:GO:0016787	MF:hydrolase activity
Cluster-49084.150952	3.9018	0.002587	435	Kunitz type trypsin inhibitor [Medicago truncatula]	MF:GO:0004866	MF:endopeptidase inhibitor activity
Cluster-49084.106097	6.1214	0.0026775	1323	GDSL-like lipase/acylhydrolase [Medicago truncatula]	MF:GO:0016788	MF:hydrolase activity, acting on ester bonds
Cluster-49084.120991	-9.4218	0.0026775	1375	unknown [Medicago truncatula]	BP:GO:0016192; BP:GO:0006886; MF:GO:0016787; MF:GO:0005198; CC:GO:0030132; CC:GO:0030130	BP:vesicle-mediated transport; BP:intracellular protein transport; MF:hydrolase activity; MF:structural molecule activity; CC:clathrin coat of coated pit; CC:clathrin coat of trans-Golgi network vesicle
Cluster-49084.52861	6.1986	0.0026775	1047	MADS-box transcription factor [Medicago truncatula]	BP:GO:0006355; BP:GO:0045444; BP:GO:0006260; MF:GO:0003700; MF:GO:0003677; MF:GO:0046983; CC:GO:0005634; CC:GO:0005667	BP:regulation of transcription, DNA-templated; BP:fat cell differentiation; BP:DNA replication; MF:transcription factor activity, sequence-specific DNA binding; MF:DNA binding; MF:protein dimerization activity; CC:nucleus; CC:transcription factor complex
Cluster-49084.99282	4.8943	0.0026775	1124	N-hydroxycinnamoyl/benzoyltransferase [Medicago truncatula]>gi|355492116|gb|AES73319.1| HXXXD-type acyl-transferase family protein [Medicago truncatula]	MF:GO:0016747	MF:transferase activity, transferring acyl groups other than amino-acyl groups
Cluster-49084.104586	8.9486	0.0026843	608	auxin-binding protein ABP19a [Medicago truncatula]	BP:GO:0055114; MF:GO:0045735; MF:GO:0016702	BP:oxidation-reduction process; MF:nutrient reservoir activity; MF:oxidoreductase activity, acting on single donors with incorporation of molecular oxygen, incorporation of two atoms of oxygen; CC:
Cluster-49084.214256	8.9602	0.0026843	2866	formin-like 2 domain protein [Medicago truncatula]	BP:GO:0007016; BP:GO:0006355; MF:GO:0005200; MF:GO:0043565; MF:GO:0003700; CC:GO:0005667; CC:GO:0005856; CC:GO:0001726; CC:GO:0005925	BP:cytoskeletal anchoring at plasma membrane; BP:regulation of transcription, DNA-templated; MF:structural constituent of cytoskeleton; MF:sequence-specific DNA binding; MF:transcription factor activity, sequence-specific DNA binding; CC:transcription factor complex; CC:cytoskeleton; CC:ruffle; CC:focal adhesion
Cluster-49084.98981	8.9137	0.0027517	1737	core-2/I-branching enzyme [Medicago truncatula]	MF:GO:0008375; CC:GO:0016020	MF:acetylglucosaminyltransferase activity; CC:membrane
Cluster-49084.137061	8.9395	0.0027617	1549	group 3 LEA protein [Medicago sativa]	BP:GO:0006869; BP:GO:0042157; MF:GO:0008289; CC:GO:0005576; CC:GO:0016021	BP:lipid transport; BP:lipoprotein metabolic process; MF:lipid binding; CC:extracellular region; CC:integral component of membrane
Cluster-49084.100841	8.8958	0.0028172	2833	DNA (cytosine-5)-methyltransferase CMT3-like protein [Medicago truncatula]	MF:GO:0004252; MF:GO:0003682; MF:GO:0005515; CC:GO:0005886; CC:GO:0000785	MF:serine-type endopeptidase activity; MF:chromatin binding; MF:protein binding; CC:plasma membrane; CC:chromatin
Cluster-49084.92454	-9.412	0.0028172	1551	hypothetical protein MTR_8g076840 [Medicago truncatula]>gi|355523413|gb|AET03867.1| transmembrane protein, putative [Medicago truncatula]
Cluster-49084.165569	8.9027	0.0028259	2390	Root phototropism protein [Medicago truncatula]>gi|355509470|gb|AES90612.1| phototropic-responsive NPH3 family protein [Medicago truncatula]	BP:GO:0009416; BP:GO:0007165; BP:GO:0006457; MF:GO:0000774; MF:GO:0004871; MF:GO:0042803; MF:GO:0005515; MF:GO:0051087	BP:response to light stimulus; BP:signal transduction; BP:protein folding; MF:adenyl-nucleotide exchange factor activity; MF:signal transducer activity; MF:protein homodimerization activity; MF:protein binding; MF:chaperone binding; CC:
Cluster-49084.148784	8.9303	0.0028362	2704	Tousled-like kinase [Medicago truncatula]>gi|355518348|gb|AES99971.1| tousled-like kinase 2 [Medicago truncatula]	BP:GO:0006914; BP:GO:0009069; BP:GO:0016310; BP:GO:0006468; BP:GO:0046439; BP:GO:0019530; BP:GO:0042558; BP:GO:0006534; BP:GO:0055114; MF:GO:0004674; MF:GO:0004672; MF:GO:0005524; MF:GO:0005506; MF:GO:0017172	BP:autophagy; BP:serine family amino acid metabolic process; BP:phosphorylation; BP:protein phosphorylation; BP:L-cysteine metabolic process; BP:taurine metabolic process; BP:pteridine-containing compound metabolic process; BP:cysteine metabolic process; BP:oxidation-reduction process; MF:protein serine/threonine kinase activity; MF:protein kinase activity; MF:ATP binding; MF:iron ion binding; MF…
Cluster-49084.112516	6.0514	0.0028765	2084	F-box/LRR protein, putative [Medicago truncatula]	MF:GO:0005515	MF:protein binding
Cluster-49084.141660	-8.9437	0.0028791	373	ADP-RIBOSYLATION FACTOR-like protein [Medicago truncatula]>gi|355512900|gb|AES94523.1| ADP-ribosylation factor-like protein A1D [Medicago truncatula]>gi|388520943|gb|AFK48533.1| unknown [Medicago truncatula]	BP:GO:0007165; BP:GO:0007264; BP:GO:0007186; MF:GO:0003924; MF:GO:0004871; MF:GO:0019001; MF:GO:0005525; MF:GO:0031683; CC:GO:0005622	BP:signal transduction; BP:small GTPase mediated signal transduction; BP:G-protein coupled receptor signaling pathway; MF:GTPase activity; MF:signal transducer activity; MF:guanyl nucleotide binding; MF:GTP binding; MF:G-protein beta/gamma-subunit complex binding; CC:intracellular
Cluster-49084.95610	8.8825	0.0029851	2715	Probably inactive receptor-like protein kinase [Medicago truncatula]>gi|355512363|gb|AES93986.1| LRR receptor-like kinase [Medicago truncatula]	BP:GO:0006468; MF:GO:0005515; MF:GO:0005524; MF:GO:0004672; CC:GO:0016021	BP:protein phosphorylation; MF:protein binding; MF:ATP binding; MF:protein kinase activity; CC:integral component of membrane
Cluster-49084.151895	-9.3413	0.0030992	2420	Histone-lysine N-methyltransferase, H3 lysine-9 specific SUVH1 [Medicago truncatula]>gi|355499874|gb|AES81077.1| histone-lysine N-methyltransferase [Medicago truncatula]	BP:GO:0015979; BP:GO:0055114; BP:GO:0015995; BP:GO:0006554; BP:GO:0006479; BP:GO:0034968; MF:GO:0008270; MF:GO:0005515; MF:GO:0042393; MF:GO:0018024; MF:GO:0016491; CC:GO:0005694; CC:GO:0005634	BP:photosynthesis; BP:oxidation-reduction process; BP:chlorophyll biosynthetic process; BP:lysine catabolic process; BP:protein methylation; BP:histone lysine methylation; MF:zinc ion binding; MF:protein binding; MF:histone binding; MF:histone-lysine N-methyltransferase activity; MF:oxidoreductase activity; CC:chromosome; CC:nucleus
Cluster-49084.154211	3.9899	0.0031564	1809	linoleate 13S-lipoxygenase 2-1, related protein [Medicago truncatula]	BP:GO:0055114; MF:GO:0016702; MF:GO:0046872; MF:GO:0005515	BP:oxidation-reduction process; MF:oxidoreductase activity, acting on single donors with incorporation of molecular oxygen, incorporation of two atoms of oxygen; MF:metal ion binding; MF:protein binding; CC:
Cluster-49084.166818	-8.947	0.0031564	1325	14 kDa zinc-binding protein [Medicago truncatula]>gi|355499855|gb|AES81058.1| scavenger mRNA decapping enzyme carboxy-term-binding protein [Medicago truncatula]	BP:GO:0008152; MF:GO:0003824	BP:metabolic process; MF:catalytic activity; CC:
Cluster-49084.96863	3.6378	0.0031564	2583	copper amine oxidase, enzyme domain protein [Medicago truncatula]	BP:GO:0055114; BP:GO:0009308; MF:GO:0008131; MF:GO:0048038; MF:GO:0005507	BP:oxidation-reduction process; BP:amine metabolic process; MF:primary amine oxidase activity; MF:quinone binding; MF:copper ion binding; CC:
Cluster-49084.119587	-9.0499	0.0031769	846	unknown [Medicago truncatula]
Cluster-49084.129272	-9.3147	0.0032519	4447	chromatin remodeling complex subunit [Medicago truncatula]	MF:GO:0003677; MF:GO:0003682; MF:GO:0005524; MF:GO:0016787; CC:GO:0000785	MF:DNA binding; MF:chromatin binding; MF:ATP binding; MF:hydrolase activity; CC:chromatin
Cluster-49084.94272	5.9385	0.0032519	3847	DNA polymerase [Medicago truncatula]	BP:GO:0045947; BP:GO:0006357; BP:GO:0051726; BP:GO:0006260; MF:GO:0000166; MF:GO:0003887; MF:GO:0003677; MF:GO:0008190; MF:GO:0001882; MF:GO:0008408; MF:GO:0001104; CC:GO:0016592; CC:GO:0042575	BP:negative regulation of translational initiation; BP:regulation of transcription from RNA polymerase II promoter; BP:regulation of cell cycle; BP:DNA replication; MF:nucleotide binding; MF:DNA-directed DNA polymerase activity; MF:DNA binding; MF:eukaryotic initiation factor 4E binding; MF:nucleoside binding; MF:3'-5' exonuclease activity; MF:RNA polymerase II transcription cofactor activity; CC…
Cluster-49084.138316	8.8562	0.0032685	2669	myo-inositol-1-phosphate synthases [Medicago falcata]	BP:GO:0006024; BP:GO:0008654; BP:GO:0006021; BP:GO:0015012; BP:GO:0019872; MF:GO:0004512; CC:GO:0016021	BP:glycosaminoglycan biosynthetic process; BP:phospholipid biosynthetic process; BP:inositol biosynthetic process; BP:heparan sulfate proteoglycan biosynthetic process; BP:streptomycin biosynthetic process; MF:inositol-3-phosphate synthase activity; CC:integral component of membrane
Cluster-49084.156530	8.8147	0.0033776	1863	endo-1,4-beta-xylanase A-like protein [Medicago truncatula]	BP:GO:0005975; MF:GO:0004553; MF:GO:0016798	BP:carbohydrate metabolic process; MF:hydrolase activity, hydrolyzing O-glycosyl compounds; MF:hydrolase activity, acting on glycosyl bonds; CC:
Cluster-49084.83281	8.8724	0.0033776	1317	hypothetical protein MTR_1g009690 [Medicago truncatula]>gi|355477708|gb|AES58911.1| transcriptional regulator of RNA polII, SAGA, subunit [Medicago truncatula]	CC:GO:0070461	CC:SAGA-type complex
Cluster-49084.129040	3.7121	0.00345	561	Stem 28 kDa glycoprotein [Medicago truncatula]>gi|355521080|gb|AET01534.1| stem 28 kDa glycoprotein [Medicago truncatula]>gi|388504252|gb|AFK40192.1| unknown [Medicago truncatula]	BP:GO:0006771; BP:GO:0019497; MF:GO:0003993	BP:riboflavin metabolic process; BP:hexachlorocyclohexane metabolic process; MF:acid phosphatase activity; CC:
Cluster-49084.126910	8.8698	0.0034913	1198	Translation protein SH3-like [Medicago truncatula]	BP:GO:0042254; BP:GO:0006412; MF:GO:0003735; CC:GO:0005622; CC:GO:0005840	BP:ribosome biogenesis; BP:translation; MF:structural constituent of ribosome; CC:intracellular; CC:ribosome
Cluster-49084.166158	8.7971	0.0034913	1178	hypothetical protein MTR_1g064260 [Medicago truncatula]>gi|355479532|gb|AES60735.1| cytokinin riboside 5'-monophosphate phosphoribohydrolase [Medicago truncatula]
Cluster-49084.145288	-8.8451	0.0037343	821	unknown [Medicago truncatula]>gi|657373615|gb|KEH19272.1| polyketide cyclase/dehydrase and lipid transporter [Medicago truncatula]	BP:GO:0006952; BP:GO:0009607	BP:defense response; BP:response to biotic stimulus; CC:
Cluster-49084.77937	-8.8771	0.0037566	767	DEM2 [Medicago truncatula]>gi|355509040|gb|AES90182.1| vacuolar import/degradation, VID27-like protein [Medicago truncatula]	MF:GO:0005515	MF:protein binding
Cluster-49084.175453	8.852	0.0038026	680	Short-chain alcohol dehydrogenase [Medicago truncatula]>gi|355493848|gb|AES75051.1| short-chain alcohol dehydrogenase [Medicago truncatula]	BP:GO:0008209; BP:GO:0008207; BP:GO:0008152; BP:GO:0008210; BP:GO:0006694; BP:GO:0055114; MF:GO:0016616; MF:GO:0000166; MF:GO:0003824; MF:GO:0016491; MF:GO:0003854; MF:GO:0050662	BP:androgen metabolic process; BP:C21-steroid hormone metabolic process; BP:metabolic process; BP:estrogen metabolic process; BP:steroid biosynthetic process; BP:oxidation-reduction process; MF:oxidoreductase activity, acting on the CH-OH group of donors, NAD or NADP as acceptor; MF:nucleotide binding; MF:catalytic activity; MF:oxidoreductase activity; MF:3-beta-hydroxy-delta5-steroid dehydrogena…
Cluster-49084.204720	8.7865	0.0038026	1573	ABIL1-like protein [Medicago truncatula]
Cluster-49084.37813	6.6536	0.0038026	2153	LRR receptor-like kinase [Medicago truncatula]	BP:GO:0051225; BP:GO:0007016; BP:GO:0031023; BP:GO:0006468; MF:GO:0004672; MF:GO:0005524; MF:GO:0005515; CC:GO:0016010	BP:spindle assembly; BP:cytoskeletal anchoring at plasma membrane; BP:microtubule organizing center organization; BP:protein phosphorylation; MF:protein kinase activity; MF:ATP binding; MF:protein binding; CC:dystrophin-associated glycoprotein complex
Cluster-49084.193524	-9.2289	0.003803	2315	hypothetical protein MTR_8g079840 [Medicago truncatula]>gi|358345855|ref|XP_003636990.1| hypothetical protein MTR_066s1021 [Medicago truncatula]>gi|355523614|gb|AET04068.1| transcription factor [Medicago truncatula]	BP:GO:0030436; BP:GO:0006508; MF:GO:0004190	BP:asexual sporulation; BP:proteolysis; MF:aspartic-type endopeptidase activity; CC:
Cluster-49084.55052	8.771	0.003803	1003	Palmitoyltransferase ERF2 [Medicago truncatula]>gi|355480349|gb|AES61552.1| DHHC-type zinc finger protein [Medicago truncatula]	MF:GO:0046872; MF:GO:0016740; MF:GO:0008270	MF:metal ion binding; MF:transferase activity; MF:zinc ion binding
Cluster-49084.71147	-8.8503	0.0038956	4192	DRIM (down-regulated in metastasis)-like protein [Medicago truncatula]	BP:GO:0006816; BP:GO:0051304; BP:GO:0070588; MF:GO:0005515; MF:GO:0008270; MF:GO:0005262; CC:GO:0016020	BP:calcium ion transport; BP:chromosome separation; BP:calcium ion transmembrane transport; MF:protein binding; MF:zinc ion binding; MF:calcium channel activity; CC:membrane
Cluster-49084.148134	-9.241	0.0038965	2079	Ubiquitin carboxyl-terminal hydrolase [Medicago truncatula]>gi|355510910|gb|AES92052.1| BTB/POZ and MATH domain protein [Medicago truncatula]	BP:GO:0040007; BP:GO:0000045; BP:GO:0007165; BP:GO:0006955; BP:GO:0008283; MF:GO:0005515; MF:GO:0016787; MF:GO:0008083; MF:GO:0005143; CC:GO:0005576; CC:GO:0042022; CC:GO:0005737	BP:growth; BP:autophagosome assembly; BP:signal transduction; BP:immune response; BP:cell proliferation; MF:protein binding; MF:hydrolase activity; MF:growth factor activity; MF:interleukin-12 receptor binding; CC:extracellular region; CC:interleukin-12 receptor complex; CC:cytoplasm
Cluster-49084.267524	5.14	0.0039851	1472	N-hydroxycinnamoyl/benzoyltransferase [Medicago truncatula]>gi|355492115|gb|AES73318.1| HXXXD-type acyl-transferase family protein [Medicago truncatula]	MF:GO:0016747	MF:transferase activity, transferring acyl groups other than amino-acyl groups
Cluster-49084.167213	5.2999	0.0040258	857	auxin-binding protein ABP19a [Medicago truncatula]	BP:GO:0055114; MF:GO:0016702; MF:GO:0045735	BP:oxidation-reduction process; MF:oxidoreductase activity, acting on single donors with incorporation of molecular oxygen, incorporation of two atoms of oxygen; MF:nutrient reservoir activity; CC:
Cluster-49084.126732	-8.7806	0.0040262	2989	ClC chloride channel family protein [Medicago truncatula]	BP:GO:0006821; BP:GO:0055085; MF:GO:0005247; CC:GO:0016020	BP:chloride transport; BP:transmembrane transport; MF:voltage-gated chloride channel activity; CC:membrane
Cluster-49084.226682	-9.2056	0.0040489	1100		BP:GO:0006886; BP:GO:0046656; BP:GO:0015994; BP:GO:0015996; BP:GO:0009058; BP:GO:0006505; MF:GO:0016787; MF:GO:0016788; MF:GO:0047746; MF:GO:0050524	BP:intracellular protein transport; BP:folic acid biosynthetic process; BP:chlorophyll metabolic process; BP:chlorophyll catabolic process; BP:biosynthetic process; BP:GPI anchor metabolic process; MF:hydrolase activity; MF:hydrolase activity, acting on ester bonds; MF:chlorophyllase activity; MF:coenzyme-B sulfoethylthiotransferase activity; CC:
Cluster-51736.1	-8.8098	0.0042111	466	MYB transcription factor MYB164 [Medicago truncatula]	BP:GO:0019064; CC:GO:0019031	BP:fusion of virus membrane with host plasma membrane; CC:viral envelope
Cluster-49084.158612	-8.7566	0.0042529	5293	Serine/Threonine kinase [Medicago truncatula]	BP:GO:0006468; MF:GO:0004672; MF:GO:0005524; MF:GO:0005515	BP:protein phosphorylation; MF:protein kinase activity; MF:ATP binding; MF:protein binding; CC:
Cluster-49084.40762	8.7835	0.0042529	1440	Stearoyl acyl carrier protein desaturase [Medicago truncatula]>gi|355491185|gb|AES72388.1| stearoyl-acyl-carrier desaturase [Medicago truncatula]	BP:GO:0055114; BP:GO:0006631; MF:GO:0046872; MF:GO:0046914; MF:GO:0016491; MF:GO:0045300	BP:oxidation-reduction process; BP:fatty acid metabolic process; MF:metal ion binding; MF:transition metal ion binding; MF:oxidoreductase activity; MF:acyl-[acyl-carrier-protein] desaturase activity; CC:
Cluster-49084.164194	6.7002	0.0042596	1004	epoxide hydrolase [Medicago truncatula]	BP:GO:0015996; BP:GO:0015994; MF:GO:0047746	BP:chlorophyll catabolic process; BP:chlorophyll metabolic process; MF:chlorophyllase activity; CC:
Cluster-49084.129944	-8.8311	0.0043041	1338	MATE efflux family protein [Medicago truncatula]	BP:GO:0006810; BP:GO:0015893; BP:GO:0006855; BP:GO:0055085; MF:GO:0015238; MF:GO:0015297; CC:GO:0016020	BP:transport; BP:drug transport; BP:drug transmembrane transport; BP:transmembrane transport; MF:drug transmembrane transporter activity; MF:antiporter activity; CC:membrane
Cluster-49084.160694	3.8086	0.0043041	736	unknown [Medicago truncatula]
Cluster-49084.175734	-8.8148	0.0043041	2793	evolutionarily carboxy-terminal region protein [Medicago truncatula]
Cluster-49084.75278	-8.7595	0.0043158	1056	hypothetical protein MTR_1g040610 [Medicago truncatula]
Cluster-49084.117569	8.7258	0.0043484	2024	unknown [Medicago truncatula]>gi|388497374|gb|AFK36753.1| unknown [Medicago truncatula]>gi|657389747|gb|KEH31395.1| UTP-glucose-1-phosphate uridylyltransferase [Medicago truncatula]	BP:GO:0008152; MF:GO:0070569; MF:GO:0016779	BP:metabolic process; MF:uridylyltransferase activity; MF:nucleotidyltransferase activity; CC:
Cluster-49084.105069	5.7886	0.0043771	2405	xanthine dehydrogenase/oxidase [Medicago truncatula]	BP:GO:0055114; BP:GO:0006118; MF:GO:0009055; MF:GO:0016491; MF:GO:0004867; MF:GO:0046872; MF:GO:0051536	BP:oxidation-reduction process; BP:obsolete electron transport; MF:electron carrier activity; MF:oxidoreductase activity; MF:serine-type endopeptidase inhibitor activity; MF:metal ion binding; MF:iron-sulfur cluster binding; CC:
Cluster-49084.131730	5.8192	0.0043771	1330	hypothetical protein MTR_1g100160 [Medicago truncatula]	BP:GO:0016042; BP:GO:0007586; MF:GO:0008047; CC:GO:0005576	BP:lipid catabolic process; BP:digestion; MF:enzyme activator activity; CC:extracellular region
Cluster-49084.57871	-8.7363	0.0043771	3054	Disease resistance protein RPP8 [Medicago truncatula]>gi|355514030|gb|AES95653.1| disease resistance protein (CC-NBS-LRR class) family protein [Medicago truncatula]	BP:GO:0000917; BP:GO:0019079; BP:GO:0006952; BP:GO:0051302; MF:GO:0005524; MF:GO:0005515; MF:GO:0043531	BP:barrier septum assembly; BP:viral genome replication; BP:defense response; BP:regulation of cell division; MF:ATP binding; MF:protein binding; MF:ADP binding; CC:
Cluster-49084.106490	-9.1534	0.0043996	1114	Elongin-A [Medicago truncatula]>gi|355488966|gb|AES70169.1| RNA polymerase II transcription factor SIII (elongin) subunit A [Medicago truncatula]	BP:GO:0016485; BP:GO:0006355; CC:GO:0016021; CC:GO:0005634	BP:protein processing; BP:regulation of transcription, DNA-templated; CC:integral component of membrane; CC:nucleus
Cluster-49084.260300	-8.7299	0.0043996	749
Cluster-49084.130369	-8.7398	0.0044075	1453	HMG-Y-related protein A [Medicago truncatula]>gi|92870991|gb|ABE80152.1| High mobility group proteins HMG-I and HMG-Y; Linker histone, N-terminal [Medicago truncatula]>gi|355525109|gb|AET05563.1| linker histone H1 and h5 family protein [Medicago truncatula]	BP:GO:0006334; MF:GO:0003677; CC:GO:0000786; CC:GO:0005634	BP:nucleosome assembly; MF:DNA binding; CC:nucleosome; CC:nucleus
Cluster-49084.142769	9.2009	0.0044903	1565		BP:GO:0006351; BP:GO:0006206; BP:GO:0006412; BP:GO:0006144; BP:GO:0042254; MF:GO:0046983; MF:GO:0003899; MF:GO:0046935; MF:GO:0003735; CC:GO:0005944; CC:GO:0005730; CC:GO:0005840	BP:transcription, DNA-templated; BP:pyrimidine nucleobase metabolic process; BP:translation; BP:purine nucleobase metabolic process; BP:ribosome biogenesis; MF:protein dimerization activity; MF:DNA-directed RNA polymerase activity; MF:1-phosphatidylinositol-3-kinase regulator activity; MF:structural constituent of ribosome; CC:phosphatidylinositol 3-kinase complex, class IB; CC:nucleolus; CC:ribo…
Cluster-49084.263699	-3.7088	0.0045352	606	RAD [Medicago truncatula]>gi|357518279|ref|XP_003629428.1| RAD [Medicago truncatula]>gi|355523449|gb|AET03903.1| MYB family transcription factor [Medicago truncatula]>gi|355523450|gb|AET03904.1| MYB family transcription factor [Medicago truncatula]>gi|388516605|gb|AFK46364.1| unknown [Medicago truncatula]	BP:GO:0006508; BP:GO:0050790; MF:GO:0003677; MF:GO:0004197; MF:GO:0003682; CC:GO:0000785; CC:GO:0005634	BP:proteolysis; BP:regulation of catalytic activity; MF:DNA binding; MF:cysteine-type endopeptidase activity; MF:chromatin binding; CC:chromatin; CC:nucleus
Cluster-49084.114099	8.6915	0.0046078	1918	chaperone DnaJ domain protein [Medicago truncatula]	BP:GO:0032297; MF:GO:0003677	BP:negative regulation of DNA-dependent DNA replication initiation; MF:DNA binding; CC:
Cluster-49084.224339	8.6691	0.0046078	1760	hypothetical protein MTR_3g109450 [Medicago truncatula]>gi|355492643|gb|AES73846.1| BZIP protein [Medicago truncatula]	BP:GO:0071988; BP:GO:0030474	BP:protein localization to spindle pole body; BP:spindle pole body duplication; CC:
Cluster-49084.94509	8.6919	0.0046975	1571		BP:GO:0006260; MF:GO:0003887; CC:GO:0042575	BP:DNA replication; MF:DNA-directed DNA polymerase activity; CC:DNA polymerase complex
Cluster-49084.141163	3.8745	0.0047351	833	glycoside hydrolase family 18 protein [Medicago truncatula]	BP:GO:0005975; MF:GO:0004553	BP:carbohydrate metabolic process; MF:hydrolase activity, hydrolyzing O-glycosyl compounds; CC:
Cluster-49084.87625	-8.7119	0.0048179	4281	S-locus-specific glycoprotein S6 [Medicago truncatula]>gi|355486949|gb|AES68152.1| G-type lectin S-receptor-like Serine/Threonine-kinase SD2-5 [Medicago truncatula]	BP:GO:0009069; BP:GO:0006468; BP:GO:0016310; MF:GO:0005515; MF:GO:0005524; MF:GO:0004674; MF:GO:0004672	BP:serine family amino acid metabolic process; BP:protein phosphorylation; BP:phosphorylation; MF:protein binding; MF:ATP binding; MF:protein serine/threonine kinase activity; MF:protein kinase activity; CC:
Cluster-49084.174216	8.6375	0.0050933	912	SAUR-like auxin-responsive family protein [Medicago truncatula]	BP:GO:0009733	BP:response to auxin; CC:
Cluster-49084.125087	-9.0647	0.0052055	3554	transducin/WD40 repeat protein [Medicago truncatula]	BP:GO:0006355; MF:GO:0005515; CC:GO:0005634	BP:regulation of transcription, DNA-templated; MF:protein binding; CC:nucleus
Cluster-49084.72504	8.6378	0.0052605	5253	tRNA/rRNA methyltransferase SpoU family protein [Medicago truncatula]
Cluster-49084.116326	-9.0499	0.0053058	1396	Hydroxyacylglutathione hydrolase [Medicago truncatula]>gi|355507875|gb|AES89017.1| hydroxyacylglutathione hydrolase [Medicago truncatula]	BP:GO:0006750; BP:GO:0006090; MF:GO:0008270; MF:GO:0003824; MF:GO:0046872; MF:GO:0004416	BP:glutathione biosynthetic process; BP:pyruvate metabolic process; MF:zinc ion binding; MF:catalytic activity; MF:metal ion binding; MF:hydroxyacylglutathione hydrolase activity; CC:
Cluster-49084.185415	-8.7353	0.0053119	1549	lysine ketoglutarate reductase trans-splicing-related protein, putative [Medicago truncatula]
Cluster-49084.115744	-9.0414	0.0053171	1605	chromosome condensation regulator RCC1 repeat protein [Medicago truncatula]	BP:GO:0007155; BP:GO:0001503; CC:GO:0016021; CC:GO:0005576; CC:GO:0019031	BP:cell adhesion; BP:ossification; CC:integral component of membrane; CC:extracellular region; CC:viral envelope
Cluster-49084.149675	8.6103	0.0053694	2027	delta-1-pyrroline-5-carboxylate synthetase 3 [Medicago truncatula]>gi|657386740|gb|KEH29009.1| delta-1-pyrroline-5-carboxylate synthetase [Medicago truncatula]	BP:GO:0008152; BP:GO:0055114; MF:GO:0016491	BP:metabolic process; BP:oxidation-reduction process; MF:oxidoreductase activity; CC:
Cluster-49084.173189	5.9183	0.0055562	483	N-hydroxycinnamoyl/benzoyltransferase [Medicago truncatula]>gi|355492115|gb|AES73318.1| HXXXD-type acyl-transferase family protein [Medicago truncatula]	MF:GO:0016747	MF:transferase activity, transferring acyl groups other than amino-acyl groups
Cluster-49084.199550	-8.6385	0.0056388	850	hypothetical protein MTR_4g112680 [Medicago truncatula]>gi|355510222|gb|AES91364.1| phenylalanyl-tRNA synthetase beta chain [Medicago truncatula]	BP:GO:0006571; BP:GO:0000162; BP:GO:0016255; BP:GO:0006432; BP:GO:0009094; MF:GO:0000287; MF:GO:0005524; MF:GO:0003723; MF:GO:0000049; MF:GO:0004826; CC:GO:0005737; CC:GO:0009328; CC:GO:0042765	BP:tyrosine biosynthetic process; BP:tryptophan biosynthetic process; BP:attachment of GPI anchor to protein; BP:phenylalanyl-tRNA aminoacylation; BP:L-phenylalanine biosynthetic process; MF:magnesium ion binding; MF:ATP binding; MF:RNA binding; MF:tRNA binding; MF:phenylalanine-tRNA ligase activity; CC:cytoplasm; CC:phenylalanine-tRNA ligase complex; CC:GPI-anchor transamidase complex
Cluster-49084.91106	-8.6996	0.0056388	946	poly(A) RNA polymerase GLD2-like protein [Medicago truncatula]	BP:GO:0006508; MF:GO:0016779; MF:GO:0004190	BP:proteolysis; MF:nucleotidyltransferase activity; MF:aspartic-type endopeptidase activity; CC:
Cluster-49084.109491	-8.6498	0.0056855	741		BP:GO:0006355; MF:GO:0003677	BP:regulation of transcription, DNA-templated; MF:DNA binding; CC:
Cluster-49084.89606	8.5848	0.0057222	1971	DUF674 family protein [Medicago truncatula]
Cluster-49084.109646	8.6506	0.0057327	1632	Squamosa promoter binding protein [Medicago truncatula]>gi|355520715|gb|AET01169.1| squamosa promoter-binding-like protein [Medicago truncatula]	MF:GO:0003677; CC:GO:0005634	MF:DNA binding; CC:nucleus
Cluster-49084.91706	8.5712	0.0057327	1565	pre-rRNA processing protein Rrp5 [Medicago truncatula]	BP:GO:0006397; MF:GO:0005515; CC:GO:0005634	BP:mRNA processing; MF:protein binding; CC:nucleus
Cluster-49084.112918	-8.7819	0.0057397	930	Curved DNA-binding protein [Medicago truncatula]>gi|355491259|gb|AES72462.1| DnaJ heat shock amino-terminal domain protein [Medicago truncatula]	BP:GO:0006457; MF:GO:0051082; MF:GO:0031072; MF:GO:0003677	BP:protein folding; MF:unfolded protein binding; MF:heat shock protein binding; MF:DNA binding; CC:
Cluster-49084.120941	8.6728	0.0057397	449	ATP synthase CF0 subunit IV (chloroplast) [Lathyrus odoratus]>gi|675298319|gb|AIL55941.1| ATP synthase CF0 subunit IV (chloroplast) [Lathyrus odoratus]	BP:GO:0015992; BP:GO:0015986; MF:GO:0015078	BP:proton transport; BP:ATP synthesis coupled proton transport; MF:hydrogen ion transmembrane transporter activity; CC:
Cluster-49084.16679	8.5855	0.0057397	1020	Ras-related small GTP-binding family protein [Medicago truncatula]	BP:GO:0006576; BP:GO:0007264; MF:GO:0005525; MF:GO:0005524	BP:cellular biogenic amine metabolic process; BP:small GTPase mediated signal transduction; MF:GTP binding; MF:ATP binding; CC:
Cluster-49084.211170	-9.0009	0.0057397	1887	glucan synthase-like protein [Medicago truncatula]	BP:GO:0006075; BP:GO:0005985; BP:GO:0005982; MF:GO:0003843; CC:GO:0000148; CC:GO:0016020	BP:(1->3)-beta-D-glucan biosynthetic process; BP:sucrose metabolic process; BP:starch metabolic process; MF:1,3-beta-D-glucan synthase activity; CC:1,3-beta-D-glucan synthase complex; CC:membrane
Cluster-49084.113565	-8.988	0.005804	6956	endoribonuclease dicer-like protein [Medicago truncatula]	BP:GO:0016070; BP:GO:0051252; BP:GO:0006396; BP:GO:0016032; MF:GO:0016787; MF:GO:0004525; MF:GO:0005524; MF:GO:0005515; MF:GO:0003723; MF:GO:0016891; MF:GO:0003676; MF:GO:0003677; CC:GO:0019012	BP:RNA metabolic process; BP:regulation of RNA metabolic process; BP:RNA processing; BP:viral process; MF:hydrolase activity; MF:ribonuclease III activity; MF:ATP binding; MF:protein binding; MF:RNA binding; MF:endoribonuclease activity, producing 5'-phosphomonoesters; MF:nucleic acid binding; MF:DNA binding; CC:virion
Cluster-49084.116819	8.5532	0.005804	2503	Kelch-like protein [Medicago truncatula]>gi|657372971|gb|KEH18741.1| BTB/POZ domain protein POB1 [Medicago truncatula]	BP:GO:0007165; MF:GO:0005515; MF:GO:0005179; CC:GO:0005576	BP:signal transduction; MF:protein binding; MF:hormone activity; CC:extracellular region
Cluster-49084.130284	-8.9986	0.005804	3221	ADP-ribosylation factor GTPase-activating protein AGD3 [Medicago truncatula]>gi|355496637|gb|AES77840.1| ADP-ribosylation factor GTPase-activating protein AGD10 [Medicago truncatula]	MF:GO:0019904; MF:GO:0005515; MF:GO:0005096; MF:GO:0008270; MF:GO:0005543; CC:GO:0005737	MF:protein domain specific binding; MF:protein binding; MF:GTPase activator activity; MF:zinc ion binding; MF:phospholipid binding; CC:cytoplasm
Cluster-49084.125529	8.6464	0.0058292	5378	E3 ubiquitin-protein ligase [Medicago truncatula]	BP:GO:0016567; BP:GO:0042742; MF:GO:0005515; MF:GO:0004842	BP:protein ubiquitination; BP:defense response to bacterium; MF:protein binding; MF:ubiquitin-protein transferase activity; CC:
Cluster-128463.0	-8.5978	0.0058712	1153	Na+/H+ exchanger 1 [Medicago truncatula]	BP:GO:0006885; BP:GO:0055085; BP:GO:0006812; MF:GO:0015299; CC:GO:0016021	BP:regulation of pH; BP:transmembrane transport; BP:cation transport; MF:solute:proton antiporter activity; CC:integral component of membrane
Cluster-49084.140550	8.5597	0.0058712	475	aspartokinase-homoserine dehydrogenase [Medicago truncatula]	BP:GO:0006520; BP:GO:0042254; BP:GO:0006412; BP:GO:0055114; MF:GO:0003735; CC:GO:0005840	BP:cellular amino acid metabolic process; BP:ribosome biogenesis; BP:translation; BP:oxidation-reduction process; MF:structural constituent of ribosome; CC:ribosome
Cluster-49084.149762	-8.9753	0.0058712	544	photosystem II protein D2 (chloroplast) [Gossypium turneri]>gi|384034859|gb|AFH57572.1| photosystem II protein D2 (chloroplast) [Gossypium turneri]	BP:GO:0009772; BP:GO:0006118; BP:GO:0019684; MF:GO:0045156	BP:photosynthetic electron transport in photosystem II; BP:obsolete electron transport; BP:photosynthesis, light reaction; MF:electron transporter, transferring electrons within the cyclic electron transport pathway of photosynthesis activity; CC:
Cluster-49084.151221	8.5795	0.0058712	1387	F-box plant-like protein [Medicago truncatula]	MF:GO:0005515	MF:protein binding
Cluster-49084.161312	-8.9753	0.0058712	544	photosystem II protein D2 (chloroplast) [Gossypium turneri]>gi|384034859|gb|AFH57572.1| photosystem II protein D2 (chloroplast) [Gossypium turneri]	BP:GO:0006118; BP:GO:0019684; BP:GO:0009772; MF:GO:0045156	BP:obsolete electron transport; BP:photosynthesis, light reaction; BP:photosynthetic electron transport in photosystem II; MF:electron transporter, transferring electrons within the cyclic electron transport pathway of photosynthesis activity; CC:
Cluster-49084.169171	-8.5879	0.0059972	890	RING finger protein [Medicago truncatula]
Cluster-49084.135508	9.0247	0.0060178	314	light-harvesting complex I chlorophyll A/B-binding protein [Medicago truncatula]
Cluster-49084.136576	-8.9674	0.0060178	1677	triose phosphate/phosphate translocator [Medicago truncatula]	BP:GO:0055085; CC:GO:0016021; CC:GO:0016020	BP:transmembrane transport; CC:integral component of membrane; CC:membrane
Cluster-49084.54966	-8.5743	0.0060463	1623	Serine/threonine protein kinase [Medicago truncatula]>gi|124360373|gb|ABN08386.1| Protein kinase [Medicago truncatula]>gi|355486648|gb|AES67851.1| Serine/Threonine kinase family protein [Medicago truncatula]	BP:GO:0009069; BP:GO:0016310; BP:GO:0006468; MF:GO:0004672; MF:GO:0004674; MF:GO:0005524	BP:serine family amino acid metabolic process; BP:phosphorylation; BP:protein phosphorylation; MF:protein kinase activity; MF:protein serine/threonine kinase activity; MF:ATP binding; CC:
Cluster-49084.130761	9.0084	0.0061566	1897	RNA and export factor-binding protein [Medicago truncatula]	MF:GO:0003723; MF:GO:0003676	MF:RNA binding; MF:nucleic acid binding
Cluster-49084.134310	5.9054	0.0061566	1840	Seed lipoxygenase [Medicago truncatula]	BP:GO:0055114; MF:GO:0046872; MF:GO:0016702	BP:oxidation-reduction process; MF:metal ion binding; MF:oxidoreductase activity, acting on single donors with incorporation of molecular oxygen, incorporation of two atoms of oxygen; CC:
Cluster-49084.172922	-8.6582	0.0061566	1273	acyl-CoA-binding domain protein [Medicago truncatula]	MF:GO:0005515; MF:GO:0000062	MF:protein binding; MF:fatty-acyl-CoA binding
Cluster-49084.173546	-8.9765	0.0061566	2321	glycerol-3-phosphate dehydrogenase, putative [Medicago truncatula]	BP:GO:0055114; BP:GO:0006779; BP:GO:0008033; BP:GO:0019354; MF:GO:0043115; MF:GO:0016491; MF:GO:0071949; MF:GO:0050660	BP:oxidation-reduction process; BP:porphyrin-containing compound biosynthetic process; BP:tRNA processing; BP:siroheme biosynthetic process; MF:precorrin-2 dehydrogenase activity; MF:oxidoreductase activity; MF:FAD binding; MF:flavin adenine dinucleotide binding; CC:
Cluster-49084.180316	3.4828	0.0061566	881	polygalacturonase inhibitor protein [Medicago truncatula]	MF:GO:0005515	MF:protein binding
Cluster-49084.239381	8.538	0.0061566	885	unknown [Medicago truncatula]>gi|657383477|gb|KEH27178.1| polyketide cyclase/dehydrase and lipid transporter [Medicago truncatula]	BP:GO:0006952; BP:GO:0009607	BP:defense response; BP:response to biotic stimulus; CC:
Cluster-49084.51303	8.5322	0.0061566	2520	Beta-D-galactosidase [Medicago truncatula]>gi|357455013|ref|XP_003597787.1| Pentatricopeptide repeat-containing protein [Medicago truncatula]>gi|355486828|gb|AES68031.1| PPR containing plant-like protein [Medicago truncatula]	MF:GO:0005515	MF:protein binding
Cluster-49084.99482	-8.9416	0.0061566	1649	porphyromonas-type peptidyl-arginine deiminase [Medicago truncatula]	BP:GO:0015628; BP:GO:0015031; BP:GO:0009446; BP:GO:0006807; MF:GO:0008565; MF:GO:0004668; CC:GO:0015627	BP:protein secretion by the type II secretion system; BP:protein transport; BP:putrescine biosynthetic process; BP:nitrogen compound metabolic process; MF:protein transporter activity; MF:protein-arginine deiminase activity; CC:type II protein secretion system complex
Cluster-49084.145891	-8.9405	0.0062702	2568	hypothetical protein MTR_1g069440 [Medicago truncatula]
Cluster-49084.146263	8.578	0.0063531	2689	hypothetical protein MTR_1g069440 [Medicago truncatula]
Cluster-49084.174443	6.6595	0.0063531	2027	pathogen-inducible alpha-dioxygenase [Medicago truncatula]
Cluster-49084.139289	-8.9246	0.0064836	3076	PREDICTED: transcription initiation factor TFIID subunit 2 isoform X2 [Cicer arietinum]	MF:GO:0003779	MF:actin binding
Cluster-49084.139637	8.4918	0.0065691	2091	hypothetical protein MTR_2g020830 [Medicago truncatula]>gi|355483104|gb|AES64307.1| plant/F10N7-170 protein, putative [Medicago truncatula]>gi|388506246|gb|AFK41189.1| unknown [Medicago truncatula]
Cluster-49084.114030	-8.9015	0.0066262	1655	magnesium transporter NIPA2-like protein [Medicago truncatula]	BP:GO:0015693; BP:GO:0006810; MF:GO:0005198; MF:GO:0015095; CC:GO:0019031; CC:GO:0016020; CC:GO:0016021	BP:magnesium ion transport; BP:transport; MF:structural molecule activity; MF:magnesium ion transmembrane transporter activity; CC:viral envelope; CC:membrane; CC:integral component of membrane
Cluster-49084.79060	-8.5295	0.0066262	1019
Cluster-49084.137754	-8.9894	0.0067086	3413	Potassium channel [Medicago truncatula]>gi|355482066|gb|AES63269.1| potassium outward rectifying channel protein [Medicago truncatula]	BP:GO:0006813; BP:GO:0006811; BP:GO:0055085; MF:GO:0005249; MF:GO:0005515; MF:GO:0005216; CC:GO:0016021; CC:GO:0016020; CC:GO:0008076	BP:potassium ion transport; BP:ion transport; BP:transmembrane transport; MF:voltage-gated potassium channel activity; MF:protein binding; MF:ion channel activity; CC:integral component of membrane; CC:membrane; CC:voltage-gated potassium channel complex
Cluster-49084.31089	5.7874	0.0067086	1314	tubulin folding cofactor C, putative [Medicago truncatula]	BP:GO:0007165; BP:GO:0006308; MF:GO:0015631; MF:GO:0008855; MF:GO:0005179; CC:GO:0045298; CC:GO:0009318	BP:signal transduction; BP:DNA catabolic process; MF:tubulin binding; MF:exodeoxyribonuclease VII activity; MF:hormone activity; CC:tubulin complex; CC:exodeoxyribonuclease VII complex
Cluster-49084.139741	-8.8917	0.0067635	1207	Transcriptional corepressor LEUNIG [Medicago truncatula]>gi|355477743|gb|AES58946.1| transcriptional corepressor leunig-like protein [Medicago truncatula]	BP:GO:0006810; BP:GO:0006446; BP:GO:0006270; BP:GO:0055085; BP:GO:0006811; BP:GO:0030001; BP:GO:0015992; BP:GO:0015991; BP:GO:0006308; MF:GO:0005215; MF:GO:0008855; MF:GO:0046873; MF:GO:0003743; MF:GO:0005515; MF:GO:0015078; MF:GO:0004190; MF:GO:0005198; CC:GO:0033179; CC:GO:0019013; CC:GO:0016021; CC:GO:0005737; CC:GO:0005840; CC:GO:0016020; CC:GO:0005852; CC:GO:0009318	BP:transport; BP:regulation of translational initiation; BP:DNA replication initiation; BP:transmembrane transport; BP:ion transport; BP:metal ion transport; BP:proton transport; BP:ATP hydrolysis coupled proton transport; BP:DNA catabolic process; MF:transporter activity; MF:exodeoxyribonuclease VII activity; MF:metal ion transmembrane transporter activity; MF:translation initiation factor activ…
Cluster-49084.167775	-8.8785	0.0067635	1066	E3 ubiquitin-protein ligase HUWE1 [Medicago truncatula]>gi|355516670|gb|AES98293.1| E3 ubiquitin-protein ligase UPL1-like protein [Medicago truncatula]	BP:GO:0016567; BP:GO:0007049; MF:GO:0004842; CC:GO:0017053; CC:GO:0005622	BP:protein ubiquitination; BP:cell cycle; MF:ubiquitin-protein transferase activity; CC:transcriptional repressor complex; CC:intracellular
Cluster-49084.226231	-8.566	0.0067635	646	4-alpha-glucanotransferase DPE2 [Medicago truncatula]	MF:GO:2001070	MF:starch binding
Cluster-49084.96950	8.4767	0.0067635	1633	mitotic checkpoint Serine/Threonine-kinase BUB1-like protein [Medicago truncatula]	BP:GO:0006468; MF:GO:0004672; MF:GO:0005524	BP:protein phosphorylation; MF:protein kinase activity; MF:ATP binding; CC:
Cluster-49084.140907	-8.8727	0.0068259	700	ATP-citrate synthase [Medicago truncatula]>gi|355484934|gb|AES66137.1| ATP-citrate synthase alpha chain protein [Medicago truncatula]	MF:GO:0005524	MF:ATP binding
Cluster-49084.174369	8.4625	0.0069691	2109	Peptide transporter PTR3-A [Medicago truncatula]>gi|355479852|gb|AES61055.1| peptide transporter [Medicago truncatula]	BP:GO:0006810; BP:GO:0019068; MF:GO:0005515; MF:GO:0005215; CC:GO:0016020	BP:transport; BP:virion assembly; MF:protein binding; MF:transporter activity; CC:membrane
Cluster-49084.87290	8.4475	0.0069953	2454	Polygalacturonase-1 non-catalytic subunit beta [Medicago truncatula]>gi|355490337|gb|AES71540.1| polygalacturonase non-catalytic protein [Medicago truncatula]
Cluster-49084.112637	-8.8657	0.0069994	812	hypothetical protein MTR_5g017650 [Medicago truncatula]>gi|355513105|gb|AES94728.1| plant cadmium resistance protein [Medicago truncatula]
Cluster-49084.236625	8.4811	0.0069994	2175	DNA repair-like proteinRadA [Medicago truncatula]	BP:GO:0006508; BP:GO:0006510; BP:GO:0006260; MF:GO:0004252; MF:GO:0003678; MF:GO:0004176; MF:GO:0005524; CC:GO:0005657	BP:proteolysis; BP:obsolete ATP-dependent proteolysis; BP:DNA replication; MF:serine-type endopeptidase activity; MF:DNA helicase activity; MF:ATP-dependent peptidase activity; MF:ATP binding; CC:replication fork
Cluster-49084.120975	-8.881	0.0070872	2978	plant/T32G24-2 protein [Medicago truncatula]
Cluster-49084.224641	-6.6151	0.0070872	362
Cluster-49084.59224	8.4404	0.0070872	2141	cytochrome P450 family protein [Medicago truncatula]	BP:GO:0055114; MF:GO:0005506; MF:GO:0016705; MF:GO:0020037; CC:GO:0009512	BP:oxidation-reduction process; MF:iron ion binding; MF:oxidoreductase activity, acting on paired donors, with incorporation or reduction of molecular oxygen; MF:heme binding; CC:cytochrome b6f complex
Cluster-49084.145153	-8.4864	0.0071326	883
Cluster-49084.203185	8.4338	0.0071326	1034	Serine/Threonine-kinase aurora-like protein [Medicago truncatula]	BP:GO:0006468; MF:GO:0004672; MF:GO:0005524	BP:protein phosphorylation; MF:protein kinase activity; MF:ATP binding; CC:
Cluster-49084.149933	-7.6772	0.0071897	2609	Speckle-type POZ protein [Medicago truncatula]	MF:GO:0005515	MF:protein binding
Cluster-49084.125160	3.3213	0.0072137	1107	Stem 28 kDa glycoprotein [Medicago truncatula]>gi|355521080|gb|AET01534.1| stem 28 kDa glycoprotein [Medicago truncatula]>gi|388504252|gb|AFK40192.1| unknown [Medicago truncatula]	BP:GO:0019497; BP:GO:0006771; MF:GO:0003993	BP:hexachlorocyclohexane metabolic process; BP:riboflavin metabolic process; MF:acid phosphatase activity; CC:
Cluster-49084.125655	-8.5256	0.0072197	4526	ABC transporter-like family-protein [Medicago truncatula]	BP:GO:0055085; BP:GO:0006777; BP:GO:0006355; BP:GO:0006810; MF:GO:0042626; MF:GO:0003924; MF:GO:0000166; MF:GO:0016887; MF:GO:0003677; MF:GO:0098519; MF:GO:0005524; MF:GO:0008134; MF:GO:0005525; MF:GO:0043531; CC:GO:0005667; CC:GO:0016021	BP:transmembrane transport; BP:Mo-molybdopterin cofactor biosynthetic process; BP:regulation of transcription, DNA-templated; BP:transport; MF:ATPase activity, coupled to transmembrane movement of substances; MF:GTPase activity; MF:nucleotide binding; MF:ATPase activity; MF:DNA binding; MF:nucleotide phosphatase activity, acting on free nucleotides; MF:ATP binding; MF:transcription factor binding…
Cluster-49084.157104	4.4427	0.0072197	1361	Zinc finger-homeodomain protein [Medicago truncatula]>gi|355516565|gb|AES98188.1| homeobox domain, ZF-HD class protein [Medicago truncatula]	MF:GO:0003677	MF:DNA binding
Cluster-49084.139467	8.417	0.0073587	2424	BTB/POZ domain-containing protein [Medicago truncatula]	BP:GO:0006355; BP:GO:0007094; MF:GO:0005515; MF:GO:0003700; MF:GO:0043565; CC:GO:0005667	BP:regulation of transcription, DNA-templated; BP:mitotic spindle assembly checkpoint; MF:protein binding; MF:transcription factor activity, sequence-specific DNA binding; MF:sequence-specific DNA binding; CC:transcription factor complex
Cluster-49084.178317	8.4862	0.0073587	3008	methyltransferase PMT26-like protein, putative [Medicago truncatula]	BP:GO:0008152; MF:GO:0008168	BP:metabolic process; MF:methyltransferase activity; CC:
Cluster-49084.186203	-8.8237	0.0073587	3207	Cysteine-rich receptor-like protein kinase [Medicago truncatula]>gi|355518088|gb|AES99711.1| LRR receptor-like kinase [Medicago truncatula]	BP:GO:0016310; BP:GO:0006468; BP:GO:0009069; MF:GO:0004672; MF:GO:0004674; MF:GO:0005524; MF:GO:0005515	BP:phosphorylation; BP:protein phosphorylation; BP:serine family amino acid metabolic process; MF:protein kinase activity; MF:protein serine/threonine kinase activity; MF:ATP binding; MF:protein binding; CC:
Cluster-49084.156076	8.4262	0.0074044	2959	heat shock 70 kDa protein [Medicago truncatula]	BP:GO:0000902	BP:cell morphogenesis; CC:
Cluster-49084.135534	8.5931	0.0074432	1374	hypothetical protein MTR_4g007910 [Medicago truncatula]
Cluster-49084.129340	4.0306	0.0074865	1200	glycoside hydrolase family 18 protein [Medicago truncatula]	BP:GO:0005975; MF:GO:0004553	BP:carbohydrate metabolic process; MF:hydrolase activity, hydrolyzing O-glycosyl compounds; CC:
Cluster-49084.175959	8.5676	0.0074904	1733	Sucrase-like protein [Medicago truncatula]>gi|355519180|gb|AET00804.1| sucrase/ferredoxin family protein [Medicago truncatula]
Cluster-49084.180887	8.4242	0.0074904	1341	TNP1 [Medicago truncatula]	MF:GO:0008270	MF:zinc ion binding
Cluster-49084.81169	-8.8385	0.0074904	2654	pre-mRNA splicing factor ATP-dependent RNA helicase [Medicago truncatula]	MF:GO:0004386; MF:GO:0003676; MF:GO:0005524	MF:helicase activity; MF:nucleic acid binding; MF:ATP binding
Cluster-49084.122763	6.3266	0.0075192	1184	DUF247 domain protein [Medicago truncatula]
Cluster-49084.224476	8.4231	0.0075192	695	Squamosa promoter binding-like protein [Medicago truncatula]>gi|355482665|gb|AES63868.1| squamosa promoter-binding-like protein [Medicago truncatula]>gi|388516139|gb|AFK46131.1| unknown [Medicago truncatula]>gi|388520663|gb|AFK48393.1| unknown [Medicago truncatula]	MF:GO:0003677; CC:GO:0005634	MF:DNA binding; CC:nucleus
Cluster-49084.105674	8.4275	0.0075553	2571	cyclic nucleotide-gated ion channel-like protein [Medicago truncatula]	BP:GO:0055114; BP:GO:0055085; BP:GO:0006811; MF:GO:0008168; MF:GO:0004252; MF:GO:0016706; MF:GO:0005216; CC:GO:0016020; CC:GO:0005886	BP:oxidation-reduction process; BP:transmembrane transport; BP:ion transport; MF:methyltransferase activity; MF:serine-type endopeptidase activity; MF:oxidoreductase activity, acting on paired donors, with incorporation or reduction of molecular oxygen, 2-oxoglutarate as one donor, and incorporation of one atom each of oxygen into both donors; MF:ion channel activity; CC:membrane; CC:plasma membr…
Cluster-49084.117632	4.9239	0.0075553	2811	Protein WAX2 [Medicago truncatula]>gi|87162521|gb|ABD28316.1| Sterol desaturase [Medicago truncatula]>gi|355500037|gb|AES81240.1| fatty acid hydroxylase superfamily protein [Medicago truncatula]	BP:GO:0006633; BP:GO:0055114; MF:GO:0005506; MF:GO:0016491; CC:GO:0016021	BP:fatty acid biosynthetic process; BP:oxidation-reduction process; MF:iron ion binding; MF:oxidoreductase activity; CC:integral component of membrane
Cluster-49084.167484	-8.4353	0.0075553	330
Cluster-49084.184186	-8.8118	0.0075553	2916	Leucine-rich repeat receptor-like protein kinase [Medicago truncatula]>gi|355523794|gb|AET04248.1| LRR receptor-like kinase [Medicago truncatula]	BP:GO:0006468; MF:GO:0005515; MF:GO:0004672; MF:GO:0005524; CC:GO:0016021	BP:protein phosphorylation; MF:protein binding; MF:protein kinase activity; MF:ATP binding; CC:integral component of membrane
Cluster-49084.260817	-3.4405	0.0075553	1236	xyloglucan endotransglucosylase/hydrolase family protein [Medicago truncatula]	BP:GO:0005975; BP:GO:0006073; MF:GO:0004553; MF:GO:0016762; CC:GO:0005618; CC:GO:0048046	BP:carbohydrate metabolic process; BP:cellular glucan metabolic process; MF:hydrolase activity, hydrolyzing O-glycosyl compounds; MF:xyloglucan:xyloglucosyl transferase activity; CC:cell wall; CC:apoplast
Cluster-49084.139706	3.9997	0.0075794	1970	bark storage-like protein [Medicago truncatula]	BP:GO:0009116; MF:GO:0003824	BP:nucleoside metabolic process; MF:catalytic activity; CC:
Cluster-49084.174958	-8.4649	0.0076174	1292	Hydroxycinnamoyl CoA shikimate/quinate hydroxycinnamoyltransferase-like protein [Medicago truncatula]>gi|355491833|gb|AES73036.1| omega-hydroxypalmitate O-feruloyl transferase [Medicago truncatula]	MF:GO:0016747	MF:transferase activity, transferring acyl groups other than amino-acyl groups
Cluster-49084.128128	-8.7963	0.007622	1441	transcription factor bZIP88 [Medicago truncatula]	BP:GO:0048870; BP:GO:0006886; BP:GO:0070206; BP:GO:0015031; BP:GO:0006260; BP:GO:0006606; BP:GO:0006355; BP:GO:0051382; MF:GO:0043565; MF:GO:0003677; MF:GO:0003700; MF:GO:0008565; CC:GO:0005634; CC:GO:0016020; CC:GO:0005667; CC:GO:0000776; CC:GO:0019013; CC:GO:0031514; CC:GO:0016021; CC:GO:0005737	BP:cell motility; BP:intracellular protein transport; BP:protein trimerization; BP:protein transport; BP:DNA replication; BP:protein import into nucleus; BP:regulation of transcription, DNA-templated; BP:kinetochore assembly; MF:sequence-specific DNA binding; MF:DNA binding; MF:transcription factor activity, sequence-specific DNA binding; MF:protein transporter activity; CC:nucleus; CC:membrane; …
Cluster-49084.130139	8.8505	0.007715	677	unknown [Medicago truncatula]	BP:GO:0006412; BP:GO:0042254; MF:GO:0003735; CC:GO:0005840; CC:GO:0005622	BP:translation; BP:ribosome biogenesis; MF:structural constituent of ribosome; CC:ribosome; CC:intracellular
Cluster-49084.114538	8.4674	0.0077495	405	putative trypsin inhibitor [Lens nigricans]	BP:GO:0015992; BP:GO:0015986; MF:GO:0015078; MF:GO:0004867; CC:GO:0005576; CC:GO:0000276	BP:proton transport; BP:ATP synthesis coupled proton transport; MF:hydrogen ion transmembrane transporter activity; MF:serine-type endopeptidase inhibitor activity; CC:extracellular region; CC:mitochondrial proton-transporting ATP synthase complex, coupling factor F(o)
Cluster-49084.104978	-8.4662	0.0077898	1721	Cysteine proteinase [Medicago truncatula]>gi|657394342|gb|KEH35007.1| KDEL-tailed cysteine endopeptidase CEP1 [Medicago truncatula]	BP:GO:0006508; MF:GO:0008234; MF:GO:0004197	BP:proteolysis; MF:cysteine-type peptidase activity; MF:cysteine-type endopeptidase activity; CC:
Cluster-49084.108840	8.8374	0.0077898	2535	sickle [Medicago truncatula]>gi|657371106|gb|KEH17126.1| EIN2-like protein, nramp transporter [Medicago truncatula]	BP:GO:0006810; MF:GO:0005215; CC:GO:0016020	BP:transport; MF:transporter activity; CC:membrane
Cluster-49084.189895	-8.4998	0.0077898	1189	DegP protease-like protein [Medicago truncatula]	MF:GO:0005515	MF:protein binding
Cluster-49084.186005	-8.8359	0.0078129	1345	Annexin-like protein [Medicago truncatula]>gi|355525168|gb|AET05622.1| annexin D8 [Medicago truncatula]	MF:GO:0005509; MF:GO:0005544	MF:calcium ion binding; MF:calcium-dependent phospholipid binding
Cluster-49084.147975	-8.7755	0.0080063	2227	SWI/SNF complex protein [Medicago truncatula]	MF:GO:0005515; MF:GO:0008270	MF:protein binding; MF:zinc ion binding
Cluster-49084.91502	-5.1871	0.0080063	886	heat shock protein 17.6 [Medicago sativa]
Cluster-49084.119922	8.3718	0.0080485	1236	pollen Ole e I family allergen [Medicago truncatula]
Cluster-49084.91805	-8.4454	0.0080506	936	unknown [Medicago truncatula]
Cluster-49084.229717	-8.4634	0.0080987	471	Wound-induced protein [Medicago truncatula]>gi|355498522|gb|AES79725.1| wound-induced-like protein [Medicago truncatula]
Cluster-49084.126332	-8.7915	0.0081206	969	AP-2 complex subunit beta [Medicago truncatula]>gi|355508363|gb|AES89505.1| beta-adaptin-like protein [Medicago truncatula]	BP:GO:0015031; BP:GO:0016192; BP:GO:0006886; BP:GO:0009401; MF:GO:0005515; MF:GO:0008565; CC:GO:0030131; CC:GO:0030117	BP:protein transport; BP:vesicle-mediated transport; BP:intracellular protein transport; BP:phosphoenolpyruvate-dependent sugar phosphotransferase system; MF:protein binding; MF:protein transporter activity; CC:clathrin adaptor complex; CC:membrane coat
Cluster-49084.175414	-8.4711	0.0081206	3272	PREDICTED: sodium/hydrogen exchanger 8 isoform X1 [Cicer arietinum]	BP:GO:0006885; BP:GO:0055085; BP:GO:0006812; MF:GO:0015299; CC:GO:0016021	BP:regulation of pH; BP:transmembrane transport; BP:cation transport; MF:solute:proton antiporter activity; CC:integral component of membrane
Cluster-49084.96708	5.5936	0.0081206	1579	1-aminocyclopropane-1-carboxylate oxidase-like protein [Medicago truncatula]>gi|355510692|gb|AES91834.1| 2OG-Fe(II) oxygenase family oxidoreductase [Medicago truncatula]	BP:GO:0055114; MF:GO:0016491; MF:GO:0016706	BP:oxidation-reduction process; MF:oxidoreductase activity; MF:oxidoreductase activity, acting on paired donors, with incorporation or reduction of molecular oxygen, 2-oxoglutarate as one donor, and incorporation of one atom each of oxygen into both donors; CC:
Cluster-49084.148360	6.3181	0.0081591	1416	Serine/Threonine-kinase aurora-like protein [Medicago truncatula]	BP:GO:0006468; MF:GO:0005524; MF:GO:0004672	BP:protein phosphorylation; MF:ATP binding; MF:protein kinase activity; CC:
Cluster-49084.181396	-8.7539	0.0081591	1170	TCP family transcription factor [Medicago truncatula]	CC:GO:0016021	CC:integral component of membrane
Cluster-49084.221156	-8.5371	0.0081591	1508		BP:GO:0045892; MF:GO:0005515; MF:GO:0003677	BP:negative regulation of transcription, DNA-templated; MF:protein binding; MF:DNA binding; CC:
Cluster-49084.226894	5.3735	0.0081846	2007	CrcB-like protein [Medicago truncatula]>gi|355490131|gb|AES71334.1| camphor resistance CrcB-like protein [Medicago truncatula]	CC:GO:0016020; CC:GO:0016021	CC:membrane; CC:integral component of membrane
Cluster-49084.83709	8.4144	0.0082186	1069	Auxin-induced protein 5NG4 [Medicago truncatula]>gi|355490110|gb|AES71313.1| nodulin MtN21/EamA-like transporter family protein [Medicago truncatula]	CC:GO:0016021; CC:GO:0016020	CC:integral component of membrane; CC:membrane
Cluster-49084.135705	3.7524	0.0082566	896	glycoside hydrolase family 18 protein, partial [Medicago truncatula]	BP:GO:0005975; MF:GO:0004553	BP:carbohydrate metabolic process; MF:hydrolase activity, hydrolyzing O-glycosyl compounds; CC:
Cluster-49084.41293	5.0931	0.0083106	3267	P-loop nucleoside triphosphate hydrolase superfamily protein [Medicago truncatula]	BP:GO:0006109; BP:GO:0007165; BP:GO:0008277; BP:GO:0015031; BP:GO:0016310; BP:GO:0000160; BP:GO:0055085; BP:GO:0006886; MF:GO:0005515; MF:GO:0005524; MF:GO:0043531; MF:GO:0008565; MF:GO:0000155; MF:GO:0016887; MF:GO:0004672; CC:GO:0016021; CC:GO:0009365	BP:regulation of carbohydrate metabolic process; BP:signal transduction; BP:regulation of G-protein coupled receptor protein signaling pathway; BP:protein transport; BP:phosphorylation; BP:phosphorelay signal transduction system; BP:transmembrane transport; BP:intracellular protein transport; MF:protein binding; MF:ATP binding; MF:ADP binding; MF:protein transporter activity; MF:phosphorelay sens…
Cluster-49084.99848	8.3409	0.0083106	1320	DUF247 domain protein [Medicago truncatula]
Cluster-49084.81654	-8.4146	0.0083204	629	quasimodo 3, partial [Medicago truncatula]	BP:GO:0008152; MF:GO:0008168	BP:metabolic process; MF:methyltransferase activity; CC:
Cluster-49084.151946	-8.439	0.0084455	1038	StAR-related lipid transfer protein [Medicago truncatula]>gi|355505171|gb|AES86313.1| homeobox/lipid-binding domain protein [Medicago truncatula]
Cluster-49084.231261	5.9569	0.0084455	1797	DNA-binding protein PD2 [Medicago truncatula]
Cluster-49084.74993	8.3758	0.0084455	2088	sister-chromatide cohesion protein [Medicago truncatula]	MF:GO:0003677	MF:DNA binding
Cluster-49084.155418	8.7739	0.0084752	1185	Proteasome subunit alpha type [Medicago truncatula]>gi|355484836|gb|AES66039.1| proteasome subunit alpha type-6-A protein [Medicago truncatula]>gi|388521863|gb|AFK48993.1| unknown [Medicago truncatula]	BP:GO:0051603; BP:GO:0006511; MF:GO:0004175; MF:GO:0004298; CC:GO:0005737; CC:GO:0019773; CC:GO:0005634; CC:GO:0005839	BP:proteolysis involved in cellular protein catabolic process; BP:ubiquitin-dependent protein catabolic process; MF:endopeptidase activity; MF:threonine-type endopeptidase activity; CC:cytoplasm; CC:proteasome core complex, alpha-subunit complex; CC:nucleus; CC:proteasome core complex
Cluster-49084.155846	-3.9675	0.0084752	308	Ribulose bisphosphate carboxylase small chain 3A [Medicago truncatula]
Cluster-49084.169522	-8.7843	0.0084752	1220	GATA type zinc finger transcription factor family protein [Medicago truncatula]	BP:GO:0006355; MF:GO:0043565; MF:GO:0003700; MF:GO:0008270; CC:GO:0019031; CC:GO:0005667	BP:regulation of transcription, DNA-templated; MF:sequence-specific DNA binding; MF:transcription factor activity, sequence-specific DNA binding; MF:zinc ion binding; CC:viral envelope; CC:transcription factor complex
Cluster-49084.224712	-8.3905	0.0085083	1071	actin-related protein ARP4 [Medicago truncatula]
Cluster-49084.243131	-8.3594	0.0085584	300
Cluster-49084.184380	-8.3904	0.008566	4431	condensin-2 complex subunit D3 [Medicago truncatula]	BP:GO:0016032; BP:GO:0015991; MF:GO:2001070; MF:GO:0005515; MF:GO:0016820; CC:GO:0000221	BP:viral process; BP:ATP hydrolysis coupled proton transport; MF:starch binding; MF:protein binding; MF:hydrolase activity, acting on acid anhydrides, catalyzing transmembrane movement of substances; CC:vacuolar proton-transporting V-type ATPase, V1 domain
Cluster-49084.204718	-8.3804	0.008703	1533	ABIL1-like protein [Medicago truncatula]
Cluster-49084.110213	-8.3526	0.008739	593	Copper-exporting P-type ATPase A [Medicago truncatula]>gi|355492266|gb|AES73469.1| copper-transporting ATPase PAA1, putative [Medicago truncatula]	BP:GO:0006812; BP:GO:0030001; BP:GO:0006754; MF:GO:0005524; MF:GO:0046872; MF:GO:0015662; CC:GO:0016021	BP:cation transport; BP:metal ion transport; BP:ATP biosynthetic process; MF:ATP binding; MF:metal ion binding; MF:ATPase activity, coupled to transmembrane movement of ions, phosphorylative mechanism; CC:integral component of membrane
Cluster-49084.114570	-8.3674	0.008739	2738	hypothetical protein MTR_7g109820 [Medicago truncatula]
Cluster-49084.116466	8.3107	0.008739	1039	O-acetyltransferase family protein [Medicago truncatula]
Cluster-49084.95939	8.3461	0.008739	1196	Ganglioside-induced differentiation-associated protein [Medicago truncatula]>gi|355513611|gb|AES95234.1| divergent CRAL/TRIO domain protein [Medicago truncatula]>gi|388500088|gb|AFK38110.1| unknown [Medicago truncatula]
Cluster-49084.104450	4.2015	0.0087507	750	inactive purple acid phosphatase-like protein [Medicago truncatula]	MF:GO:0016787	MF:hydrolase activity
Cluster-49084.109171	8.7142	0.0087507	1943	Signal peptide peptidase-like 2B [Medicago truncatula]>gi|355498986|gb|AES80189.1| signal peptide peptidase-like protein [Medicago truncatula]	MF:GO:0004190; CC:GO:0016021	MF:aspartic-type endopeptidase activity; CC:integral component of membrane
Cluster-49084.169693	-8.3516	0.0087507	834	hypothetical protein MTR_0126s0010 [Medicago truncatula]
Cluster-49084.71867	-8.4049	0.0087793	1192
Cluster-49084.108360	-8.3418	0.0088019	748	zinc metalloproteinase-like protein, putative [Medicago truncatula]	MF:GO:0005515	MF:protein binding
Cluster-49084.122588	-8.3699	0.0088019	1149	L-aspartate oxidase [Medicago truncatula]>gi|355493308|gb|AES74511.1| L-aspartate oxidase [Medicago truncatula]	BP:GO:0055114; BP:GO:0009435; BP:GO:0006531; BP:GO:0006522; BP:GO:0046497; BP:GO:0006769; MF:GO:0008734; MF:GO:0016491; CC:GO:0005737	BP:oxidation-reduction process; BP:NAD biosynthetic process; BP:aspartate metabolic process; BP:alanine metabolic process; BP:nicotinate nucleotide metabolic process; BP:nicotinamide metabolic process; MF:L-aspartate oxidase activity; MF:oxidoreductase activity; CC:cytoplasm
Cluster-49084.171249	8.7436	0.0088019	3290	CLIP-associated protein [Medicago truncatula]	BP:GO:0006886; BP:GO:0016192; MF:GO:0005515; CC:GO:0030117	BP:intracellular protein transport; BP:vesicle-mediated transport; MF:protein binding; CC:membrane coat
Cluster-49084.174062	8.7335	0.0088019	1321	hypothetical protein B456_011G148900, partial [Gossypium raimondii]	MF:GO:0005515	MF:protein binding
Cluster-49084.185636	-8.7404	0.0088019	1715	acyl-activating enzyme 17, peroxisomal protein, putative [Medicago truncatula]	BP:GO:0019722; BP:GO:0008152; MF:GO:0003824	BP:calcium-mediated signaling; BP:metabolic process; MF:catalytic activity; CC:
Cluster-49084.106489	8.4071	0.0088133	1187	Elongin-A [Medicago truncatula]>gi|355488966|gb|AES70169.1| RNA polymerase II transcription factor SIII (elongin) subunit A [Medicago truncatula]	BP:GO:0016485; BP:GO:0006355; CC:GO:0016021; CC:GO:0005634	BP:protein processing; BP:regulation of transcription, DNA-templated; CC:integral component of membrane; CC:nucleus
Cluster-49084.228816	-8.3638	0.008948	2804	kinase family protein [Medicago truncatula]
Cluster-49084.169057	-8.678	0.0089556	1956	3-oxoacyl-[acyl-carrier] synthase [Medicago truncatula]	BP:GO:0008152; MF:GO:0016747	BP:metabolic process; MF:transferase activity, transferring acyl groups other than amino-acyl groups; CC:
Cluster-49084.241687	4.6845	0.0089556	1778	zinc-finger of monoamine-oxidase A repressor R1 [Medicago truncatula]
Cluster-49084.172809	4.7593	0.0090688	853	zinc induced facilitator-like protein [Medicago truncatula]	BP:GO:0007165; BP:GO:0055085; MF:GO:0005515; MF:GO:0022857; MF:GO:0005179; CC:GO:0005576; CC:GO:0016021	BP:signal transduction; BP:transmembrane transport; MF:protein binding; MF:transmembrane transporter activity; MF:hormone activity; CC:extracellular region; CC:integral component of membrane
Cluster-49084.106496	8.2898	0.0091089	1748	interactor of constitutive active ROPs protein, putative [Medicago truncatula]	BP:GO:0006457; BP:GO:0016032; BP:GO:0010508; BP:GO:0006606; BP:GO:0006308; BP:GO:0071973; BP:GO:0015031; BP:GO:0010506; BP:GO:0006260; BP:GO:0070206; BP:GO:0006886; BP:GO:0048870; BP:GO:0007155; BP:GO:0006935; MF:GO:0003774; MF:GO:0008092; MF:GO:0008855; MF:GO:0051087; MF:GO:0008565; MF:GO:0019901; MF:GO:0000774; MF:GO:0042803; CC:GO:0005615; CC:GO:0009288; CC:GO:0005737; CC:GO:0031514; CC:GO:000…	BP:protein folding; BP:viral process; BP:positive regulation of autophagy; BP:protein import into nucleus; BP:DNA catabolic process; BP:bacterial-type flagellum-dependent cell motility; BP:protein transport; BP:regulation of autophagy; BP:DNA replication; BP:protein trimerization; BP:intracellular protein transport; BP:cell motility; BP:cell adhesion; BP:chemotaxis; MF:motor activity; MF:cytoskel…
Cluster-49084.173169	8.3028	0.0091115	1700	hypothetical protein MTR_4g077590 [Medicago truncatula]>gi|355508453|gb|AES89595.1| hypothetical protein MTR_4g077590 [Medicago truncatula]
Cluster-49084.112438	-8.6515	0.0091663	1771	wound-responsive family protein [Medicago truncatula]	MF:GO:0003677	MF:DNA binding
Cluster-49084.175071	-8.7191	0.0091663	839	ribulose 1,5-bisphosphate carboxylase/oxygenase large subunit (chloroplast) [Medicago hybrida]>gi|827045331|ref|YP_009141669.1| ribulose 1,5-bisphosphate carboxylase/oxygenase large subunit (chloroplast) [Medicago papillosa]>gi|675298500|gb|AIL56119.1| ribulose 1,5-bisphosphate carboxylase/oxygenase large subunit (chloroplast) [Medicago hybrida]>gi|675298576|gb|AIL56194.1| ribulose 1,5-bisphospha…	MF:GO:0000287	MF:magnesium ion binding
Cluster-49084.125010	-8.6558	0.0091777	608	hypothetical protein MtrDRAFT_AC154391g26v2 [Medicago truncatula]
Cluster-49084.174861	8.2847	0.0091777	1605	Adenosine deaminase-like protein [Medicago truncatula]>gi|355511458|gb|AES92600.1| adenosine/AMP deaminase [Medicago truncatula]>gi|388499194|gb|AFK37663.1| unknown [Medicago truncatula]	BP:GO:0009168; MF:GO:0019239	BP:purine ribonucleoside monophosphate biosynthetic process; MF:deaminase activity; CC:
Cluster-49084.113962	-8.3358	0.0091903	917	beta-amylase-like protein [Medicago truncatula]
Cluster-49084.141926	8.2604	0.0092338	2734	histone-lysine N-methyltransferase SUVR5-like protein [Medicago truncatula]	BP:GO:0006886; BP:GO:0006554; BP:GO:0006479; BP:GO:0034968; MF:GO:0018024; MF:GO:0008270; MF:GO:0008168; MF:GO:0046872; CC:GO:0005634; CC:GO:0005783; CC:GO:0016021	BP:intracellular protein transport; BP:lysine catabolic process; BP:protein methylation; BP:histone lysine methylation; MF:histone-lysine N-methyltransferase activity; MF:zinc ion binding; MF:methyltransferase activity; MF:metal ion binding; CC:nucleus; CC:endoplasmic reticulum; CC:integral component of membrane
Cluster-49084.138246	-8.6436	0.0092809	2270	unknown [Medicago truncatula]>gi|657380261|gb|KEH24465.1| stem-loop-binding protein of 41 kDa protein B [Medicago truncatula]	BP:GO:0008209; BP:GO:0008207; BP:GO:0055114; BP:GO:0006694; BP:GO:0008210; BP:GO:0008152; MF:GO:0003854; MF:GO:0016491; MF:GO:0003824; MF:GO:0016616; MF:GO:0050662	BP:androgen metabolic process; BP:C21-steroid hormone metabolic process; BP:oxidation-reduction process; BP:steroid biosynthetic process; BP:estrogen metabolic process; BP:metabolic process; MF:3-beta-hydroxy-delta5-steroid dehydrogenase activity; MF:oxidoreductase activity; MF:catalytic activity; MF:oxidoreductase activity, acting on the CH-OH group of donors, NAD or NADP as acceptor; MF:coenzym…
Cluster-49084.254045	-8.4289	0.0092809	411	photosystem II 47 kDa protein, partial (chloroplast) [Begonia polygonoides]	BP:GO:0009767; BP:GO:0019684; MF:GO:0016168; CC:GO:0009521; CC:GO:0016020	BP:photosynthetic electron transport chain; BP:photosynthesis, light reaction; MF:chlorophyll binding; CC:photosystem; CC:membrane
Cluster-49084.122433	8.2545	0.0093278	1132	hypothetical protein PHAVU_002G078400g [Phaseolus vulgaris]>gi|561030964|gb|ESW29543.1| hypothetical protein PHAVU_002G078400g [Phaseolus vulgaris]
Cluster-49084.191944	4.4533	0.0094214	726	auxin-binding protein ABP19a [Medicago truncatula]	MF:GO:0045735	MF:nutrient reservoir activity
Cluster-49084.167998	5.5535	0.0094691	3037	myb-like DNA-binding domain protein [Medicago truncatula]	BP:GO:0009245; BP:GO:0034227; BP:GO:0002098; MF:GO:0008915; MF:GO:0005506; MF:GO:0000049	BP:lipid A biosynthetic process; BP:tRNA thio-modification; BP:tRNA wobble uridine modification; MF:lipid-A-disaccharide synthase activity; MF:iron ion binding; MF:tRNA binding; CC:
Cluster-49084.148188	8.2783	0.0094773	3252	hypothetical protein MTR_8g055840 [Medicago truncatula]>gi|355522379|gb|AET02833.1| methyltransferase PMT2-like protein [Medicago truncatula]	BP:GO:0008152; BP:GO:0032259; MF:GO:0008168; MF:GO:0005201; CC:GO:0005581; CC:GO:0005578	BP:metabolic process; BP:methylation; MF:methyltransferase activity; MF:extracellular matrix structural constituent; CC:collagen trimer; CC:proteinaceous extracellular matrix
Cluster-49084.231827	8.3134	0.0094773	1696	PREDICTED: 3-ketoacyl-CoA synthase 19-like isoform X1 [Cicer arietinum]	BP:GO:0006633; BP:GO:0008610; BP:GO:0042967; MF:GO:0004315; MF:GO:0016747; CC:GO:0016020; CC:GO:0005835	BP:fatty acid biosynthetic process; BP:lipid biosynthetic process; BP:acyl-carrier-protein biosynthetic process; MF:3-oxoacyl-[acyl-carrier-protein] synthase activity; MF:transferase activity, transferring acyl groups other than amino-acyl groups; CC:membrane; CC:fatty acid synthase complex
Cluster-49084.113425	8.3425	0.0095364	1912	C2 calcium/lipid-binding and GRAM domain protein [Medicago truncatula]	MF:GO:0005515	MF:protein binding
Cluster-49084.106162	8.6728	0.0095711	2760	GRAS family transcription factor [Medicago truncatula]>gi|355507728|gb|AES88870.1| GRAS family transcription factor [Medicago truncatula]	BP:GO:0005985; BP:GO:0006355; BP:GO:0005982; BP:GO:0006075; MF:GO:0005198; MF:GO:0003843; CC:GO:0019031; CC:GO:0016020; CC:GO:0000148	BP:sucrose metabolic process; BP:regulation of transcription, DNA-templated; BP:starch metabolic process; BP:(1->3)-beta-D-glucan biosynthetic process; MF:structural molecule activity; MF:1,3-beta-D-glucan synthase activity; CC:viral envelope; CC:membrane; CC:1,3-beta-D-glucan synthase complex
Cluster-49084.31566	-4.4164	0.0095711	956	class Ia chitinase [Galega orientalis]	BP:GO:0006032; BP:GO:0016998; MF:GO:0008061; MF:GO:0004568	BP:chitin catabolic process; BP:cell wall macromolecule catabolic process; MF:chitin binding; MF:chitinase activity; CC:
Cluster-49084.128374	8.2534	0.0096506	1275	unknown [Medicago truncatula]>gi|657380583|gb|KEH24696.1| lecithin retinol acyltransferase [Medicago truncatula]
Cluster-49084.200836	8.3069	0.0096506	3151	RNA-directed RNA polymerase [Medicago truncatula]	BP:GO:0006144; MF:GO:0003968; CC:GO:0031379	BP:purine nucleobase metabolic process; MF:RNA-directed RNA polymerase activity; CC:RNA-directed RNA polymerase complex
Cluster-49084.92271	8.229	0.0096506	1847	actin-binding FH2 (formin-like) protein [Medicago truncatula]
Cluster-49084.102444	8.2208	0.0097431	1460	nudix hydrolase-like protein [Medicago truncatula]	MF:GO:0016787	MF:hydrolase activity
Cluster-49084.113632	-8.307	0.0097431	1071	pollen Ole e I family allergen [Medicago truncatula]
Cluster-49084.126713	-8.6494	0.0097431	6338	brefeldin A-inhibited guanine nucleotide-exchange protein [Medicago truncatula]	BP:GO:0043087; BP:GO:0032012; MF:GO:0005086	BP:regulation of GTPase activity; BP:regulation of ARF protein signal transduction; MF:ARF guanyl-nucleotide exchange factor activity; CC:
Cluster-49084.83897	-8.278	0.0097431	1473	hypothetical protein EUGRSUZ_C000942, partial [Eucalyptus grandis]
Cluster-49084.110375	-8.3349	0.0097432	1990	hypothetical protein MTR_4g127210 [Medicago truncatula]	MF:GO:0008882	MF:[glutamate-ammonia-ligase] adenylyltransferase activity
Cluster-49084.147860	3.3495	0.0097541	1003	Kunitz-type trypsin inhibitor-like 2 protein [Medicago truncatula]>gi|355494593|gb|AES75796.1| Kunitz type trypsin inhibitor / Alpha-fucosidase [Medicago truncatula]	BP:GO:0010951; MF:GO:0004866	BP:negative regulation of endopeptidase activity; MF:endopeptidase inhibitor activity; CC:
Cluster-49084.108880	-8.2887	0.0099047	290
Cluster-49084.157641	8.3421	0.0099047	1722	lipid-binding protein [Medicago truncatula]
Cluster-49084.127466	8.3335	0.0099861	4965	Cyclin T1 [Medicago truncatula]>gi|355481474|gb|AES62677.1| amino-terminal domain cyclin [Medicago truncatula]	BP:GO:0006355; BP:GO:0000079; MF:GO:0019901; CC:GO:0005634	BP:regulation of transcription, DNA-templated; BP:regulation of cyclin-dependent protein serine/threonine kinase activity; MF:protein kinase binding; CC:nucleus
Cluster-49084.62927	4.8052	0.0099861	1905	hypothetical protein VITISV_014842 [Vitis vinifera]
Cluster-49084.101652	8.2137	0.010052	2082	C2H2 zinc finger protein [Medicago truncatula]>gi|358345288|ref|XP_003636713.1| C2H2 zinc finger protein [Medicago truncatula]>gi|355508763|gb|AES89905.1| C2H2-like zinc finger protein [Medicago truncatula]	MF:GO:0008270; MF:GO:0046872; CC:GO:0005622	MF:zinc ion binding; MF:metal ion binding; CC:intracellular
Cluster-49084.143450	-8.5948	0.010052	1536	T-complex protein 1 subunit epsilon [Medicago truncatula]>gi|355490921|gb|AES72124.1| TCP-1/cpn60 chaperonin family protein [Medicago truncatula]>gi|388504082|gb|AFK40107.1| unknown [Medicago truncatula]	BP:GO:0006457; MF:GO:0005524; MF:GO:0051082; CC:GO:0005737	BP:protein folding; MF:ATP binding; MF:unfolded protein binding; CC:cytoplasm
Cluster-49084.50954	-8.5835	0.010052	1347	receptor-like kinase [Medicago truncatula]
Cluster-49084.225159	8.2916	0.010175	2316	phytochrome kinase substrate 1-like protein, , putative [Medicago truncatula]	BP:GO:0005975; BP:GO:0046486; BP:GO:0006072; BP:GO:0055114; MF:GO:0004367; CC:GO:0009331	BP:carbohydrate metabolic process; BP:glycerolipid metabolic process; BP:glycerol-3-phosphate metabolic process; BP:oxidation-reduction process; MF:glycerol-3-phosphate dehydrogenase [NAD+] activity; CC:glycerol-3-phosphate dehydrogenase complex
Cluster-49084.144468	-8.6432	0.010297	1667	Mercaptopyruvate sulfurtransferase-like protein [Medicago truncatula]>gi|657398719|gb|KEH38272.1| thiosulfate/3-mercaptopyruvate sulfurtransferase [Medicago truncatula]
Cluster-49084.154612	8.2251	0.010297	928	RNA-directed DNA polymerase (Reverse transcriptase) [Medicago truncatula]
Cluster-49084.162815	-8.5742	0.010311	2124	translational activator GCN1-like protein [Medicago truncatula]	BP:GO:0007165; BP:GO:0030001; MF:GO:0071949; MF:GO:0009882; MF:GO:0046872	BP:signal transduction; BP:metal ion transport; MF:FAD binding; MF:blue light photoreceptor activity; MF:metal ion binding; CC:
Cluster-49084.242193	5.6745	0.010311	755	hypothetical protein MTR_8g067020 [Medicago truncatula]
Cluster-49084.138143	-8.6203	0.010455	1826	Serine/threonine protein kinase rio1 [Medicago truncatula]>gi|87241459|gb|ABD33317.1| Tyrosine protein kinase, active site [Medicago truncatula]>gi|355500095|gb|AES81298.1| Serine/Threonine-kinase RIO1-like protein [Medicago truncatula]	BP:GO:0009069; BP:GO:0016310; MF:GO:0016773; MF:GO:0005524; MF:GO:0004674; CC:GO:0016020; CC:GO:0005634	BP:serine family amino acid metabolic process; BP:phosphorylation; MF:phosphotransferase activity, alcohol group as acceptor; MF:ATP binding; MF:protein serine/threonine kinase activity; CC:membrane; CC:nucleus
Cluster-49084.145801	-8.5783	0.010455	3787	ubiquitin ligase cop1, putative [Medicago truncatula]	BP:GO:0006468; MF:GO:0005515; MF:GO:0005524; MF:GO:0004672	BP:protein phosphorylation; MF:protein binding; MF:ATP binding; MF:protein kinase activity; CC:
Cluster-49084.153453	-8.5903	0.010456	1025	ribosome biogenesis regulatory family protein [Medicago truncatula]	BP:GO:0042254; CC:GO:0005634	BP:ribosome biogenesis; CC:nucleus
Cluster-49084.173136	4.2343	0.010535	1792	cytochrome P450 family 78 protein [Medicago truncatula]	BP:GO:0055114; MF:GO:0020037; MF:GO:0005506; MF:GO:0016705	BP:oxidation-reduction process; MF:heme binding; MF:iron ion binding; MF:oxidoreductase activity, acting on paired donors, with incorporation or reduction of molecular oxygen; CC:
Cluster-49084.138391	3.183	0.010572	1316	Histone H2A [Medicago truncatula]>gi|355500338|gb|AES81541.1| core histone H2A/H2B/H3/H4 [Medicago truncatula]	BP:GO:0019835; BP:GO:0006334; BP:GO:0050829; MF:GO:0046982; MF:GO:0003677; CC:GO:0005634; CC:GO:0016021; CC:GO:0000786	BP:cytolysis; BP:nucleosome assembly; BP:defense response to Gram-negative bacterium; MF:protein heterodimerization activity; MF:DNA binding; CC:nucleus; CC:integral component of membrane; CC:nucleosome
Cluster-49084.245252	-8.2431	0.010572	1439
Cluster-49084.145863	-8.5511	0.010582	1207	leucyl-tRNA synthetase [Medicago truncatula]	BP:GO:0009405; BP:GO:0019835; BP:GO:0006418; MF:GO:0000166; MF:GO:0002161; MF:GO:0005524; MF:GO:0004812; CC:GO:0019867	BP:pathogenesis; BP:cytolysis; BP:tRNA aminoacylation for protein translation; MF:nucleotide binding; MF:aminoacyl-tRNA editing activity; MF:ATP binding; MF:aminoacyl-tRNA ligase activity; CC:outer membrane
Cluster-49084.108927	8.1756	0.010686	1287	PREDICTED: succinate-semialdehyde dehydrogenase, mitochondrial-like isoform X1 [Glycine max]	BP:GO:0008152; BP:GO:0055114; MF:GO:0016491	BP:metabolic process; BP:oxidation-reduction process; MF:oxidoreductase activity; CC:
Cluster-49084.128008	8.1836	0.010686	1654	aldo/keto reductase family oxidoreductase [Medicago truncatula]
Cluster-49084.271633	-8.5967	0.010686	926	PLAC8 family protein [Medicago truncatula]
Cluster-49084.84948	-8.2349	0.010686	1458	UDP-N-acetylglucosamine-peptide N-acetylglucosaminyltransferase 110 kDa subunit [Medicago truncatula]>gi|657394327|gb|KEH34992.1| O-linked N-acetylglucosamine transferase [Medicago truncatula]	BP:GO:0006879; MF:GO:0033897; MF:GO:0003723; MF:GO:0005515; MF:GO:0008199	BP:cellular iron ion homeostasis; MF:ribonuclease T2 activity; MF:RNA binding; MF:protein binding; MF:ferric iron binding; CC:
Cluster-49084.150504	3.2063	0.010716	697	Histone H3 [Medicago truncatula]>gi|355496472|gb|AES77675.1| core histone H2A/H2B/H3/H4 [Medicago truncatula]	BP:GO:0006334; BP:GO:0051726; BP:GO:0006974; MF:GO:0046982; MF:GO:0003677; CC:GO:0005634; CC:GO:0000786	BP:nucleosome assembly; BP:regulation of cell cycle; BP:cellular response to DNA damage stimulus; MF:protein heterodimerization activity; MF:DNA binding; CC:nucleus; CC:nucleosome
Cluster-49084.239780	4.7008	0.010716	1858	Leucine-rich repeat receptor-like protein kinase [Medicago truncatula]>gi|355486960|gb|AES68163.1| TOO MANY mouths protein [Medicago truncatula]	BP:GO:0016310; MF:GO:0005515; MF:GO:0016301	BP:phosphorylation; MF:protein binding; MF:kinase activity; CC:
Cluster-49084.122937	8.1937	0.010793	572	nuclear cap-binding protein subunit 2 [Medicago truncatula]	MF:GO:0004190; CC:GO:0016021	MF:aspartic-type endopeptidase activity; CC:integral component of membrane
Cluster-49084.224580	3.5846	0.01083	603	N-hydroxythioamide S-beta-glucosyltransferase [Medicago truncatula]>gi|355514686|gb|AES96309.1| UDP-glucosyltransferase family protein [Medicago truncatula]	BP:GO:0030259; BP:GO:0005975; BP:GO:0008152; MF:GO:0016758	BP:lipid glycosylation; BP:carbohydrate metabolic process; BP:metabolic process; MF:transferase activity, transferring hexosyl groups; CC:
Cluster-49084.120013	-8.5382	0.011147	2455	protein transporter Sec31 [Medicago truncatula]	BP:GO:0006355; MF:GO:0005515; CC:GO:0005634	BP:regulation of transcription, DNA-templated; MF:protein binding; CC:nucleus
Cluster-49084.149565	3.4634	0.01117	845	Kunitz-type trypsin inhibitor-like 2 protein [Medicago truncatula]>gi|355494593|gb|AES75796.1| Kunitz type trypsin inhibitor / Alpha-fucosidase [Medicago truncatula]	BP:GO:0010951; MF:GO:0004866	BP:negative regulation of endopeptidase activity; MF:endopeptidase inhibitor activity; CC:
Cluster-49084.150145	-8.241	0.011225	4110	ubiquitin-conjugating enzyme E2 [Medicago truncatula]
Cluster-49084.46770	8.1472	0.011225	4812	disease resistance protein (TIR-NBS-LRR class) [Medicago truncatula]	BP:GO:0006914; BP:GO:0007165; MF:GO:0005524; MF:GO:0016787; MF:GO:0005515; MF:GO:0016887; MF:GO:0043531; MF:GO:0003677	BP:autophagy; BP:signal transduction; MF:ATP binding; MF:hydrolase activity; MF:protein binding; MF:ATPase activity; MF:ADP binding; MF:DNA binding; CC:
Cluster-49084.271169	-3.4324	0.011409	684
Cluster-49084.90935	8.1707	0.011409	1673		BP:GO:0046486; BP:GO:0016042; MF:GO:0004806	BP:glycerolipid metabolic process; BP:lipid catabolic process; MF:triglyceride lipase activity; CC:
Cluster-49084.180857	8.1834	0.011452	891	MLP-like protein [Medicago truncatula]>gi|217071692|gb|ACJ84206.1| unknown [Medicago truncatula]>gi|355522224|gb|AET02678.1| pathogenesis-related protein bet V I family protein [Medicago truncatula]>gi|388493072|gb|AFK34602.1| unknown [Medicago truncatula]	BP:GO:0006952; BP:GO:0009607	BP:defense response; BP:response to biotic stimulus; CC:
Cluster-49084.144934	-8.5266	0.011537	1611	TVP38/TMEM64 family membrane protein slr0305 [Medicago truncatula]>gi|355509839|gb|AES90981.1| SNARE associated family protein [Medicago truncatula]
Cluster-49084.41302	4.9687	0.011537	1789	Homeobox-leucine zipper protein ROC3 [Medicago truncatula]>gi|355514146|gb|AES95769.1| homeobox leucine zipper protein [Medicago truncatula]	BP:GO:0006355; MF:GO:0003700; MF:GO:0008289; MF:GO:0043565; CC:GO:0005667; CC:GO:0005634	BP:regulation of transcription, DNA-templated; MF:transcription factor activity, sequence-specific DNA binding; MF:lipid binding; MF:sequence-specific DNA binding; CC:transcription factor complex; CC:nucleus
Cluster-49084.192655	8.1529	0.011542	1298	Transcription factor NAI1 [Medicago truncatula]>gi|355505374|gb|AES86516.1| hypothetical protein MTR_4g009420 [Medicago truncatula]	BP:GO:0008608; MF:GO:0046983; CC:GO:0042729; CC:GO:0072686	BP:attachment of spindle microtubules to kinetochore; MF:protein dimerization activity; CC:DASH complex; CC:mitotic spindle
Cluster-49084.129699	5.5262	0.011564	1403	protein phosphatase 2C-like protein [Medicago truncatula]	MF:GO:0003824	MF:catalytic activity
Cluster-49084.84507	8.1268	0.011622	1077	organellar single-stranded DNA-binding protein [Medicago truncatula]
Cluster-49084.42376	8.1546	0.011677	1303	DNA repair protein RAD51-like protein [Medicago truncatula]>gi|355510992|gb|AES92134.1| DNA repair RAD51-like protein [Medicago truncatula]	BP:GO:0009432; BP:GO:0006260; BP:GO:0006281; MF:GO:0003684; MF:GO:0008094; MF:GO:0003697; MF:GO:0003678; MF:GO:0005524; CC:GO:0005657	BP:SOS response; BP:DNA replication; BP:DNA repair; MF:damaged DNA binding; MF:DNA-dependent ATPase activity; MF:single-stranded DNA binding; MF:DNA helicase activity; MF:ATP binding; CC:replication fork
Cluster-49084.152158	-8.492	0.011695	1137	Non-receptor serine/threonine protein kinase [Medicago truncatula]>gi|355486501|gb|AES67704.1| Serine/Threonine kinase family protein [Medicago truncatula]	BP:GO:0009069; BP:GO:0016310; BP:GO:0006468; MF:GO:0016773; MF:GO:0004672; MF:GO:0004674; MF:GO:0005524; CC:GO:0016020	BP:serine family amino acid metabolic process; BP:phosphorylation; BP:protein phosphorylation; MF:phosphotransferase activity, alcohol group as acceptor; MF:protein kinase activity; MF:protein serine/threonine kinase activity; MF:ATP binding; CC:membrane
Cluster-49084.138360	8.5368	0.011709	978	Cytochrome b6/f complex subunit N [Medicago truncatula]	BP:GO:0070072	BP:vacuolar proton-transporting V-type ATPase complex assembly; CC:
Cluster-49084.239382	-8.174	0.011767	845	unknown [Medicago truncatula]>gi|657383477|gb|KEH27178.1| polyketide cyclase/dehydrase and lipid transporter [Medicago truncatula]	BP:GO:0006952; BP:GO:0009607	BP:defense response; BP:response to biotic stimulus; CC:
Cluster-49084.53128	8.1325	0.011767	1732	E2F transcription factor-like protein [Medicago truncatula]>gi|657390312|gb|KEH31861.1| E2F transcription factor-E2FE-like protein [Medicago truncatula]	BP:GO:0006955; BP:GO:0006355; MF:GO:0003700; CC:GO:0005667	BP:immune response; BP:regulation of transcription, DNA-templated; MF:transcription factor activity, sequence-specific DNA binding; CC:transcription factor complex
Cluster-49084.91225	-8.1868	0.011767	1565	WD repeat phosphoinositide-interacting-like protein [Medicago truncatula]	MF:GO:0005515	MF:protein binding
Cluster-49084.75279	8.1393	0.011817	1079	hypothetical protein MTR_1g040610 [Medicago truncatula]
Cluster-49084.137293	8.5231	0.011901	4998	30S ribosomal protein S11 [Medicago truncatula]	BP:GO:0006206; BP:GO:0006351; BP:GO:0006118; BP:GO:0042254; BP:GO:0006144; BP:GO:0022904; BP:GO:0006412; MF:GO:0003899; MF:GO:0003735; MF:GO:0003677; MF:GO:0046983; MF:GO:0016491; MF:GO:0009055; MF:GO:0046935; CC:GO:0005622; CC:GO:0005944; CC:GO:0005840; CC:GO:0016020; CC:GO:0005730	BP:pyrimidine nucleobase metabolic process; BP:transcription, DNA-templated; BP:obsolete electron transport; BP:ribosome biogenesis; BP:purine nucleobase metabolic process; BP:respiratory electron transport chain; BP:translation; MF:DNA-directed RNA polymerase activity; MF:structural constituent of ribosome; MF:DNA binding; MF:protein dimerization activity; MF:oxidoreductase activity; MF:electron…
Cluster-49084.162478	-8.4788	0.011901	1393		BP:GO:0008152; MF:GO:0016787	BP:metabolic process; MF:hydrolase activity; CC:
Cluster-49084.110713	-8.2446	0.01198	2593	hypothetical protein PHAVU_004G172700g, partial [Phaseolus vulgaris]>gi|561026244|gb|ESW24929.1| hypothetical protein PHAVU_004G172700g, partial [Phaseolus vulgaris]	BP:GO:0006406; BP:GO:0008612; BP:GO:0006998; BP:GO:0006611; CC:GO:0031965	BP:mRNA export from nucleus; BP:peptidyl-lysine modification to peptidyl-hypusine; BP:nuclear envelope organization; BP:protein export from nucleus; CC:nuclear membrane
Cluster-49084.237741	8.1067	0.01198	1187	kinesin motor domain protein [Medicago truncatula]	BP:GO:0007017; BP:GO:0007018; MF:GO:0005524; MF:GO:0003777; MF:GO:0008017; CC:GO:0005874; CC:GO:0045298	BP:microtubule-based process; BP:microtubule-based movement; MF:ATP binding; MF:microtubule motor activity; MF:microtubule binding; CC:microtubule; CC:tubulin complex
Cluster-49084.42149	8.1257	0.012156	1649	Serine/threonine protein kinase [Medicago truncatula]>gi|355483062|gb|AES64265.1| Serine/Threonine kinase family protein [Medicago truncatula]	BP:GO:0006468; BP:GO:0016310; BP:GO:0009069; MF:GO:0004674; MF:GO:0005524	BP:protein phosphorylation; BP:phosphorylation; BP:serine family amino acid metabolic process; MF:protein serine/threonine kinase activity; MF:ATP binding; CC:
Cluster-49084.98800	4.0723	0.012156	937	auxin-binding protein ABP19a [Medicago truncatula]	BP:GO:0055114; MF:GO:0045735; MF:GO:0016702	BP:oxidation-reduction process; MF:nutrient reservoir activity; MF:oxidoreductase activity, acting on single donors with incorporation of molecular oxygen, incorporation of two atoms of oxygen; CC:
Cluster-49084.142926	-5.6175	0.012179	216		BP:GO:0006552; BP:GO:0006550; BP:GO:0006813; BP:GO:0016117; BP:GO:0055114; BP:GO:0006633; BP:GO:0006554; BP:GO:0006568; BP:GO:0018874; BP:GO:0006574; BP:GO:0006631; BP:GO:0008033; MF:GO:0016491; MF:GO:0016705; MF:GO:0071949; MF:GO:0050660; MF:GO:0003857	BP:leucine catabolic process; BP:isoleucine catabolic process; BP:potassium ion transport; BP:carotenoid biosynthetic process; BP:oxidation-reduction process; BP:fatty acid biosynthetic process; BP:lysine catabolic process; BP:tryptophan metabolic process; BP:benzoate metabolic process; BP:valine catabolic process; BP:fatty acid metabolic process; BP:tRNA processing; MF:oxidoreductase activity; M…
Cluster-49084.106991	-8.4702	0.012225	2167		BP:GO:0006505; BP:GO:0009058; BP:GO:0006508; BP:GO:0006629; BP:GO:0006886; BP:GO:0008152; MF:GO:0008236; MF:GO:0016747; MF:GO:0016788; MF:GO:0016787	BP:GPI anchor metabolic process; BP:biosynthetic process; BP:proteolysis; BP:lipid metabolic process; BP:intracellular protein transport; BP:metabolic process; MF:serine-type peptidase activity; MF:transferase activity, transferring acyl groups other than amino-acyl groups; MF:hydrolase activity, acting on ester bonds; MF:hydrolase activity; CC:
Cluster-49084.131175	-8.1713	0.012225	2392	hypothetical protein MTR_7g077880 [Medicago truncatula]>gi|355498996|gb|AES80199.1| hypothetical protein MTR_7g077880 [Medicago truncatula]	BP:GO:0015992; BP:GO:0006112; BP:GO:0015986; MF:GO:0015078; CC:GO:0045263	BP:proton transport; BP:energy reserve metabolic process; BP:ATP synthesis coupled proton transport; MF:hydrogen ion transmembrane transporter activity; CC:proton-transporting ATP synthase complex, coupling factor F(o)
Cluster-49084.142289	8.1039	0.012225	1448	rab9 effector protein with kelch motif protein, putative [Medicago truncatula]	MF:GO:0005515	MF:protein binding
Cluster-49084.152961	3.8601	0.012225	823	unknown [Medicago truncatula]>gi|657387001|gb|AES87490.2| Lipid transfer protein [Medicago truncatula]	BP:GO:0006869; MF:GO:0008289	BP:lipid transport; MF:lipid binding; CC:
Cluster-49084.157235	3.7423	0.012225	463	Kunitz-type trypsin inhibitor-like 2 protein [Medicago truncatula]>gi|355494593|gb|AES75796.1| Kunitz type trypsin inhibitor / Alpha-fucosidase [Medicago truncatula]	BP:GO:0010951; MF:GO:0004866	BP:negative regulation of endopeptidase activity; MF:endopeptidase inhibitor activity; CC:
Cluster-49084.160355	-8.4593	0.012225	1677	hypothetical protein MTR_1g101330 [Medicago truncatula]>gi|355481348|gb|AES62551.1| calmodulin-binding protein [Medicago truncatula]	MF:GO:0005515	MF:protein binding
Cluster-49084.33574	-8.1646	0.012225	2333	DEAD-box-like helicase superfamily protein [Medicago truncatula]	BP:GO:0006281; MF:GO:0003676; MF:GO:0016787; MF:GO:0005524; MF:GO:0003677	BP:DNA repair; MF:nucleic acid binding; MF:hydrolase activity; MF:ATP binding; MF:DNA binding; CC:
Cluster-49084.128645	8.099	0.012384	1759	CBL-interacting kinase [Medicago truncatula]	BP:GO:0006468; BP:GO:0007165; MF:GO:0005524; MF:GO:0004672; MF:GO:0016773; CC:GO:0016020	BP:protein phosphorylation; BP:signal transduction; MF:ATP binding; MF:protein kinase activity; MF:phosphotransferase activity, alcohol group as acceptor; CC:membrane
Cluster-49084.207287	-8.4634	0.012406	1441	cyclic nucleotide-gated ion channel-like protein [Medicago truncatula]	BP:GO:0055085; BP:GO:0006811; BP:GO:0055114; MF:GO:0005216; MF:GO:0016706; MF:GO:0008168; CC:GO:0016020	BP:transmembrane transport; BP:ion transport; BP:oxidation-reduction process; MF:ion channel activity; MF:oxidoreductase activity, acting on paired donors, with incorporation or reduction of molecular oxygen, 2-oxoglutarate as one donor, and incorporation of one atom each of oxygen into both donors; MF:methyltransferase activity; CC:membrane
Cluster-49084.106394	-8.4554	0.012418	2325	Somatic embryogenesis receptor-like kinase [Medicago truncatula]>gi|308154492|gb|ADO15293.1| somatic embryogenesis receptor kinase 5 [Medicago truncatula]>gi|355482206|gb|AES63409.1| somatic embryogenesis receptor kinase [Medicago truncatula]	BP:GO:0006954; BP:GO:0007165; BP:GO:0009069; BP:GO:0006468; BP:GO:0016310; MF:GO:0004672; MF:GO:0004674; MF:GO:0005125; MF:GO:0005524; CC:GO:0016021; CC:GO:0005576	BP:inflammatory response; BP:signal transduction; BP:serine family amino acid metabolic process; BP:protein phosphorylation; BP:phosphorylation; MF:protein kinase activity; MF:protein serine/threonine kinase activity; MF:cytokine activity; MF:ATP binding; CC:integral component of membrane; CC:extracellular region
Cluster-49084.147489	-8.4815	0.012418	6053	LRR receptor-like kinase [Medicago truncatula]	BP:GO:0006468; BP:GO:0007031; MF:GO:0005524; MF:GO:0005515; MF:GO:0004672; MF:GO:0016773; CC:GO:0016020; CC:GO:0005777	BP:protein phosphorylation; BP:peroxisome organization; MF:ATP binding; MF:protein binding; MF:protein kinase activity; MF:phosphotransferase activity, alcohol group as acceptor; CC:membrane; CC:peroxisome
Cluster-49084.175141	8.0979	0.012418	1773	nucleobase-ascorbate transporter-like protein [Medicago truncatula]	BP:GO:0006810; BP:GO:0055085; MF:GO:0005215; CC:GO:0016020	BP:transport; BP:transmembrane transport; MF:transporter activity; CC:membrane
Cluster-49084.156820	8.4892	0.012492	4284	topless-like protein [Medicago truncatula]	BP:GO:0006144; BP:GO:0009847; BP:GO:0006351; BP:GO:0006206; MF:GO:0005515; MF:GO:0003677; MF:GO:0003899; CC:GO:0016021; CC:GO:0005730	BP:purine nucleobase metabolic process; BP:spore germination; BP:transcription, DNA-templated; BP:pyrimidine nucleobase metabolic process; MF:protein binding; MF:DNA binding; MF:DNA-directed RNA polymerase activity; CC:integral component of membrane; CC:nucleolus
Cluster-49712.1	-8.1366	0.012515	710
Cluster-49084.132704	8.4476	0.012639	3820	SPA1-like protein [Medicago truncatula]>gi|355485799|gb|AES67002.1| ubiquitin ligase cop1, putative [Medicago truncatula]	BP:GO:0006468; MF:GO:0004672; MF:GO:0005524; MF:GO:0005515	BP:protein phosphorylation; MF:protein kinase activity; MF:ATP binding; MF:protein binding; CC:
Cluster-49084.155201	8.1674	0.012639	1455	zinc ion transmembrane transporter [Medicago sativa]	BP:GO:0051301; BP:GO:0005982; BP:GO:0007049; BP:GO:0030001; BP:GO:0006812; BP:GO:0055085; BP:GO:0005985; BP:GO:0006012; MF:GO:0046873; MF:GO:0004575; MF:GO:0004564; MF:GO:0008324; CC:GO:0016020; CC:GO:0016021; CC:GO:0017177	BP:cell division; BP:starch metabolic process; BP:cell cycle; BP:metal ion transport; BP:cation transport; BP:transmembrane transport; BP:sucrose metabolic process; BP:galactose metabolic process; MF:metal ion transmembrane transporter activity; MF:sucrose alpha-glucosidase activity; MF:beta-fructofuranosidase activity; MF:cation transmembrane transporter activity; CC:membrane; CC:integral compon…
Cluster-49084.199548	8.0728	0.012639	851	hypothetical protein MTR_4g112680 [Medicago truncatula]>gi|355510222|gb|AES91364.1| phenylalanyl-tRNA synthetase beta chain [Medicago truncatula]	BP:GO:0000162; BP:GO:0006571; BP:GO:0009094; BP:GO:0006432; MF:GO:0000287; MF:GO:0004826; MF:GO:0000049; MF:GO:0003723; MF:GO:0005524; CC:GO:0009328; CC:GO:0005737	BP:tryptophan biosynthetic process; BP:tyrosine biosynthetic process; BP:L-phenylalanine biosynthetic process; BP:phenylalanyl-tRNA aminoacylation; MF:magnesium ion binding; MF:phenylalanine-tRNA ligase activity; MF:tRNA binding; MF:RNA binding; MF:ATP binding; CC:phenylalanine-tRNA ligase complex; CC:cytoplasm
Cluster-49084.225856	8.066	0.012639	1083	light-dependent short hypocotyls protein [Medicago truncatula]	BP:GO:0015074; MF:GO:0003677	BP:DNA integration; MF:DNA binding; CC:
Cluster-49084.42581	8.0977	0.012639	1552	DUF1666 family protein [Medicago truncatula]
Cluster-49084.89066	8.0781	0.012639	2045	Esterase ydiI [Medicago truncatula]>gi|355484453|gb|AES65656.1| acyl-CoA thioesterase [Medicago truncatula]>gi|388508678|gb|AFK42405.1| unknown [Medicago truncatula]
Cluster-49084.173106	8.0813	0.012728	2970	glutamate-ammonia ligase-like protein [Medicago truncatula]	BP:GO:0009252; BP:GO:0006807; BP:GO:0006542; BP:GO:0006308; MF:GO:0016787; MF:GO:0004356; MF:GO:0016888	BP:peptidoglycan biosynthetic process; BP:nitrogen compound metabolic process; BP:glutamine biosynthetic process; BP:DNA catabolic process; MF:hydrolase activity; MF:glutamate-ammonia ligase activity; MF:endodeoxyribonuclease activity, producing 5'-phosphomonoesters; CC:
Cluster-49084.106219	-8.4254	0.012767	2514	DUF246 domain-containing protein [Medicago truncatula]>gi|355477499|gb|AES58702.1| auxin-independent growth promoter-like protein [Medicago truncatula]
Cluster-49084.130223	-8.4264	0.012786	2182	zinc finger CCCH-type with G patch domain protein [Medicago truncatula]	BP:GO:0007264; MF:GO:0003676; MF:GO:0046872; MF:GO:0005525	BP:small GTPase mediated signal transduction; MF:nucleic acid binding; MF:metal ion binding; MF:GTP binding; CC:
Cluster-49084.165071	-8.1138	0.012786	613	D-erythro-sphingosine kinase/diacylglycerol kinase [Medicago truncatula]
Cluster-49084.203685	8.0841	0.012827	3377	PREDICTED: uncharacterized protein LOC101502536 [Cicer arietinum]	MF:GO:0046983; CC:GO:0019031	MF:protein dimerization activity; CC:viral envelope
Cluster-49084.108682	8.4775	0.012854	1101	plant/F1M20-13 protein [Medicago truncatula]
Cluster-49084.129250	8.0803	0.012854	1496	ABSCISIC ACID-INSENSITIVE 5-like protein [Medicago truncatula]>gi|355481137|gb|AES62340.1| BZIP transcription factor [Medicago truncatula]	BP:GO:0039694; BP:GO:0006144; BP:GO:0006355; MF:GO:0003700; MF:GO:0003968; MF:GO:0003723; MF:GO:0003677; MF:GO:0043565; CC:GO:0031379; CC:GO:0005667; CC:GO:0005634	BP:viral RNA genome replication; BP:purine nucleobase metabolic process; BP:regulation of transcription, DNA-templated; MF:transcription factor activity, sequence-specific DNA binding; MF:RNA-directed RNA polymerase activity; MF:RNA binding; MF:DNA binding; MF:sequence-specific DNA binding; CC:RNA-directed RNA polymerase complex; CC:transcription factor complex; CC:nucleus
Cluster-49084.93573	-8.4168	0.012871	1436	Serine/Threonine kinase family protein [Medicago truncatula]	BP:GO:0006468; MF:GO:0016773; MF:GO:0004672; MF:GO:0005524; CC:GO:0016020	BP:protein phosphorylation; MF:phosphotransferase activity, alcohol group as acceptor; MF:protein kinase activity; MF:ATP binding; CC:membrane
Cluster-49084.119567	8.1426	0.012909	1536	unknown [Medicago truncatula]	CC:GO:0071203	CC:WASH complex
Cluster-49084.172304	8.4541	0.012969	1103	Cytochrome P450 [Medicago truncatula]>gi|355491501|gb|AES72704.1| cytochrome P450 family protein [Medicago truncatula]	BP:GO:0055114; BP:GO:0006118; MF:GO:0004497; MF:GO:0005506; MF:GO:0016705; MF:GO:0009055; MF:GO:0020037	BP:oxidation-reduction process; BP:obsolete electron transport; MF:monooxygenase activity; MF:iron ion binding; MF:oxidoreductase activity, acting on paired donors, with incorporation or reduction of molecular oxygen; MF:electron carrier activity; MF:heme binding; CC:
Cluster-49084.127450	8.4252	0.012995	2374	ATP-dependent zinc metalloprotease FTSH protein [Medicago truncatula]	BP:GO:0006355; BP:GO:0006281; BP:GO:0006310; BP:GO:0006508; BP:GO:0019079; MF:GO:0005524; MF:GO:0003678; MF:GO:0016301; MF:GO:0009378; MF:GO:0008134; MF:GO:0004222; MF:GO:0016887; CC:GO:0005657; CC:GO:0009379; CC:GO:0005667	BP:regulation of transcription, DNA-templated; BP:DNA repair; BP:DNA recombination; BP:proteolysis; BP:viral genome replication; MF:ATP binding; MF:DNA helicase activity; MF:kinase activity; MF:four-way junction helicase activity; MF:transcription factor binding; MF:metalloendopeptidase activity; MF:ATPase activity; CC:replication fork; CC:Holliday junction helicase complex; CC:transcription fact…
Cluster-49084.16823	-4.1296	0.012995	589	MYB family transcription factor [Medicago truncatula]
Cluster-49084.116131	-8.4067	0.013062	1978	N(2),N(2)-dimethylguanosine tRNA methyltransferase, putative [Medicago truncatula]	BP:GO:0009451; BP:GO:0008033; BP:GO:0031167; MF:GO:0003723; MF:GO:0008168; MF:GO:0004809	BP:RNA modification; BP:tRNA processing; BP:rRNA methylation; MF:RNA binding; MF:methyltransferase activity; MF:tRNA (guanine-N2-)-methyltransferase activity; CC:
Cluster-49084.63956	5.4438	0.013181	1644	Transcriptional factor B3; Auxin response factor; Aux/IAA_ARF_dimerisation [Medicago truncatula]>gi|657399944|gb|AES67442.2| auxin response factor-like protein [Medicago truncatula]	BP:GO:0009734; BP:GO:0009725; BP:GO:0006355; MF:GO:0046983; MF:GO:0005515; MF:GO:0003677; CC:GO:0005634	BP:auxin-activated signaling pathway; BP:response to hormone; BP:regulation of transcription, DNA-templated; MF:protein dimerization activity; MF:protein binding; MF:DNA binding; CC:nucleus
Cluster-49084.173015	3.0101	0.013222	1048	embryonic abundant-like protein [Medicago truncatula]	CC:GO:0005615	CC:extracellular space
Cluster-49084.149236	4.3945	0.013351	1689	Sieve element-occluding protein [Medicago truncatula]>gi|307101684|gb|ADN32807.1| sieve element occlusion b [Medicago truncatula]>gi|355479811|gb|AES61014.1| sieve element occlusion protein [Medicago truncatula]
Cluster-49084.176361	-8.1055	0.013419	667	PREDICTED: lysosomal beta glucosidase-like [Glycine max]
Cluster-49084.187888	-8.3919	0.013424	3595	receptor-like Serine/Threonine-kinase ALE2-like protein, putative [Medicago truncatula]	BP:GO:0006468; MF:GO:0004672; MF:GO:0005524	BP:protein phosphorylation; MF:protein kinase activity; MF:ATP binding; CC:
Cluster-49084.80752	8.4029	0.013452	2204	general transcription factor 3C-like protein [Medicago truncatula]
Cluster-49084.28111	8.0685	0.013454	2009	DNA topoisomerase [Medicago truncatula]	BP:GO:0006265; MF:GO:0003916; MF:GO:0003677; CC:GO:0005694	BP:DNA topological change; MF:DNA topoisomerase activity; MF:DNA binding; CC:chromosome
Cluster-49084.134745	8.4369	0.013483	810	Histone H2A [Medicago truncatula]>gi|355500896|gb|AES82099.1| histone H2A 6 [Medicago truncatula]>gi|388495504|gb|AFK35818.1| unknown [Medicago truncatula]	BP:GO:0006334; MF:GO:0046982; MF:GO:0003677; CC:GO:0005634; CC:GO:0000786	BP:nucleosome assembly; MF:protein heterodimerization activity; MF:DNA binding; CC:nucleus; CC:nucleosome
Cluster-49084.155280	-7.3806	0.013487	2910		BP:GO:0046854; BP:GO:0036092; BP:GO:0048015; MF:GO:0005524; MF:GO:0016303; MF:GO:0016773	BP:phosphatidylinositol phosphorylation; BP:phosphatidylinositol-3-phosphate biosynthetic process; BP:phosphatidylinositol-mediated signaling; MF:ATP binding; MF:1-phosphatidylinositol-3-kinase activity; MF:phosphotransferase activity, alcohol group as acceptor; CC:
Cluster-49084.157774	8.4033	0.013514	1876	YTH domain family protein [Medicago truncatula]
Cluster-49084.236376	8.0901	0.013514	1326	Flavonol sulfotransferase-like protein [Medicago truncatula]>gi|355522005|gb|AET02459.1| sulfotransferase [Medicago truncatula]	MF:GO:0008146	MF:sulfotransferase activity
Cluster-49084.135908	-3.4192	0.013581	818	PLAC8 family protein [Medicago truncatula]	BP:GO:0006886; CC:GO:0016021; CC:GO:0005783	BP:intracellular protein transport; CC:integral component of membrane; CC:endoplasmic reticulum
Cluster-49084.165379	-8.089	0.013601	601	aspartyl aminopeptidase-like protein, putative [Medicago truncatula]	BP:GO:0006508; MF:GO:0008270; MF:GO:0004177	BP:proteolysis; MF:zinc ion binding; MF:aminopeptidase activity; CC:
Cluster-49084.184173	-8.376	0.013601	3090	RING finger protein [Medicago truncatula]>gi|355517294|gb|AES98917.1| E3 ubiquitin-protein ligase listerin-like protein [Medicago truncatula]	BP:GO:0016567; BP:GO:0035556; MF:GO:0008270; MF:GO:0005515; MF:GO:0046872; MF:GO:0004842; CC:GO:0005680	BP:protein ubiquitination; BP:intracellular signal transduction; MF:zinc ion binding; MF:protein binding; MF:metal ion binding; MF:ubiquitin-protein transferase activity; CC:anaphase-promoting complex
Cluster-49084.101791	5.0681	0.013658	1350	papain family cysteine protease [Medicago truncatula]	BP:GO:0006508; MF:GO:0008234; MF:GO:0004197	BP:proteolysis; MF:cysteine-type peptidase activity; MF:cysteine-type endopeptidase activity; CC:
Cluster-49084.139342	8.4543	0.013659	3847	acetyl-CoA carboxylase carboxyltransferase beta subunit (chloroplast) [Medicago hybrida]>gi|675298526|gb|AIL56145.1| acetyl-CoA carboxylase carboxyltransferase beta subunit (chloroplast) [Medicago hybrida]	BP:GO:0015979; BP:GO:0009878; MF:GO:0046872; CC:GO:0009523; CC:GO:0016020; CC:GO:0009539	BP:photosynthesis; BP:nodule morphogenesis; MF:metal ion binding; CC:photosystem II; CC:membrane; CC:photosystem II reaction center
Cluster-49084.200842	-8.155	0.013659	625	ERD (early-responsive to dehydration stress) family protein [Medicago truncatula]
Cluster-49084.83834	5.4968	0.013659	994	1-deoxy-D-xylulose 5-phosphate synthase [Medicago truncatula]>gi|355483081|gb|AES64284.1| 1-deoxy-D-xylulose-5-phosphate synthase [Medicago truncatula]	BP:GO:0016114; BP:GO:0006694; MF:GO:0008661	BP:terpenoid biosynthetic process; BP:steroid biosynthetic process; MF:1-deoxy-D-xylulose-5-phosphate synthase activity; CC:
Cluster-49084.100418	8.017	0.013684	1827	gibberellin 3-beta-hydroxylase [Medicago sativa subsp. caerulea]	BP:GO:0055114; MF:GO:0016491	BP:oxidation-reduction process; MF:oxidoreductase activity; CC:
Cluster-49084.126721	8.0296	0.013684	4965	phosphatidylinositol 4-kinase alpha [Medicago truncatula]	MF:GO:0016773	MF:phosphotransferase activity, alcohol group as acceptor
Cluster-49084.128616	8.0161	0.013684	2324	P-loop nucleoside triphosphate hydrolase superfamily protein [Medicago truncatula]	BP:GO:0051259; BP:GO:0007165; BP:GO:0006351; BP:GO:0007264; BP:GO:0015684; BP:GO:0042157; BP:GO:0042254; BP:GO:0006308; BP:GO:0006869; BP:GO:0006269; BP:GO:0006412; BP:GO:0009307; MF:GO:0003677; MF:GO:0016887; MF:GO:0015093; MF:GO:0003924; MF:GO:0008270; MF:GO:0008289; MF:GO:0005525; MF:GO:0051082; MF:GO:0005524; MF:GO:0003896; MF:GO:0008855; MF:GO:0004871; MF:GO:0009036; MF:GO:0003735; CC:GO:000…	BP:protein oligomerization; BP:signal transduction; BP:transcription, DNA-templated; BP:small GTPase mediated signal transduction; BP:ferrous iron transport; BP:lipoprotein metabolic process; BP:ribosome biogenesis; BP:DNA catabolic process; BP:lipid transport; BP:DNA replication, synthesis of RNA primer; BP:translation; BP:DNA restriction-modification system; MF:DNA binding; MF:ATPase activity; …
Cluster-49084.88266	-8.0701	0.013684	1531	U-box domain-containing protein [Medicago truncatula]>gi|355501591|gb|AES82794.1| spotted leaf protein, putative [Medicago truncatula]	BP:GO:0016567; MF:GO:0004842; MF:GO:0008270; CC:GO:0000151	BP:protein ubiquitination; MF:ubiquitin-protein transferase activity; MF:zinc ion binding; CC:ubiquitin ligase complex
Cluster-49084.124171	-8.404	0.013767	973
Cluster-49084.136141	8.4215	0.013767	1998	Mannitol transporter [Medicago truncatula]>gi|355492934|gb|AES74137.1| polyol/monosaccharide transporter 1 [Medicago truncatula]	BP:GO:0055085; MF:GO:0022891; MF:GO:0022857; CC:GO:0016021	BP:transmembrane transport; MF:substrate-specific transmembrane transporter activity; MF:transmembrane transporter activity; CC:integral component of membrane
Cluster-49084.94412	5.5187	0.013767	1482	leucine carboxyl methyltransferase [Medicago truncatula]	BP:GO:0032259; MF:GO:0008168; CC:GO:0016021	BP:methylation; MF:methyltransferase activity; CC:integral component of membrane
Cluster-49084.170969	4.1489	0.013786	2310	white-brown-complex ABC transporter family protein [Medicago truncatula]	BP:GO:0006206; BP:GO:0006139; BP:GO:0006508; MF:GO:0005525; MF:GO:0000166; MF:GO:0003677; MF:GO:0003724; MF:GO:0016887; MF:GO:0008234; MF:GO:0005524; MF:GO:0003723; MF:GO:0004127; MF:GO:0003924; CC:GO:0016020	BP:pyrimidine nucleobase metabolic process; BP:nucleobase-containing compound metabolic process; BP:proteolysis; MF:GTP binding; MF:nucleotide binding; MF:DNA binding; MF:RNA helicase activity; MF:ATPase activity; MF:cysteine-type peptidase activity; MF:ATP binding; MF:RNA binding; MF:cytidylate kinase activity; MF:GTPase activity; CC:membrane
Cluster-49084.223262	8.0505	0.013786	1413	LRR receptor-like kinase family protein [Medicago truncatula]	MF:GO:0005515; CC:GO:0016021	MF:protein binding; CC:integral component of membrane
Cluster-49084.39852	5.3548	0.013786	2554	Receptor-like protein kinase [Medicago truncatula]	BP:GO:0006468; MF:GO:0005524; MF:GO:0004672; MF:GO:0016773; MF:GO:0005515; CC:GO:0016020	BP:protein phosphorylation; MF:ATP binding; MF:protein kinase activity; MF:phosphotransferase activity, alcohol group as acceptor; MF:protein binding; CC:membrane
Cluster-49084.225304	8.0158	0.013816	1872	peptide/nitrate transporter plant [Medicago truncatula]	BP:GO:0006810; BP:GO:0006814; BP:GO:0006120; BP:GO:0015992; BP:GO:0006118; BP:GO:0055085; BP:GO:0006744; MF:GO:0008137; MF:GO:0005215; MF:GO:0003954; CC:GO:0005739; CC:GO:0016021; CC:GO:0016020	BP:transport; BP:sodium ion transport; BP:mitochondrial electron transport, NADH to ubiquinone; BP:proton transport; BP:obsolete electron transport; BP:transmembrane transport; BP:ubiquinone biosynthetic process; MF:NADH dehydrogenase (ubiquinone) activity; MF:transporter activity; MF:NADH dehydrogenase activity; CC:mitochondrion; CC:integral component of membrane; CC:membrane
Cluster-49084.52348	-8.0746	0.013816	1437	Type I inositol-1,4,5-trisphosphate 5-phosphatase [Medicago truncatula]>gi|355522117|gb|AET02571.1| inositol polyphosphate 5-phosphatase I [Medicago truncatula]	BP:GO:0046854	BP:phosphatidylinositol phosphorylation; CC:
Cluster-49084.130396	3.5252	0.013859	1635	Nod factor-binding lectin-nucleotide phosphohydrolase [Medicago truncatula]	MF:GO:0016787	MF:hydrolase activity
Cluster-49084.143365	8.3709	0.013859	2396	Chloroplast inner envelope protein (IEP110) [Medicago truncatula]>gi|355517309|gb|AES98932.1| translocon at the inner envelope membrane ofs 110 protein [Medicago truncatula]	BP:GO:0042981; CC:GO:0019031; CC:GO:0009507	BP:regulation of apoptotic process; CC:viral envelope; CC:chloroplast
Cluster-49084.153443	3.3475	0.013859	730	Histone H3 [Medicago truncatula]>gi|355496472|gb|AES77675.1| core histone H2A/H2B/H3/H4 [Medicago truncatula]	BP:GO:0006352; BP:GO:0006334; MF:GO:0046982; MF:GO:0003677; CC:GO:0000786; CC:GO:0005634	BP:DNA-templated transcription, initiation; BP:nucleosome assembly; MF:protein heterodimerization activity; MF:DNA binding; CC:nucleosome; CC:nucleus
Cluster-49084.174760	8.0286	0.013859	2169	DNA replication factor CDT1-like protein [Medicago truncatula]
Cluster-49084.17588	-5.5182	0.013859	786	MYB family transcription factor [Medicago truncatula]
Cluster-49084.188515	-8.365	0.013859	2150	eukaryotic aspartyl protease family protein [Medicago truncatula]	BP:GO:0006508; MF:GO:0004190	BP:proteolysis; MF:aspartic-type endopeptidase activity; CC:
Cluster-49084.80248	-8.0852	0.013859	797	DNA (cytosine-5)-methyltransferase DRM1/2 [Medicago truncatula]
Cluster-49084.128809	-8.3594	0.013909	1618	riboflavin biosynthesis protein RibD [Medicago truncatula]	BP:GO:0006771; BP:GO:0009231; BP:GO:0055114; MF:GO:0016798; MF:GO:0008703; CC:GO:0016020	BP:riboflavin metabolic process; BP:riboflavin biosynthetic process; BP:oxidation-reduction process; MF:hydrolase activity, acting on glycosyl bonds; MF:5-amino-6-(5-phosphoribosylamino)uracil reductase activity; CC:membrane
Cluster-49084.129308	-8.3469	0.013909	357	photosystem II protein I [Illicium oligandrum]>gi|212277645|sp|A6MMS8.1|PSBI_ILLOL RecName: Full=Photosystem II reaction center protein I; Short=PSII-I; AltName: Full=PSII 4.8 kDa protein (chloroplast) [Illicium oligandrum]>gi|147917379|gb|ABQ52503.1| photosystem II protein I [Illicium oligandrum]	BP:GO:0009878; BP:GO:0015979; MF:GO:0046872; CC:GO:0016020; CC:GO:0009523; CC:GO:0016021; CC:GO:0009539; CC:GO:0009535	BP:nodule morphogenesis; BP:photosynthesis; MF:metal ion binding; CC:membrane; CC:photosystem II; CC:integral component of membrane; CC:photosystem II reaction center; CC:chloroplast thylakoid membrane
Cluster-49084.237358	8.3923	0.013909	2815	Receptor-like kinase [Medicago truncatula]>gi|355518048|gb|AES99671.1| LRR receptor-like kinase [Medicago truncatula]	BP:GO:0007016; BP:GO:0006468; MF:GO:0005515; MF:GO:0005524; MF:GO:0004672; CC:GO:0016021; CC:GO:0016010	BP:cytoskeletal anchoring at plasma membrane; BP:protein phosphorylation; MF:protein binding; MF:ATP binding; MF:protein kinase activity; CC:integral component of membrane; CC:dystrophin-associated glycoprotein complex
Cluster-49084.39597	8.0276	0.013909	1212	Stearoyl acyl carrier protein desaturase [Medicago truncatula]>gi|355491186|gb|AES72389.1| stearoyl-acyl-carrier desaturase [Medicago truncatula]	BP:GO:0055114; BP:GO:0006631; BP:GO:0006633; MF:GO:0046914; MF:GO:0046872; MF:GO:0045300; MF:GO:0016491; CC:GO:0009507	BP:oxidation-reduction process; BP:fatty acid metabolic process; BP:fatty acid biosynthetic process; MF:transition metal ion binding; MF:metal ion binding; MF:acyl-[acyl-carrier-protein] desaturase activity; MF:oxidoreductase activity; CC:chloroplast
Cluster-49084.113853	8.3563	0.01403	3980	RING/FYVE/PHD zinc finger protein, putative [Medicago truncatula]	BP:GO:0042967; MF:GO:0008080; MF:GO:0005515	BP:acyl-carrier-protein biosynthetic process; MF:N-acetyltransferase activity; MF:protein binding; CC:
Cluster-49084.172060	-8.3681	0.01403	1675
Cluster-49084.144714	8.3774	0.014058	878	60S ribosomal protein L27 [Medicago truncatula]>gi|357445451|ref|XP_003593003.1| 60S ribosomal protein L27 [Medicago truncatula]>gi|217071440|gb|ACJ84080.1| unknown [Medicago truncatula]>gi|355482012|gb|AES63215.1| 60S ribosomal protein L27-1 [Medicago truncatula]>gi|388490800|gb|AFK33466.1| unknown [Medicago truncatula]	BP:GO:0042254; BP:GO:0006412; MF:GO:0003735; MF:GO:0003677; CC:GO:0005840; CC:GO:0005622	BP:ribosome biogenesis; BP:translation; MF:structural constituent of ribosome; MF:DNA binding; CC:ribosome; CC:intracellular
Cluster-49084.190317	-8.3391	0.014058	1062	hypothetical protein MTR_2g436940 [Medicago truncatula]	BP:GO:0032981; BP:GO:0006351; BP:GO:0006144; MF:GO:0003968; MF:GO:0003723; CC:GO:0031379	BP:mitochondrial respiratory chain complex I assembly; BP:transcription, DNA-templated; BP:purine nucleobase metabolic process; MF:RNA-directed RNA polymerase activity; MF:RNA binding; CC:RNA-directed RNA polymerase complex
Cluster-49084.93375	-8.0683	0.014058	2134	unknown [Medicago truncatula]>gi|657390050|gb|KEH31654.1| phosphatidic acid phosphatase (PAP2) family protein [Medicago truncatula]	BP:GO:0042254; BP:GO:0006412; MF:GO:0003735; CC:GO:0005840; CC:GO:0005622	BP:ribosome biogenesis; BP:translation; MF:structural constituent of ribosome; CC:ribosome; CC:intracellular
Cluster-49084.141535	5.5025	0.014099	1573	KH domain-containing protein [Medicago truncatula]>gi|355496277|gb|AES77480.1| RNA-binding KH domain protein [Medicago truncatula]	BP:GO:0016310; BP:GO:0000160; BP:GO:0006935; MF:GO:0000155; MF:GO:0003723; MF:GO:0004673; CC:GO:0005737; CC:GO:0009365	BP:phosphorylation; BP:phosphorelay signal transduction system; BP:chemotaxis; MF:phosphorelay sensor kinase activity; MF:RNA binding; MF:protein histidine kinase activity; CC:cytoplasm; CC:protein histidine kinase complex
Cluster-49084.128459	8.3845	0.014128	435	ribosomal protein L14 (chloroplast) [Lathyrus odoratus]>gi|675298293|gb|AIL55915.1| ribosomal protein L14 (chloroplast) [Lathyrus odoratus]
Cluster-49084.129731	8.3747	0.014128	2239	RNA-binding protein, putative [Medicago truncatula]>gi|657374760|gb|KEH20280.1| RNA-binding protein, putative [Medicago truncatula]	MF:GO:0008270; MF:GO:0005525; MF:GO:0003676	MF:zinc ion binding; MF:GTP binding; MF:nucleic acid binding
Cluster-49084.136361	8.0419	0.014335	2995	Alpha,alpha-trehalose-phosphate synthase [Medicago truncatula]>gi|355524999|gb|AET05453.1| trehalose-6-phosphate synthase domain protein [Medicago truncatula]	BP:GO:0009245; BP:GO:0005992; BP:GO:0006351; BP:GO:0006355; MF:GO:0043565; MF:GO:0008915; MF:GO:0003824; MF:GO:0003677; MF:GO:0008270; MF:GO:0003700; CC:GO:0005634; CC:GO:0005667	BP:lipid A biosynthetic process; BP:trehalose biosynthetic process; BP:transcription, DNA-templated; BP:regulation of transcription, DNA-templated; MF:sequence-specific DNA binding; MF:lipid-A-disaccharide synthase activity; MF:catalytic activity; MF:DNA binding; MF:zinc ion binding; MF:transcription factor activity, sequence-specific DNA binding; CC:nucleus; CC:transcription factor complex
Cluster-49084.126596	-8.3319	0.014365	2918	SEC8 exocyst complex component specific domain protein [Medicago truncatula]
Cluster-49084.173014	3.1615	0.014365	758	Embryonic abundant protein USP92 [Medicago truncatula]>gi|355485581|gb|AES66784.1| embryonic abundant-like protein [Medicago truncatula]>gi|388500056|gb|AFK38094.1| unknown [Medicago truncatula]
Cluster-49084.47819	-8.0297	0.01456	990	MADS-box transcription factor AGAMOUSa [Medicago truncatula]>gi|657396763|gb|KEH36661.1| MADS-box transcription factor [Medicago truncatula]>gi|695189756|gb|AIT11837.1| AGAMOUSa [Medicago truncatula]	BP:GO:0006355; BP:GO:0010506; MF:GO:0046983; MF:GO:0003677; MF:GO:0003700; CC:GO:0005634; CC:GO:0005667; CC:GO:0005615	BP:regulation of transcription, DNA-templated; BP:regulation of autophagy; MF:protein dimerization activity; MF:DNA binding; MF:transcription factor activity, sequence-specific DNA binding; CC:nucleus; CC:transcription factor complex; CC:extracellular space
Cluster-49084.150375	3.737	0.01461	527	Kunitz type trypsin inhibitor [Medicago truncatula]	MF:GO:0004866	MF:endopeptidase inhibitor activity
Cluster-49084.135874	7.9696	0.01463	3809	hypothetical protein MTR_1g042490 [Medicago truncatula]	BP:GO:0055114; MF:GO:0004174	BP:oxidation-reduction process; MF:electron-transferring-flavoprotein dehydrogenase activity; CC:
Cluster-49084.149088	-8.1092	0.014649	1408	RNA-binding ASCH domain protein [Medicago truncatula]
Cluster-49084.180533	-8.0179	0.014891	334	acetyl-CoA carboxylase carboxyltransferase beta subunit (chloroplast) [Medicago papillosa]>gi|675298602|gb|AIL56220.1| acetyl-CoA carboxylase carboxyltransferase beta subunit (chloroplast) [Medicago papillosa]
Cluster-49084.197401	-8.0122	0.014891	2829	P-loop nucleoside triphosphate hydrolase superfamily protein [Medicago truncatula]	BP:GO:0018342; MF:GO:0005524; MF:GO:0016787; MF:GO:0003676; MF:GO:0008318; MF:GO:0016887; MF:GO:0003677	BP:protein prenylation; MF:ATP binding; MF:hydrolase activity; MF:nucleic acid binding; MF:protein prenyltransferase activity; MF:ATPase activity; MF:DNA binding; CC:
Cluster-49084.46138	5.2959	0.014891	2821	sister chromatid cohesion 1 protein [Medicago truncatula]	MF:GO:0005515; CC:GO:0000228	MF:protein binding; CC:nuclear chromosome
Cluster-49084.130997	8.385	0.014902	338	clp protease proteolytic subunit (chloroplast) [Medicago hybrida]>gi|827045371|ref|YP_009141709.1| clp protease proteolytic subunit (chloroplast) [Medicago papillosa]>gi|675298540|gb|AIL56159.1| clp protease proteolytic subunit (chloroplast) [Medicago hybrida]>gi|675298616|gb|AIL56234.1| clp protease proteolytic subunit (chloroplast) [Medicago papillosa]
Cluster-49084.55678	5.3692	0.014971	3965	transducin/WD-like repeat-protein [Medicago truncatula]	MF:GO:0005515	MF:protein binding
Cluster-49084.153445	-8.1197	0.014973	2503	Adipocyte plasma membrane-associated protein [Medicago truncatula]>gi|355500056|gb|AES81259.1| strictosidine synthase family protein [Medicago truncatula]	BP:GO:0009058; BP:GO:0042432; BP:GO:0016114; MF:GO:0004064; MF:GO:0016844	BP:biosynthetic process; BP:indole biosynthetic process; BP:terpenoid biosynthetic process; MF:arylesterase activity; MF:strictosidine synthase activity; CC:
Cluster-49084.114557	7.9543	0.015013	1394	unknown [Medicago truncatula]	MF:GO:0046983; MF:GO:0005515	MF:protein dimerization activity; MF:protein binding
Cluster-49084.121529	-8.3008	0.015013	693	1-aminocyclopropane-1-carboxylate oxidase-like protein [Medicago truncatula]
Cluster-49084.132765	4.6704	0.015013	1894	Cyclin-D5-2 [Medicago truncatula]>gi|355486132|gb|AES67335.1| carboxy-terminal domain cyclin [Medicago truncatula]	CC:GO:0005634	CC:nucleus
Cluster-49084.153623	-8.2983	0.015013	2774	PREDICTED: elongation factor G-2, mitochondrial-like [Glycine max]	BP:GO:0009069; BP:GO:0016310; MF:GO:0004674	BP:serine family amino acid metabolic process; BP:phosphorylation; MF:protein serine/threonine kinase activity; CC:
Cluster-49084.172535	3.2488	0.015013	791	hypothetical protein MTR_1g084780 [Medicago truncatula]>gi|355480287|gb|AES61490.1| hypothetical protein MTR_1g084780 [Medicago truncatula]
Cluster-49084.182468	8.3034	0.015013	1628	kinase interacting (KIP1-like) family protein [Medicago truncatula]	BP:GO:0006355; BP:GO:0007049; MF:GO:0043565; MF:GO:0003700; CC:GO:0005667	BP:regulation of transcription, DNA-templated; BP:cell cycle; MF:sequence-specific DNA binding; MF:transcription factor activity, sequence-specific DNA binding; CC:transcription factor complex
Cluster-49084.231119	7.9519	0.015013	431	hypothetical protein M569_00069 [Genlisea aurea]
Cluster-49084.115843	-3.2307	0.015023	1219	hypothetical protein MTR_3g099030 [Medicago truncatula]>gi|355491838|gb|AES73041.1| heavy-metal-associated domain protein [Medicago truncatula]	BP:GO:0030001; BP:GO:0006508; BP:GO:0030436; MF:GO:0004190; MF:GO:0046872; CC:GO:0016021	BP:metal ion transport; BP:proteolysis; BP:asexual sporulation; MF:aspartic-type endopeptidase activity; MF:metal ion binding; CC:integral component of membrane
Cluster-49084.196822	-3.1378	0.015023	2438	heat shock protein 81-2 [Medicago truncatula]	BP:GO:0006950; BP:GO:0006457; MF:GO:0051082; MF:GO:0005524	BP:response to stress; BP:protein folding; MF:unfolded protein binding; MF:ATP binding; CC:
Cluster-49084.118213	3.8397	0.015033	1219	hypothetical protein MTR_3g089570 [Medicago truncatula]>gi|358344956|ref|XP_003636551.1| hypothetical protein MTR_045s0046 [Medicago truncatula]>gi|355491164|gb|AES72367.1| pollen Ole e I family allergen [Medicago truncatula]
Cluster-49084.155461	7.9441	0.015033	3522	Ankyrin repeat domain-containing protein 13C-B [Medicago truncatula]>gi|355480023|gb|AES61226.1| ankyrin repeat 13B-like protein [Medicago truncatula]
Cluster-49084.156444	-8.2882	0.015033	3393	PRR response regulator [Medicago truncatula]	BP:GO:0000160	BP:phosphorelay signal transduction system; CC:
Cluster-49084.32932	7.9947	0.015066	786	hypothetical protein MTR_5g009870 [Medicago truncatula]>gi|355512383|gb|AES94006.1| membrane-associated kinase regulator, putative [Medicago truncatula]	MF:GO:0004252; MF:GO:0070008	MF:serine-type endopeptidase activity; MF:serine-type exopeptidase activity
Cluster-49084.154379	7.9886	0.015072	669	unknown [Medicago truncatula]>gi|657393021|gb|KEH33897.1| small ubiquitin-like modifier 3 [Medicago truncatula]	MF:GO:0005515	MF:protein binding
Cluster-49084.18043	-5.1784	0.015084	2276	PREDICTED: heat shock protein 83 [Cicer arietinum]	BP:GO:0006457; BP:GO:0006950; MF:GO:0005524; MF:GO:0051082	BP:protein folding; BP:response to stress; MF:ATP binding; MF:unfolded protein binding; CC:
Cluster-49084.99414	7.9724	0.015084	1306	40S ribosomal protein S6-2 [Medicago truncatula]	BP:GO:0042254; BP:GO:0010508; BP:GO:0006412; MF:GO:0003735; CC:GO:0005622; CC:GO:0005840	BP:ribosome biogenesis; BP:positive regulation of autophagy; BP:translation; MF:structural constituent of ribosome; CC:intracellular; CC:ribosome
Cluster-49084.139705	3.5667	0.015182	754	5'-methylthioadenosine/S-adenosylhomocysteine nucleosidase [Medicago truncatula]	BP:GO:0009116; MF:GO:0003677; MF:GO:0003824; CC:GO:0005634	BP:nucleoside metabolic process; MF:DNA binding; MF:catalytic activity; CC:nucleus
Cluster-49084.155422	7.9437	0.015182	3314	ATP-binding microtubule motor family protein [Medicago truncatula]	BP:GO:0042254; BP:GO:0006355; BP:GO:0030474; BP:GO:0007017; BP:GO:0043093; BP:GO:0007018; BP:GO:0000917; BP:GO:0006412; MF:GO:0005524; MF:GO:0003735; MF:GO:0003777; MF:GO:0008017; MF:GO:0003712; MF:GO:0005200; CC:GO:0005737; CC:GO:0005840; CC:GO:0005823; CC:GO:0005622; CC:GO:0005874; CC:GO:0045298; CC:GO:0005856; CC:GO:0005667	BP:ribosome biogenesis; BP:regulation of transcription, DNA-templated; BP:spindle pole body duplication; BP:microtubule-based process; BP:FtsZ-dependent cytokinesis; BP:microtubule-based movement; BP:barrier septum assembly; BP:translation; MF:ATP binding; MF:structural constituent of ribosome; MF:microtubule motor activity; MF:microtubule binding; MF:transcription cofactor activity; MF:structura…
Cluster-49084.157293	-8.2906	0.015182	2862	Protein of unknown function DUF625 [Medicago truncatula]
Cluster-49084.200960	-8.2877	0.015182	2133	BHLH transcription factor [Medicago truncatula]	MF:GO:0046983	MF:protein dimerization activity
Cluster-49084.95726	7.934	0.015182	1915	F-box protein SKIP2 [Medicago truncatula]	MF:GO:0005515	MF:protein binding
Cluster-49084.167413	5.8465	0.01526	998	canopy-like protein [Medicago truncatula]	BP:GO:0006629	BP:lipid metabolic process; CC:
Cluster-49084.180565	7.9569	0.01526	1038	receptor-like kinase [Medicago truncatula]	MF:GO:0005515; CC:GO:0019028	MF:protein binding; CC:viral capsid
Cluster-49084.50909	7.987	0.015319	1659	flavin containing monooxygenase FMO-like protein [Medicago truncatula]	BP:GO:0006813; BP:GO:0019354; BP:GO:0016117; BP:GO:0055114; BP:GO:0008033; BP:GO:0006779; MF:GO:0051287; MF:GO:0016491; MF:GO:0043115; MF:GO:0016705; MF:GO:0016616; MF:GO:0004499; MF:GO:0071949; MF:GO:0050660; MF:GO:0050661	BP:potassium ion transport; BP:siroheme biosynthetic process; BP:carotenoid biosynthetic process; BP:oxidation-reduction process; BP:tRNA processing; BP:porphyrin-containing compound biosynthetic process; MF:NAD binding; MF:oxidoreductase activity; MF:precorrin-2 dehydrogenase activity; MF:oxidoreductase activity, acting on paired donors, with incorporation or reduction of molecular oxygen; MF:ox…
Cluster-49084.150989	8.3207	0.015345	934	unknown [Medicago truncatula]>gi|657397929|gb|KEH37573.1| auxin-binding protein ABP19a [Medicago truncatula]	BP:GO:0055114; MF:GO:0016702; MF:GO:0045735	BP:oxidation-reduction process; MF:oxidoreductase activity, acting on single donors with incorporation of molecular oxygen, incorporation of two atoms of oxygen; MF:nutrient reservoir activity; CC:
Cluster-49084.90361	7.93	0.015383	791	DNA-directed RNA polymerase subunit beta [Medicago truncatula]>gi|355509045|gb|AES90187.1| DNA-directed RNA polymerase I protein [Medicago truncatula]	BP:GO:0006351; BP:GO:0006206; BP:GO:0006144; MF:GO:0003677; MF:GO:0003899; MF:GO:0008270; CC:GO:0005730; CC:GO:0005634	BP:transcription, DNA-templated; BP:pyrimidine nucleobase metabolic process; BP:purine nucleobase metabolic process; MF:DNA binding; MF:DNA-directed RNA polymerase activity; MF:zinc ion binding; CC:nucleolus; CC:nucleus
Cluster-49084.136292	-8.2704	0.015523	1143	RAD23 UV excision repair family protein [Medicago truncatula]	BP:GO:0006289; BP:GO:0009069; BP:GO:0006281; BP:GO:0016310; BP:GO:0043161; MF:GO:0004674; MF:GO:0003684; MF:GO:0005515	BP:nucleotide-excision repair; BP:serine family amino acid metabolic process; BP:DNA repair; BP:phosphorylation; BP:proteasome-mediated ubiquitin-dependent protein catabolic process; MF:protein serine/threonine kinase activity; MF:damaged DNA binding; MF:protein binding; CC:
Cluster-49084.186968	5.5286	0.015523	631	Nodule Cysteine-Rich (NCR) secreted peptide [Medicago truncatula]
Cluster-49084.191159	7.9474	0.015523	3629	zinc finger protein, putative [Medicago truncatula]	BP:GO:0007165; BP:GO:0007166; MF:GO:0004871; CC:GO:0005634	BP:signal transduction; BP:cell surface receptor signaling pathway; MF:signal transducer activity; CC:nucleus
Cluster-49084.124029	-4.767	0.015563	832	5-formyltetrahydrofolate cyclo-ligase [Medicago truncatula]	CC:GO:0016021	CC:integral component of membrane
Cluster-49084.126877	-8.3078	0.015676	1811	argininosuccinate lyase [Medicago truncatula]	BP:GO:0006869; BP:GO:0042157; MF:GO:0008289; CC:GO:0005576	BP:lipid transport; BP:lipoprotein metabolic process; MF:lipid binding; CC:extracellular region
Cluster-49084.142294	8.305	0.015676	646	hypothetical protein B456_004G146100 [Gossypium raimondii]	BP:GO:0007264; BP:GO:0007165; BP:GO:0007186; BP:GO:0006000; BP:GO:0006013; MF:GO:0003873; MF:GO:0019001; MF:GO:0004871; MF:GO:0031683; MF:GO:0005525; MF:GO:0003924; MF:GO:0005524	BP:small GTPase mediated signal transduction; BP:signal transduction; BP:G-protein coupled receptor signaling pathway; BP:fructose metabolic process; BP:mannose metabolic process; MF:6-phosphofructo-2-kinase activity; MF:guanyl nucleotide binding; MF:signal transducer activity; MF:G-protein beta/gamma-subunit complex binding; MF:GTP binding; MF:GTPase activity; MF:ATP binding; CC:
Cluster-49084.149634	8.1621	0.015676	1267	glycoside hydrolase family 38 amino-terminal domain protein [Medicago truncatula]	BP:GO:0005975; MF:GO:0004553; MF:GO:0004559; MF:GO:0008270	BP:carbohydrate metabolic process; MF:hydrolase activity, hydrolyzing O-glycosyl compounds; MF:alpha-mannosidase activity; MF:zinc ion binding; CC:
Cluster-49084.195585	-3.9719	0.015723	969	Small heat shock protein [Medicago truncatula]>gi|355489198|gb|AES70401.1| localized small heat shock protein [Medicago truncatula]	BP:GO:0006950	BP:response to stress; CC:
Cluster-49084.122981	7.9233	0.015759	1501	MLP3.11 protein [Medicago truncatula]	BP:GO:0000077	BP:DNA damage checkpoint; CC:
Cluster-49084.167603	-7.9688	0.015759	1397	3-hydroxy-3-methylglutaryl coenzyme A reductase [Medicago truncatula]>gi|357484553|ref|XP_003612564.1| 3-hydroxy-3-methylglutaryl coenzyme A reductase [Medicago truncatula]>gi|357484557|ref|XP_003612566.1| 3-hydroxy-3-methylglutaryl coenzyme A reductase [Medicago truncatula]>gi|357484559|ref|XP_003612567.1| 3-hydroxy-3-methylglutaryl coenzyme A reductase [Medicago truncatula]>gi|162945928|gb|ABY2…	BP:GO:0055114; BP:GO:0006694; BP:GO:0008299; BP:GO:0015936; MF:GO:0050661; MF:GO:0050662; MF:GO:0004420; CC:GO:0016021	BP:oxidation-reduction process; BP:steroid biosynthetic process; BP:isoprenoid biosynthetic process; BP:coenzyme A metabolic process; MF:NADP binding; MF:coenzyme binding; MF:hydroxymethylglutaryl-CoA reductase (NADPH) activity; CC:integral component of membrane
Cluster-49084.110926	3.768	0.015818	623	linoleate 13S-lipoxygenase 2-1, related protein [Medicago truncatula]	BP:GO:0055114; MF:GO:0016702; MF:GO:0046872	BP:oxidation-reduction process; MF:oxidoreductase activity, acting on single donors with incorporation of molecular oxygen, incorporation of two atoms of oxygen; MF:metal ion binding; CC:
Cluster-49084.150975	-8.3252	0.01596	1568	hypothetical protein MTR_5g081460 [Medicago truncatula]>gi|355517866|gb|AES99489.1| hypothetical protein MTR_5g081460 [Medicago truncatula]
Cluster-49084.123412	-8.2525	0.015975	4901	F-box family protein [Populus trichocarpa]>gi|222846926|gb|EEE84473.1| F-box family protein [Populus trichocarpa]	BP:GO:0006952; CC:GO:0016021	BP:defense response; CC:integral component of membrane
Cluster-49084.134092	-8.2439	0.015998	2521	Protein FAM135B [Medicago truncatula]>gi|355523784|gb|AET04238.1| alpha/beta-hydrolase superfamily protein [Medicago truncatula]
Cluster-49084.150024	-7.9661	0.015998	1518	transducin/WD-like repeat-protein [Medicago truncatula]	MF:GO:0005515	MF:protein binding
Cluster-49084.182239	-8.2396	0.016087	1477	clathrin adaptor complexes medium subunit family protein [Medicago truncatula]
Cluster-49084.149787	7.895	0.016132	2135	carboxy-terminal domain phosphatase-like protein [Medicago truncatula]	BP:GO:0055114; MF:GO:0016730	BP:oxidation-reduction process; MF:oxidoreductase activity, acting on iron-sulfur proteins as donors; CC:
Cluster-49084.208864	-7.9975	0.016132	4990	PREDICTED: (S)-tetrahydroprotoberberine N-methyltransferase-like isoform X2 [Cicer arietinum]
Cluster-49084.110243	3.5888	0.016157	633	acetyltransferase (GNAT) domain protein [Medicago truncatula]	BP:GO:0042967; MF:GO:0008080	BP:acyl-carrier-protein biosynthetic process; MF:N-acetyltransferase activity; CC:
Cluster-49084.241782	7.8938	0.016163	2694	kinesin motor domain protein [Medicago truncatula]	BP:GO:0007018; BP:GO:0007017; BP:GO:0070206; MF:GO:0008017; MF:GO:0003777; MF:GO:0005524; CC:GO:0005874; CC:GO:0045298	BP:microtubule-based movement; BP:microtubule-based process; BP:protein trimerization; MF:microtubule binding; MF:microtubule motor activity; MF:ATP binding; CC:microtubule; CC:tubulin complex
Cluster-49084.152879	8.3062	0.016199	951	DEAD-box ATP-dependent RNA helicase [Medicago truncatula]>gi|355490673|gb|AES71876.1| DEAD-box ATP-dependent RNA helicase-like protein [Medicago truncatula]	MF:GO:0003676; MF:GO:0008026; MF:GO:0005524	MF:nucleic acid binding; MF:ATP-dependent helicase activity; MF:ATP binding
Cluster-49084.152142	-8.2994	0.016267	1530	Mitogen-activated protein kinase [Medicago truncatula]>gi|355509155|gb|AES90297.1| MAP kinase-like Ntf4 protein [Medicago truncatula]	BP:GO:0009069; BP:GO:0006144; BP:GO:0006508; BP:GO:0000165; BP:GO:0007178; BP:GO:0016310; BP:GO:0006468; MF:GO:0016773; MF:GO:0017111; MF:GO:0005524; MF:GO:0004672; MF:GO:0004707; MF:GO:0003968; MF:GO:0004197; CC:GO:0031379; CC:GO:0016020	BP:serine family amino acid metabolic process; BP:purine nucleobase metabolic process; BP:proteolysis; BP:MAPK cascade; BP:transmembrane receptor protein serine/threonine kinase signaling pathway; BP:phosphorylation; BP:protein phosphorylation; MF:phosphotransferase activity, alcohol group as acceptor; MF:nucleoside-triphosphatase activity; MF:ATP binding; MF:protein kinase activity; MF:MAP kinas…
Cluster-49084.102626	-8.0319	0.016292	1025	mannose-binding lectin superfamily protein [Medicago truncatula]
Cluster-49084.110197	-8.2248	0.016292	1782	elongator complex protein [Medicago truncatula]	CC:GO:0033588	CC:Elongator holoenzyme complex
Cluster-49084.123783	3.7414	0.016292	1033	unknown [Medicago truncatula]>gi|388516081|gb|AFK46102.1| unknown [Medicago truncatula]>gi|657382802|gb|KEH26655.1| Kunitz type trypsin inhibitor / Alpha-fucosidase [Medicago truncatula]	BP:GO:0010951; MF:GO:0004866	BP:negative regulation of endopeptidase activity; MF:endopeptidase inhibitor activity; CC:
Cluster-49084.132698	-5.5026	0.016292	1486	PREDICTED: uncharacterized protein LOC101490185 [Cicer arietinum]
Cluster-49084.161995	3.0918	0.016292	1122	Acetyltransferase, putative [Medicago truncatula]>gi|92886081|gb|ABE88091.1| Transferase family [Medicago truncatula]>gi|355522065|gb|AET02519.1| HXXXD-type acyl-transferase family protein [Medicago truncatula]	MF:GO:0016747	MF:transferase activity, transferring acyl groups other than amino-acyl groups
Cluster-49084.224106	7.8891	0.016292	1666	PREDICTED: protein TRANSPARENT TESTA 12-like [Cicer arietinum]	BP:GO:0015893; BP:GO:0055085; BP:GO:0006855; BP:GO:0006810; MF:GO:0015238; MF:GO:0015297; CC:GO:0016020	BP:drug transport; BP:transmembrane transport; BP:drug transmembrane transport; BP:transport; MF:drug transmembrane transporter activity; MF:antiporter activity; CC:membrane
Cluster-49084.91454	-7.9783	0.016292	1962	actin-binding FH2 (formin-like) protein, putative [Medicago truncatula]	BP:GO:0006396; CC:GO:0000176	BP:RNA processing; CC:nuclear exosome (RNase complex)
Cluster-49084.118077	-8.2275	0.016305	906	Multidrug export protein mepA [Medicago truncatula]	BP:GO:0006810; BP:GO:0015893; BP:GO:0055085; BP:GO:0006855; MF:GO:0015238; MF:GO:0015297; CC:GO:0016020	BP:transport; BP:drug transport; BP:transmembrane transport; BP:drug transmembrane transport; MF:drug transmembrane transporter activity; MF:antiporter activity; CC:membrane
Cluster-49084.226879	7.8994	0.016533	739	glycerol-3-phosphate acyltransferase [Medicago truncatula]
Cluster-49084.111964	7.8896	0.016557	1575	Nuclear receptor corepressor [Medicago truncatula]>gi|657404946|gb|AES62202.2| Myb DNA-binding domain protein [Medicago truncatula]	MF:GO:0003682; MF:GO:0003677; CC:GO:0000785; CC:GO:0005634	MF:chromatin binding; MF:DNA binding; CC:chromatin; CC:nucleus
Cluster-49084.195140	3.81	0.016557	2009	BP [Medicago truncatula]>gi|657400900|gb|KEH39968.1| homeobox knotted-like protein [Medicago truncatula]	BP:GO:0006355; MF:GO:0003677; CC:GO:0005634	BP:regulation of transcription, DNA-templated; MF:DNA binding; CC:nucleus
Cluster-49084.117697	8.2965	0.016629	2348	ethylene receptor [Medicago truncatula]	BP:GO:0007165; BP:GO:0016310; BP:GO:0000160; MF:GO:0005515; MF:GO:0000155; CC:GO:0009365	BP:signal transduction; BP:phosphorylation; BP:phosphorelay signal transduction system; MF:protein binding; MF:phosphorelay sensor kinase activity; CC:protein histidine kinase complex
Cluster-49084.125976	7.8885	0.016695	764	photosystem I P700 chlorophyll A apoprotein [Medicago truncatula]
Cluster-49084.65352	-5.5276	0.016786	790	unknown [Medicago truncatula]>gi|388497398|gb|AFK36765.1| unknown [Medicago truncatula]>gi|657384741|gb|AES96877.2| prefoldin chaperone subunit family protein [Medicago truncatula]	BP:GO:0015986; BP:GO:0051258; BP:GO:0007165; BP:GO:0006457; BP:GO:0015992; BP:GO:0015979; BP:GO:0030168; MF:GO:0051082; MF:GO:0015078; MF:GO:0005102; MF:GO:0030674; CC:GO:0016272; CC:GO:0009424; CC:GO:0005577; CC:GO:0009539; CC:GO:0009523; CC:GO:0016020; CC:GO:0045263	BP:ATP synthesis coupled proton transport; BP:protein polymerization; BP:signal transduction; BP:protein folding; BP:proton transport; BP:photosynthesis; BP:platelet activation; MF:unfolded protein binding; MF:hydrogen ion transmembrane transporter activity; MF:receptor binding; MF:protein binding, bridging; CC:prefoldin complex; CC:bacterial-type flagellum hook; CC:fibrinogen complex; CC:photosy…
Cluster-49084.140576	7.8813	0.016905	1739	glucose-1-phosphate adenylyltransferase family protein [Medicago truncatula]	BP:GO:0009058; MF:GO:0016779	BP:biosynthetic process; MF:nucleotidyltransferase activity; CC:
Cluster-112666.0	7.863	0.016911	1228	Anthocyanidin 3-O-glucosyltransferase [Medicago truncatula]>gi|355523227|gb|AET03681.1| UDP-glucosyltransferase family protein [Medicago truncatula]	BP:GO:0008152; MF:GO:0016758	BP:metabolic process; MF:transferase activity, transferring hexosyl groups; CC:
Cluster-49084.130394	3.2817	0.016941	1690	Nod factor-binding lectin-nucleotide phosphohydrolase [Medicago truncatula]	MF:GO:0016787	MF:hydrolase activity
Cluster-49084.49565	7.8942	0.017005	2549	BTB/POZ domain plant-like protein [Medicago truncatula]	BP:GO:0019062; BP:GO:0019058; BP:GO:0007155; BP:GO:0055114; MF:GO:0016491	BP:virion attachment to host cell; BP:viral life cycle; BP:cell adhesion; BP:oxidation-reduction process; MF:oxidoreductase activity; CC:
Cluster-49084.161202	-8.2046	0.01706	2287	Transcription elongation factor A protein [Medicago truncatula]>gi|355492517|gb|AES73720.1| SPOC domain/transcription elongation factor S-II, putative [Medicago truncatula]	BP:GO:0006414; BP:GO:0006351; BP:GO:0006448; MF:GO:0003677; MF:GO:0003746; CC:GO:0005840	BP:translational elongation; BP:transcription, DNA-templated; BP:regulation of translational elongation; MF:DNA binding; MF:translation elongation factor activity; CC:ribosome
Cluster-49084.172287	-8.0056	0.01706	1363	Palmitoyltransferase erf2 [Medicago truncatula]
Cluster-49084.106007	7.8979	0.017246	1424	aminocyclopropanecarboxylate oxidase [Medicago truncatula]	BP:GO:0055114; MF:GO:0016491	BP:oxidation-reduction process; MF:oxidoreductase activity; CC:
Cluster-49084.113916	3.423	0.017284	679	Tubby-like F-box protein [Medicago truncatula]>gi|355481154|gb|AES62357.1| tubby-F-box-like protein [Medicago truncatula]	MF:GO:0005515	MF:protein binding
Cluster-49084.122298	5.9392	0.017355	2888	DUF4378 domain protein [Medicago truncatula]
Cluster-49084.123998	-7.9059	0.017355	1195	nucleic acid-binding, OB-fold-like protein [Medicago truncatula]	MF:GO:0003723; CC:GO:0000178	MF:RNA binding; CC:exosome (RNase complex)
Cluster-49084.234818	7.8498	0.017355	1649	growth-regulating factor-like protein [Medicago truncatula]	BP:GO:0006355; MF:GO:0005524; CC:GO:0005634	BP:regulation of transcription, DNA-templated; MF:ATP binding; CC:nucleus
Cluster-49084.44615	7.8922	0.017355	1227	hypothetical protein MTR_8g083310 [Medicago truncatula]
Cluster-49084.186388	-8.2016	0.017414	638	hypothetical protein AALP_AA7G155000 [Arabis alpina]	BP:GO:0015979; BP:GO:0050821; MF:GO:0042301; CC:GO:0009523; CC:GO:0016020	BP:photosynthesis; BP:protein stabilization; MF:phosphate ion binding; CC:photosystem II; CC:membrane
Cluster-49084.238586	7.8854	0.017505	1561	peptide/nitrate transporter plant [Medicago truncatula]	BP:GO:0006744; BP:GO:0055085; BP:GO:0006118; BP:GO:0015992; BP:GO:0006120; BP:GO:0006814; BP:GO:0006810; MF:GO:0003954; MF:GO:0005215; MF:GO:0008137; CC:GO:0016020; CC:GO:0016021; CC:GO:0005739	BP:ubiquinone biosynthetic process; BP:transmembrane transport; BP:obsolete electron transport; BP:proton transport; BP:mitochondrial electron transport, NADH to ubiquinone; BP:sodium ion transport; BP:transport; MF:NADH dehydrogenase activity; MF:transporter activity; MF:NADH dehydrogenase (ubiquinone) activity; CC:membrane; CC:integral component of membrane; CC:mitochondrion
Cluster-49084.95738	7.889	0.017505	584	Disease resistance protein [Medicago truncatula]>gi|355492133|gb|AES73336.1| LRR receptor-like kinase family protein [Medicago truncatula]	BP:GO:0006468; MF:GO:0005524; MF:GO:0004672	BP:protein phosphorylation; MF:ATP binding; MF:protein kinase activity; CC:
Cluster-49084.47396	7.8668	0.017638	1938	Protein kinase family protein [Medicago truncatula]>gi|355507419|gb|AES88561.1| receptor-like Serine/Threonine-kinase NCRK protein [Medicago truncatula]	BP:GO:0009069; BP:GO:0006468; BP:GO:0016310; MF:GO:0004674; MF:GO:0005524; MF:GO:0004672	BP:serine family amino acid metabolic process; BP:protein phosphorylation; BP:phosphorylation; MF:protein serine/threonine kinase activity; MF:ATP binding; MF:protein kinase activity; CC:
Cluster-49084.118520	7.8581	0.017761	2247	hypothetical protein MTR_4g118780 [Medicago truncatula]>gi|355510635|gb|AES91777.1| cyclin-dependent kinase [Medicago truncatula]	BP:GO:0016310; BP:GO:0006468; BP:GO:0009069; MF:GO:0004674; MF:GO:0005524; MF:GO:0004672	BP:phosphorylation; BP:protein phosphorylation; BP:serine family amino acid metabolic process; MF:protein serine/threonine kinase activity; MF:ATP binding; MF:protein kinase activity; CC:
Cluster-49084.89449	4.4904	0.017761	801	phosphatidylethanolamine-binding protein [Medicago truncatula]
Cluster-49084.234016	7.8448	0.017769	1307	hypothetical protein MTR_5g005960 [Medicago truncatula]>gi|355512024|gb|AES93647.1| membrane-associated kinase regulator-like protein, putative [Medicago truncatula]
Cluster-49084.93219	7.836	0.017769	801	Calcium-responsive transactivator [Medicago truncatula]>gi|355480044|gb|AES61247.1| GRF1-interacting factor-like protein [Medicago truncatula]	BP:GO:0006357; MF:GO:0001104; CC:GO:0016592	BP:regulation of transcription from RNA polymerase II promoter; MF:RNA polymerase II transcription cofactor activity; CC:mediator complex
Cluster-123110.0	-7.9023	0.017782	616	Apetala3-like protein [Medicago truncatula]>gi|355492769|gb|AES73972.1| MADS-box transcription factor [Medicago truncatula]>gi|363903274|gb|AEW43601.1| MADS-box transcription factor NMH7 [Medicago truncatula]	BP:GO:0006355; BP:GO:0006810; BP:GO:0008608; MF:GO:0003700; MF:GO:0003677; MF:GO:0046983; CC:GO:0030288; CC:GO:0072686; CC:GO:0005634; CC:GO:0005667; CC:GO:0042729	BP:regulation of transcription, DNA-templated; BP:transport; BP:attachment of spindle microtubules to kinetochore; MF:transcription factor activity, sequence-specific DNA binding; MF:DNA binding; MF:protein dimerization activity; CC:outer membrane-bounded periplasmic space; CC:mitotic spindle; CC:nucleus; CC:transcription factor complex; CC:DASH complex
Cluster-49084.173952	-8.0243	0.017782	1344	hypothetical protein MTR_3g107880 [Medicago truncatula]>gi|657395738|gb|KEH35931.1| phosphatase 2C family protein [Medicago truncatula]	MF:GO:0003824	MF:catalytic activity
Cluster-49084.198725	5.2953	0.017782	1521	Phosphoenolpyruvate carboxylase [Medicago truncatula]>gi|355508637|gb|AES89779.1| phosphoenolpyruvate carboxylase [Medicago truncatula]	BP:GO:0015977; BP:GO:0006099; BP:GO:0006094; BP:GO:0019643; MF:GO:0008964	BP:carbon fixation; BP:tricarboxylic acid cycle; BP:gluconeogenesis; BP:reductive tricarboxylic acid cycle; MF:phosphoenolpyruvate carboxylase activity; CC:
Cluster-49084.208450	-7.9367	0.017782	686	bromo adjacent-like domain protein [Medicago truncatula]	BP:GO:0006144; MF:GO:0004114	BP:purine nucleobase metabolic process; MF:3',5'-cyclic-nucleotide phosphodiesterase activity; CC:
Cluster-49084.79034	7.845	0.017782	1323		BP:GO:0006298; MF:GO:0005524; MF:GO:0030983	BP:mismatch repair; MF:ATP binding; MF:mismatched DNA binding; CC:
Cluster-49084.131830	7.8389	0.017831	670	heavy metal-associated domain protein [Medicago truncatula]	BP:GO:0009847; BP:GO:0030001; MF:GO:0046872; MF:GO:0004190; CC:GO:0016021	BP:spore germination; BP:metal ion transport; MF:metal ion binding; MF:aspartic-type endopeptidase activity; CC:integral component of membrane
Cluster-49084.139284	7.8445	0.017836	2862	monoterpene synthase [Medicago truncatula]	BP:GO:0008152; BP:GO:0006508; MF:GO:0008270; MF:GO:0004181; MF:GO:0010333; MF:GO:0000287; MF:GO:0016829	BP:metabolic process; BP:proteolysis; MF:zinc ion binding; MF:metallocarboxypeptidase activity; MF:terpene synthase activity; MF:magnesium ion binding; MF:lyase activity; CC:
Cluster-49084.119977	8.1887	0.018035	2218	proteasome-associated ECM29-like protein [Medicago truncatula]	BP:GO:0006144; BP:GO:0055114; BP:GO:0009186; BP:GO:0006206; MF:GO:0005515; MF:GO:0050897; MF:GO:0004748; CC:GO:0005971	BP:purine nucleobase metabolic process; BP:oxidation-reduction process; BP:deoxyribonucleoside diphosphate metabolic process; BP:pyrimidine nucleobase metabolic process; MF:protein binding; MF:cobalt ion binding; MF:ribonucleoside-diphosphate reductase activity, thioredoxin disulfide as acceptor; CC:ribonucleoside-diphosphate reductase complex
Cluster-49084.155871	7.8464	0.018035	3126	PHD finger protein, putative [Medicago truncatula]	BP:GO:0042967; MF:GO:0005515; MF:GO:0008080; MF:GO:0003677	BP:acyl-carrier-protein biosynthetic process; MF:protein binding; MF:N-acetyltransferase activity; MF:DNA binding; CC:
Cluster-49084.187008	7.9313	0.018035	1678	hypothetical protein MTR_3g082270 [Medicago truncatula]
Cluster-49084.243556	7.8367	0.018035	904	N-hydroxycinnamoyl/benzoyltransferase [Medicago truncatula]>gi|355492115|gb|AES73318.1| HXXXD-type acyl-transferase family protein [Medicago truncatula]	MF:GO:0016747	MF:transferase activity, transferring acyl groups other than amino-acyl groups
Cluster-49084.140506	7.8728	0.018167	2730	Zinc finger protein CONSTANS-like protein [Medicago truncatula]>gi|355511109|gb|AES92251.1| import apparatus protein [Medicago truncatula]
Cluster-49084.60229	-8.1582	0.018231	2084	F-box/LRR protein [Medicago truncatula]	MF:GO:0008270	MF:zinc ion binding
Cluster-49084.143804	-8.1629	0.018393	1118	lisH domain and HEAT repeat KIAA1468-like protein [Medicago truncatula]	MF:GO:0005515	MF:protein binding
Cluster-49084.216770	7.8196	0.018393	4428	ATP/DNA-binding protein [Medicago truncatula]	MF:GO:0005515	MF:protein binding
Cluster-49084.238260	7.8622	0.018393	1191	Anthocyanidin 3-O-glucosyltransferase [Medicago truncatula]>gi|355523227|gb|AET03681.1| UDP-glucosyltransferase family protein [Medicago truncatula]	BP:GO:0008152; BP:GO:0046034; BP:GO:0006144; MF:GO:0016758; MF:GO:0004017	BP:metabolic process; BP:ATP metabolic process; BP:purine nucleobase metabolic process; MF:transferase activity, transferring hexosyl groups; MF:adenylate kinase activity; CC:
Cluster-49084.186511	7.8082	0.018532	1916	reticulon-like protein [Medicago truncatula]	MF:GO:0043531; MF:GO:0005198; CC:GO:0019028	MF:ADP binding; MF:structural molecule activity; CC:viral capsid
Cluster-49084.231976	7.8276	0.018532	900	knotted class I homeodomain KNOX [Medicago truncatula]	BP:GO:0006355; MF:GO:0003677; CC:GO:0005634	BP:regulation of transcription, DNA-templated; MF:DNA binding; CC:nucleus
Cluster-49084.95931	-8.1827	0.018532	1385	Ufm1-specific protease [Medicago truncatula]	MF:GO:0005515	MF:protein binding
Cluster-49084.111603	-4.9865	0.018568	251
Cluster-49084.124105	-8.1422	0.018568	2059	meprin and TRAF (MATH)-like domain protein [Medicago truncatula]	MF:GO:0005515; MF:GO:0004190; CC:GO:0016021	MF:protein binding; MF:aspartic-type endopeptidase activity; CC:integral component of membrane
Cluster-49084.136478	2.9946	0.018612	854	hypothetical protein CARUB_v10021660mg, partial [Capsella rubella]>gi|482569970|gb|EOA34158.1| hypothetical protein CARUB_v10021660mg, partial [Capsella rubella]	BP:GO:0051726; BP:GO:0006974; BP:GO:0006352; MF:GO:0003677	BP:regulation of cell cycle; BP:cellular response to DNA damage stimulus; BP:DNA-templated transcription, initiation; MF:DNA binding; CC:
Cluster-49084.90033	7.8728	0.018612	3145	protein phosphatase 2C family protein [Medicago truncatula]	MF:GO:0003824	MF:catalytic activity
Cluster-49084.131074	8.1648	0.018627	1366	ribosomal RNA processing brix domain protein [Medicago truncatula]
Cluster-49084.140435	2.9915	0.018627	1484	Stem 28 kDa glycoprotein [Medicago truncatula]>gi|355521080|gb|AET01534.1| stem 28 kDa glycoprotein [Medicago truncatula]>gi|388504252|gb|AFK40192.1| unknown [Medicago truncatula]	BP:GO:0006771; BP:GO:0019497; MF:GO:0003993	BP:riboflavin metabolic process; BP:hexachlorocyclohexane metabolic process; MF:acid phosphatase activity; CC:
Cluster-49084.152688	-3.3873	0.018627	1260	fasciclin-like arabinogalactan protein [Medicago truncatula]
Cluster-49084.160845	8.1437	0.018627	1239	lactoylglutathione lyase-like protein [Medicago truncatula]	MF:GO:0005515	MF:protein binding
Cluster-49084.167727	7.8217	0.018627	2202	PREDICTED: deoxyhypusine synthase-like [Cicer arietinum]	BP:GO:0006998; BP:GO:0006406; BP:GO:0008612; BP:GO:0006611; CC:GO:0031965	BP:nuclear envelope organization; BP:mRNA export from nucleus; BP:peptidyl-lysine modification to peptidyl-hypusine; BP:protein export from nucleus; CC:nuclear membrane
Cluster-49084.227419	5.4888	0.018627	1671	Parallel spindle [Medicago truncatula]
Cluster-49084.228192	-8.145	0.018627	2462	DEAD-box ATP-dependent RNA helicase [Medicago truncatula]	BP:GO:0006412; BP:GO:0042254; MF:GO:0003676; MF:GO:0003735; MF:GO:0005524; CC:GO:0005840; CC:GO:0005622	BP:translation; BP:ribosome biogenesis; MF:nucleic acid binding; MF:structural constituent of ribosome; MF:ATP binding; CC:ribosome; CC:intracellular
Cluster-49084.145783	7.8495	0.018696	1151
Cluster-49084.190113	8.1316	0.018696	942	hypothetical protein MTR_8g073110 [Medicago truncatula]>gi|355523118|gb|AET03572.1| GTP-binding protein [Medicago truncatula]	BP:GO:0007264; MF:GO:0005525	BP:small GTPase mediated signal transduction; MF:GTP binding; CC:
Cluster-49084.232407	-7.9714	0.018696	1174	hypothetical protein MTR_3g077500 [Medicago truncatula]	BP:GO:0007165; BP:GO:0006935; MF:GO:0004888; CC:GO:0016020	BP:signal transduction; BP:chemotaxis; MF:transmembrane signaling receptor activity; CC:membrane
Cluster-49084.122980	2.9251	0.018734	708	hypothetical protein POPTR_0001s05450g [Populus trichocarpa]>gi|550346573|gb|ERP65137.1| hypothetical protein POPTR_0001s05450g [Populus trichocarpa]	BP:GO:0051726; BP:GO:0006974; BP:GO:0006352; MF:GO:0003677	BP:regulation of cell cycle; BP:cellular response to DNA damage stimulus; BP:DNA-templated transcription, initiation; MF:DNA binding; CC:
Cluster-49084.127948	-8.1355	0.018734	696	Mitochondrial glutamate carrier [Medicago truncatula]>gi|355481019|gb|AES62222.1| substrate carrier family protein [Medicago truncatula]	BP:GO:0006810; MF:GO:0005509; CC:GO:0016021	BP:transport; MF:calcium ion binding; CC:integral component of membrane
Cluster-49084.162652	3.0908	0.018785	1306	proliferating cell nuclear antigen large form protein [Medicago truncatula]	BP:GO:0006412; BP:GO:0006275; BP:GO:0006281; BP:GO:0042254; BP:GO:0000077; MF:GO:0003735; MF:GO:0003677; CC:GO:0005840; CC:GO:0030896	BP:translation; BP:regulation of DNA replication; BP:DNA repair; BP:ribosome biogenesis; BP:DNA damage checkpoint; MF:structural constituent of ribosome; MF:DNA binding; CC:ribosome; CC:checkpoint clamp complex
Cluster-49084.166740	8.1568	0.018795	1839	unknown [Medicago truncatula]
Cluster-49084.181096	8.1339	0.018842	1189	50S ribosomal protein L25 [Medicago truncatula]>gi|355523601|gb|AET04055.1| 50S ribosomal protein L25, putative [Medicago truncatula]	BP:GO:0042254; BP:GO:0006412; MF:GO:0003735; MF:GO:0008097; CC:GO:0005840	BP:ribosome biogenesis; BP:translation; MF:structural constituent of ribosome; MF:5S rRNA binding; CC:ribosome
Cluster-49084.198098	-8.1388	0.018864	5593	multidrug resistance protein ABC transporter family protein [Medicago truncatula]	BP:GO:0006810; BP:GO:0006508; BP:GO:0006352; BP:GO:0030436; BP:GO:0055085; MF:GO:0005525; MF:GO:0043531; MF:GO:0005524; MF:GO:0003676; MF:GO:0000166; MF:GO:0003677; MF:GO:0016887; MF:GO:0042626; MF:GO:0004190; CC:GO:0016021; CC:GO:0005669	BP:transport; BP:proteolysis; BP:DNA-templated transcription, initiation; BP:asexual sporulation; BP:transmembrane transport; MF:GTP binding; MF:ADP binding; MF:ATP binding; MF:nucleic acid binding; MF:nucleotide binding; MF:DNA binding; MF:ATPase activity; MF:ATPase activity, coupled to transmembrane movement of substances; MF:aspartic-type endopeptidase activity; CC:integral component of membra…
Cluster-49084.152099	7.8075	0.018951	1049	Tm-1^GCR26 protein [Medicago truncatula]>gi|355523425|gb|AET03879.1| UPF0261 SACE-like protein [Medicago truncatula]	BP:GO:0008152; BP:GO:0006807; BP:GO:0055114; MF:GO:0003824; MF:GO:0018580	BP:metabolic process; BP:nitrogen compound metabolic process; BP:oxidation-reduction process; MF:catalytic activity; MF:nitronate monooxygenase activity; CC:
Cluster-49084.104604	7.817	0.018961	1001	PREDICTED: thioredoxin-like protein 4B [Cicer arietinum]>gi|502118228|ref|XP_004496163.1| PREDICTED: thioredoxin-like protein 4B [Cicer arietinum]	BP:GO:0000398; BP:GO:0045454; BP:GO:0006412; BP:GO:0042254; MF:GO:0005509; MF:GO:0003735; CC:GO:0005622; CC:GO:0005681; CC:GO:0005840	BP:mRNA splicing, via spliceosome; BP:cell redox homeostasis; BP:translation; BP:ribosome biogenesis; MF:calcium ion binding; MF:structural constituent of ribosome; CC:intracellular; CC:spliceosomal complex; CC:ribosome
Cluster-49084.135585	-2.8525	0.01906	1450	hypothetical protein MTR_4g120420 [Medicago truncatula]
Cluster-49084.163872	-8.1193	0.01906	3872	ATP/DNA-binding protein [Medicago truncatula]
Cluster-49084.117823	-8.1124	0.019114	724	hypothetical protein MTR_3g089990 [Medicago truncatula]
Cluster-49084.151958	-7.8443	0.019114	967	S-adenosylmethionine-dependent methyltransferase [Medicago truncatula]	BP:GO:0008152; BP:GO:0016032; MF:GO:0008168	BP:metabolic process; BP:viral process; MF:methyltransferase activity; CC:
Cluster-49084.239433	-7.8447	0.019114	2035	PREDICTED: 52 kDa repressor of the inhibitor of the protein kinase-like [Malus domestica]	BP:GO:0006144; MF:GO:0046983; MF:GO:0016817; MF:GO:0003968; MF:GO:0030234; MF:GO:0005515; CC:GO:0016020; CC:GO:0031379	BP:purine nucleobase metabolic process; MF:protein dimerization activity; MF:hydrolase activity, acting on acid anhydrides; MF:RNA-directed RNA polymerase activity; MF:enzyme regulator activity; MF:protein binding; CC:membrane; CC:RNA-directed RNA polymerase complex
Cluster-49084.245540	-8.1164	0.019114	2175	electron transporter, putative [Medicago truncatula]	BP:GO:0055114; MF:GO:0016491	BP:oxidation-reduction process; MF:oxidoreductase activity; CC:
Cluster-126141.1	7.9164	0.019116	1774	Subtilisin-like protease [Medicago truncatula]>gi|355518249|gb|AES99872.1| subtilisin-like serine protease [Medicago truncatula]	BP:GO:0006508; BP:GO:0043086; BP:GO:0045892; MF:GO:0042802; MF:GO:0004252; CC:GO:0005634	BP:proteolysis; BP:negative regulation of catalytic activity; BP:negative regulation of transcription, DNA-templated; MF:identical protein binding; MF:serine-type endopeptidase activity; CC:nucleus
Cluster-49084.93584	-8.1768	0.019117	1287	Peroxisomal acyl-CoA oxidase 1A [Medicago truncatula]>gi|355512674|gb|AES94297.1| peroxisomal acyl-coenzyme A oxidase-like protein [Medicago truncatula]	BP:GO:0006118; BP:GO:0006635; BP:GO:0006637; BP:GO:0055114; MF:GO:0003995; MF:GO:0003997; MF:GO:0050660; MF:GO:0016627; CC:GO:0005777	BP:obsolete electron transport; BP:fatty acid beta-oxidation; BP:acyl-CoA metabolic process; BP:oxidation-reduction process; MF:acyl-CoA dehydrogenase activity; MF:acyl-CoA oxidase activity; MF:flavin adenine dinucleotide binding; MF:oxidoreductase activity, acting on the CH-CH group of donors; CC:peroxisome
Cluster-49084.114720	-8.1401	0.019136	2926	dentin sialophosphoprotein-like protein, putative [Medicago truncatula]	BP:GO:0008152; MF:GO:0016787	BP:metabolic process; MF:hydrolase activity; CC:
Cluster-49084.115979	8.1173	0.019136	1887	PREDICTED: serine/arginine-rich splicing factor RSZ21A-like [Nelumbo nucifera]>gi|719985203|ref|XP_010251308.1| PREDICTED: serine/arginine-rich splicing factor RSZ21A-like [Nelumbo nucifera]	MF:GO:0003676; MF:GO:0008270	MF:nucleic acid binding; MF:zinc ion binding
Cluster-49084.182680	-8.1192	0.019136	2246	Retrograde Golgi transport protein RGP1-like protein [Medicago truncatula]>gi|355520854|gb|AET01308.1| Rgp1 protein [Medicago truncatula]	MF:GO:0004866	MF:endopeptidase inhibitor activity
Cluster-49084.191669	-8.1401	0.019136	1524	THO complex subunit 2 [Medicago truncatula]
Cluster-49084.109081	-7.8967	0.019165	1744	immature colon carcinoma transcript 1 protein [Medicago truncatula]	BP:GO:0006449; BP:GO:0006415; MF:GO:0003747; CC:GO:0018444; CC:GO:0005840	BP:regulation of translational termination; BP:translational termination; MF:translation release factor activity; CC:translation release factor complex; CC:ribosome
Cluster-49084.123028	-8.1128	0.019165	1557	DUF1680 domain protein [Medicago truncatula]
Cluster-49084.135399	7.8796	0.019165	2518	NUMOD3 motif protein [Medicago truncatula]	MF:GO:0003677	MF:DNA binding
Cluster-49084.156323	8.1848	0.019165	1342	Ubiquitin carboxyl-terminal hydrolase family protein [Medicago truncatula]
Cluster-49084.180677	7.804	0.019165	1257	Coatomer subunit delta [Medicago truncatula]
Cluster-49084.192622	-7.8661	0.019165	1072		BP:GO:0000746; BP:GO:0019752; MF:GO:0016831; MF:GO:0030170	BP:conjugation; BP:carboxylic acid metabolic process; MF:carboxy-lyase activity; MF:pyridoxal phosphate binding; CC:
Cluster-49084.231724	7.7818	0.019165	929	Citrate binding protein [Medicago truncatula]>gi|355491574|gb|AES72777.1| alginate lyase [Medicago truncatula]>gi|388512379|gb|AFK44251.1| unknown [Medicago truncatula]
Cluster-49084.91075	8.1334	0.019165	1055	Universal stress protein A-like protein [Medicago truncatula]>gi|355516606|gb|AES98229.1| adenine nucleotide alpha hydrolase superfamily protein [Medicago truncatula]>gi|388494584|gb|AFK35358.1| unknown [Medicago truncatula]	BP:GO:0006950	BP:response to stress; CC:
Cluster-49084.110101	-2.9399	0.01928	1013	unknown [Medicago truncatula]>gi|388500800|gb|AFK38466.1| unknown [Medicago truncatula]>gi|657397605|gb|KEH37321.1| DREPP plasma membrane protein [Medicago truncatula]	BP:GO:0055085; BP:GO:0051716; BP:GO:0030001; MF:GO:0046873; CC:GO:0016020; CC:GO:0046658	BP:transmembrane transport; BP:cellular response to stimulus; BP:metal ion transport; MF:metal ion transmembrane transporter activity; CC:membrane; CC:anchored component of plasma membrane
Cluster-49084.109430	7.7699	0.019301	1932	Trimethylguanosine synthase [Medicago truncatula]>gi|355478222|gb|AES59425.1| RNA cap guanine-N2 methyltransferase [Medicago truncatula]	BP:GO:0009452; BP:GO:0000162; BP:GO:0006571; BP:GO:0031167; BP:GO:0009094; BP:GO:0006096; BP:GO:0006094; BP:GO:0001510; BP:GO:0008152; MF:GO:0000287; MF:GO:0004634; MF:GO:0008168; MF:GO:0005515; CC:GO:0000015	BP:7-methylguanosine RNA capping; BP:tryptophan biosynthetic process; BP:tyrosine biosynthetic process; BP:rRNA methylation; BP:L-phenylalanine biosynthetic process; BP:glycolytic process; BP:gluconeogenesis; BP:RNA methylation; BP:metabolic process; MF:magnesium ion binding; MF:phosphopyruvate hydratase activity; MF:methyltransferase activity; MF:protein binding; CC:phosphopyruvate hydratase com…
Cluster-49084.153867	-8.0985	0.019301	1923	sulfite reductase [ferredoxin] protein [Medicago truncatula]	BP:GO:0055114; MF:GO:0016491; MF:GO:0051536; MF:GO:0020037	BP:oxidation-reduction process; MF:oxidoreductase activity; MF:iron-sulfur cluster binding; MF:heme binding; CC:
Cluster-49084.160867	5.1443	0.019301	1835
Cluster-49084.92780	7.8084	0.019301	3704	PREDICTED: disease resistance protein RGA2-like [Glycine max]	MF:GO:0043531; MF:GO:0005515	MF:ADP binding; MF:protein binding
Cluster-49084.120377	8.1813	0.019377	2200	spermatogenesis-associated-like protein [Medicago truncatula]
Cluster-49084.220465	7.7741	0.019392	3309	Disease resistance protein RPP8 [Medicago truncatula]>gi|355514030|gb|AES95653.1| disease resistance protein (CC-NBS-LRR class) family protein [Medicago truncatula]	BP:GO:0051302; BP:GO:0019079; BP:GO:0006952; BP:GO:0000917; MF:GO:0043531; MF:GO:0005515; MF:GO:0005524	BP:regulation of cell division; BP:viral genome replication; BP:defense response; BP:barrier septum assembly; MF:ADP binding; MF:protein binding; MF:ATP binding; CC:
Cluster-49084.127786	-5.6426	0.019555	545	unknown [Medicago truncatula]	BP:GO:0030001; MF:GO:0046872	BP:metal ion transport; MF:metal ion binding; CC:
Cluster-49084.111531	-7.8321	0.019556	2127	hypothetical protein MTR_3g070960 [Medicago truncatula]>gi|355489974|gb|AES71177.1| transmembrane protein, putative [Medicago truncatula]
Cluster-49084.144766	-8.109	0.019556	3895	pre-mRNA-processing 40A-like protein [Medicago truncatula]	MF:GO:0005515; CC:GO:0016021	MF:protein binding; CC:integral component of membrane
Cluster-49084.115037	-7.8302	0.019568	479	Casein kinase I isoform delta-like protein [Medicago truncatula]>gi|357500745|ref|XP_003620661.1| Casein kinase I isoform delta-like protein [Medicago truncatula]>gi|355495585|gb|AES76788.1| casein kinase I-like protein [Medicago truncatula]	BP:GO:0016310; BP:GO:0006468; BP:GO:0009069; MF:GO:0004672; MF:GO:0004674; MF:GO:0005524	BP:phosphorylation; BP:protein phosphorylation; BP:serine family amino acid metabolic process; MF:protein kinase activity; MF:protein serine/threonine kinase activity; MF:ATP binding; CC:
Cluster-49084.117712	-8.1371	0.019568	1097	heterogeneous nuclear ribonucleoprotein [Medicago truncatula]	BP:GO:0006352; BP:GO:0006260; BP:GO:0006281; BP:GO:0006355; MF:GO:0003677; MF:GO:0003676; MF:GO:0003700; MF:GO:0003910; MF:GO:0003723; MF:GO:0016987; CC:GO:0005667	BP:DNA-templated transcription, initiation; BP:DNA replication; BP:DNA repair; BP:regulation of transcription, DNA-templated; MF:DNA binding; MF:nucleic acid binding; MF:transcription factor activity, sequence-specific DNA binding; MF:DNA ligase (ATP) activity; MF:RNA binding; MF:sigma factor activity; CC:transcription factor complex
Cluster-49084.118803	-8.0825	0.019568	1122	enhancer OF AG-4-like protein, putative [Medicago truncatula]
Cluster-49084.123509	8.0812	0.019568	2359	Phospholipase C [Medicago truncatula]>gi|355491847|gb|AES73050.1| non-specific phospholipase C4 [Medicago truncatula]	MF:GO:0016788	MF:hydrolase activity, acting on ester bonds
Cluster-49084.162748	-8.0945	0.019568	1309	Asparaginyl-tRNA synthetase [Medicago truncatula]>gi|355524691|gb|AET05145.1| cytoplasmic asparagine-tRNA ligase [Medicago truncatula]	BP:GO:0006418; BP:GO:0006421; BP:GO:0006531; BP:GO:0006522; MF:GO:0004816; MF:GO:0004812; MF:GO:0005524; MF:GO:0000166; MF:GO:0003676; CC:GO:0005737	BP:tRNA aminoacylation for protein translation; BP:asparaginyl-tRNA aminoacylation; BP:aspartate metabolic process; BP:alanine metabolic process; MF:asparagine-tRNA ligase activity; MF:aminoacyl-tRNA ligase activity; MF:ATP binding; MF:nucleotide binding; MF:nucleic acid binding; CC:cytoplasm
Cluster-49084.175444	7.7699	0.019568	602	DUF247 domain protein [Medicago truncatula]
Cluster-49084.183992	-5.6722	0.019568	967	cytosolic class II small heat-shock protein [Medicago truncatula]
Cluster-49084.194533	-8.1031	0.019568	1992	GTPase obg [Medicago truncatula]>gi|355479772|gb|AES60975.1| Obg family GTPase CgtA [Medicago truncatula]	BP:GO:0015684; BP:GO:0006184; MF:GO:0015093; MF:GO:0005525; MF:GO:0000287; MF:GO:0003924; CC:GO:0016021	BP:ferrous iron transport; BP:obsolete GTP catabolic process; MF:ferrous iron transmembrane transporter activity; MF:GTP binding; MF:magnesium ion binding; MF:GTPase activity; CC:integral component of membrane
Cluster-49084.95451	-7.85	0.019568	1056	HVA22-like protein i [Medicago truncatula]>gi|657379925|gb|KEH24204.1| TB2/DP1, HVA22 family protein [Medicago truncatula]
Cluster-49084.232143	-8.0927	0.019617	1085	neutral alpha-glucosidase [Medicago truncatula]	BP:GO:0005975; MF:GO:0004553	BP:carbohydrate metabolic process; MF:hydrolase activity, hydrolyzing O-glycosyl compounds; CC:
Cluster-49084.150385	-8.0778	0.019637	546	Pyruvate carboxyltransferase [Medicago truncatula]>gi|657379125|gb|AES81167.2| hydroxymethylglutaryl-CoA lyase [Medicago truncatula]	BP:GO:0008152; MF:GO:0046872; MF:GO:0016829; MF:GO:0003824	BP:metabolic process; MF:metal ion binding; MF:lyase activity; MF:catalytic activity; CC:
Cluster-49084.129580	7.7932	0.019641	699		BP:GO:0006412; BP:GO:0042254; MF:GO:0003735; CC:GO:0005840	BP:translation; BP:ribosome biogenesis; MF:structural constituent of ribosome; CC:ribosome
Cluster-49084.148764	-8.0814	0.019641	1949	monodehydroascorbate reductase [Medicago sativa]	BP:GO:0055114; BP:GO:0006779; BP:GO:0019354; MF:GO:0043115; MF:GO:0016491	BP:oxidation-reduction process; BP:porphyrin-containing compound biosynthetic process; BP:siroheme biosynthetic process; MF:precorrin-2 dehydrogenase activity; MF:oxidoreductase activity; CC:
Cluster-49084.227535	7.7464	0.019641	1764	Serine/threonine protein kinase [Medicago truncatula]>gi|355490144|gb|AES71347.1| Serine/Threonine kinase family protein [Medicago truncatula]	BP:GO:0009069; BP:GO:0006468; BP:GO:0016310; MF:GO:0016773; MF:GO:0004672; MF:GO:0004674; MF:GO:0005524; CC:GO:0016020	BP:serine family amino acid metabolic process; BP:protein phosphorylation; BP:phosphorylation; MF:phosphotransferase activity, alcohol group as acceptor; MF:protein kinase activity; MF:protein serine/threonine kinase activity; MF:ATP binding; CC:membrane
Cluster-49084.225922	5.8814	0.019915	1013	3-oxoacyl-(acyl carrier) synthase II [Medicago truncatula]	BP:GO:0008152; MF:GO:0016747	BP:metabolic process; MF:transferase activity, transferring acyl groups other than amino-acyl groups; CC:
Cluster-49084.140749	-8.1146	0.019923	2459	Peptide methionine sulfoxide reductase [Medicago truncatula]	BP:GO:0055114; BP:GO:0006464; MF:GO:0008113	BP:oxidation-reduction process; BP:cellular protein modification process; MF:peptide-methionine (S)-S-oxide reductase activity; CC:
Cluster-49084.171395	-2.9658	0.020077	1426	unknown [Medicago truncatula]>gi|388500800|gb|AFK38466.1| unknown [Medicago truncatula]>gi|657397605|gb|KEH37321.1| DREPP plasma membrane protein [Medicago truncatula]	BP:GO:0055085; BP:GO:0051716; BP:GO:0030001; MF:GO:0046873; CC:GO:0046658; CC:GO:0016020	BP:transmembrane transport; BP:cellular response to stimulus; BP:metal ion transport; MF:metal ion transmembrane transporter activity; CC:anchored component of plasma membrane; CC:membrane
Cluster-49084.129974	3.2112	0.020079	498	Lipoxygenase [Medicago truncatula]>gi|355521219|gb|AET01673.1| seed linoleate 9S-lipoxygenase [Medicago truncatula]	BP:GO:0031408; BP:GO:0055114; MF:GO:0016165; MF:GO:0046872; MF:GO:0016702; MF:GO:0005506	BP:oxylipin biosynthetic process; BP:oxidation-reduction process; MF:linoleate 13S-lipoxygenase activity; MF:metal ion binding; MF:oxidoreductase activity, acting on single donors with incorporation of molecular oxygen, incorporation of two atoms of oxygen; MF:iron ion binding; CC:
Cluster-49084.110437	7.7365	0.020092	1308	proliferating cell nuclear antigen large form protein [Medicago truncatula]	BP:GO:0006275; BP:GO:0006412; BP:GO:0042254; BP:GO:0006281; MF:GO:0003735; MF:GO:0003677; CC:GO:0005840; CC:GO:0005634	BP:regulation of DNA replication; BP:translation; BP:ribosome biogenesis; BP:DNA repair; MF:structural constituent of ribosome; MF:DNA binding; CC:ribosome; CC:nucleus
Cluster-49084.146912	-8.059	0.020105	3332	Ein3-binding f-box protein [Medicago truncatula]>gi|355510399|gb|AES91541.1| EIN3-binding F-box-like protein [Medicago truncatula]	MF:GO:0005515	MF:protein binding
Cluster-49084.162177	7.7643	0.020105	827	phosphoinositide phosphatase SAC1 [Medicago truncatula]
Cluster-49084.212756	7.8265	0.020165	2085	hypothetical protein MTR_5g020870 [Medicago truncatula]>gi|355513398|gb|AES95021.1| plant/F18B3-190 protein, putative [Medicago truncatula]>gi|388497508|gb|AFK36820.1| unknown [Medicago truncatula]
Cluster-49084.182243	4.8031	0.020181	1638	polygalacturonase inhibitor [Medicago truncatula]	MF:GO:0005515	MF:protein binding
Cluster-49084.93507	-3.8227	0.020181	688	18.2 kDa class I heat shock protein [Medicago truncatula]>gi|355494711|gb|AES75914.1| 17.6 kDa class I heat shock protein [Medicago truncatula]	BP:GO:0006950	BP:response to stress; CC:
Cluster-49084.199270	-8.0588	0.020252	1064	Disease resistance-like protein GS3-1 [Medicago truncatula]	BP:GO:0007165; MF:GO:0043531; MF:GO:0005515; MF:GO:0005524	BP:signal transduction; MF:ADP binding; MF:protein binding; MF:ATP binding; CC:
Cluster-49084.225883	3.8084	0.020259	872	Zinc finger-homeodomain protein [Medicago truncatula]>gi|355516565|gb|AES98188.1| homeobox domain, ZF-HD class protein [Medicago truncatula]	MF:GO:0003677	MF:DNA binding
Cluster-49084.143179	3.1868	0.020406	768	unknown [Medicago truncatula]>gi|657404817|gb|KEH43433.1| core histone H2A/H2B/H3/H4 [Medicago truncatula]	BP:GO:0006352; MF:GO:0003677; CC:GO:0005669	BP:DNA-templated transcription, initiation; MF:DNA binding; CC:transcription factor TFIID complex
Cluster-49084.92876	-3.7329	0.020406	691		BP:GO:0006950	BP:response to stress; CC:
Cluster-49084.153460	-8.057	0.02042	1039	MAKIBISHI 1 [Medicago truncatula]	BP:GO:0006171; BP:GO:0016567; BP:GO:0006144; MF:GO:0005525; MF:GO:0046872; MF:GO:0004842; MF:GO:0004016; MF:GO:0008270; MF:GO:0005515; MF:GO:0003924; CC:GO:0005680	BP:cAMP biosynthetic process; BP:protein ubiquitination; BP:purine nucleobase metabolic process; MF:GTP binding; MF:metal ion binding; MF:ubiquitin-protein transferase activity; MF:adenylate cyclase activity; MF:zinc ion binding; MF:protein binding; MF:GTPase activity; CC:anaphase-promoting complex
Cluster-49084.5460	7.7622	0.02042	2189	transcription factor [Medicago truncatula]	BP:GO:0006355; MF:GO:0003677	BP:regulation of transcription, DNA-templated; MF:DNA binding; CC:
Cluster-49084.144711	-8.0901	0.02049	1661	3-isopropylmalate dehydratase [Medicago truncatula]>gi|355479238|gb|AES60441.1| 3-isopropylmalate dehydratase, large subunit [Medicago truncatula]	BP:GO:0008652; BP:GO:0008152; MF:GO:0051539; MF:GO:0016836	BP:cellular amino acid biosynthetic process; BP:metabolic process; MF:4 iron, 4 sulfur cluster binding; MF:hydro-lyase activity; CC:
Cluster-49084.145339	-7.8215	0.02049	1090	unknown [Medicago truncatula]	MF:GO:0005515	MF:protein binding
Cluster-49084.176375	-8.0648	0.02049	1125
Cluster-49084.217217	-7.8104	0.02049	1291	DnaJ homolog subfamily C member [Medicago truncatula]>gi|355516913|gb|AES98536.1| MYB transcription factor MYB51 [Medicago truncatula]	BP:GO:0006338; BP:GO:0071973; MF:GO:0003682; MF:GO:0003774; MF:GO:0016818; MF:GO:0005524; MF:GO:0003677; MF:GO:0003676; CC:GO:0009427; CC:GO:0000785; CC:GO:0005634	BP:chromatin remodeling; BP:bacterial-type flagellum-dependent cell motility; MF:chromatin binding; MF:motor activity; MF:hydrolase activity, acting on acid anhydrides, in phosphorus-containing anhydrides; MF:ATP binding; MF:DNA binding; MF:nucleic acid binding; CC:bacterial-type flagellum basal body, distal rod, L ring; CC:chromatin; CC:nucleus
Cluster-49084.54965	7.7324	0.02049	1635	Serine/threonine protein kinase [Medicago truncatula]>gi|124360373|gb|ABN08386.1| Protein kinase [Medicago truncatula]>gi|355486648|gb|AES67851.1| Serine/Threonine kinase family protein [Medicago truncatula]	BP:GO:0006468; BP:GO:0016310; BP:GO:0009069; MF:GO:0005524; MF:GO:0004674; MF:GO:0004672	BP:protein phosphorylation; BP:phosphorylation; BP:serine family amino acid metabolic process; MF:ATP binding; MF:protein serine/threonine kinase activity; MF:protein kinase activity; CC:
Cluster-49084.174145	5.2531	0.020528	920	hypothetical protein MTR_7g085250 [Medicago truncatula]
Cluster-49084.230570	4.8385	0.020617	1287	GDSL-like lipase/acylhydrolase [Medicago truncatula]	MF:GO:0016788	MF:hydrolase activity, acting on ester bonds
Cluster-49084.49032	-7.7963	0.020662	2263	delta-aminolevulinic acid dehydratase [Medicago truncatula]	BP:GO:0033014; BP:GO:0015994; MF:GO:0046872; MF:GO:0004655	BP:tetrapyrrole biosynthetic process; BP:chlorophyll metabolic process; MF:metal ion binding; MF:porphobilinogen synthase activity; CC:
Cluster-49084.106334	7.7936	0.020776	1548	Histidine kinase [Medicago truncatula]>gi|355523303|gb|AET03757.1| osmosensor histidine kinase [Medicago truncatula]	BP:GO:0007165; BP:GO:0035556; BP:GO:0023014; BP:GO:0006355; BP:GO:0016310; BP:GO:0000160; MF:GO:0000156; MF:GO:0005524; MF:GO:0000155; CC:GO:0016020; CC:GO:0009365; CC:GO:0005622	BP:signal transduction; BP:intracellular signal transduction; BP:signal transduction by protein phosphorylation; BP:regulation of transcription, DNA-templated; BP:phosphorylation; BP:phosphorelay signal transduction system; MF:phosphorelay response regulator activity; MF:ATP binding; MF:phosphorelay sensor kinase activity; CC:membrane; CC:protein histidine kinase complex; CC:intracellular
Cluster-49084.110392	-8.0406	0.02078	2747	LRR receptor-like kinase family protein [Medicago truncatula]	BP:GO:0006468; MF:GO:0005524; MF:GO:0004672; MF:GO:0005515	BP:protein phosphorylation; MF:ATP binding; MF:protein kinase activity; MF:protein binding; CC:
Cluster-49084.172482	8.0454	0.021071	2248	SEC8 exocyst complex component specific domain protein [Medicago truncatula]
Cluster-49084.84339	-8.0254	0.021071	2813	Receptor-like protein kinase [Medicago truncatula]>gi|87240917|gb|ABD32775.1| Protein kinase [Medicago truncatula]>gi|355485927|gb|AES67130.1| receptor kinase TMK1-like protein [Medicago truncatula]	BP:GO:0016310; BP:GO:0006468; BP:GO:0009069; MF:GO:0005515; MF:GO:0005524; MF:GO:0004674; MF:GO:0004672; CC:GO:0016021	BP:phosphorylation; BP:protein phosphorylation; BP:serine family amino acid metabolic process; MF:protein binding; MF:ATP binding; MF:protein serine/threonine kinase activity; MF:protein kinase activity; CC:integral component of membrane
Cluster-49084.198490	-7.7844	0.021093	1861	hypothetical protein PHAVU_011G028900g [Phaseolus vulgaris]>gi|561004625|gb|ESW03619.1| hypothetical protein PHAVU_011G028900g [Phaseolus vulgaris]
Cluster-49084.155383	7.8655	0.021136	2901	carboxy-terminal domain cyclin [Medicago truncatula]	BP:GO:0006508; BP:GO:0009405; BP:GO:0019054; BP:GO:0045490; MF:GO:0004857; MF:GO:0047487; CC:GO:0005634; CC:GO:0016021	BP:proteolysis; BP:pathogenesis; BP:modulation by virus of host process; BP:pectin catabolic process; MF:enzyme inhibitor activity; MF:oligogalacturonide lyase activity; CC:nucleus; CC:integral component of membrane
Cluster-49084.128006	7.7083	0.02114	2080	NBS-LRR resistance protein [Medicago truncatula]	MF:GO:0005515	MF:protein binding
Cluster-49084.123090	3.095	0.021186	1082	Histone deacetylase HDT1 [Medicago truncatula]>gi|355507321|gb|AES88463.1| histone deacetylase HDT2, putative [Medicago truncatula]	BP:GO:0006270	BP:DNA replication initiation; CC:
Cluster-49084.188906	7.7076	0.021186	4692	Pentatricopeptide repeat-containing protein [Medicago truncatula]>gi|355484091|gb|AES65294.1| PPR containing plant-like protein [Medicago truncatula]	BP:GO:0006417; BP:GO:0006886; BP:GO:0016192; BP:GO:0006890; MF:GO:0045182; MF:GO:0005515	BP:regulation of translation; BP:intracellular protein transport; BP:vesicle-mediated transport; BP:retrograde vesicle-mediated transport, Golgi to ER; MF:translation regulator activity; MF:protein binding; CC:
Cluster-49084.121410	-8.0236	0.021376	566	Far upstream element-binding protein [Medicago truncatula]
Cluster-49084.135998	8.0521	0.021376	2095	Serine/threonine protein kinase B-raf [Medicago truncatula]>gi|87240502|gb|ABD32360.1| Protein kinase [Medicago truncatula]>gi|355482637|gb|AES63840.1| tyrosine kinase family protein [Medicago truncatula]	BP:GO:0009069; BP:GO:0006468; BP:GO:0016310; MF:GO:0016773; MF:GO:0004674; MF:GO:0004672; MF:GO:0005524; CC:GO:0016020	BP:serine family amino acid metabolic process; BP:protein phosphorylation; BP:phosphorylation; MF:phosphotransferase activity, alcohol group as acceptor; MF:protein serine/threonine kinase activity; MF:protein kinase activity; MF:ATP binding; CC:membrane
Cluster-49084.45717	7.705	0.021376	561	Germin-like protein [Medicago truncatula]>gi|355505449|gb|AES86591.1| auxin-binding protein ABP19a [Medicago truncatula]>gi|388493394|gb|AFK34763.1| unknown [Medicago truncatula]	BP:GO:0007165; BP:GO:0006355; BP:GO:0055114; MF:GO:0030145; MF:GO:0045735; MF:GO:0010309; MF:GO:0004872; CC:GO:0048046	BP:signal transduction; BP:regulation of transcription, DNA-templated; BP:oxidation-reduction process; MF:manganese ion binding; MF:nutrient reservoir activity; MF:acireductone dioxygenase [iron(II)-requiring] activity; MF:receptor activity; CC:apoplast
Cluster-49084.123386	7.7353	0.021413	1600	U4/U6.U5 tri-snRNP-associated protein [Medicago truncatula]>gi|355508444|gb|AES89586.1| ubiquitin carboxyl-terminal hydrolase [Medicago truncatula]	BP:GO:0006511; BP:GO:0016579; MF:GO:0046872; MF:GO:0036459; MF:GO:0008270; MF:GO:0004221; CC:GO:0005622	BP:ubiquitin-dependent protein catabolic process; BP:protein deubiquitination; MF:metal ion binding; MF:ubiquitinyl hydrolase activity; MF:zinc ion binding; MF:obsolete ubiquitin thiolesterase activity; CC:intracellular
Cluster-49084.158426	-8.0398	0.021413	1653	unknown [Medicago truncatula]	BP:GO:0006955; BP:GO:0007165; BP:GO:0009069; BP:GO:0016310; BP:GO:0006355; BP:GO:0006468; MF:GO:0005516; MF:GO:0005126; MF:GO:0004683; MF:GO:0005515; CC:GO:0005634; CC:GO:0016021; CC:GO:0005576	BP:immune response; BP:signal transduction; BP:serine family amino acid metabolic process; BP:phosphorylation; BP:regulation of transcription, DNA-templated; BP:protein phosphorylation; MF:calmodulin binding; MF:cytokine receptor binding; MF:calmodulin-dependent protein kinase activity; MF:protein binding; CC:nucleus; CC:integral component of membrane; CC:extracellular region
Cluster-49084.158813	7.7042	0.021485	1521	Jasmonate O-methyltransferase [Medicago truncatula]>gi|355523435|gb|AET03889.1| salicylic acid carboxyl methyltransferase [Medicago truncatula]	BP:GO:0032259; MF:GO:0008168	BP:methylation; MF:methyltransferase activity; CC:
Cluster-49084.138421	3.231	0.021545	1070	unknown [Medicago truncatula]>gi|657388148|gb|KEH30120.1| pathogenesis-related thaumatin family protein [Medicago truncatula]
Cluster-49084.124257	8.0236	0.021581	1957	UDP-N-acetylmuramyl-tripeptide synthetase [Medicago truncatula]	BP:GO:0009058; MF:GO:0016874; MF:GO:0005524	BP:biosynthetic process; MF:ligase activity; MF:ATP binding; CC:
Cluster-49084.108294	-7.8242	0.021601	1495	Cytokinin-O-glucosyltransferase [Medicago truncatula]>gi|657369910|gb|KEH16177.1| UDP-glucosyltransferase family protein [Medicago truncatula]	BP:GO:0008152; MF:GO:0016758	BP:metabolic process; MF:transferase activity, transferring hexosyl groups; CC:
Cluster-49084.124240	-8.0118	0.021601	1647	stress up-regulated Nod 19 protein [Medicago truncatula]
Cluster-49084.128231	8.0349	0.021601	1293	hypothetical protein MTR_3g087150 [Medicago truncatula]>gi|355490994|gb|AES72197.1| plant/T5J17-70 protein, putative [Medicago truncatula]
Cluster-49084.153188	3.0817	0.021601	779	PREDICTED: probable histone H2A.1 [Cicer arietinum]	BP:GO:0006811; BP:GO:0055085; MF:GO:0003677; MF:GO:0005216; CC:GO:0016020	BP:ion transport; BP:transmembrane transport; MF:DNA binding; MF:ion channel activity; CC:membrane
Cluster-49084.195719	-7.7558	0.021601	1464	Branched-chain-amino-acid aminotransferase [Medicago truncatula]>gi|355509373|gb|AES90515.1| branched-chain amino acid aminotransferase [Medicago truncatula]	BP:GO:0009097; BP:GO:0009098; BP:GO:0009099; BP:GO:0008152; MF:GO:0003824; MF:GO:0052655; MF:GO:0052654; MF:GO:0052656	BP:isoleucine biosynthetic process; BP:leucine biosynthetic process; BP:valine biosynthetic process; BP:metabolic process; MF:catalytic activity; MF:L-valine transaminase activity; MF:L-leucine transaminase activity; MF:L-isoleucine transaminase activity; CC:
Cluster-49084.215926	-3.3757	0.021601	705	Abscisic acid receptor PYL6 [Medicago truncatula]>gi|355490036|gb|AES71239.1| polyketide cyclase/dehydrase and lipid transporter [Medicago truncatula]	BP:GO:0009607; BP:GO:0006952	BP:response to biotic stimulus; BP:defense response; CC:
Cluster-49084.40282	3.6996	0.014603	2104	ATPase family AAA domain-containing protein [Medicago truncatula]>gi|355508480|gb|AES89622.1| P-loop nucleoside triphosphate hydrolase superfamily protein [Medicago truncatula]	BP:GO:0006281; BP:GO:0006310; MF:GO:0016887; MF:GO:0003724; MF:GO:0003723; MF:GO:0009378; MF:GO:0005524; MF:GO:0017111; CC:GO:0009379; CC:GO:0005657	BP:DNA repair; BP:DNA recombination; MF:ATPase activity; MF:RNA helicase activity; MF:RNA binding; MF:four-way junction helicase activity; MF:ATP binding; MF:nucleoside-triphosphatase activity; CC:Holliday junction helicase complex; CC:replication fork
Cluster-49084.147996	-8.0117	0.02162	1732	hypothetical protein MTR_1g072560 [Medicago truncatula]	BP:GO:0008608; CC:GO:0042729; CC:GO:0072686	BP:attachment of spindle microtubules to kinetochore; CC:DASH complex; CC:mitotic spindle
Cluster-49084.165329	8.0172	0.021647	2412	Calmodulin-binding protein [Medicago truncatula]>gi|355509279|gb|AES90421.1| calmodulin-binding protein [Medicago truncatula]	BP:GO:0006950; MF:GO:0005516	BP:response to stress; MF:calmodulin binding; CC:
Cluster-49084.100451	7.7394	0.021668	569	DDT; Homeodomain-related [Medicago truncatula]
Cluster-125368.0	7.8412	0.021943	1635	cytochrome P450 family 88 protein [Medicago truncatula]	BP:GO:0055114; MF:GO:0020037; MF:GO:0005506; MF:GO:0016705	BP:oxidation-reduction process; MF:heme binding; MF:iron ion binding; MF:oxidoreductase activity, acting on paired donors, with incorporation or reduction of molecular oxygen; CC:
Cluster-49084.101414	3.816	0.021943	573	Delta-1-pyrroline-5-carboxylate synthetase [Medicago truncatula]
Cluster-49084.128014	3.731	0.021943	920	MLP-like protein [Medicago truncatula]>gi|217071692|gb|ACJ84206.1| unknown [Medicago truncatula]>gi|355522224|gb|AET02678.1| pathogenesis-related protein bet V I family protein [Medicago truncatula]>gi|388493072|gb|AFK34602.1| unknown [Medicago truncatula]	BP:GO:0006355; BP:GO:0006952; BP:GO:0009607	BP:regulation of transcription, DNA-templated; BP:defense response; BP:response to biotic stimulus; CC:
Cluster-49084.132979	-8.0104	0.021943	1369	F-box plant-like protein [Medicago truncatula]	MF:GO:0005515	MF:protein binding
Cluster-49084.195497	-7.9934	0.021943	1840	Serine/Threonine-kinase HT1-like protein [Medicago truncatula]	BP:GO:0006468; MF:GO:0005524; MF:GO:0004672; MF:GO:0016773; CC:GO:0016020	BP:protein phosphorylation; MF:ATP binding; MF:protein kinase activity; MF:phosphotransferase activity, alcohol group as acceptor; CC:membrane
Cluster-49084.226658	-7.9958	0.021943	2024	unknown [Medicago truncatula]>gi|657405061|gb|KEH43636.1| Ran-binding protein 2, Ran-binding domain protein [Medicago truncatula]	BP:GO:0046907; MF:GO:0005515	BP:intracellular transport; MF:protein binding; CC:
Cluster-49084.110567	7.738	0.02226	948	hypothetical protein MTR_2g076330 [Medicago truncatula]
Cluster-49084.226786	7.6675	0.022263	887	PREDICTED: uncharacterized protein LOC101501112 [Cicer arietinum]>gi|828326420|ref|XP_012573674.1| PREDICTED: uncharacterized protein LOC101501112 [Cicer arietinum]
Cluster-49084.201442	7.667	0.022276	2356	hypothetical protein MTR_3g019330 [Medicago truncatula]
Cluster-49084.145264	8.0253	0.022277	3105	COP1-interacting protein, putative [Medicago truncatula]	CC:GO:0005887	CC:integral component of plasma membrane
Cluster-49084.245291	5.2205	0.022277	857	hypothetical protein MTR_1g018470 [Medicago truncatula]
Cluster-49084.124055	-7.9873	0.022339	2229	Serine/Threonine kinase domain protein [Medicago truncatula]	BP:GO:0006468; MF:GO:0004672; MF:GO:0005524; MF:GO:0016773; CC:GO:0016020	BP:protein phosphorylation; MF:protein kinase activity; MF:ATP binding; MF:phosphotransferase activity, alcohol group as acceptor; CC:membrane
Cluster-49084.184700	-7.7308	0.022339	510	DUF674 family protein [Medicago truncatula]
Cluster-49084.51425	-7.9813	0.022339	1756	HAUS augmin-like complex subunit [Medicago truncatula]>gi|355489156|gb|AES70359.1| SKIP interacting protein [Medicago truncatula]	BP:GO:0051225; CC:GO:0070652	BP:spindle assembly; CC:HAUS complex
Cluster-49084.90611	7.6836	0.022339	2864	serine esterase family protein, putative [Medicago truncatula]	BP:GO:0042967; BP:GO:0006505; BP:GO:0006629; BP:GO:0006886; MF:GO:0016788; MF:GO:0008374	BP:acyl-carrier-protein biosynthetic process; BP:GPI anchor metabolic process; BP:lipid metabolic process; BP:intracellular protein transport; MF:hydrolase activity, acting on ester bonds; MF:O-acyltransferase activity; CC:
Cluster-49084.154412	-7.9773	0.022389	2158	RabGAP/TBC domain protein [Medicago truncatula]
Cluster-49084.74114	7.6839	0.022389	1651	Pmr5/Cas1p GDSL/SGNH-like acyl-esterase family protein [Medicago truncatula]
Cluster-49084.61987	-7.7394	0.022392	797	hypothetical protein MTR_1g086810 [Medicago truncatula]>gi|355480431|gb|AES61634.1| heme-binding protein [Medicago truncatula]	MF:GO:0020037	MF:heme binding
Cluster-49084.100871	4.954	0.022404	544
Cluster-49084.157894	7.6747	0.022404	1557	hypothetical protein MTR_4g127430 [Medicago truncatula]>gi|355511110|gb|AES92252.1| hypothetical protein MTR_4g127430 [Medicago truncatula]
Cluster-49084.192056	7.6686	0.022404	1075	receptor-like kinase [Medicago truncatula]	BP:GO:0006468; MF:GO:0004672; MF:GO:0005524	BP:protein phosphorylation; MF:protein kinase activity; MF:ATP binding; CC:
Cluster-49084.99899	4.1111	7.7643e-05	2582	cyclic nucleotide-gated ion channel-like protein [Medicago truncatula]	BP:GO:0055085; BP:GO:0006811; BP:GO:0055114; MF:GO:0005216; MF:GO:0016706; MF:GO:0008168; CC:GO:0016020	BP:transmembrane transport; BP:ion transport; BP:oxidation-reduction process; MF:ion channel activity; MF:oxidoreductase activity, acting on paired donors, with incorporation or reduction of molecular oxygen, 2-oxoglutarate as one donor, and incorporation of one atom each of oxygen into both donors; MF:methyltransferase activity; CC:membrane
Cluster-49084.123127	7.6619	0.022422	935	Stem 28 kDa glycoprotein [Medicago truncatula]>gi|355521080|gb|AET01534.1| stem 28 kDa glycoprotein [Medicago truncatula]>gi|388504252|gb|AFK40192.1| unknown [Medicago truncatula]	BP:GO:0019497; BP:GO:0006771; MF:GO:0003993	BP:hexachlorocyclohexane metabolic process; BP:riboflavin metabolic process; MF:acid phosphatase activity; CC:
Cluster-49084.79172	7.9965	0.022429	1382	phosphoribulokinase/uridine kinase [Medicago truncatula]	BP:GO:0008152; BP:GO:0015940; BP:GO:0009116; BP:GO:0006810; BP:GO:0015937; MF:GO:0016301; MF:GO:0004140; MF:GO:0005524	BP:metabolic process; BP:pantothenate biosynthetic process; BP:nucleoside metabolic process; BP:transport; BP:coenzyme A biosynthetic process; MF:kinase activity; MF:dephospho-CoA kinase activity; MF:ATP binding; CC:
Cluster-49084.168652	5.2715	0.022649	756	Short-chain alcohol dehydrogenase [Medicago truncatula]>gi|355493848|gb|AES75051.1| short-chain alcohol dehydrogenase [Medicago truncatula]	BP:GO:0006694; BP:GO:0055114; BP:GO:0008210; BP:GO:0008152; BP:GO:0008207; BP:GO:0008209; MF:GO:0050662; MF:GO:0003824; MF:GO:0016491; MF:GO:0003854; MF:GO:0016616; MF:GO:0000166	BP:steroid biosynthetic process; BP:oxidation-reduction process; BP:estrogen metabolic process; BP:metabolic process; BP:C21-steroid hormone metabolic process; BP:androgen metabolic process; MF:coenzyme binding; MF:catalytic activity; MF:oxidoreductase activity; MF:3-beta-hydroxy-delta5-steroid dehydrogenase activity; MF:oxidoreductase activity, acting on the CH-OH group of donors, NAD or NADP as…
Cluster-49084.187010	-7.8027	0.022649	951	hypothetical protein MTR_3g082270 [Medicago truncatula]
Cluster-49084.236057	5.0895	0.022684	1342	transcription factor bHLH93 [Medicago truncatula]	MF:GO:0046983	MF:protein dimerization activity
Cluster-49084.144015	-6.6402	0.022692	1221	unknown [Medicago truncatula]	MF:GO:0003676; MF:GO:0003723	MF:nucleic acid binding; MF:RNA binding
Cluster-49084.230519	7.6703	0.022692	1634	hypothetical protein MTR_3g453030 [Medicago truncatula]	BP:GO:0043093; BP:GO:0048193; BP:GO:0006606; BP:GO:0010508; BP:GO:0000917; BP:GO:0006338; BP:GO:0006357; MF:GO:0003676; MF:GO:0005524; MF:GO:0016818; MF:GO:0001104; CC:GO:0016020; CC:GO:0005634; CC:GO:0016592; CC:GO:0005737	BP:FtsZ-dependent cytokinesis; BP:Golgi vesicle transport; BP:protein import into nucleus; BP:positive regulation of autophagy; BP:barrier septum assembly; BP:chromatin remodeling; BP:regulation of transcription from RNA polymerase II promoter; MF:nucleic acid binding; MF:ATP binding; MF:hydrolase activity, acting on acid anhydrides, in phosphorus-containing anhydrides; MF:RNA polymerase II trans…
Cluster-49084.116749	-7.9843	0.022708	2842	helicase/SANT-associated, DNA-binding protein, putative [Medicago truncatula]
Cluster-49084.118493	3.1079	0.022743	742	embryonic abundant-like protein [Medicago truncatula]
Cluster-49084.149383	7.654	0.022743	2007	Cytokinin-O-glucosyltransferase [Medicago truncatula]>gi|355487213|gb|AES68416.1| UDP-glucosyltransferase family protein [Medicago truncatula]	BP:GO:0008152; MF:GO:0016758	BP:metabolic process; MF:transferase activity, transferring hexosyl groups; CC:
Cluster-49084.113896	-7.9624	0.022766	2083	Sucrose transport protein [Medicago truncatula]>gi|355511467|gb|AES92609.1| sucrose transporter 2 [Medicago truncatula]>gi|388518365|gb|AFK47244.1| unknown [Medicago truncatula]>gi|390627120|gb|AFM28286.1| SUT1-3 [Medicago truncatula]	BP:GO:0015770; MF:GO:0008515; CC:GO:0005887	BP:sucrose transport; MF:sucrose transmembrane transporter activity; CC:integral component of plasma membrane
Cluster-49084.138331	2.7921	0.022766	2589	Caffeic acid 3-O-methyltransferase [Medicago truncatula]>gi|355506799|gb|AES87941.1| caffeic acid O-methyltransferase [Medicago truncatula]>gi|388520569|gb|AFK48346.1| unknown [Medicago truncatula]	BP:GO:0032259; BP:GO:0006480; MF:GO:0008168; MF:GO:0046983; MF:GO:0008171	BP:methylation; BP:N-terminal protein amino acid methylation; MF:methyltransferase activity; MF:protein dimerization activity; MF:O-methyltransferase activity; CC:
Cluster-49084.138029	2.8278	0.022826	2090	Lipoxygenase [Medicago truncatula]>gi|355521218|gb|AET01672.1| seed linoleate 9S-lipoxygenase [Medicago truncatula]	BP:GO:0055114; BP:GO:0031408; MF:GO:0016165; MF:GO:0016702; MF:GO:0046872; MF:GO:0005506	BP:oxidation-reduction process; BP:oxylipin biosynthetic process; MF:linoleate 13S-lipoxygenase activity; MF:oxidoreductase activity, acting on single donors with incorporation of molecular oxygen, incorporation of two atoms of oxygen; MF:metal ion binding; MF:iron ion binding; CC:
Cluster-49084.193608	-7.784	0.022861	810	Two-component response regulator ARR2 [Medicago truncatula]
Cluster-49084.235753	7.9892	0.023092	2006	F-box family protein [Medicago truncatula]>gi|355523233|gb|AET03687.1| F-box protein [Medicago truncatula]	MF:GO:0008270; MF:GO:0005515; CC:GO:0005622	MF:zinc ion binding; MF:protein binding; CC:intracellular
Cluster-49084.63392	7.6397	0.023092	1055	Lipoxygenase [Medicago truncatula]>gi|355521196|gb|AET01650.1| seed linoleate 9S-lipoxygenase [Medicago truncatula]	BP:GO:0031408; BP:GO:0055114; MF:GO:0016165; MF:GO:0046872; MF:GO:0016702; MF:GO:0005506	BP:oxylipin biosynthetic process; BP:oxidation-reduction process; MF:linoleate 13S-lipoxygenase activity; MF:metal ion binding; MF:oxidoreductase activity, acting on single donors with incorporation of molecular oxygen, incorporation of two atoms of oxygen; MF:iron ion binding; CC:
Cluster-49084.164726	7.9737	0.023137	1312	Photosystem II reaction center protein K [Medicago truncatula]	BP:GO:0009878; BP:GO:0015979; MF:GO:0046872; CC:GO:0009539; CC:GO:0016020; CC:GO:0009523	BP:nodule morphogenesis; BP:photosynthesis; MF:metal ion binding; CC:photosystem II reaction center; CC:membrane; CC:photosystem II
Cluster-49084.116817	-7.9845	0.023236	1978	Kelch-like protein [Medicago truncatula]>gi|657372971|gb|KEH18741.1| BTB/POZ domain protein POB1 [Medicago truncatula]	MF:GO:0005515	MF:protein binding
Cluster-49084.120948	-7.9638	0.023236	718	unknown [Medicago truncatula]
Cluster-49084.140316	7.9976	0.023236	703	unknown [Medicago truncatula]	MF:GO:0043531	MF:ADP binding
Cluster-49084.136110	7.6554	0.023288	1728	hypothetical protein SELMODRAFT_230143 [Selaginella moellendorffii]>gi|302797398|ref|XP_002980460.1| hypothetical protein SELMODRAFT_233518 [Selaginella moellendorffii]>gi|300152076|gb|EFJ18720.1| hypothetical protein SELMODRAFT_233518 [Selaginella moellendorffii]>gi|300169491|gb|EFJ36093.1| hypothetical protein SELMODRAFT_230143 [Selaginella moellendorffii]	BP:GO:0006184; BP:GO:0051258; BP:GO:0007018; MF:GO:0005198; MF:GO:0003924; MF:GO:0005525; CC:GO:0005737; CC:GO:0005874	BP:obsolete GTP catabolic process; BP:protein polymerization; BP:microtubule-based movement; MF:structural molecule activity; MF:GTPase activity; MF:GTP binding; CC:cytoplasm; CC:microtubule
Cluster-49084.146689	7.6604	0.023288	1512	putative nuclear acid binding protein [Medicago sativa]	CC:GO:0016021	CC:integral component of membrane
Cluster-49084.208505	7.6483	0.023288	1262
Cluster-49084.272484	-7.9518	0.023288	950	Serine/threonine protein kinase 38-like protein [Medicago truncatula]>gi|355479048|gb|AES60251.1| AGC kinase [Medicago truncatula]	BP:GO:0006468; BP:GO:0016310; BP:GO:0009069; MF:GO:0005524; MF:GO:0004674; MF:GO:0004672; MF:GO:0016773; CC:GO:0016020	BP:protein phosphorylation; BP:phosphorylation; BP:serine family amino acid metabolic process; MF:ATP binding; MF:protein serine/threonine kinase activity; MF:protein kinase activity; MF:phosphotransferase activity, alcohol group as acceptor; CC:membrane
Cluster-49084.115447	-8.0092	0.023389	2159	O-linked N-acetylglucosamine transferase, putative [Medicago truncatula]	BP:GO:0015031; MF:GO:0008565; CC:GO:0016021	BP:protein transport; MF:protein transporter activity; CC:integral component of membrane
Cluster-49084.176774	-7.7153	0.023389	2102	calmodulin-binding heat-shock protein [Medicago truncatula]	BP:GO:0016042; BP:GO:0006629	BP:lipid catabolic process; BP:lipid metabolic process; CC:
Cluster-128530.2	-7.699	0.023475	823	zinc finger, C3HC4 type (RING finger) protein [Medicago truncatula]
Cluster-49084.159694	-7.6981	0.023475	1446	hypothetical protein MTR_4g127430 [Medicago truncatula]>gi|355511110|gb|AES92252.1| hypothetical protein MTR_4g127430 [Medicago truncatula]
Cluster-124133.0	7.6626	0.02348	1126	Homeobox protein [Medicago truncatula]>gi|132424661|gb|ABO33483.1| class I KNOX homeobox transcription factor [Medicago truncatula]	BP:GO:0007165; BP:GO:0006355; MF:GO:0003677; MF:GO:0004871; MF:GO:0043565; MF:GO:0003700; CC:GO:0005667; CC:GO:0016021; CC:GO:0005634	BP:signal transduction; BP:regulation of transcription, DNA-templated; MF:DNA binding; MF:signal transducer activity; MF:sequence-specific DNA binding; MF:transcription factor activity, sequence-specific DNA binding; CC:transcription factor complex; CC:integral component of membrane; CC:nucleus
Cluster-49084.147066	-2.8911	0.02348	2080	hypothetical protein MTR_4g120420 [Medicago truncatula]
Cluster-49084.260183	-5.3598	0.023495	2337	Heat-shock protein [Medicago truncatula]>gi|355511342|gb|AES92484.1| heat shock 70 kDa protein [Medicago truncatula]	BP:GO:0000902; BP:GO:0005975; BP:GO:0016973; MF:GO:0016773; MF:GO:0005524; MF:GO:0016787; CC:GO:0005643	BP:cell morphogenesis; BP:carbohydrate metabolic process; BP:poly(A)+ mRNA export from nucleus; MF:phosphotransferase activity, alcohol group as acceptor; MF:ATP binding; MF:hydrolase activity; CC:nuclear pore
Cluster-49084.111846	5.0794	0.023556	2088	hypothetical protein MTR_7g498240 [Medicago truncatula]	CC:GO:0016021	CC:integral component of membrane
Cluster-49084.48512	7.6173	0.023837	1215	NHL1 [Medicago truncatula]>gi|355485899|gb|AES67102.1| late embryogenesis abundant protein [Medicago truncatula]>gi|388522991|gb|AFK49557.1| unknown [Medicago truncatula]
Cluster-49084.233089	7.6256	0.023898	1767	type I inositol 1,4,5-trisphosphate 5-phosphatase CVP2 [Medicago truncatula]
Cluster-49084.71064	-7.9294	0.02392	1890	Something about silencing protein [Medicago truncatula]>gi|355509115|gb|AES90257.1| Sas10/U3 ribonucleoprotein (UTP) family protein, putative [Medicago truncatula]
Cluster-49084.54793	-6.266	0.024058	367
Cluster-49084.151989	-7.9633	0.024106	1479	granule bound starch synthase I, putative [Medicago truncatula]	BP:GO:0009058	BP:biosynthetic process; CC:
Cluster-49084.112966	7.759	0.024142	1051	cytochrome P450 88D3 [Medicago truncatula]	BP:GO:0055114; MF:GO:0020037; MF:GO:0005506; MF:GO:0016705	BP:oxidation-reduction process; MF:heme binding; MF:iron ion binding; MF:oxidoreductase activity, acting on paired donors, with incorporation or reduction of molecular oxygen; CC:
Cluster-49084.180178	7.6281	0.024142	1426	glucose 6-phosphate/phosphate translocator 1 [Medicago truncatula]	BP:GO:0005975; BP:GO:0018189; MF:GO:0005524; MF:GO:0004553	BP:carbohydrate metabolic process; BP:pyrroloquinoline quinone biosynthetic process; MF:ATP binding; MF:hydrolase activity, hydrolyzing O-glycosyl compounds; CC:
Cluster-49084.31130	-7.7008	0.024142	415		BP:GO:0046487; BP:GO:0019643; BP:GO:0006099; MF:GO:0003994	BP:glyoxylate metabolic process; BP:reductive tricarboxylic acid cycle; BP:tricarboxylic acid cycle; MF:aconitate hydratase activity; CC:
Cluster-49084.4469	5.0954	0.024142	1000	DUF640 family protein [Medicago truncatula]
Cluster-95237.0	-7.6797	0.024142	433	DNA-directed RNA polymerase subunit beta, partial [Medicago truncatula]
Cluster-49084.172303	7.9393	0.024208	1279	Cytochrome P450 [Medicago truncatula]>gi|355491501|gb|AES72704.1| cytochrome P450 family protein [Medicago truncatula]	BP:GO:0006118; BP:GO:0055114; MF:GO:0020037; MF:GO:0004497; MF:GO:0005506; MF:GO:0009055; MF:GO:0016705	BP:obsolete electron transport; BP:oxidation-reduction process; MF:heme binding; MF:monooxygenase activity; MF:iron ion binding; MF:electron carrier activity; MF:oxidoreductase activity, acting on paired donors, with incorporation or reduction of molecular oxygen; CC:
Cluster-49084.254802	7.6449	0.024208	785	With no lysine kinase [Medicago truncatula]>gi|355517354|gb|AES98977.1| WNK kinase [Medicago truncatula]	BP:GO:0016310; BP:GO:0006468; BP:GO:0009069; MF:GO:0004674; MF:GO:0005524	BP:phosphorylation; BP:protein phosphorylation; BP:serine family amino acid metabolic process; MF:protein serine/threonine kinase activity; MF:ATP binding; CC:
Cluster-49084.88589	5.2822	0.024208	2159	NAC transcription factor-like protein [Medicago truncatula]	BP:GO:0006355; MF:GO:0003677	BP:regulation of transcription, DNA-templated; MF:DNA binding; CC:
Cluster-49084.209759	-7.9189	0.024271	2610	Serologically defined colon cancer antigen-like protein [Medicago truncatula]
Cluster-49084.40847	-5.9136	0.024276	1331	ADP-ribosylation factor GTPase-activating protein [Medicago truncatula]>gi|355487674|gb|AES68877.1| calcium-dependent ARF-type GTPase activating family protein [Medicago truncatula]>gi|388514945|gb|AFK45534.1| unknown [Medicago truncatula]	MF:GO:0005096; MF:GO:0005515; MF:GO:0008270	MF:GTPase activator activity; MF:protein binding; MF:zinc ion binding
Cluster-49084.112708	5.2515	0.024919	1157	2,3-bisphosphoglycerate-dependent phosphoglycerate mutase [Medicago truncatula]>gi|355523610|gb|AET04064.1| phosphoglycerate mutase [Medicago truncatula]	BP:GO:0008152; BP:GO:0006771; BP:GO:0019497; MF:GO:0003824; MF:GO:0003993	BP:metabolic process; BP:riboflavin metabolic process; BP:hexachlorocyclohexane metabolic process; MF:catalytic activity; MF:acid phosphatase activity; CC:
Cluster-49084.259652	-7.6716	0.024937	1268	DNA replication licensing factor MCM8 [Medicago truncatula]
Cluster-49084.23925	4.238	0.024977	595	hypothetical protein MTR_4g068560 [Medicago truncatula]>gi|355507916|gb|AES89058.1| hypothetical protein MTR_4g068560 [Medicago truncatula]
Cluster-49084.244912	-5.8449	0.024977	960	cysteine-rich RLK (receptor-like kinase) protein [Medicago truncatula]	BP:GO:0007165; MF:GO:0005125; CC:GO:0016020	BP:signal transduction; MF:cytokine activity; CC:membrane
Cluster-49084.110442	-7.9221	0.024996	2944	Serine/threonine protein kinase [Medicago truncatula]>gi|355491939|gb|AES73142.1| ethylene-responsive kinase Le-CTR1 [Medicago truncatula]	BP:GO:0006468; BP:GO:0016310; BP:GO:0009069; MF:GO:0004672; MF:GO:0004674; MF:GO:0005524	BP:protein phosphorylation; BP:phosphorylation; BP:serine family amino acid metabolic process; MF:protein kinase activity; MF:protein serine/threonine kinase activity; MF:ATP binding; CC:
Cluster-49084.271634	-6.0556	0.025032	771
Cluster-49084.187243	3.1625	0.025091	808	Thaumatin-like protein [Medicago truncatula]>gi|355525123|gb|AET05577.1| pathogenesis-related thaumatin family protein [Medicago truncatula]
Cluster-49084.69306	7.9205	0.025101	759	hypothetical protein MTR_3g097170 [Medicago truncatula]	BP:GO:0006355; MF:GO:0003677	BP:regulation of transcription, DNA-templated; MF:DNA binding; CC:
Cluster-49084.113295	4.4231	0.025148	1211
Cluster-49084.143650	-7.9137	0.025148	1722	DNA methyltransferase 1-associated protein [Medicago truncatula]
Cluster-49084.183015	-3.4894	0.025148	791	unknown [Medicago truncatula]>gi|388512799|gb|AFK44461.1| unknown [Medicago truncatula]
Cluster-49084.119580	-7.7355	0.025282	1054	Basic helix-loop-helix protein, putative [Medicago truncatula]>gi|87240766|gb|ABD32624.1| hypothetical protein MtrDRAFT_AC150207g14v2 [Medicago truncatula]>gi|355478178|gb|AES59381.1| transcription factor-like protein [Medicago truncatula]
Cluster-49084.169872	7.6551	0.025282	1204	lectin [Medicago sativa]	BP:GO:0007154; BP:GO:0015986; BP:GO:0015992; MF:GO:0015078; MF:GO:0030246; CC:GO:0016020; CC:GO:0005922; CC:GO:0000276	BP:cell communication; BP:ATP synthesis coupled proton transport; BP:proton transport; MF:hydrogen ion transmembrane transporter activity; MF:carbohydrate binding; CC:membrane; CC:connexon complex; CC:mitochondrial proton-transporting ATP synthase complex, coupling factor F(o)
Cluster-49084.193867	4.987	0.025282	923	Transcription factor PCF5 [Medicago truncatula]>gi|657399845|gb|KEH39232.1| TCP family transcription factor [Medicago truncatula]
Cluster-49084.222564	-7.9104	0.025282	2325	Serine/Threonine kinase family protein [Medicago truncatula]	BP:GO:0006468; MF:GO:0016773; MF:GO:0005524; MF:GO:0004672; CC:GO:0016020	BP:protein phosphorylation; MF:phosphotransferase activity, alcohol group as acceptor; MF:ATP binding; MF:protein kinase activity; CC:membrane
Cluster-49084.102305	-7.9491	0.025364	897	SelT-like protein [Medicago truncatula]>gi|355505712|gb|AES86854.1| selT/selW/selH selenoprotein domain protein [Medicago truncatula]>gi|388511683|gb|AFK43903.1| unknown [Medicago truncatula]
Cluster-49084.167321	-7.9077	0.025434	3677	PPR containing plant-like protein [Medicago truncatula]	BP:GO:0016192; BP:GO:0015684; BP:GO:0006417; BP:GO:0006886; MF:GO:0045182; MF:GO:0005525; MF:GO:0015093; CC:GO:0016021	BP:vesicle-mediated transport; BP:ferrous iron transport; BP:regulation of translation; BP:intracellular protein transport; MF:translation regulator activity; MF:GTP binding; MF:ferrous iron transmembrane transporter activity; CC:integral component of membrane
Cluster-49084.95945	7.5828	0.025434	1188	unknown [Medicago truncatula]
Cluster-49084.232349	7.6357	0.025462	3716	ABC transporter B family member [Medicago truncatula]	BP:GO:0055085; BP:GO:0006810; BP:GO:0007165; BP:GO:0007186; MF:GO:0016301; MF:GO:0003924; MF:GO:0042626; MF:GO:0005524; MF:GO:0016887; MF:GO:0019001; MF:GO:0004871; MF:GO:0031683; MF:GO:0005525; CC:GO:0016021	BP:transmembrane transport; BP:transport; BP:signal transduction; BP:G-protein coupled receptor signaling pathway; MF:kinase activity; MF:GTPase activity; MF:ATPase activity, coupled to transmembrane movement of substances; MF:ATP binding; MF:ATPase activity; MF:guanyl nucleotide binding; MF:signal transducer activity; MF:G-protein beta/gamma-subunit complex binding; MF:GTP binding; CC:integral c…
Cluster-49084.107160	-7.8879	0.025472	1592	dimethylallyl, adenosine tRNA methylthiotransferase [Medicago truncatula]	BP:GO:0009451; MF:GO:0003824; MF:GO:0051539; MF:GO:0051536	BP:RNA modification; MF:catalytic activity; MF:4 iron, 4 sulfur cluster binding; MF:iron-sulfur cluster binding; CC:
Cluster-49084.159473	-7.8987	0.025472	2096		BP:GO:0015979; MF:GO:0030145; CC:GO:0009523; CC:GO:0016021	BP:photosynthesis; MF:manganese ion binding; CC:photosystem II; CC:integral component of membrane
Cluster-114642.0	-7.6674	0.025504	1136	Arylacetamide deacetylase [Medicago truncatula]>gi|657405810|gb|KEH44251.1| carboxylesterase, putative [Medicago truncatula]	BP:GO:0008152; BP:GO:0015996; BP:GO:0015994; BP:GO:0006508; MF:GO:0047746; MF:GO:0016787; MF:GO:0008236	BP:metabolic process; BP:chlorophyll catabolic process; BP:chlorophyll metabolic process; BP:proteolysis; MF:chlorophyllase activity; MF:hydrolase activity; MF:serine-type peptidase activity; CC:
Cluster-49084.130281	7.969	0.025504	2847	Annotation was added to scaffolds in November 2011~Long-chain-fatty-acid-CoA ligase [Medicago truncatula]>gi|357469953|ref|XP_003605261.1| Annotation was added to scaffolds in November 2011~Long-chain-fatty-acid-CoA ligase [Medicago truncatula]>gi|355490573|gb|AES71776.1| bacterial long-chain fatty acid CoA synthetase [Medicago truncatula]	BP:GO:0008152; MF:GO:0003824; MF:GO:0016874	BP:metabolic process; MF:catalytic activity; MF:ligase activity; CC:
Cluster-49084.174210	7.5945	0.025536	1847	Hexokinase [Medicago truncatula]>gi|355512300|gb|AES93923.1| hexokinase [Medicago truncatula]	BP:GO:0006094; BP:GO:0006096; BP:GO:0006012; BP:GO:0005975; BP:GO:0005985; BP:GO:0016310; BP:GO:0006040; BP:GO:0006000; BP:GO:0019872; BP:GO:0006013; BP:GO:0005982; MF:GO:0005524; MF:GO:0016773; MF:GO:0004396; MF:GO:0000166	BP:gluconeogenesis; BP:glycolytic process; BP:galactose metabolic process; BP:carbohydrate metabolic process; BP:sucrose metabolic process; BP:phosphorylation; BP:amino sugar metabolic process; BP:fructose metabolic process; BP:streptomycin biosynthetic process; BP:mannose metabolic process; BP:starch metabolic process; MF:ATP binding; MF:phosphotransferase activity, alcohol group as acceptor; MF…
Cluster-49084.134472	-7.6454	0.025637	770	PREDICTED: probable 1-deoxy-D-xylulose-5-phosphate synthase, chloroplastic [Malus domestica]	BP:GO:0008152; MF:GO:0003824	BP:metabolic process; MF:catalytic activity; CC:
Cluster-49084.192732	7.8973	0.02567	2231	ferrochelatase [Medicago truncatula]	BP:GO:0009236; BP:GO:0015994; BP:GO:0006783; MF:GO:0004325; MF:GO:0016852	BP:cobalamin biosynthetic process; BP:chlorophyll metabolic process; BP:heme biosynthetic process; MF:ferrochelatase activity; MF:sirohydrochlorin cobaltochelatase activity; CC:
Cluster-49084.119565	7.8706	0.025761	1499	unknown [Medicago truncatula]	CC:GO:0071203	CC:WASH complex
Cluster-49084.122757	7.5819	0.025761	864	Nucleolar and coiled-body phosphoprotein [Medicago truncatula]>gi|355511087|gb|AES92229.1| SRP40, carboxy-terminal domain protein [Medicago truncatula]
Cluster-49084.160164	7.8941	0.025761	2580	SCAR-like protein [Medicago truncatula]>gi|355523787|gb|AET04241.1| SCAR3-like protein [Medicago truncatula]	BP:GO:0006355; MF:GO:0001104; CC:GO:0016592	BP:regulation of transcription, DNA-templated; MF:RNA polymerase II transcription cofactor activity; CC:mediator complex
Cluster-49084.86862	7.8965	0.025761	3665	hypothetical protein MTR_4g106730 [Medicago truncatula]>gi|355510005|gb|AES91147.1| serine endopeptidase degp2 protein, putative [Medicago truncatula]	BP:GO:0006508; MF:GO:0004252; MF:GO:0005515; MF:GO:0008239; MF:GO:0070009; MF:GO:0003677; CC:GO:0016021; CC:GO:0016020	BP:proteolysis; MF:serine-type endopeptidase activity; MF:protein binding; MF:dipeptidyl-peptidase activity; MF:serine-type aminopeptidase activity; MF:DNA binding; CC:integral component of membrane; CC:membrane
Cluster-49084.124871	-7.631	0.02598	518		BP:GO:0006367; CC:GO:0005672	BP:transcription initiation from RNA polymerase II promoter; CC:transcription factor TFIIA complex
Cluster-49084.125727	-2.9817	0.02598	1833	Nitrate reductase [Medicago truncatula]>gi|317135446|gb|ADV03139.1| nitrate reductase 2 [Medicago truncatula]>gi|355516155|gb|AES97778.1| nitrate reductase [NADH]-like protein [Medicago truncatula]	BP:GO:0032801; BP:GO:0019076; BP:GO:0055114; BP:GO:0006118; BP:GO:0006812; BP:GO:0042128; MF:GO:0005261; MF:GO:0016491; MF:GO:0046857; MF:GO:0009055; MF:GO:0005506; MF:GO:0030151; MF:GO:0050660; MF:GO:0043546; MF:GO:0020037; CC:GO:0033644	BP:receptor catabolic process; BP:viral release from host cell; BP:oxidation-reduction process; BP:obsolete electron transport; BP:cation transport; BP:nitrate assimilation; MF:cation channel activity; MF:oxidoreductase activity; MF:oxidoreductase activity, acting on other nitrogenous compounds as donors, with NAD or NADP as acceptor; MF:electron carrier activity; MF:iron ion binding; MF:molybden…
Cluster-49084.183090	-3.3311	0.02598	660	hypothetical protein MTR_7g118130 [Medicago truncatula]>gi|87240838|gb|ABD32696.1| hypothetical protein MtrDRAFT_AC150443g4v2 [Medicago truncatula]>gi|355501613|gb|AES82816.1| hypothetical protein MTR_7g118130 [Medicago truncatula]
Cluster-49084.113728	7.8845	0.026046	2160	mechanosensitive ion channel-like protein [Medicago truncatula]	BP:GO:0055085; CC:GO:0016020	BP:transmembrane transport; CC:membrane
Cluster-49084.146234	-7.8909	0.026094	1557	vacuolar sorting-associated-like protein [Medicago truncatula]
Cluster-49084.131962	-7.87	0.026196	3057	Riboflavin kinase / FAD synthetase [Medicago truncatula]	BP:GO:0019497; BP:GO:0006771; BP:GO:0009231; MF:GO:0003993; MF:GO:0008531; MF:GO:0016791	BP:hexachlorocyclohexane metabolic process; BP:riboflavin metabolic process; BP:riboflavin biosynthetic process; MF:acid phosphatase activity; MF:riboflavin kinase activity; MF:phosphatase activity; CC:
Cluster-49084.233824	7.5572	0.026205	1362	PREDICTED: 3-ketoacyl-CoA synthase 19-like isoform X1 [Cicer arietinum]	BP:GO:0006633; BP:GO:0008610; BP:GO:0042967; MF:GO:0004315; MF:GO:0016747; CC:GO:0016020; CC:GO:0005835	BP:fatty acid biosynthetic process; BP:lipid biosynthetic process; BP:acyl-carrier-protein biosynthetic process; MF:3-oxoacyl-[acyl-carrier-protein] synthase activity; MF:transferase activity, transferring acyl groups other than amino-acyl groups; CC:membrane; CC:fatty acid synthase complex
Cluster-128311.0	7.5641	0.026288	1081	unknown [Medicago truncatula]>gi|657380457|gb|KEH24600.1| light-dependent short hypocotyls protein [Medicago truncatula]
Cluster-49084.108301	-7.8597	0.026288	1138	trypsin family protein [Medicago truncatula]	BP:GO:0006508; MF:GO:0016740; MF:GO:0004197; MF:GO:0008242	BP:proteolysis; MF:transferase activity; MF:cysteine-type endopeptidase activity; MF:omega peptidase activity; CC:
Cluster-49084.110760	7.8891	0.026288	670	reverse transcriptase family member [Glycine max]	BP:GO:0055114; BP:GO:0006120; MF:GO:0003677	BP:oxidation-reduction process; BP:mitochondrial electron transport, NADH to ubiquinone; MF:DNA binding; CC:
Cluster-49084.113731	-7.8823	0.026288	2208	mechanosensitive ion channel-like protein [Medicago truncatula]	BP:GO:0055085; CC:GO:0016020	BP:transmembrane transport; CC:membrane
Cluster-49084.151979	7.8795	0.026288	2617	Global transcription factor group [Medicago truncatula]>gi|355491175|gb|AES72378.1| transcription elongation factor SPT5-like protein, putative [Medicago truncatula]	BP:GO:0042254; BP:GO:0032968; BP:GO:0006412; MF:GO:0003735; CC:GO:0005840	BP:ribosome biogenesis; BP:positive regulation of transcription elongation from RNA polymerase II promoter; BP:translation; MF:structural constituent of ribosome; CC:ribosome
Cluster-49084.168903	-7.8691	0.026288	3328	type I inositol-1,4,5-trisphosphate 5-phosphatase [Medicago truncatula]	BP:GO:0006396; BP:GO:0051252; MF:GO:0003723; MF:GO:0005515; MF:GO:0003677; MF:GO:0004525; CC:GO:0005789	BP:RNA processing; BP:regulation of RNA metabolic process; MF:RNA binding; MF:protein binding; MF:DNA binding; MF:ribonuclease III activity; CC:endoplasmic reticulum membrane
Cluster-49084.178513	-7.8771	0.026288	1665	ethylene response factor [Medicago truncatula]	BP:GO:0009069; BP:GO:0016310; BP:GO:0006355; BP:GO:0006468; MF:GO:0000287; MF:GO:0004674; MF:GO:0003700; MF:GO:0005524; CC:GO:0005667	BP:serine family amino acid metabolic process; BP:phosphorylation; BP:regulation of transcription, DNA-templated; BP:protein phosphorylation; MF:magnesium ion binding; MF:protein serine/threonine kinase activity; MF:transcription factor activity, sequence-specific DNA binding; MF:ATP binding; CC:transcription factor complex
Cluster-49084.186061	7.6129	0.026288	2047
Cluster-49084.49984	-1.8542	0.00075675	2230	white-brown-complex ABC transporter family protein [Medicago truncatula]	BP:GO:0006810; BP:GO:0006576; BP:GO:0006206; BP:GO:0006139; BP:GO:0008152; MF:GO:0098519; MF:GO:0016887; MF:GO:0003924; MF:GO:0003723; MF:GO:0004127; MF:GO:0042626; MF:GO:0003724; MF:GO:0043531; MF:GO:0005525; MF:GO:0016301; MF:GO:0005524; CC:GO:0016020; CC:GO:0005886; CC:GO:0016021	BP:transport; BP:cellular biogenic amine metabolic process; BP:pyrimidine nucleobase metabolic process; BP:nucleobase-containing compound metabolic process; BP:metabolic process; MF:nucleotide phosphatase activity, acting on free nucleotides; MF:ATPase activity; MF:GTPase activity; MF:RNA binding; MF:cytidylate kinase activity; MF:ATPase activity, coupled to transmembrane movement of substances; …
Cluster-49084.159619	-7.9027	0.026451	1405	Curved DNA-binding protein [Medicago truncatula]>gi|357469925|ref|XP_003605247.1| Curved DNA-binding protein [Medicago truncatula]>gi|355490588|gb|AES71791.1| DnaJ heat shock amino-terminal domain protein [Medicago truncatula]	MF:GO:0031072; MF:GO:0003677	MF:heat shock protein binding; MF:DNA binding
Cluster-49084.169602	7.8466	0.02651	989	Cyclin [Medicago truncatula]>gi|355492514|gb|AES73717.1| carboxy-terminal domain cyclin [Medicago truncatula]	BP:GO:0051301; BP:GO:0000079; BP:GO:0006511; MF:GO:0019901; CC:GO:0005634	BP:cell division; BP:regulation of cyclin-dependent protein serine/threonine kinase activity; BP:ubiquitin-dependent protein catabolic process; MF:protein kinase binding; CC:nucleus
Cluster-49084.156680	7.8711	0.026648	4896	homeobox domain protein [Medicago truncatula]	BP:GO:0006351; BP:GO:0006355	BP:transcription, DNA-templated; BP:regulation of transcription, DNA-templated; CC:
Cluster-49084.161997	7.583	0.026648	550	Acetyltransferase, putative [Medicago truncatula]>gi|92886081|gb|ABE88091.1| Transferase family [Medicago truncatula]>gi|355522065|gb|AET02519.1| HXXXD-type acyl-transferase family protein [Medicago truncatula]	MF:GO:0016747	MF:transferase activity, transferring acyl groups other than amino-acyl groups
Cluster-49084.74739	-7.6336	0.026648	2692
Cluster-49084.90979	-7.866	0.026648	886	F-box/LRR-repeat protein [Medicago truncatula]
Cluster-49084.115235	2.8417	0.026675	862	PREDICTED: dirigent protein 21 [Cicer arietinum]
Cluster-49084.142866	-6.7324	0.026765	1469	6-phosphofructokinase [Medicago truncatula]	BP:GO:0006012; BP:GO:0006096; BP:GO:0006094; BP:GO:0006000; BP:GO:0006013; BP:GO:0006098; MF:GO:0003872; CC:GO:0005945	BP:galactose metabolic process; BP:glycolytic process; BP:gluconeogenesis; BP:fructose metabolic process; BP:mannose metabolic process; BP:pentose-phosphate shunt; MF:6-phosphofructokinase activity; CC:6-phosphofructokinase complex
Cluster-49084.143295	7.535	0.026765	918	S-formylglutathione hydrolase [Medicago truncatula]	BP:GO:0015996; BP:GO:0006508; BP:GO:0015994; MF:GO:0047746; MF:GO:0008236	BP:chlorophyll catabolic process; BP:proteolysis; BP:chlorophyll metabolic process; MF:chlorophyllase activity; MF:serine-type peptidase activity; CC:
Cluster-49084.150604	-3.5363	0.026765	290	hypothetical protein Csa_2G037270 [Cucumis sativus]	BP:GO:0009767; BP:GO:0019684; MF:GO:0016168; CC:GO:0009521; CC:GO:0016020	BP:photosynthetic electron transport chain; BP:photosynthesis, light reaction; MF:chlorophyll binding; CC:photosystem; CC:membrane
Cluster-49084.152459	-7.8474	0.026765	2156	NEDD8 ultimate buster-like protein [Medicago truncatula]
Cluster-49084.154054	-7.8567	0.026765	1838	DNA replication licensing factor MCM4 [Medicago truncatula]	BP:GO:0006260; BP:GO:0006355; MF:GO:0003677; MF:GO:0016887; MF:GO:0008134; MF:GO:0005524; CC:GO:0005667; CC:GO:0005737	BP:DNA replication; BP:regulation of transcription, DNA-templated; MF:DNA binding; MF:ATPase activity; MF:transcription factor binding; MF:ATP binding; CC:transcription factor complex; CC:cytoplasm
Cluster-49084.161157	-7.8412	0.026765	492	Polygalacturonase-1 non-catalytic subunit beta [Medicago truncatula]>gi|355514569|gb|AES96192.1| polygalacturonase non-catalytic protein [Medicago truncatula]
Cluster-49084.250349	-7.6853	0.026765	1155	hypothetical protein MTR_7g033700 [Medicago truncatula]	MF:GO:0005543	MF:phospholipid binding
Cluster-49084.44121	-7.8448	0.026765	2725	ATP-dependent DNA helicase REP [Medicago truncatula]	MF:GO:0005524; MF:GO:0016787	MF:ATP binding; MF:hydrolase activity
Cluster-49084.52675	-7.8555	0.026765	2136		BP:GO:0006812; BP:GO:0055085; MF:GO:0008324; MF:GO:0003723; MF:GO:0005515; MF:GO:0008270; CC:GO:0016021	BP:cation transport; BP:transmembrane transport; MF:cation transmembrane transporter activity; MF:RNA binding; MF:protein binding; MF:zinc ion binding; CC:integral component of membrane
Cluster-49084.75117	-7.8523	0.026765	2927
Cluster-49084.92875	-5.3688	0.026798	773		BP:GO:0006950	BP:response to stress; CC:
Cluster-49084.202321	7.5778	0.026855	3458	alkaline-phosphatase-like protein [Medicago truncatula]	BP:GO:0008152; MF:GO:0046872; MF:GO:0008484; MF:GO:0003824; CC:GO:0016021	BP:metabolic process; MF:metal ion binding; MF:sulfuric ester hydrolase activity; MF:catalytic activity; CC:integral component of membrane
Cluster-49084.98032	4.5349	0.026855	1781	(+)-delta-cadinene synthase isozyme A [Medicago truncatula]>gi|355516331|gb|AES97954.1| sesquiterpene synthase [Medicago truncatula]	BP:GO:0008152; MF:GO:0010333; MF:GO:0000287; MF:GO:0016829	BP:metabolic process; MF:terpene synthase activity; MF:magnesium ion binding; MF:lyase activity; CC:
Cluster-49084.143508	2.8089	0.02698	712	Histone superfamily protein [Theobroma cacao]>gi|508785305|gb|EOY32561.1| Histone superfamily protein [Theobroma cacao]	BP:GO:0006352; BP:GO:0016032; BP:GO:0006974; BP:GO:0051726; MF:GO:0003677; MF:GO:0004252; CC:GO:0016021	BP:DNA-templated transcription, initiation; BP:viral process; BP:cellular response to DNA damage stimulus; BP:regulation of cell cycle; MF:DNA binding; MF:serine-type endopeptidase activity; CC:integral component of membrane
Cluster-49084.187021	7.8277	0.02698	1425	hypothetical protein MTR_5g019430 [Medicago truncatula]>gi|355513256|gb|AES94879.1| UPF0496 plant-like protein [Medicago truncatula]	BP:GO:0043087; BP:GO:0035023; BP:GO:0006869; MF:GO:0005089; MF:GO:0008289; CC:GO:0005576	BP:regulation of GTPase activity; BP:regulation of Rho protein signal transduction; BP:lipid transport; MF:Rho guanyl-nucleotide exchange factor activity; MF:lipid binding; CC:extracellular region
Cluster-49084.123834	7.8585	0.027111	4503	plant/F27B13-30 protein [Medicago truncatula]
Cluster-113897.0	7.5693	0.027148	1571	hypothetical protein MTR_7g104960 [Medicago truncatula]>gi|87240822|gb|ABD32680.1| hypothetical protein MtrDRAFT_AC150442g12v2 [Medicago truncatula]
Cluster-49084.55743	-7.6152	0.027148	707	plant/F17J16-140 protein [Medicago truncatula]
Cluster-49084.187704	-4.4568	0.02739	212	unknown [Medicago truncatula]
Cluster-49084.233935	-2.9505	0.027415	978
Cluster-49084.181002	7.636	0.02747	2540	Sucrose transport protein [Medicago truncatula]>gi|355516735|gb|AES98358.1| sucrose transporter [Medicago truncatula]>gi|390627124|gb|AFM28288.1| SUT4-1 [Medicago truncatula]	BP:GO:0015770; MF:GO:0008515; CC:GO:0005887	BP:sucrose transport; MF:sucrose transmembrane transporter activity; CC:integral component of plasma membrane
Cluster-49084.196227	7.8154	0.02747	1366	phosphoribulokinase/uridine kinase family protein [Medicago truncatula]	BP:GO:0015937; BP:GO:0006206; BP:GO:0008152; BP:GO:0006139; BP:GO:0015940; MF:GO:0016887; MF:GO:0003724; MF:GO:0043531; MF:GO:0098519; MF:GO:0016301; MF:GO:0004127; MF:GO:0003723; MF:GO:0005524; MF:GO:0004140	BP:coenzyme A biosynthetic process; BP:pyrimidine nucleobase metabolic process; BP:metabolic process; BP:nucleobase-containing compound metabolic process; BP:pantothenate biosynthetic process; MF:ATPase activity; MF:RNA helicase activity; MF:ADP binding; MF:nucleotide phosphatase activity, acting on free nucleotides; MF:kinase activity; MF:cytidylate kinase activity; MF:RNA binding; MF:ATP bindin…
Cluster-49084.245054	7.5235	0.02747	1754	ABIL1-like protein [Medicago truncatula]
Cluster-49084.62510	-7.8316	0.02747	1606	hypothetical protein MTR_1g083170 [Medicago truncatula]>gi|355480180|gb|AES61383.1| hypothetical protein MTR_1g083170 [Medicago truncatula]
Cluster-49084.155984	-7.822	0.027496	1124	PREDICTED: ATP-dependent zinc metalloprotease FTSH 9, chloroplastic-like [Cicer arietinum]>gi|659972915|gb|AID69950.1| metalloprotease [Cicer arietinum]	BP:GO:0006508; BP:GO:0006310; BP:GO:0006281; MF:GO:0016887; MF:GO:0003724; MF:GO:0003678; MF:GO:0003723; MF:GO:0016301; MF:GO:0009378; MF:GO:0004222; MF:GO:0005524; CC:GO:0009379; CC:GO:0005657	BP:proteolysis; BP:DNA recombination; BP:DNA repair; MF:ATPase activity; MF:RNA helicase activity; MF:DNA helicase activity; MF:RNA binding; MF:kinase activity; MF:four-way junction helicase activity; MF:metalloendopeptidase activity; MF:ATP binding; CC:Holliday junction helicase complex; CC:replication fork
Cluster-49084.131171	-7.5852	0.027606	2382	PREDICTED: auxin-responsive protein IAA16 [Cicer arietinum]	BP:GO:0006355; BP:GO:0006278; BP:GO:0055114; MF:GO:0003964; MF:GO:0016972; CC:GO:0005634	BP:regulation of transcription, DNA-templated; BP:RNA-dependent DNA replication; BP:oxidation-reduction process; MF:RNA-directed DNA polymerase activity; MF:thiol oxidase activity; CC:nucleus
Cluster-49084.144630	7.8488	0.027641	475
Cluster-49084.119267	7.5143	0.02765	2043	hypothetical protein MTR_4g131350 [Medicago truncatula]>gi|355511422|gb|AES92564.1| XH/XS domain protein [Medicago truncatula]	BP:GO:0031047; BP:GO:0016310; BP:GO:0000160; MF:GO:0000155; MF:GO:0046983; CC:GO:0009365; CC:GO:0016021	BP:gene silencing by RNA; BP:phosphorylation; BP:phosphorelay signal transduction system; MF:phosphorelay sensor kinase activity; MF:protein dimerization activity; CC:protein histidine kinase complex; CC:integral component of membrane
Cluster-49084.109005	7.8382	0.027666	3313	Serine/threonine protein kinase-like protein ACR4 [Medicago truncatula]>gi|355486567|gb|AES67770.1| receptor-like kinase [Medicago truncatula]	BP:GO:0009069; BP:GO:0006468; BP:GO:0016310; MF:GO:0005515; MF:GO:0004674; MF:GO:0005524; MF:GO:0004672	BP:serine family amino acid metabolic process; BP:protein phosphorylation; BP:phosphorylation; MF:protein binding; MF:protein serine/threonine kinase activity; MF:ATP binding; MF:protein kinase activity; CC:
Cluster-49084.167305	7.8324	0.027811	1712	Cyclin D3-1 [Medicago truncatula]>gi|355492139|gb|AES73342.1| carboxy-terminal domain cyclin [Medicago truncatula]>gi|388511523|gb|AFK43823.1| unknown [Medicago truncatula]	CC:GO:0005634	CC:nucleus
Cluster-49084.179835	-7.6236	0.027861	582	unknown [Medicago truncatula]	BP:GO:0006144; BP:GO:0006118; BP:GO:0017004; BP:GO:0006351; BP:GO:0006206; MF:GO:0003677; MF:GO:0003899; MF:GO:0045158; CC:GO:0005730; CC:GO:0009512; CC:GO:0005634	BP:purine nucleobase metabolic process; BP:obsolete electron transport; BP:cytochrome complex assembly; BP:transcription, DNA-templated; BP:pyrimidine nucleobase metabolic process; MF:DNA binding; MF:DNA-directed RNA polymerase activity; MF:electron transporter, transferring electrons within cytochrome b6/f complex of photosystem II activity; CC:nucleolus; CC:cytochrome b6f complex; CC:nucleus
Cluster-49084.229901	-7.6071	0.028018	622	GCK domain protein [Medicago truncatula]	BP:GO:0019064; BP:GO:0006825; MF:GO:0016531; MF:GO:0005507; CC:GO:0005758; CC:GO:0019031	BP:fusion of virus membrane with host plasma membrane; BP:copper ion transport; MF:copper chaperone activity; MF:copper ion binding; CC:mitochondrial intermembrane space; CC:viral envelope
Cluster-49084.72311	-7.8256	0.028088	938	MAP kinase-like protein [Medicago truncatula]
Cluster-49084.97946	-2.9837	0.028088	1169	PLAC8 family protein [Medicago truncatula]	BP:GO:0006886; CC:GO:0005783; CC:GO:0016021	BP:intracellular protein transport; CC:endoplasmic reticulum; CC:integral component of membrane
Cluster-49084.118780	7.529	0.028106	1498	chromatin remodeling complex subunit [Medicago truncatula]
Cluster-49084.81428	7.5209	0.028127	655		BP:GO:0007165; MF:GO:0005102	BP:signal transduction; MF:receptor binding; CC:
Cluster-49084.112043	7.7963	0.028153	3563	PREDICTED: uncharacterized protein LOC101500882 [Cicer arietinum]	MF:GO:0008270; MF:GO:0003676; CC:GO:0016021	MF:zinc ion binding; MF:nucleic acid binding; CC:integral component of membrane
Cluster-49084.183455	7.8252	0.028169	3028	PREDICTED: F-box protein At3g54460-like [Glycine max]	MF:GO:0003677; MF:GO:0008270; MF:GO:0005515; MF:GO:0016787; MF:GO:0005524	MF:DNA binding; MF:zinc ion binding; MF:protein binding; MF:hydrolase activity; MF:ATP binding
Cluster-49084.126419	-7.8401	0.028198	1289
Cluster-49084.44365	7.5196	0.028198	896	hypothetical protein MTR_8g075080 [Medicago truncatula]>gi|355523277|gb|AET03731.1| hypothetical protein MTR_8g075080 [Medicago truncatula]
Cluster-49084.82848	2.875	0.028198	1389	N-hydroxythioamide S-beta-glucosyltransferase [Medicago truncatula]>gi|355514686|gb|AES96309.1| UDP-glucosyltransferase family protein [Medicago truncatula]	BP:GO:0030259; BP:GO:0005975; BP:GO:0008152; MF:GO:0016758	BP:lipid glycosylation; BP:carbohydrate metabolic process; BP:metabolic process; MF:transferase activity, transferring hexosyl groups; CC:
Cluster-49084.95525	-3.1752	0.028198	1318
Cluster-49084.140514	-7.8048	0.028255	899	ATP-dependent Clp protease proteolytic subunit [Medicago truncatula]>gi|217072528|gb|ACJ84624.1| unknown [Medicago truncatula]>gi|355508309|gb|AES89451.1| ATP-dependent Clp protease proteolytic protein [Medicago truncatula]	BP:GO:0006508; MF:GO:0004252	BP:proteolysis; MF:serine-type endopeptidase activity; CC:
Cluster-49084.154946	7.5387	0.028255	2382	Beta-amylase [Medicago truncatula]>gi|355513876|gb|AES95499.1| beta-amylase-like protein [Medicago truncatula]	BP:GO:0005982; BP:GO:0005985; BP:GO:0000272; MF:GO:0016161; MF:GO:0043169	BP:starch metabolic process; BP:sucrose metabolic process; BP:polysaccharide catabolic process; MF:beta-amylase activity; MF:cation binding; CC:
Cluster-49084.223535	7.5242	0.028255	1129	malonyl-CoA:isoflavone 7-O-glucoside malonyltransferase [Medicago truncatula]	MF:GO:0016747; MF:GO:0005515	MF:transferase activity, transferring acyl groups other than amino-acyl groups; MF:protein binding
Cluster-49084.124146	-7.805	0.02827	2403	hypothetical protein MTR_7g093630 [Medicago truncatula]>gi|355500313|gb|AES81516.1| hypothetical protein MTR_7g093630 [Medicago truncatula]	BP:GO:0035556; BP:GO:0007186; BP:GO:0016192; MF:GO:0004930; CC:GO:0016020; CC:GO:0016021	BP:intracellular signal transduction; BP:G-protein coupled receptor signaling pathway; BP:vesicle-mediated transport; MF:G-protein coupled receptor activity; CC:membrane; CC:integral component of membrane
Cluster-49084.129124	-7.829	0.028297	7522	RNA polymerase II transcription mediators protein [Medicago truncatula]	BP:GO:0006357; MF:GO:0001104; CC:GO:0016592	BP:regulation of transcription from RNA polymerase II promoter; MF:RNA polymerase II transcription cofactor activity; CC:mediator complex
Cluster-49084.107333	-7.8049	0.02835	2812	DNA mismatch repair MUTS family protein [Medicago truncatula]	BP:GO:0006298; BP:GO:0010506; MF:GO:0005524; MF:GO:0030983; CC:GO:0016020; CC:GO:0005615	BP:mismatch repair; BP:regulation of autophagy; MF:ATP binding; MF:mismatched DNA binding; CC:membrane; CC:extracellular space
Cluster-49084.144050	7.8218	0.02843	3559	alanine-tRNA ligase [Medicago truncatula]	BP:GO:0043039; BP:GO:0006531; BP:GO:0006522; BP:GO:0006419; MF:GO:0004813; MF:GO:0016876; MF:GO:0005524; MF:GO:0003676; MF:GO:0000166	BP:tRNA aminoacylation; BP:aspartate metabolic process; BP:alanine metabolic process; BP:alanyl-tRNA aminoacylation; MF:alanine-tRNA ligase activity; MF:ligase activity, forming aminoacyl-tRNA and related compounds; MF:ATP binding; MF:nucleic acid binding; MF:nucleotide binding; CC:
Cluster-49084.180566	-7.6321	0.02843	994	PREDICTED: probable leucine-rich repeat receptor-like serine/threonine-protein kinase At3g14840 isoform X2 [Cicer arietinum]	MF:GO:0005515; CC:GO:0019028	MF:protein binding; CC:viral capsid
Cluster-49084.61396	7.5403	0.028601	1571	ATP-dependent Clp protease ATP-binding subunit clpA-like protein [Medicago truncatula]>gi|355524604|gb|AET05058.1| ATP-dependent Clp protease ATP-binding subunit [Medicago truncatula]	BP:GO:0019538	BP:protein metabolic process; CC:
Cluster-49084.208028	-7.5967	0.02874	2193	mTERF protein [Medicago truncatula]	BP:GO:0006355; MF:GO:0003690; CC:GO:0005739	BP:regulation of transcription, DNA-templated; MF:double-stranded DNA binding; CC:mitochondrion
Cluster-49084.91022	-7.7892	0.02874	663	zinc finger, C3HC4 type (RING finger) protein [Medicago truncatula]	MF:GO:0005515	MF:protein binding
Cluster-49084.190635	7.5047	0.028772	2011	GTP-binding protein lepA [Medicago truncatula]>gi|355496159|gb|AES77362.1| translation factor GUF1-like protein [Medicago truncatula]	BP:GO:0045727; BP:GO:0007264; BP:GO:0006184; MF:GO:0005525; MF:GO:0043022; MF:GO:0003924; CC:GO:0005743; CC:GO:0005759	BP:positive regulation of translation; BP:small GTPase mediated signal transduction; BP:obsolete GTP catabolic process; MF:GTP binding; MF:ribosome binding; MF:GTPase activity; CC:mitochondrial inner membrane; CC:mitochondrial matrix
Cluster-49084.203903	-7.8035	0.028772	1848	ubiquitin-like modifier-activating enzyme ATG7 [Medicago truncatula]	BP:GO:0042981; BP:GO:0055114; MF:GO:0051287; MF:GO:0008641	BP:regulation of apoptotic process; BP:oxidation-reduction process; MF:NAD binding; MF:small protein activating enzyme activity; CC:
Cluster-49084.110706	-7.806	0.028822	1833	kinesin motor catalytic domain protein [Medicago truncatula]	BP:GO:0007017; BP:GO:0007018; MF:GO:0005524; MF:GO:0008017; MF:GO:0003777; CC:GO:0045298; CC:GO:0005874	BP:microtubule-based process; BP:microtubule-based movement; MF:ATP binding; MF:microtubule binding; MF:microtubule motor activity; CC:tubulin complex; CC:microtubule
Cluster-49084.155332	7.8105	0.028872	974	hypothetical protein MTR_4g071040 [Medicago truncatula]
Cluster-49084.173979	7.7746	0.028872	1470	basic helix loop helix (bHLH) DNA-binding family protein [Medicago truncatula]	BP:GO:0006355; BP:GO:0006289; MF:GO:0046983; CC:GO:0000439	BP:regulation of transcription, DNA-templated; BP:nucleotide-excision repair; MF:protein dimerization activity; CC:core TFIIH complex
Cluster-49084.191040	3.3783	0.028872	2994	hypothetical protein MTR_2g038210 [Medicago truncatula]	BP:GO:0006417; MF:GO:0045182; MF:GO:0003677	BP:regulation of translation; MF:translation regulator activity; MF:DNA binding; CC:
Cluster-49084.129565	7.7995	0.0289	663	plant regulator RWP-RK family protein [Medicago truncatula]	BP:GO:0006355; MF:GO:0003677	BP:regulation of transcription, DNA-templated; MF:DNA binding; CC:
Cluster-49084.176457	3.242	0.0289	937	Early nodulin-like protein [Medicago truncatula]>gi|355492337|gb|AES73540.1| early nodulin-like protein [Medicago truncatula]	BP:GO:0002949; BP:GO:0006118; MF:GO:0009055; MF:GO:0005507	BP:tRNA threonylcarbamoyladenosine modification; BP:obsolete electron transport; MF:electron carrier activity; MF:copper ion binding; CC:
Cluster-49084.186956	7.4925	0.0289	1112	unknown [Medicago truncatula]>gi|657387498|gb|KEH29614.1| oral cancer overexpressed protein [Medicago truncatula]
Cluster-49084.105249	7.5044	0.028939	2907	poly(A) polymerase [Medicago truncatula]	BP:GO:0043631; MF:GO:0003723; MF:GO:0004652; MF:GO:0016779	BP:RNA polyadenylation; MF:RNA binding; MF:polynucleotide adenylyltransferase activity; MF:nucleotidyltransferase activity; CC:
Cluster-49084.160856	7.514	0.028939	1184		BP:GO:0006886; BP:GO:0006810; BP:GO:0016192; MF:GO:0005484; MF:GO:0016820; CC:GO:0016020; CC:GO:0005622	BP:intracellular protein transport; BP:transport; BP:vesicle-mediated transport; MF:SNAP receptor activity; MF:hydrolase activity, acting on acid anhydrides, catalyzing transmembrane movement of substances; CC:membrane; CC:intracellular
Cluster-49084.205441	-7.8092	0.028962	1882	Methylmalonate-semialdehyde dehydrogenase [Medicago truncatula]>gi|355482333|gb|AES63536.1| methylmalonate-semialdehyde dehydrogenase [Medicago truncatula]	BP:GO:0006090; BP:GO:0006020; BP:GO:0008152; BP:GO:0006574; BP:GO:0006814; BP:GO:0006552; BP:GO:0006550; BP:GO:0006525; BP:GO:0055114; BP:GO:0071436; BP:GO:0006560; MF:GO:0015081; MF:GO:0008948; MF:GO:0016491; MF:GO:0004491; CC:GO:0016020	BP:pyruvate metabolic process; BP:inositol metabolic process; BP:metabolic process; BP:valine catabolic process; BP:sodium ion transport; BP:leucine catabolic process; BP:isoleucine catabolic process; BP:arginine metabolic process; BP:oxidation-reduction process; BP:sodium ion export; BP:proline metabolic process; MF:sodium ion transmembrane transporter activity; MF:oxaloacetate decarboxylase act…
Cluster-49084.98798	7.6197	0.028962	4128	splicing factor 3B subunit 1 [Medicago truncatula]	MF:GO:0005515	MF:protein binding
Cluster-49084.140908	2.7926	0.029203	3615	carboxy-terminal domain cyclin [Medicago truncatula]	BP:GO:0045490; BP:GO:0019054; BP:GO:0009405; BP:GO:0006508; MF:GO:0047487; MF:GO:0004857; CC:GO:0005634; CC:GO:0016021	BP:pectin catabolic process; BP:modulation by virus of host process; BP:pathogenesis; BP:proteolysis; MF:oligogalacturonide lyase activity; MF:enzyme inhibitor activity; CC:nucleus; CC:integral component of membrane
Cluster-49084.50910	-7.8002	0.029203	1820	PREDICTED: SWR1 complex subunit 2 [Cicer arietinum]
Cluster-49084.92502	-7.773	0.029203	926	2-oxoacid dehydrogenase acyltransferase family protein [Medicago truncatula]	BP:GO:0008152; MF:GO:0016746	BP:metabolic process; MF:transferase activity, transferring acyl groups; CC:
Cluster-49084.20528	4.7189	0.029229	1019	IQ domain-containing protein [Medicago truncatula]>gi|355521074|gb|AET01528.1| IQ calmodulin-binding motif protein [Medicago truncatula]	MF:GO:0005515	MF:protein binding
Cluster-49084.113276	3.0752	0.02928	697	hypothetical protein MTR_2g014400 [Medicago truncatula]>gi|355482683|gb|AES63886.1| transmembrane protein, putative [Medicago truncatula]
Cluster-49084.163143	7.7658	0.029585	1017	wuschel-related homeobox protein [Medicago truncatula]	BP:GO:0006355; MF:GO:0005524; MF:GO:0003677; CC:GO:0005634	BP:regulation of transcription, DNA-templated; MF:ATP binding; MF:DNA binding; CC:nucleus
Cluster-49084.170260	-7.7691	0.029585	2290	unknown [Medicago truncatula]>gi|657391104|gb|KEH32435.1| hypothetical protein MTR_4g125330 [Medicago truncatula]
Cluster-49084.203980	7.4718	0.029585	2525	hypothetical protein MTR_1g097080 [Medicago truncatula]
Cluster-49084.249169	-7.5802	0.029585	1287	hypothetical protein MTR_5g043940 [Medicago truncatula]	BP:GO:0015986; BP:GO:0015992; MF:GO:0015078; CC:GO:0000276	BP:ATP synthesis coupled proton transport; BP:proton transport; MF:hydrogen ion transmembrane transporter activity; CC:mitochondrial proton-transporting ATP synthase complex, coupling factor F(o)
Cluster-49084.157005	7.4743	0.029912	1932	Chaperone protein dnaJ [Medicago truncatula]>gi|355494606|gb|AES75809.1| DnaJ heat shock amino-terminal domain protein [Medicago truncatula]	BP:GO:0006457; MF:GO:0051082; MF:GO:0031072; MF:GO:0004519; MF:GO:0003676	BP:protein folding; MF:unfolded protein binding; MF:heat shock protein binding; MF:endonuclease activity; MF:nucleic acid binding; CC:
Cluster-49084.27049	7.4656	0.02993	1039	Indole-3-acetic acid-amido synthetase GH3.6 [Medicago truncatula]>gi|124361087|gb|ABN09059.1| GH3 auxin-responsive promoter [Medicago truncatula]>gi|355485594|gb|AES66797.1| indole-3-acetic acid-amido synthetase [Medicago truncatula]
Cluster-49084.96859	7.7715	0.030074	1244	hypothetical protein MTR_7g108650 [Medicago truncatula]>gi|355500926|gb|AES82129.1| TSPO/MBR family protein [Medicago truncatula]>gi|388502762|gb|AFK39447.1| unknown [Medicago truncatula]>gi|388513065|gb|AFK44594.1| unknown [Medicago truncatula]	CC:GO:0016021	CC:integral component of membrane
Cluster-49084.165656	7.5109	0.030132	762	ATP-dependent RNA helicase DHX8 [Medicago truncatula]>gi|355481780|gb|AES62983.1| ATP-dependent RNA helicase DHX8 [Medicago truncatula]	MF:GO:0003723; MF:GO:0008026; MF:GO:0005524	MF:RNA binding; MF:ATP-dependent helicase activity; MF:ATP binding
Cluster-49084.90888	-7.5515	0.030194	3007	OPT family oligopeptide transporter [Medicago truncatula]	BP:GO:0055085; BP:GO:0006355; BP:GO:0006281; MF:GO:0008168; MF:GO:0008270; MF:GO:0003677	BP:transmembrane transport; BP:regulation of transcription, DNA-templated; BP:DNA repair; MF:methyltransferase activity; MF:zinc ion binding; MF:DNA binding; CC:
Cluster-49084.102149	-7.7551	0.030312	672	methyltransferase PMT16, putative [Medicago truncatula]	MF:GO:0008168	MF:methyltransferase activity
Cluster-49084.37982	-7.5554	0.030312	837	hypothetical protein MTR_7g052620 [Medicago truncatula]>gi|355497818|gb|AES79021.1| pathogenic type III effector avirulence factor Avr AvrRpt-cleavage: cleavage site protein [Medicago truncatula]
Cluster-77404.1	-5.729	0.030312	547		BP:GO:0032979; CC:GO:0005743	BP:protein insertion into mitochondrial membrane from inner side; CC:mitochondrial inner membrane
Cluster-49084.125652	7.7433	0.030444	2754	transcriptional corepressor SEUSS-like protein [Medicago truncatula]	BP:GO:0006487; MF:GO:0003830; CC:GO:0016020	BP:protein N-linked glycosylation; MF:beta-1,4-mannosylglycoprotein 4-beta-N-acetylglucosaminyltransferase activity; CC:membrane
Cluster-49084.197036	4.4184	0.030473	1305	hypothetical protein MTR_8g066990 [Medicago truncatula]
Cluster-49084.157261	-7.7614	0.030636	1552	serine carboxypeptidase-like protein [Medicago truncatula]	BP:GO:0006508; MF:GO:0004185	BP:proteolysis; MF:serine-type carboxypeptidase activity; CC:
Cluster-49084.171943	-7.7602	0.030636	1347	unknown [Medicago truncatula]>gi|657389376|gb|KEH31092.1| UPF0533 C5orf44-like protein [Medicago truncatula]
Cluster-49084.126508	-7.5184	0.030733	336	Low-temperature inducible [Medicago truncatula]>gi|355508833|gb|AES89975.1| nodulin-like protein [Medicago truncatula]
Cluster-49084.135737	-7.7588	0.030733	4308	O-linked GlcNAc transferase like protein [Medicago truncatula]>gi|355479953|gb|AES61156.1| peptide-N-acetylglucosaminyltransferase [Medicago truncatula]	BP:GO:0006511; BP:GO:0006470; BP:GO:0045040; BP:GO:0006570; MF:GO:0042802; MF:GO:0004175; MF:GO:0005515; MF:GO:0004725; MF:GO:0016740; CC:GO:0005742; CC:GO:0019031; CC:GO:0019773	BP:ubiquitin-dependent protein catabolic process; BP:protein dephosphorylation; BP:protein import into mitochondrial outer membrane; BP:tyrosine metabolic process; MF:identical protein binding; MF:endopeptidase activity; MF:protein binding; MF:protein tyrosine phosphatase activity; MF:transferase activity; CC:mitochondrial outer membrane translocase complex; CC:viral envelope; CC:proteasome core …
Cluster-49084.135828	7.7724	0.030733	2456	Pm27 protein [Medicago truncatula]>gi|355498000|gb|AES79203.1| plant/K7P8-3 protein [Medicago truncatula]	MF:GO:0008270; MF:GO:0005515	MF:zinc ion binding; MF:protein binding
Cluster-49084.143761	7.4552	0.030733	502	photosystem I assembly protein Ycf3 (chloroplast) [Solanum carolinense]
Cluster-49084.53829	7.502	0.030733	1138	Homeobox protein [Medicago truncatula]>gi|132424661|gb|ABO33483.1| class I KNOX homeobox transcription factor [Medicago truncatula]	BP:GO:0007165; BP:GO:0006355; MF:GO:0043565; MF:GO:0004871; MF:GO:0003677; MF:GO:0003700; CC:GO:0005634; CC:GO:0016021; CC:GO:0005667	BP:signal transduction; BP:regulation of transcription, DNA-templated; MF:sequence-specific DNA binding; MF:signal transducer activity; MF:DNA binding; MF:transcription factor activity, sequence-specific DNA binding; CC:nucleus; CC:integral component of membrane; CC:transcription factor complex
Cluster-49084.97258	-7.7604	0.030733	3005	transducin/WD-like repeat-protein [Medicago truncatula]	MF:GO:0005515	MF:protein binding
Cluster-49084.155205	-7.7399	0.030766	577	Aldehyde dehydrogenase [Medicago truncatula]>gi|355495534|gb|AES76737.1| cytosolic aldehyde dehydrogenase [Medicago truncatula]>gi|657383371|gb|KEH27089.1| cytosolic aldehyde dehydrogenase [Medicago truncatula]	BP:GO:0008152; BP:GO:0055114; MF:GO:0016620; MF:GO:0016491	BP:metabolic process; BP:oxidation-reduction process; MF:oxidoreductase activity, acting on the aldehyde or oxo group of donors, NAD or NADP as acceptor; MF:oxidoreductase activity; CC:
Cluster-49084.132535	5.097	0.031041	825	histone-lysine N-methyltransferase SUVR2-like protein [Medicago truncatula]	BP:GO:0006120; BP:GO:0055114; BP:GO:0015992; BP:GO:0006554; BP:GO:0006744; BP:GO:0006479; BP:GO:0006814; MF:GO:0018024; MF:GO:0008137	BP:mitochondrial electron transport, NADH to ubiquinone; BP:oxidation-reduction process; BP:proton transport; BP:lysine catabolic process; BP:ubiquinone biosynthetic process; BP:protein methylation; BP:sodium ion transport; MF:histone-lysine N-methyltransferase activity; MF:NADH dehydrogenase (ubiquinone) activity; CC:
Cluster-49084.125107	-7.509	0.03117	1660	Gibberellin induced protein [Medicago truncatula]>gi|87241442|gb|ABD33300.1| Gibberellin regulated protein [Medicago truncatula]>gi|355500083|gb|AES81286.1| GASA/GAST/Snakin [Medicago truncatula]
Cluster-49084.128129	-7.7348	0.03117	2070
Cluster-49084.149655	2.8947	0.03117	733	PREDICTED: protodermal factor 1-like isoform X2 [Cicer arietinum]
Cluster-49084.175130	3.5905	0.03117	1326	hypothetical protein MTR_7g104720 [Medicago truncatula]>gi|355500848|gb|AES82051.1| glutaredoxin (GRX) family protein [Medicago truncatula]	BP:GO:0006118; BP:GO:0045454; MF:GO:0009055; MF:GO:0015035	BP:obsolete electron transport; BP:cell redox homeostasis; MF:electron carrier activity; MF:protein disulfide oxidoreductase activity; CC:
Cluster-49084.196627	7.4722	0.03117	3982	bZIP protein [Medicago sativa]	BP:GO:0006855; BP:GO:0015893; BP:GO:0006810; BP:GO:0055085; BP:GO:0006355; BP:GO:0006820; MF:GO:0000166; MF:GO:0015297; MF:GO:0003677; MF:GO:0015238; CC:GO:0016020; CC:GO:0016021	BP:drug transmembrane transport; BP:drug transport; BP:transport; BP:transmembrane transport; BP:regulation of transcription, DNA-templated; BP:anion transport; MF:nucleotide binding; MF:antiporter activity; MF:DNA binding; MF:drug transmembrane transporter activity; CC:membrane; CC:integral component of membrane
Cluster-49084.101535	7.7429	0.031184	539	hypothetical protein MTR_1g075290 [Medicago truncatula]
Cluster-49084.202950	7.4602	0.031184	637	preprotein translocase SecA-like protein [Medicago truncatula]	MF:GO:0005515	MF:protein binding
Cluster-49084.168068	-7.5148	0.031254	4207	DUF21 domain plant protein [Medicago truncatula]
Cluster-49084.124330	7.7172	0.031278	1623	glucosidase II beta subunit-like protein [Medicago truncatula]
Cluster-49084.135424	7.4615	0.031352	2211	Chromodomain-helicase-DNA-binding protein [Medicago truncatula]>gi|657403536|gb|KEH42377.1| PHD zinc finger protein [Medicago truncatula]	MF:GO:0005515; MF:GO:0003824; MF:GO:0030976	MF:protein binding; MF:catalytic activity; MF:thiamine pyrophosphate binding
Cluster-49084.191343	5.618	0.031493	1498	Cov1 [Medicago truncatula]>gi|355524806|gb|AET05260.1| like-COV protein [Medicago truncatula]
Cluster-49084.210253	7.493	0.031493	2038	hypothetical protein MTR_4g092510 [Medicago truncatula]	MF:GO:0005515	MF:protein binding
Cluster-49084.98002	3.5315	0.031493	1263	Dehydrodolichyl diphosphate synthase [Medicago truncatula]>gi|355516959|gb|AES98582.1| undecaprenyl pyrophosphate synthase [Medicago truncatula]	MF:GO:0016765	MF:transferase activity, transferring alkyl or aryl (other than methyl) groups
Cluster-49084.161118	7.4299	0.031542	1552	unknown [Medicago truncatula]>gi|657392641|gb|AES70040.2| eukaryotic cytochrome b561 protein [Medicago truncatula]	BP:GO:0055085; BP:GO:0055114; BP:GO:0006784; MF:GO:0016627; CC:GO:0005886; CC:GO:0016021	BP:transmembrane transport; BP:oxidation-reduction process; BP:heme a biosynthetic process; MF:oxidoreductase activity, acting on the CH-CH group of donors; CC:plasma membrane; CC:integral component of membrane
Cluster-49084.172013	-7.7452	0.03166	1435	BAAT/acyl-CoA thioester hydrolase carboxy-terminal protein [Medicago truncatula]	BP:GO:0006508; MF:GO:0016787; MF:GO:0008236	BP:proteolysis; MF:hydrolase activity; MF:serine-type peptidase activity; CC:
Cluster-49084.226856	7.4834	0.03166	543	allene oxide cyclase [Medicago truncatula]	MF:GO:0016853; CC:GO:0016021; CC:GO:0042765; CC:GO:0009507	MF:isomerase activity; CC:integral component of membrane; CC:GPI-anchor transamidase complex; CC:chloroplast
Cluster-49084.199597	-7.5388	0.031709	1903	hypothetical protein MTR_1g009830 [Medicago truncatula]
Cluster-49084.25762	7.4789	0.031709	2418	Rad7, putative [Medicago truncatula]	MF:GO:0005515	MF:protein binding
Cluster-49084.230013	-7.5567	0.031717	1000	fatty acid hydroxylase superfamily protein [Medicago truncatula]	BP:GO:0055114; BP:GO:0006574; BP:GO:0006631; BP:GO:0006568; BP:GO:0018874; BP:GO:0008152; BP:GO:0006554; BP:GO:0006633; BP:GO:0006552; BP:GO:0006550; MF:GO:0003857; MF:GO:0016491	BP:oxidation-reduction process; BP:valine catabolic process; BP:fatty acid metabolic process; BP:tryptophan metabolic process; BP:benzoate metabolic process; BP:metabolic process; BP:lysine catabolic process; BP:fatty acid biosynthetic process; BP:leucine catabolic process; BP:isoleucine catabolic process; MF:3-hydroxyacyl-CoA dehydrogenase activity; MF:oxidoreductase activity; CC:
Cluster-49084.48135	-7.4904	0.031717	921	unknown [Medicago truncatula]
Cluster-49084.100657	-2.7132	0.031751	1312	Solute carrier family 22 member [Medicago truncatula]>gi|355521874|gb|AET02328.1| organic cation/carnitine transporter [Medicago truncatula]	BP:GO:0055085; MF:GO:0022857; CC:GO:0097197; CC:GO:0016021; CC:GO:0001772	BP:transmembrane transport; MF:transmembrane transporter activity; CC:tetraspanin-enriched microdomain; CC:integral component of membrane; CC:immunological synapse
Cluster-49084.110813	-7.7156	0.031754	585	unknown [Medicago truncatula]>gi|657401148|gb|KEH40168.1| gamma carbonic anhydrase-like protein [Medicago truncatula]
Cluster-49084.129219	-7.7169	0.031754	520	RNA-directed DNA polymerase (Reverse transcriptase) [Medicago truncatula]
Cluster-49084.14675	-5.7878	0.031754	856	hypothetical protein MTR_7g017790 [Medicago truncatula]	CC:GO:0016021	CC:integral component of membrane
Cluster-49084.236227	7.5813	0.031841	2747	LRR receptor-like kinase [Medicago truncatula]	BP:GO:0006468; MF:GO:0005515; MF:GO:0005524; MF:GO:0004672	BP:protein phosphorylation; MF:protein binding; MF:ATP binding; MF:protein kinase activity; CC:
Cluster-49084.109031	7.4117	0.031915	1870	Cyclin [Medicago truncatula]>gi|355523184|gb|AET03638.1| carboxy-terminal domain cyclin [Medicago truncatula]	BP:GO:0000079; BP:GO:0051301; MF:GO:0019901; CC:GO:0005634	BP:regulation of cyclin-dependent protein serine/threonine kinase activity; BP:cell division; MF:protein kinase binding; CC:nucleus
Cluster-49084.117845	7.7163	0.031915	2916	importin-like protein [Medicago truncatula]	MF:GO:0005515	MF:protein binding
Cluster-49084.123326	-7.7163	0.031915	466	Serine/threonine protein kinase SNT7 [Medicago truncatula]>gi|355515758|gb|AES97381.1| Serine/Threonine kinase domain protein [Medicago truncatula]	BP:GO:0009069; BP:GO:0016310; BP:GO:0006468; MF:GO:0005524; MF:GO:0004674	BP:serine family amino acid metabolic process; BP:phosphorylation; BP:protein phosphorylation; MF:ATP binding; MF:protein serine/threonine kinase activity; CC:
Cluster-49084.127304	-7.774	0.031915	6196	heat shock protein-binding protein, putative [Medicago truncatula]	BP:GO:0006284; BP:GO:0006355; MF:GO:0008725; MF:GO:0000166; MF:GO:0043565	BP:base-excision repair; BP:regulation of transcription, DNA-templated; MF:DNA-3-methyladenine glycosylase activity; MF:nucleotide binding; MF:sequence-specific DNA binding; CC:
Cluster-49084.129452	7.507	0.031915	3733		BP:GO:0006468; MF:GO:0005524; MF:GO:0004672; MF:GO:0016773; CC:GO:0016020; CC:GO:0005739	BP:protein phosphorylation; MF:ATP binding; MF:protein kinase activity; MF:phosphotransferase activity, alcohol group as acceptor; CC:membrane; CC:mitochondrion
Cluster-49084.139964	-7.7066	0.031915	698	topoisomerase II-associated protein PAT1, putative [Medicago truncatula]
Cluster-49084.141925	7.721	0.031915	2253	Receptor-like protein kinase HSL1 [Medicago truncatula]	MF:GO:0005515	MF:protein binding
Cluster-49084.145619	5.1675	0.031915	2783	ABC transporter-like protein [Medicago truncatula]>gi|355524122|gb|AET04576.1| ABC transporter-like protein [Medicago truncatula]	BP:GO:0006468; MF:GO:0005524; MF:GO:0004672; MF:GO:0016772	BP:protein phosphorylation; MF:ATP binding; MF:protein kinase activity; MF:transferase activity, transferring phosphorus-containing groups; CC:
Cluster-49084.148491	-7.7167	0.031915	1573	ADP/ATP carrier protein [Medicago truncatula]
Cluster-49084.148893	5.1085	0.031915	990	WRKY transcription factor [Medicago truncatula]>gi|355498653|gb|AES79856.1| WRKY transcription factor [Medicago truncatula]	BP:GO:0006355; MF:GO:0003700; MF:GO:0016491; MF:GO:0043565; CC:GO:0005667; CC:GO:0016021	BP:regulation of transcription, DNA-templated; MF:transcription factor activity, sequence-specific DNA binding; MF:oxidoreductase activity; MF:sequence-specific DNA binding; CC:transcription factor complex; CC:integral component of membrane
Cluster-49084.151833	7.5139	0.031915	1779	Nucleoredoxin [Medicago truncatula]>gi|355492866|gb|AES74069.1| nucleoredoxin, putative [Medicago truncatula]	BP:GO:0035556; BP:GO:0055114; MF:GO:0046872; MF:GO:0005515; MF:GO:0047134; CC:GO:0005622	BP:intracellular signal transduction; BP:oxidation-reduction process; MF:metal ion binding; MF:protein binding; MF:protein-disulfide reductase activity; CC:intracellular
Cluster-49084.155423	7.4197	0.031915	3332	ATP-binding microtubule motor family protein [Medicago truncatula]	BP:GO:0030474; BP:GO:0042254; BP:GO:0006355; BP:GO:0007017; BP:GO:0043093; BP:GO:0007018; BP:GO:0000917; BP:GO:0006412; MF:GO:0005524; MF:GO:0003735; MF:GO:0003777; MF:GO:0003712; MF:GO:0008017; MF:GO:0005200; CC:GO:0005737; CC:GO:0005840; CC:GO:0005622; CC:GO:0005823; CC:GO:0045298; CC:GO:0005874; CC:GO:0005856; CC:GO:0005667	BP:spindle pole body duplication; BP:ribosome biogenesis; BP:regulation of transcription, DNA-templated; BP:microtubule-based process; BP:FtsZ-dependent cytokinesis; BP:microtubule-based movement; BP:barrier septum assembly; BP:translation; MF:ATP binding; MF:structural constituent of ribosome; MF:microtubule motor activity; MF:transcription cofactor activity; MF:microtubule binding; MF:structura…
Cluster-49084.176535	-3.3255	0.031915	953	Phosphoethanolamine/phosphocholine phosphatase, partial [Medicago truncatula]	BP:GO:0008152; MF:GO:0016791	BP:metabolic process; MF:phosphatase activity; CC:
Cluster-49084.200815	7.415	0.031915	1262	Sec14p-like phosphatidylinositol transfer family protein [Medicago truncatula]
Cluster-49084.225002	3.157	0.031915	844	Kinesin [Medicago truncatula]>gi|355480159|gb|AES61362.1| kinesin motor domain protein [Medicago truncatula]	BP:GO:0007017; BP:GO:0007018; MF:GO:0005524; MF:GO:0003777; CC:GO:0005874; CC:GO:0005875	BP:microtubule-based process; BP:microtubule-based movement; MF:ATP binding; MF:microtubule motor activity; CC:microtubule; CC:microtubule associated complex
Cluster-49084.235219	7.4165	0.031915	551	Phosphoglycerate mutase-like protein [Medicago truncatula]>gi|355516716|gb|AES98339.1| phosphoglycerate mutase family protein [Medicago truncatula]
Cluster-49084.80622	-7.7286	0.031915	1471	co-chaperone GrpE family protein [Medicago truncatula]	BP:GO:0006281; BP:GO:0006457; BP:GO:0006310; MF:GO:0042803; MF:GO:0000774; MF:GO:0051087; CC:GO:0005737	BP:DNA repair; BP:protein folding; BP:DNA recombination; MF:protein homodimerization activity; MF:adenyl-nucleotide exchange factor activity; MF:chaperone binding; CC:cytoplasm
Cluster-49084.83171	-7.7007	0.031915	1349	Speckle-type POZ protein [Medicago truncatula]>gi|87162738|gb|ABD28533.1| BTB/POZ; MATH [Medicago truncatula]>gi|355499713|gb|AES80916.1| BTB/POZ/MATH-domain protein [Medicago truncatula]	BP:GO:0051260; MF:GO:0005515	BP:protein homooligomerization; MF:protein binding; CC:
Cluster-49084.92798	-7.7188	0.031915	2182	serine/threonine-protein phosphatase PP1 [Medicago truncatula]	BP:GO:0006355; MF:GO:0003700; MF:GO:0004222; MF:GO:0016787; CC:GO:0005667	BP:regulation of transcription, DNA-templated; MF:transcription factor activity, sequence-specific DNA binding; MF:metalloendopeptidase activity; MF:hydrolase activity; CC:transcription factor complex
Cluster-49084.93686	-7.5034	0.031915	373	hypothetical protein MTR_1g111660 [Medicago truncatula]
Cluster-49084.96562	7.7236	0.031915	1314	Omega-hydroxypalmitate O-feruloyl transferase [Medicago truncatula]>gi|355491945|gb|AES73148.1| HXXXD-type acyl-transferase family protein [Medicago truncatula]	MF:GO:0016747	MF:transferase activity, transferring acyl groups other than amino-acyl groups
Cluster-49084.101666	7.6895	0.032011	2141		BP:GO:0006812; BP:GO:0055085; MF:GO:0008324; CC:GO:0016021	BP:cation transport; BP:transmembrane transport; MF:cation transmembrane transporter activity; CC:integral component of membrane
Cluster-49084.145697	7.6866	0.032011	600	eukaryotic aspartyl protease family protein [Medicago truncatula]
Cluster-49084.161778	2.8476	0.032011	627	unknown [Medicago truncatula]>gi|657404817|gb|KEH43433.1| core histone H2A/H2B/H3/H4 [Medicago truncatula]	BP:GO:0006352; MF:GO:0003677; CC:GO:0005669	BP:DNA-templated transcription, initiation; MF:DNA binding; CC:transcription factor TFIID complex
Cluster-49084.204823	-7.4898	0.032011	286
Cluster-49084.217347	-7.5454	0.032011	3985	glucan synthase-like protein [Medicago truncatula]	BP:GO:0005982; BP:GO:0005985; BP:GO:0006075; MF:GO:0017111; MF:GO:0003843; CC:GO:0016020; CC:GO:0000148	BP:starch metabolic process; BP:sucrose metabolic process; BP:(1->3)-beta-D-glucan biosynthetic process; MF:nucleoside-triphosphatase activity; MF:1,3-beta-D-glucan synthase activity; CC:membrane; CC:1,3-beta-D-glucan synthase complex
Cluster-49084.232340	7.4292	0.032011	1334	PREDICTED: uncharacterized mitochondrial protein ymf11 [Cicer arietinum]
Cluster-49084.41598	4.9746	0.032011	576	cyclin D3 [Medicago sativa]
Cluster-49084.92310	-7.7069	0.032011	1355	PREDICTED: calcium-dependent protein kinase 29-like isoformX1 [Glycine max]	BP:GO:0006468; BP:GO:0007165; MF:GO:0005524; MF:GO:0005515; MF:GO:0004672; MF:GO:0005509; MF:GO:0016773; CC:GO:0005578; CC:GO:0016020	BP:protein phosphorylation; BP:signal transduction; MF:ATP binding; MF:protein binding; MF:protein kinase activity; MF:calcium ion binding; MF:phosphotransferase activity, alcohol group as acceptor; CC:proteinaceous extracellular matrix; CC:membrane
Cluster-49084.174888	-7.695	0.032066	1815	Glucose-6-phosphate 1-dehydrogenase [Medicago truncatula]>gi|355497438|gb|AES78641.1| glucose-6-phosphate 1-dehydrogenase [Medicago truncatula]	BP:GO:0006749; BP:GO:0006098; BP:GO:0055114; BP:GO:0006006; MF:GO:0050661; MF:GO:0004345	BP:glutathione metabolic process; BP:pentose-phosphate shunt; BP:oxidation-reduction process; BP:glucose metabolic process; MF:NADP binding; MF:glucose-6-phosphate dehydrogenase activity; CC:
Cluster-49084.165110	-7.7016	0.032075	272	BnaA01g34200D [Brassica napus]	BP:GO:0015992; BP:GO:0006810; BP:GO:0015986; MF:GO:0015078; MF:GO:0005215; CC:GO:0016020	BP:proton transport; BP:transport; BP:ATP synthesis coupled proton transport; MF:hydrogen ion transmembrane transporter activity; MF:transporter activity; CC:membrane
Cluster-49084.171185	-7.5147	0.032075	294	NAD(P)H-quinone oxidoreductase subunit 6 [Medicago truncatula]>gi|355494132|gb|AES75335.1| NAD(P)H-quinone oxidoreductase subunit 6 [Medicago truncatula]	BP:GO:0006744; BP:GO:0007411; BP:GO:0006120; BP:GO:0015992; BP:GO:0055114; BP:GO:0006814; MF:GO:0008137; CC:GO:0016021	BP:ubiquinone biosynthetic process; BP:axon guidance; BP:mitochondrial electron transport, NADH to ubiquinone; BP:proton transport; BP:oxidation-reduction process; BP:sodium ion transport; MF:NADH dehydrogenase (ubiquinone) activity; CC:integral component of membrane
Cluster-49084.91542	7.403	0.032076	1386	hypothetical protein MTR_2g083790 [Medicago truncatula]
Cluster-49084.173537	-7.4902	0.032079	803	unknown [Medicago truncatula]
Cluster-49084.216255	7.42	0.032133	2286	cationic amino acid transporter [Medicago truncatula]	BP:GO:0006810; BP:GO:0006397; BP:GO:0003333; BP:GO:0006865; BP:GO:0009847; BP:GO:0055085; MF:GO:0015171; MF:GO:0005515; MF:GO:0004190; CC:GO:0016021; CC:GO:0016020; CC:GO:0005634	BP:transport; BP:mRNA processing; BP:amino acid transmembrane transport; BP:amino acid transport; BP:spore germination; BP:transmembrane transport; MF:amino acid transmembrane transporter activity; MF:protein binding; MF:aspartic-type endopeptidase activity; CC:integral component of membrane; CC:membrane; CC:nucleus
Cluster-49084.112393	7.479	0.032145	1157	epidermal patterning factor-like protein [Medicago truncatula]
Cluster-49084.43934	7.4066	0.032145	1851	eukaryotic aspartyl protease family protein [Medicago truncatula]	BP:GO:0006508; MF:GO:0004190	BP:proteolysis; MF:aspartic-type endopeptidase activity; CC:
Cluster-49084.92491	-7.6943	0.032145	1874	helicase [Medicago truncatula]
Cluster-49084.101858	7.4265	0.0322	1537	PREDICTED: thylakoid ADP,ATP carrier protein, chloroplastic-like isoform X1 [Cicer arietinum]	BP:GO:0006281; CC:GO:0043240	BP:DNA repair; CC:Fanconi anaemia nuclear complex
Cluster-49084.134713	-7.7028	0.0322	1544	chromosome-associated kinesin KIF4A-like protein [Medicago truncatula]	BP:GO:0006355; BP:GO:0007017; BP:GO:0007018; MF:GO:0005524; MF:GO:0003700; MF:GO:0003777; MF:GO:0008017; CC:GO:0005874; CC:GO:0045298; CC:GO:0005667	BP:regulation of transcription, DNA-templated; BP:microtubule-based process; BP:microtubule-based movement; MF:ATP binding; MF:transcription factor activity, sequence-specific DNA binding; MF:microtubule motor activity; MF:microtubule binding; CC:microtubule; CC:tubulin complex; CC:transcription factor complex
Cluster-49084.153292	7.7043	0.0322	3785	two-component response regulator-APRR2-like protein [Medicago truncatula]	BP:GO:0000160	BP:phosphorelay signal transduction system; CC:
Cluster-49084.229058	4.9449	0.0322	644	R2R3-MYB transcription factor [Medicago truncatula]>gi|355483849|gb|AES65052.1| myb transcription factor [Medicago truncatula]	MF:GO:0003682; MF:GO:0003677; CC:GO:0000785	MF:chromatin binding; MF:DNA binding; CC:chromatin
Cluster-49084.237458	-5.7598	0.0322	1812	transmembrane protein, putative [Medicago truncatula]	BP:GO:0046008; BP:GO:0007165; MF:GO:0005179; CC:GO:0005576	BP:regulation of female receptivity, post-mating; BP:signal transduction; MF:hormone activity; CC:extracellular region
Cluster-49084.68512	7.4246	0.0322	2656	Nup85 nucleoporin protein [Medicago truncatula]
Cluster-49084.137660	-7.7097	0.032326	1461	hypothetical protein MTR_4g113740 [Medicago truncatula]>gi|355510313|gb|AES91455.1| transmembrane protein, putative [Medicago truncatula]	BP:GO:0006357; MF:GO:0001104; CC:GO:0016592	BP:regulation of transcription from RNA polymerase II promoter; MF:RNA polymerase II transcription cofactor activity; CC:mediator complex
Cluster-49084.102503	-7.6918	0.032365	1745	heat shock protein 70 (HSP70)-interacting protein, putative [Medicago truncatula]	MF:GO:0005515	MF:protein binding
Cluster-49084.92777	-7.7335	0.032401	2154	heat shock protein 70 (HSP70)-interacting protein, putative [Medicago truncatula]	MF:GO:0005515; MF:GO:0008270; CC:GO:0019012	MF:protein binding; MF:zinc ion binding; CC:virion
Cluster-49084.125171	-6.4666	0.032418	879	acetyl-CoA carboxylase carboxyltransferase beta subunit (chloroplast) [Medicago hybrida]>gi|675298526|gb|AIL56145.1| acetyl-CoA carboxylase carboxyltransferase beta subunit (chloroplast) [Medicago hybrida]
Cluster-49084.166493	7.4634	0.032418	979	HMG-Y-related protein A [Medicago truncatula]>gi|355489775|gb|AES70978.1| linker histone H1 and h5 family protein [Medicago truncatula]	BP:GO:0006334; BP:GO:0006355; BP:GO:0006952; MF:GO:0003677; CC:GO:0005576; CC:GO:0000786; CC:GO:0005634	BP:nucleosome assembly; BP:regulation of transcription, DNA-templated; BP:defense response; MF:DNA binding; CC:extracellular region; CC:nucleosome; CC:nucleus
Cluster-49084.180951	-7.6899	0.032418	1419	hypothetical protein MTR_3g055340 [Medicago truncatula]
Cluster-49084.190341	-7.6829	0.032418	1000	hypothetical protein MTR_4g079700 [Medicago truncatula]>gi|355508620|gb|AES89762.1| Pmr5/Cas1p GDSL/SGNH-like acyl-esterase family protein [Medicago truncatula]
Cluster-49084.95560	-7.6825	0.032418	759	putative class V chitinase [Medicago truncatula]	BP:GO:0005975; BP:GO:0055114; MF:GO:0004553; MF:GO:0005507; CC:GO:0019031	BP:carbohydrate metabolic process; BP:oxidation-reduction process; MF:hydrolase activity, hydrolyzing O-glycosyl compounds; MF:copper ion binding; CC:viral envelope
Cluster-49084.181251	-7.6818	0.032421	1011	MAP kinase-like protein [Medicago truncatula]
Cluster-49084.134334	7.4352	0.032462	1182	phospholipase A-2-activating protein [Medicago truncatula]	MF:GO:0005515	MF:protein binding
Cluster-49084.144369	7.6862	0.032462	2725	Thioredoxin [Medicago truncatula]>gi|355499207|gb|AES80410.1| thioredoxin [Medicago truncatula]	BP:GO:0006118; BP:GO:0006662; BP:GO:0045454; MF:GO:0015035; MF:GO:0009055	BP:obsolete electron transport; BP:glycerol ether metabolic process; BP:cell redox homeostasis; MF:protein disulfide oxidoreductase activity; MF:electron carrier activity; CC:
Cluster-49084.176078	7.6998	0.032462	668	unknown [Medicago truncatula]>gi|657388148|gb|KEH30120.1| pathogenesis-related thaumatin family protein [Medicago truncatula]
Cluster-49084.185307	7.419	0.032462	1145
Cluster-49084.222179	5.5445	0.032462	884	DUF4283 domain protein [Medicago truncatula]	BP:GO:0009069; BP:GO:0006914; BP:GO:0048309; BP:GO:1902208; BP:GO:0051028; BP:GO:0000921; BP:GO:0015991; BP:GO:0015992; BP:GO:0045893; BP:GO:0006468; BP:GO:0016310; MF:GO:0004674; MF:GO:0005524; MF:GO:0003677; MF:GO:0015078; CC:GO:0016021; CC:GO:0033179; CC:GO:0005940	BP:serine family amino acid metabolic process; BP:autophagy; BP:endoplasmic reticulum inheritance; BP:regulation of bacterial-type flagellum assembly; BP:mRNA transport; BP:septin ring assembly; BP:ATP hydrolysis coupled proton transport; BP:proton transport; BP:positive regulation of transcription, DNA-templated; BP:protein phosphorylation; BP:phosphorylation; MF:protein serine/threonine kinase …
Cluster-49084.245410	-7.686	0.032462	1814	PREDICTED: zinc finger protein MAGPIE-like [Cicer arietinum]	BP:GO:0009069; BP:GO:0007178; BP:GO:0006468; BP:GO:0016310; MF:GO:0046872; MF:GO:0004675; MF:GO:0005524; CC:GO:0016020	BP:serine family amino acid metabolic process; BP:transmembrane receptor protein serine/threonine kinase signaling pathway; BP:protein phosphorylation; BP:phosphorylation; MF:metal ion binding; MF:transmembrane receptor protein serine/threonine kinase activity; MF:ATP binding; CC:membrane
Cluster-49084.263228	-7.5109	0.032462	400
Cluster-106507.2	7.4021	0.032762	800	Germin-like protein [Medicago truncatula]>gi|355521309|gb|AET01763.1| germin family 3 protein [Medicago truncatula]	MF:GO:0045735; MF:GO:0030145; CC:GO:0048046	MF:nutrient reservoir activity; MF:manganese ion binding; CC:apoplast
Cluster-49084.102837	-7.6816	0.032762	2249	Dof zinc finger protein [Medicago truncatula]>gi|355496262|gb|AES77465.1| DOF-type zinc finger DNA-binding family protein [Medicago truncatula]	BP:GO:0006355; MF:GO:0008270; MF:GO:0003677	BP:regulation of transcription, DNA-templated; MF:zinc ion binding; MF:DNA binding; CC:
Cluster-49084.119772	-7.4567	0.032762	1168	potassium outward rectifying channel protein [Medicago truncatula]	MF:GO:0005515	MF:protein binding
Cluster-49084.149321	7.6887	0.032762	2322	hypothetical protein MTR_4g071190 [Medicago truncatula]>gi|355508066|gb|AES89208.1| hypothetical protein MTR_4g071190 [Medicago truncatula]	BP:GO:0009103; BP:GO:0006012; BP:GO:0009117; BP:GO:0009225; MF:GO:0003978	BP:lipopolysaccharide biosynthetic process; BP:galactose metabolic process; BP:nucleotide metabolic process; BP:nucleotide-sugar metabolic process; MF:UDP-glucose 4-epimerase activity; CC:
Cluster-49084.150307	-5.1568	0.032762	2129	ATP-dependent chaperone ClpB [Medicago truncatula]	BP:GO:0006281; BP:GO:0006810; BP:GO:0008608; BP:GO:0006914; BP:GO:0006576; BP:GO:0006308; BP:GO:0019538; BP:GO:0002949; BP:GO:0006355; BP:GO:0007264; BP:GO:0055085; BP:GO:0030001; BP:GO:0006310; BP:GO:0007155; MF:GO:0003724; MF:GO:0008855; MF:GO:0016301; MF:GO:0008134; MF:GO:0009378; MF:GO:0005524; MF:GO:0005525; MF:GO:0046873; MF:GO:0003924; MF:GO:0003723; MF:GO:0016787; MF:GO:0016887; MF:GO:000…	BP:DNA repair; BP:transport; BP:attachment of spindle microtubules to kinetochore; BP:autophagy; BP:cellular biogenic amine metabolic process; BP:DNA catabolic process; BP:protein metabolic process; BP:tRNA threonylcarbamoyladenosine modification; BP:regulation of transcription, DNA-templated; BP:small GTPase mediated signal transduction; BP:transmembrane transport; BP:metal ion transport; BP:DNA…
Cluster-49084.160573	7.4191	0.032762	944	Cytokinin-O-glucosyltransferase [Medicago truncatula]>gi|253741119|gb|ACT34896.1| GT1 [Medicago truncatula]>gi|355498449|gb|AES79652.1| UDP-glucosyltransferase family protein [Medicago truncatula]	BP:GO:0005975; BP:GO:0008152; BP:GO:0030259; MF:GO:0016758	BP:carbohydrate metabolic process; BP:metabolic process; BP:lipid glycosylation; MF:transferase activity, transferring hexosyl groups; CC:
Cluster-49084.161322	-7.7045	0.032762	2771	PREDICTED: probable potassium transporter 17 [Cicer arietinum]	BP:GO:0071805; BP:GO:0015846; BP:GO:0006814; BP:GO:0006813; BP:GO:0015813; MF:GO:0015079; MF:GO:0015501; CC:GO:0016020; CC:GO:0016021	BP:potassium ion transmembrane transport; BP:polyamine transport; BP:sodium ion transport; BP:potassium ion transport; BP:L-glutamate transport; MF:potassium ion transmembrane transporter activity; MF:glutamate:sodium symporter activity; CC:membrane; CC:integral component of membrane
Cluster-49084.165901	7.3798	0.032762	1320	Guanine nucleotide-binding protein G(I)/G(S)/G(T) subunit beta-2 [Medicago truncatula]>gi|355478344|gb|AES59547.1| transducin/WD40 repeat protein [Medicago truncatula]	MF:GO:0005515	MF:protein binding
Cluster-49084.168660	7.3798	0.032762	1808
Cluster-49084.179033	-7.7006	0.032762	1383	Protein disulfide isomerase L-3b [Medicago truncatula]>gi|355486799|gb|AES68002.1| protein disulfide isomerase-like protein [Medicago truncatula]	BP:GO:0045454; MF:GO:0016853	BP:cell redox homeostasis; MF:isomerase activity; CC:
Cluster-49084.180597	7.4019	0.032762	1462	receptor-like kinase [Medicago truncatula]	BP:GO:0006468; MF:GO:0005524; MF:GO:0004672	BP:protein phosphorylation; MF:ATP binding; MF:protein kinase activity; CC:
Cluster-49084.219590	-7.4849	0.032762	866
Cluster-112486.0	-7.5197	0.03286	626	Serine/threonine protein kinase OXI1 [Medicago truncatula]>gi|355520922|gb|AET01376.1| Serine/Threonine-kinase OXI1-like protein [Medicago truncatula]	BP:GO:0016310; BP:GO:0006468; BP:GO:0009069; MF:GO:0004672; MF:GO:0004674; MF:GO:0005524	BP:phosphorylation; BP:protein phosphorylation; BP:serine family amino acid metabolic process; MF:protein kinase activity; MF:protein serine/threonine kinase activity; MF:ATP binding; CC:
Cluster-118106.0	3.624	0.03286	1077	phragmoplast-associated kinesin-related protein [Medicago truncatula]	BP:GO:0048870; CC:GO:0016021; CC:GO:0031514	BP:cell motility; CC:integral component of membrane; CC:motile cilium
Cluster-126395.0	7.4153	0.03286	660	hypothetical protein MTR_8g085150 [Medicago truncatula]>gi|357519053|ref|XP_003629815.1| hypothetical protein MTR_8g087050 [Medicago truncatula]>gi|355523681|gb|AET04135.1| transcription regulators protein [Medicago truncatula]>gi|388519867|gb|AFK47995.1| unknown [Medicago truncatula]	BP:GO:0030168; BP:GO:0007165; BP:GO:0051258; MF:GO:0030674; MF:GO:0005102; CC:GO:0005577	BP:platelet activation; BP:signal transduction; BP:protein polymerization; MF:protein binding, bridging; MF:receptor binding; CC:fibrinogen complex
Cluster-49084.175059	7.3811	0.032917	602	hypothetical protein MTR_5g024680 [Medicago truncatula]>gi|355513741|gb|AES95364.1| transmembrane protein, putative [Medicago truncatula]
Cluster-49084.223360	-7.4493	0.032917	266
Cluster-49084.101727	-7.6603	0.033153	1727	hypothetical protein MTR_5g021520 [Medicago truncatula]>gi|355513455|gb|AES95078.1| UPF0183 plant-like protein [Medicago truncatula]
Cluster-49084.209468	7.3877	0.033209	1061	unknown [Medicago truncatula]>gi|388509716|gb|AFK42924.1| unknown [Medicago truncatula]>gi|657393915|gb|KEH34667.1| calcium-dependent lipid-binding (CaLB domain) family protein [Medicago truncatula]	BP:GO:0030163; MF:GO:0005515	BP:protein catabolic process; MF:protein binding; CC:
Cluster-49084.131196	5.032	0.033354	3892	Callose synthase, partial [Medicago truncatula]	BP:GO:0005985; BP:GO:0005982; BP:GO:0006075; MF:GO:0003843; CC:GO:0016020; CC:GO:0000148	BP:sucrose metabolic process; BP:starch metabolic process; BP:(1->3)-beta-D-glucan biosynthetic process; MF:1,3-beta-D-glucan synthase activity; CC:membrane; CC:1,3-beta-D-glucan synthase complex
Cluster-49084.149615	5.0521	0.033494	1032	SAR DNA-binding protein-1 [Medicago truncatula]
Cluster-49084.130971	-7.4551	0.033628	2086	delta-1-pyrroline-5-carboxylate synthetase 3 [Medicago truncatula]>gi|657386740|gb|KEH29009.1| delta-1-pyrroline-5-carboxylate synthetase [Medicago truncatula]	BP:GO:0008152; BP:GO:0055114; MF:GO:0016491	BP:metabolic process; BP:oxidation-reduction process; MF:oxidoreductase activity; CC:
Cluster-49084.140748	7.3722	0.033628	1287
Cluster-49084.158610	7.6792	0.033628	1850	Exosome complex exonuclease RRP45 [Medicago truncatula]>gi|355482954|gb|AES64157.1| exosome complex exonuclease RRP41 [Medicago truncatula]	MF:GO:0004527	MF:exonuclease activity
Cluster-49084.129154	7.3702	0.03367	2640	global transcription factor group protein [Medicago truncatula]	MF:GO:0005515	MF:protein binding
Cluster-49084.101696	-7.6518	0.033682	1494	F-box and associated interaction domain protein [Medicago truncatula]	MF:GO:0005515	MF:protein binding
Cluster-49084.12143	7.3659	0.033682	2177	Sulfate transporter 3.1 [Medicago truncatula]>gi|355495520|gb|AES76723.1| sulfate/bicarbonate/oxalate exchanger and transporter sat-1 [Medicago truncatula]	BP:GO:0008272; BP:GO:0055085; MF:GO:0008271; MF:GO:0015116; CC:GO:0016021	BP:sulfate transport; BP:transmembrane transport; MF:secondary active sulfate transmembrane transporter activity; MF:sulfate transmembrane transporter activity; CC:integral component of membrane
Cluster-49084.131227	2.7471	0.033682	1108	methyl-CpG-binding domain protein, partial [Medicago truncatula]
Cluster-49084.31489	7.4059	0.033682	3147	DEAD-box ATP-dependent RNA helicase-like protein [Medicago truncatula]
Cluster-49084.87068	-7.6533	0.033682	1415	cyclin T1 [Medicago truncatula]
Cluster-49084.261939	-7.6538	0.033684	1698	animal MPPE1-like protein [Medicago truncatula]	MF:GO:0016787	MF:hydrolase activity
Cluster-49084.176575	-7.6808	0.033858	748	auxilin-like protein [Medicago truncatula]	MF:GO:0008092; CC:GO:0019898; CC:GO:0005737	MF:cytoskeletal protein binding; CC:extrinsic component of membrane; CC:cytoplasm
Cluster-49084.124480	3.3844	0.034133	2039	WD-repeat cell cycle regulatory protein [Medicago truncatula]>gi|657390101|gb|KEH31689.1| cell cycle switch protein CCS52a [Medicago truncatula]	BP:GO:0006355; MF:GO:0003700; MF:GO:0005515; CC:GO:0005634; CC:GO:0005667	BP:regulation of transcription, DNA-templated; MF:transcription factor activity, sequence-specific DNA binding; MF:protein binding; CC:nucleus; CC:transcription factor complex
Cluster-49084.143654	-7.4277	0.034133	1126	Chromatin structure-remodeling complex protein BSH [Medicago truncatula]>gi|355510961|gb|AES92103.1| chromatin structure-remodeling complex protein BSH [Medicago truncatula]	BP:GO:0006338; CC:GO:0000228	BP:chromatin remodeling; CC:nuclear chromosome
Cluster-49084.187774	7.3523	0.034133	694	zinc finger CCCH domain protein, putative [Medicago truncatula]
Cluster-49084.49892	7.4277	0.034133	1056	embryo defective 3006 protein, putative [Medicago truncatula]	BP:GO:0009072; BP:GO:0006355; BP:GO:0042207; BP:GO:0006570; MF:GO:0043565; MF:GO:0004334; MF:GO:0003700; CC:GO:0005667	BP:aromatic amino acid family metabolic process; BP:regulation of transcription, DNA-templated; BP:styrene catabolic process; BP:tyrosine metabolic process; MF:sequence-specific DNA binding; MF:fumarylacetoacetase activity; MF:transcription factor activity, sequence-specific DNA binding; CC:transcription factor complex
Cluster-49084.211525	7.3716	0.034157	764		BP:GO:0008152; MF:GO:0016758	BP:metabolic process; MF:transferase activity, transferring hexosyl groups; CC:
Cluster-49084.83982	-7.636	0.034292	506	RING/FYVE/PHD zinc finger protein, putative [Medicago truncatula]
Cluster-110508.0	-7.4169	0.034366	736	transmembrane protein, putative [Medicago truncatula]	MF:GO:0005515	MF:protein binding
Cluster-49084.189313	-7.6363	0.034366	2150	hypothetical protein MTR_1g007460 [Medicago truncatula]>gi|355477506|gb|AES58709.1| hypothetical protein MTR_1g007460 [Medicago truncatula]
Cluster-49084.24304	-7.6506	0.034366	1388
Cluster-49084.58878	-7.4494	0.034366	2575	TMV resistance protein N [Medicago truncatula]>gi|87162908|gb|ABD28703.1| TIR [Medicago truncatula]>gi|355499021|gb|AES80224.1| disease resistance protein (TIR-NBS-LRR class), putative [Medicago truncatula]	BP:GO:0007165; BP:GO:0006952; MF:GO:0005515; MF:GO:0043531; CC:GO:0005622	BP:signal transduction; BP:defense response; MF:protein binding; MF:ADP binding; CC:intracellular
Cluster-49084.73927	-7.6339	0.034366	1294	Serine/threonine protein kinase [Medicago truncatula]>gi|355517738|gb|AES99361.1| kinase 1B [Medicago truncatula]	BP:GO:0016310; BP:GO:0006468; BP:GO:0009069; MF:GO:0004674; MF:GO:0005524; MF:GO:0004672	BP:phosphorylation; BP:protein phosphorylation; BP:serine family amino acid metabolic process; MF:protein serine/threonine kinase activity; MF:ATP binding; MF:protein kinase activity; CC:
Cluster-49084.213799	7.3455	0.034445	1792	Fimbrin/plastin-like protein [Medicago truncatula]>gi|355519357|gb|AET00981.1| actin-binding calponin-like (CH) domain protein [Medicago truncatula]	MF:GO:0005515; MF:GO:0003779	MF:protein binding; MF:actin binding
Cluster-49084.173850	3.3314	0.03449	2252	Swi2/Snf2-related chromatin remodeling ATPase [Medicago truncatula]>gi|355513315|gb|AES94938.1| chromatin-remodeling complex ATPase chain, putative [Medicago truncatula]	MF:GO:0003677; MF:GO:0004386; MF:GO:0016787; MF:GO:0005524	MF:DNA binding; MF:helicase activity; MF:hydrolase activity; MF:ATP binding
Cluster-49084.168456	7.6246	0.034527	3771	vacuolar protein sorting-associated 35A-like protein [Medicago truncatula]	BP:GO:0015031; BP:GO:0042147; MF:GO:0008565; CC:GO:0030904	BP:protein transport; BP:retrograde transport, endosome to Golgi; MF:protein transporter activity; CC:retromer complex
Cluster-49084.133318	2.8217	0.03454	2968	Lipoxygenase [Medicago truncatula]>gi|355481458|gb|AES62661.1| linoleate 9S-lipoxygenase-like protein [Medicago truncatula]	BP:GO:0031408; BP:GO:0055114; MF:GO:0046872; MF:GO:0016702; MF:GO:0016165; MF:GO:0005506; MF:GO:0005515	BP:oxylipin biosynthetic process; BP:oxidation-reduction process; MF:metal ion binding; MF:oxidoreductase activity, acting on single donors with incorporation of molecular oxygen, incorporation of two atoms of oxygen; MF:linoleate 13S-lipoxygenase activity; MF:iron ion binding; MF:protein binding; CC:
Cluster-49084.116974	7.3457	0.034558	874	histone deacetylase family protein [Medicago truncatula]
Cluster-49084.118914	7.3816	0.034594	2134	enhancer of polycomb-like transcription factor protein [Medicago truncatula]	MF:GO:0003676	MF:nucleic acid binding
Cluster-49084.149688	2.7188	0.034594	1092	embryonic abundant-like protein [Medicago truncatula]
Cluster-49084.40424	7.6137	0.034594	1104	hypothetical protein MTR_2g083810 [Medicago truncatula]>gi|355485749|gb|AES66952.1| cystatin domain protein [Medicago truncatula]	MF:GO:0004869	MF:cysteine-type endopeptidase inhibitor activity
Cluster-49084.140094	7.6464	0.034604	4220	pre-mRNA splicing factor-like protein [Medicago truncatula]	BP:GO:0000398; MF:GO:0005515; CC:GO:0005634	BP:mRNA splicing, via spliceosome; MF:protein binding; CC:nucleus
Cluster-49084.121674	7.4015	0.034658	2213	Calnexin-like protein [Medicago truncatula]>gi|355524472|gb|AET04926.1| Calnexin 2 [Medicago truncatula]	BP:GO:0006457; MF:GO:0051082; MF:GO:0005509; CC:GO:0005783	BP:protein folding; MF:unfolded protein binding; MF:calcium ion binding; CC:endoplasmic reticulum
Cluster-49084.134246	-7.63	0.034658	384	unknown [Medicago truncatula]
Cluster-49084.172958	-7.63	0.034658	730	hypothetical protein MTR_2g019810 [Medicago truncatula]>gi|355483010|gb|AES64213.1| transcription termination factor family protein [Medicago truncatula]	BP:GO:0006355; MF:GO:0003690; CC:GO:0005739	BP:regulation of transcription, DNA-templated; MF:double-stranded DNA binding; CC:mitochondrion
Cluster-49084.182548	7.3518	0.034658	1635		BP:GO:0006355; MF:GO:0003700; MF:GO:0043565; CC:GO:0005667	BP:regulation of transcription, DNA-templated; MF:transcription factor activity, sequence-specific DNA binding; MF:sequence-specific DNA binding; CC:transcription factor complex
Cluster-49084.37310	7.3461	0.034658	1595	PREDICTED: uncharacterized protein LOC101514207 [Cicer arietinum]	BP:GO:0007165; BP:GO:0006914; BP:GO:0051258; BP:GO:0006606; BP:GO:0006355; BP:GO:0007049; BP:GO:0007155; BP:GO:0007094; BP:GO:0030168; MF:GO:0045502; MF:GO:0046872; MF:GO:0005515; MF:GO:0008134; MF:GO:0043565; MF:GO:0042803; MF:GO:0030674; MF:GO:0003700; MF:GO:0005198; MF:GO:0005102; CC:GO:0005577; CC:GO:0016021; CC:GO:0005882; CC:GO:0019028; CC:GO:0005667; CC:GO:0030286	BP:signal transduction; BP:autophagy; BP:protein polymerization; BP:protein import into nucleus; BP:regulation of transcription, DNA-templated; BP:cell cycle; BP:cell adhesion; BP:mitotic spindle assembly checkpoint; BP:platelet activation; MF:dynein binding; MF:metal ion binding; MF:protein binding; MF:transcription factor binding; MF:sequence-specific DNA binding; MF:protein homodimerization ac…
Cluster-49084.59132	5.2144	0.034658	1752	Na+/H+ exchanger 1 [Medicago truncatula]	BP:GO:0006885; BP:GO:0006812; BP:GO:0055085; MF:GO:0015299; CC:GO:0016021	BP:regulation of pH; BP:cation transport; BP:transmembrane transport; MF:solute:proton antiporter activity; CC:integral component of membrane
Cluster-49084.91100	7.6756	0.034658	1422	hypothetical protein MTR_2g020210 [Medicago truncatula]>gi|355483049|gb|AES64252.1| cyclin-dependent kinase [Medicago truncatula]	BP:GO:0009069; BP:GO:0016310; BP:GO:0006468; MF:GO:0004672; MF:GO:0004674; MF:GO:0005524	BP:serine family amino acid metabolic process; BP:phosphorylation; BP:protein phosphorylation; MF:protein kinase activity; MF:protein serine/threonine kinase activity; MF:ATP binding; CC:
Cluster-49084.93190	-7.4246	0.034658	821	Casein kinase-like protein [Medicago truncatula]>gi|355481850|gb|AES63053.1| casein kinase I-like protein [Medicago truncatula]	BP:GO:0006468; BP:GO:0016310; BP:GO:0009069; MF:GO:0004674; MF:GO:0005524	BP:protein phosphorylation; BP:phosphorylation; BP:serine family amino acid metabolic process; MF:protein serine/threonine kinase activity; MF:ATP binding; CC:
Cluster-49084.114902	-7.4016	0.034764	1604	ACT domain-containing protein [Medicago truncatula]>gi|355512882|gb|AES94505.1| four ACT domain ACT domain protein which protein [Medicago truncatula]	BP:GO:0008152; MF:GO:0016597	BP:metabolic process; MF:amino acid binding; CC:
Cluster-49084.130581	7.6395	0.034764	4219	L-ascorbate oxidase-like protein [Medicago truncatula]>gi|355513160|gb|AES94783.1| multi-copper oxidase-like protein [Medicago truncatula]	BP:GO:0055114; MF:GO:0005507; MF:GO:0016491	BP:oxidation-reduction process; MF:copper ion binding; MF:oxidoreductase activity; CC:
Cluster-49084.133792	-7.6507	0.034764	1826	transferring glycosyl group transferase [Medicago truncatula]
Cluster-49084.153204	-7.4016	0.034764	1850	calmodulin-domain kinase CDPK protein [Medicago truncatula]	BP:GO:0007165; BP:GO:0006355; BP:GO:0006418; MF:GO:0005509; MF:GO:0000166; MF:GO:0003677; MF:GO:0005524; MF:GO:0004812; MF:GO:0005515; CC:GO:0005737; CC:GO:0005578	BP:signal transduction; BP:regulation of transcription, DNA-templated; BP:tRNA aminoacylation for protein translation; MF:calcium ion binding; MF:nucleotide binding; MF:DNA binding; MF:ATP binding; MF:aminoacyl-tRNA ligase activity; MF:protein binding; CC:cytoplasm; CC:proteinaceous extracellular matrix
Cluster-49084.235094	7.3515	0.034764	922	Phospholipase like protein [Medicago truncatula]>gi|355524051|gb|AET04505.1| plant phospholipase-like protein [Medicago truncatula]	BP:GO:0006376; BP:GO:0009401; BP:GO:0010508; BP:GO:0006355; MF:GO:0019905; MF:GO:0003729; MF:GO:0003700; CC:GO:0016021; CC:GO:0005667; CC:GO:0005685	BP:mRNA splice site selection; BP:phosphoenolpyruvate-dependent sugar phosphotransferase system; BP:positive regulation of autophagy; BP:regulation of transcription, DNA-templated; MF:syntaxin binding; MF:mRNA binding; MF:transcription factor activity, sequence-specific DNA binding; CC:integral component of membrane; CC:transcription factor complex; CC:U1 snRNP
Cluster-49084.43437	5.0601	0.034764	861	hypothetical protein MTR_3g097180 [Medicago truncatula]	MF:GO:0003677	MF:DNA binding
Cluster-49084.43553	-7.423	0.034764	1155	zinc ion-binding protein [Medicago truncatula]	MF:GO:0008270	MF:zinc ion binding
Cluster-49084.124634	7.3322	0.034826	2822	signal recognition particle 72 kDa protein [Medicago truncatula]	BP:GO:0006614; MF:GO:0005515; MF:GO:0008312; CC:GO:0019031; CC:GO:0048500	BP:SRP-dependent cotranslational protein targeting to membrane; MF:protein binding; MF:7S RNA binding; CC:viral envelope; CC:signal recognition particle
Cluster-49084.146249	-7.6541	0.034826	2004	wound-responsive family protein [Medicago truncatula]	MF:GO:0003677	MF:DNA binding
Cluster-49084.200928	7.3321	0.034826	797	Helicase and polymerase containing protein TEBICHI [Medicago truncatula]
Cluster-49084.79960	7.3466	0.034826	2649	hypothetical protein MTR_8g106170 [Medicago truncatula]>gi|355525039|gb|AET05493.1| SWAP (suppressor-of-white-APricot)/surp domain protein [Medicago truncatula]	BP:GO:0006396; MF:GO:0003723; MF:GO:0005515	BP:RNA processing; MF:RNA binding; MF:protein binding; CC:
Cluster-49084.150337	2.7886	0.034914	595		BP:GO:0006974; BP:GO:0006352; BP:GO:0006334; BP:GO:0051726; MF:GO:0003677; MF:GO:0046982; CC:GO:0005634; CC:GO:0000786	BP:cellular response to DNA damage stimulus; BP:DNA-templated transcription, initiation; BP:nucleosome assembly; BP:regulation of cell cycle; MF:DNA binding; MF:protein heterodimerization activity; CC:nucleus; CC:nucleosome
Cluster-49084.105259	7.3332	0.03492	2983	myosin-like protein [Medicago truncatula]
Cluster-49084.149287	-7.6198	0.03492	1298	Casein kinase 2 alpha subunit [Medicago truncatula]>gi|355509520|gb|AES90662.1| casein kinase [Medicago truncatula]	BP:GO:0006468; BP:GO:0016310; BP:GO:0009069; MF:GO:0005524; MF:GO:0016773; MF:GO:0004674; MF:GO:0004672; CC:GO:0016020	BP:protein phosphorylation; BP:phosphorylation; BP:serine family amino acid metabolic process; MF:ATP binding; MF:phosphotransferase activity, alcohol group as acceptor; MF:protein serine/threonine kinase activity; MF:protein kinase activity; CC:membrane
Cluster-49084.84459	7.6211	0.03492	1261	cytochrome b5-like heme/steroid-binding domain protein [Medicago truncatula]	BP:GO:0000272; MF:GO:0030246	BP:polysaccharide catabolic process; MF:carbohydrate binding; CC:
Cluster-49084.85041	4.5119	0.03492	1954	cytochrome P450 family 78 protein [Medicago truncatula]	BP:GO:0055114; MF:GO:0020037; MF:GO:0016705; MF:GO:0005506	BP:oxidation-reduction process; MF:heme binding; MF:oxidoreductase activity, acting on paired donors, with incorporation or reduction of molecular oxygen; MF:iron ion binding; CC:
Cluster-49084.159538	-7.6199	0.035008	1114	NADH cytochrome b5 reductase [Medicago truncatula]>gi|355499768|gb|AES80971.1| NADH-cytochrome b5 reductase family protein [Medicago truncatula]>gi|388520553|gb|AFK48338.1| unknown [Medicago truncatula]	BP:GO:0015992; BP:GO:0006123; BP:GO:0055114; MF:GO:0004129; MF:GO:0016491; CC:GO:0045277	BP:proton transport; BP:mitochondrial electron transport, cytochrome c to oxygen; BP:oxidation-reduction process; MF:cytochrome-c oxidase activity; MF:oxidoreductase activity; CC:respiratory chain complex IV
[truncated: 451 more rows]

## Sheet: C03RvsT03R
Gene_id	log2FoldChange	padj	Gene Length	NR Description	Gene Ontology	Description
[truncated: 1,005 more rows]

## Sheet: C09RvsT09R
Gene_id	log2FoldChange	padj	Gene Length	NR Description	GO Ontology	Description
[truncated: 1,081 more rows]

[truncated: 8 more sheets: C03LvsC09L, T03LvsT09L, C03RvsC09R, T03RvsT09R, C03LvsC03R, C09LvsC09R, T03LvsT03R, T09LvsT09R]
