# Supplementary material for: Transcriptional profiling of two contrasting genotypes uncovers molecular mechanisms underlying salt tolerance in alfalfa
Source: Sci Rep. 2021 Mar 4;11:5210. doi: 10.1038/s41598-021-84461-w (PMC7933430; doi:10.1038/s41598-021-84461-w)
Supplement: Supplementary file 5 — Supplementary Table S5. [file 41598_2021_84461_MOESM5_ESM.xlsx]

## Sheet: C03LvsT03L
Supplementary Table S5. Summary for gene ontology (GO) enrichment analysis of DEGs
ID	ONTOLOGY	Description	pvalue	p.adjust	qvalue	-log10[Pvalue]	Count	geneID
GO:0008914	MF	leucyltransferase activity	7.79225e-05	0.0088446	0.00683609	4.10834	2	Cluster-49084.166214/Cluster-49084.131789
GO:0004416	MF	hydroxyacylglutathione hydrolase activity	0.000123701	0.0088446	0.00683609	3.90763	2	Cluster-49084.112198/Cluster-49084.116326
GO:0004571	MF	mannosyl-oligosaccharide 1,2-alpha-mannosidase activity	0.00208596	0.0745731	0.0576384	2.68069	2	Cluster-49084.154899/Cluster-49084.90749
GO:0015924	MF	mannosyl-oligosaccharide mannosidase activity	0.00208596	0.0745731	0.0576384	2.68069	2	Cluster-49084.154899/Cluster-49084.90749
GO:0016790	MF	thiolester hydrolase activity	0.00305029	0.0872382	0.0674274	2.51566	2	Cluster-49084.112198/Cluster-49084.116326
GO:0005234	MF	extracellularly glutamate-gated ion channel activity	0.00381843	0.0910059	0.0703395	2.41812	2	Cluster-49084.177422/Cluster-49084.152548
GO:0005231	MF	excitatory extracellular ligand-gated ion channel activity	0.00476609	0.0973644	0.075254	2.32184	2	Cluster-49084.177422/Cluster-49084.152548
GO:0007215	BP	glutamate receptor signaling pathway	0.000785683	0.0982104	0.0864252	3.10475	2	Cluster-49084.177422/Cluster-49084.152548
GO:0035235	BP	ionotropic glutamate receptor signaling pathway	0.000785683	0.0982104	0.0864252	3.10475	2	Cluster-49084.177422/Cluster-49084.152548
GO:0004559	MF	alpha-mannosidase activity	0.00625523	0.11043	0.0853525	2.20376	2	Cluster-49084.154899/Cluster-49084.90749
GO:0016755	MF	transferase activity, transferring amino-acyl groups	0.00695013	0.11043	0.0853525	2.15801	2	Cluster-49084.166214/Cluster-49084.131789
GO:0015923	MF	mannosidase activity	0.00870043	0.121359	0.0937999	2.06046	2	Cluster-49084.154899/Cluster-49084.90749
GO:0016846	MF	carbon-sulfur lyase activity	0.00950469	0.121359	0.0937999	2.02206	2	Cluster-49084.152548/Cluster-49084.167454
GO:0015368	MF	calcium:cation antiporter activity	0.0130553	0.121359	0.0937999	1.88421	1	Cluster-49084.88327
GO:0015369	MF	calcium:proton antiporter activity	0.0130553	0.121359	0.0937999	1.88421	1	Cluster-49084.88327
GO:0000334	MF	3-hydroxyanthranilate 3,4-dioxygenase activity	0.0141355	0.121359	0.0937999	1.84969	1	Cluster-49084.129575
GO:0004970	MF	ionotropic glutamate receptor activity	0.0181227	0.121359	0.0937999	1.74178	2	Cluster-49084.177422/Cluster-49084.152548
GO:0008066	MF	glutamate receptor activity	0.0181227	0.121359	0.0937999	1.74178	2	Cluster-49084.177422/Cluster-49084.152548
GO:0022824	MF	transmitter-gated ion channel activity	0.0181227	0.121359	0.0937999	1.74178	2	Cluster-49084.177422/Cluster-49084.152548
GO:0022835	MF	transmitter-gated channel activity	0.0181227	0.121359	0.0937999	1.74178	2	Cluster-49084.177422/Cluster-49084.152548
GO:0005135	MF	interleukin-3 receptor binding	0.0184449	0.121359	0.0937999	1.73412	1	Cluster-49084.215850
GO:0004615	MF	phosphomannomutase activity	0.0195193	0.121359	0.0937999	1.70954	1	Cluster-49084.145640
GO:0050497	MF	transferase activity, transferring alkylthio groups	0.0195193	0.121359	0.0937999	1.70954	1	Cluster-49084.191715
GO:0030594	MF	neurotransmitter receptor activity	0.0181227	0.121359	0.0937999	1.74178	2	Cluster-49084.177422/Cluster-49084.152548
GO:0050524	MF	coenzyme-B sulfoethylthiotransferase activity	0.0195193	0.121359	0.0937999	1.70954	1	Cluster-49084.191715
GO:0004348	MF	glucosylceramidase activity	0.0216646	0.125046	0.0966491	1.66425	1	Cluster-49084.162472
GO:0005230	MF	extracellular ligand-gated ion channel activity	0.0226986	0.125046	0.0966491	1.644	2	Cluster-49084.177422/Cluster-49084.152548
GO:0016805	MF	dipeptidase activity	0.0227356	0.125046	0.0966491	1.64329	1	Cluster-49084.168750
GO:0008440	MF	inositol-1,4,5-trisphosphate 3-kinase activity	0.0323216	0.16982	0.131256	1.49051	1	Cluster-49084.148284
GO:0003879	MF	ATP phosphoribosyltransferase activity	0.0344391	0.16982	0.131256	1.46295	1	Cluster-49084.142805
GO:0010309	MF	acireductone dioxygenase [iron(II)-requiring] activity	0.0344391	0.16982	0.131256	1.46295	1	Cluster-49084.129575
GO:0051139	MF	metal ion:proton antiporter activity	0.036552	0.173476	0.134082	1.43709	1	Cluster-49084.88327
GO:0004181	MF	metallocarboxypeptidase activity	0.0376067	0.173476	0.134082	1.42473	1	Cluster-49084.62243
GO:0006750	BP	glutathione biosynthetic process	0.00286584	0.17476	0.153789	2.54275	2	Cluster-49084.112198/Cluster-49084.116326
GO:0019184	BP	nonribosomal peptide biosynthetic process	0.00368509	0.17476	0.153789	2.43355	2	Cluster-49084.112198/Cluster-49084.116326
GO:0032968	BP	positive regulation of transcription elongation from RNA polymerase II promoter	0.00450453	0.17476	0.153789	2.34635	2	Cluster-49084.148824/Cluster-49084.176218
GO:0034243	BP	regulation of transcription elongation from RNA polymerase II promoter	0.00450453	0.17476	0.153789	2.34635	2	Cluster-49084.148824/Cluster-49084.176218
GO:0032786	BP	positive regulation of DNA-templated transcription, elongation	0.00489328	0.17476	0.153789	2.3104	2	Cluster-49084.148824/Cluster-49084.176218
GO:0045087	BP	innate immune response	0.00560942	0.175294	0.154259	2.25108	2	Cluster-49084.131862/Cluster-49084.130874
GO:0030337	MF	DNA polymerase processivity factor activity	0.0480913	0.180975	0.139878	1.31793	1	Cluster-49084.155824
GO:0008430	MF	selenium binding	0.0470479	0.180975	0.139878	1.32746	1	Cluster-49084.127225
GO:0004707	MF	MAP kinase activity	0.0470479	0.180975	0.139878	1.32746	1	Cluster-49084.126522
GO:0003942	MF	N-acetyl-gamma-glutamyl-phosphate reductase activity	0.0428633	0.180975	0.139878	1.36791	1	Cluster-49084.190547
GO:0003997	MF	acyl-CoA oxidase activity	0.0480913	0.180975	0.139878	1.31793	1	Cluster-49084.160956
GO:0015491	MF	cation:cation antiporter activity	0.0480913	0.180975	0.139878	1.31793	1	Cluster-49084.88327
GO:0005451	MF	monovalent cation:proton antiporter activity	0.0480913	0.180975	0.139878	1.31793	1	Cluster-49084.88327
GO:0003714	MF	transcription corepressor activity	0.0512144	0.183092	0.141514	1.29061	1	Cluster-49084.118185
GO:0004325	MF	ferrochelatase activity	0.0501745	0.183092	0.141514	1.29952	1	Cluster-49084.154425
GO:0045944	BP	positive regulation of transcription by RNA polymerase II	0.00659615	0.183226	0.161239	2.18071	2	Cluster-49084.148824/Cluster-49084.176218
GO:0030288	CC	outer membrane-bounded periplasmic space	0.00512516	0.189631	0.167242	2.29029	2	Cluster-49084.177422/Cluster-49084.152548
GO:0030313	CC	cell envelope	0.0201194	0.198247	0.174841	1.69639	2	Cluster-49084.177422/Cluster-49084.152548
GO:0005894	CC	interleukin-3 receptor complex	0.0209856	0.198247	0.174841	1.67808	1	Cluster-49084.215850
GO:0042597	CC	periplasmic space	0.0214321	0.198247	0.174841	1.66894	2	Cluster-49084.177422/Cluster-49084.152548
GO:0032784	BP	regulation of DNA-templated transcription, elongation	0.00998766	0.200446	0.176393	2.00054	2	Cluster-49084.148824/Cluster-49084.176218
GO:0009733	BP	response to auxin	0.0108722	0.200446	0.176393	1.96368	3	Cluster-49084.166214/Cluster-49084.178691/Cluster-49084.131789
GO:0002791	BP	regulation of peptide secretion	0.0128286	0.200446	0.176393	1.89182	1	Cluster-49084.169500
GO:0050708	BP	regulation of protein secretion	0.0128286	0.200446	0.176393	1.89182	1	Cluster-49084.169500
GO:0051046	BP	regulation of secretion	0.0128286	0.200446	0.176393	1.89182	1	Cluster-49084.169500
GO:1903530	BP	regulation of secretion by cell	0.0128286	0.200446	0.176393	1.89182	1	Cluster-49084.169500
GO:0019079	BP	viral genome replication	0.00954106	0.200446	0.176393	2.0204	3	Cluster-49084.131862/Cluster-49084.151416/Cluster-49084.155824
GO:0016866	MF	intramolecular transferase activity	0.058764	0.200918	0.155292	1.23089	2	Cluster-49084.112980/Cluster-49084.145640
GO:0008235	MF	metalloexopeptidase activity	0.0594933	0.200918	0.155292	1.22553	1	Cluster-49084.62243
GO:0016763	MF	transferase activity, transferring pentosyl groups	0.0613823	0.200918	0.155292	1.21196	2	Cluster-49084.154425/Cluster-49084.142805
GO:0015276	MF	ligand-gated ion channel activity	0.0640399	0.200918	0.155292	1.19355	2	Cluster-49084.177422/Cluster-49084.152548
GO:0022834	MF	ligand-gated channel activity	0.0640399	0.200918	0.155292	1.19355	2	Cluster-49084.177422/Cluster-49084.152548
GO:0031418	MF	L-ascorbic acid binding	0.0646311	0.200918	0.155292	1.18956	1	Cluster-49084.110172
GO:0005921	CC	gap junction	0.0307101	0.227255	0.200424	1.51272	1	Cluster-49084.226308
GO:0033926	MF	glycopeptide alpha-N-acetylgalactosaminidase activity	0.0758365	0.230736	0.178339	1.12012	1	Cluster-49084.185642
GO:0009226	BP	nucleotide-sugar biosynthetic process	0.0265421	0.238207	0.209622	1.57606	1	Cluster-49084.145640
GO:0009298	BP	GDP-mannose biosynthetic process	0.0265421	0.238207	0.209622	1.57606	1	Cluster-49084.145640
GO:0019673	BP	GDP-mannose metabolic process	0.0265421	0.238207	0.209622	1.57606	1	Cluster-49084.145640
GO:0006354	BP	DNA-templated transcription, elongation	0.0265772	0.238207	0.209622	1.57549	2	Cluster-49084.148824/Cluster-49084.176218
GO:0009088	BP	threonine biosynthetic process	0.0275891	0.238207	0.209622	1.55926	1	Cluster-49084.190547
GO:0002790	BP	peptide secretion	0.027632	0.238207	0.209622	1.55859	2	Cluster-49084.169500/Cluster-49084.148395
GO:0009306	BP	protein secretion	0.027632	0.238207	0.209622	1.55859	2	Cluster-49084.169500/Cluster-49084.148395
GO:0035592	BP	establishment of protein localization to extracellular region	0.027632	0.238207	0.209622	1.55859	2	Cluster-49084.169500/Cluster-49084.148395
GO:0071692	BP	protein localization to extracellular region	0.027632	0.238207	0.209622	1.55859	2	Cluster-49084.169500/Cluster-49084.148395
GO:0046655	BP	folic acid metabolic process	0.0229212	0.238207	0.209622	1.63976	2	Cluster-49084.191715/Cluster-49084.108194
GO:0006368	BP	transcription elongation from RNA polymerase II promoter	0.0175158	0.238207	0.209622	1.75657	2	Cluster-49084.148824/Cluster-49084.176218
GO:0046656	BP	folic acid biosynthetic process	0.0229212	0.238207	0.209622	1.63976	2	Cluster-49084.191715/Cluster-49084.108194
GO:0044272	BP	sulfur compound biosynthetic process	0.0163433	0.238207	0.209622	1.78666	3	Cluster-49084.190547/Cluster-49084.112198/Cluster-49084.116326
GO:0000796	CC	condensin complex	0.0391407	0.241368	0.21287	1.40737	1	Cluster-49084.228035
GO:0016634	MF	oxidoreductase activity, acting on the CH-CH group of donors, oxygen as acceptor	0.0828976	0.241926	0.186987	1.08146	1	Cluster-49084.160956
GO:0051766	MF	inositol trisphosphate kinase activity	0.0828976	0.241926	0.186987	1.08146	1	Cluster-49084.148284
GO:0050817	BP	coagulation	0.075822	0.242236	0.213168	1.1202	2	Cluster-49084.143189/Cluster-49084.130874
GO:0050878	BP	regulation of body fluid levels	0.075822	0.242236	0.213168	1.1202	2	Cluster-49084.143189/Cluster-49084.130874
GO:0070072	BP	vacuolar proton-transporting V-type ATPase complex assembly	0.0815132	0.242236	0.213168	1.08877	1	Cluster-49084.130874
GO:0034504	BP	protein localization to nucleus	0.076441	0.242236	0.213168	1.11667	2	Cluster-49084.143189/Cluster-49084.180793
GO:0051170	BP	import into nucleus	0.076441	0.242236	0.213168	1.11667	2	Cluster-49084.143189/Cluster-49084.180793
GO:0009086	BP	methionine biosynthetic process	0.077549	0.242236	0.213168	1.11042	1	Cluster-49084.190547
GO:0006749	BP	glutathione metabolic process	0.0336104	0.242236	0.213168	1.47353	2	Cluster-49084.112198/Cluster-49084.116326
GO:0007076	BP	mitotic chromosome condensation	0.0348872	0.242236	0.213168	1.45733	1	Cluster-49084.228035
GO:0006858	BP	extracellular transport	0.0359253	0.242236	0.213168	1.4446	1	Cluster-49084.143189
GO:0000045	BP	autophagosome assembly	0.0844752	0.242236	0.213168	1.07327	1	Cluster-49084.156918
GO:0045893	BP	positive regulation of transcription, DNA-templated	0.0435466	0.242236	0.213168	1.36105	2	Cluster-49084.148824/Cluster-49084.176218
GO:0045935	BP	positive regulation of nucleobase-containing compound metabolic process	0.0435466	0.242236	0.213168	1.36105	2	Cluster-49084.148824/Cluster-49084.176218
GO:0051254	BP	positive regulation of RNA metabolic process	0.0435466	0.242236	0.213168	1.36105	2	Cluster-49084.148824/Cluster-49084.176218
GO:1902680	BP	positive regulation of RNA biosynthetic process	0.0435466	0.242236	0.213168	1.36105	2	Cluster-49084.148824/Cluster-49084.176218
GO:1903508	BP	positive regulation of nucleic acid-templated transcription	0.0435466	0.242236	0.213168	1.36105	2	Cluster-49084.148824/Cluster-49084.176218
GO:0006760	BP	folic acid-containing compound metabolic process	0.0795599	0.242236	0.213168	1.09931	2	Cluster-49084.191715/Cluster-49084.108194
GO:0043650	BP	dicarboxylic acid biosynthetic process	0.0450822	0.242236	0.213168	1.346	2	Cluster-49084.191715/Cluster-49084.108194
GO:0035821	BP	modulation of process of other organism	0.079874	0.242236	0.213168	1.09759	2	Cluster-49084.131862/Cluster-49084.161603
GO:0044003	BP	modulation by symbiont of host process	0.079874	0.242236	0.213168	1.09759	2	Cluster-49084.131862/Cluster-49084.161603
GO:0051817	BP	modulation of process of other organism involved in symbiotic interaction	0.079874	0.242236	0.213168	1.09759	2	Cluster-49084.131862/Cluster-49084.161603
GO:0007599	BP	hemostasis	0.075822	0.242236	0.213168	1.1202	2	Cluster-49084.143189/Cluster-49084.130874
GO:0010628	BP	positive regulation of gene expression	0.0745889	0.242236	0.213168	1.12733	2	Cluster-49084.148824/Cluster-49084.176218
GO:0007178	BP	transmembrane receptor protein serine/threonine kinase signaling pathway	0.0705708	0.242236	0.213168	1.15137	1	Cluster-49084.126522
GO:0051236	BP	establishment of RNA localization	0.0697234	0.242236	0.213168	1.15662	2	Cluster-49084.260184/Cluster-49084.143189
GO:0009891	BP	positive regulation of biosynthetic process	0.054149	0.242236	0.213168	1.26641	2	Cluster-49084.148824/Cluster-49084.176218
GO:0010557	BP	positive regulation of macromolecule biosynthetic process	0.054149	0.242236	0.213168	1.26641	2	Cluster-49084.148824/Cluster-49084.176218
GO:0031328	BP	positive regulation of cellular biosynthetic process	0.054149	0.242236	0.213168	1.26641	2	Cluster-49084.148824/Cluster-49084.176218
GO:0009396	BP	folic acid-containing compound biosynthetic process	0.0544248	0.242236	0.213168	1.2642	2	Cluster-49084.191715/Cluster-49084.108194
GO:0042559	BP	pteridine-containing compound biosynthetic process	0.0580546	0.242236	0.213168	1.23616	2	Cluster-49084.191715/Cluster-49084.108194
GO:0007623	BP	circadian rhythm	0.0594992	0.242236	0.213168	1.22549	1	Cluster-49084.11937
GO:0016973	BP	poly(A)+ mRNA export from nucleus	0.0594992	0.242236	0.213168	1.22549	1	Cluster-49084.260184
GO:0032880	BP	regulation of protein localization	0.0635403	0.242236	0.213168	1.19695	1	Cluster-49084.169500
GO:0051223	BP	regulation of protein transport	0.0635403	0.242236	0.213168	1.19695	1	Cluster-49084.169500
GO:0070201	BP	regulation of establishment of protein localization	0.0635403	0.242236	0.213168	1.19695	1	Cluster-49084.169500
GO:0090087	BP	regulation of peptide transport	0.0635403	0.242236	0.213168	1.19695	1	Cluster-49084.169500
GO:0048511	BP	rhythmic process	0.0645479	0.242236	0.213168	1.19012	1	Cluster-49084.11937
GO:0000165	BP	MAPK cascade	0.0655544	0.242236	0.213168	1.1834	1	Cluster-49084.126522
GO:0006323	BP	DNA packaging	0.0658513	0.242236	0.213168	1.18144	2	Cluster-49084.143189/Cluster-49084.228035
GO:0006959	BP	humoral immune response	0.0685675	0.242236	0.213168	1.16388	1	Cluster-49084.130874
GO:0042381	BP	hemolymph coagulation	0.0685675	0.242236	0.213168	1.16388	1	Cluster-49084.130874
GO:0006403	BP	RNA localization	0.0697234	0.242236	0.213168	1.15662	2	Cluster-49084.260184/Cluster-49084.143189
GO:0050657	BP	nucleic acid transport	0.0697234	0.242236	0.213168	1.15662	2	Cluster-49084.260184/Cluster-49084.143189
GO:0050658	BP	RNA transport	0.0697234	0.242236	0.213168	1.15662	2	Cluster-49084.260184/Cluster-49084.143189
GO:0070070	BP	proton-transporting V-type ATPase complex assembly	0.0815132	0.242236	0.213168	1.08877	1	Cluster-49084.130874
GO:0051028	BP	mRNA transport	0.0527779	0.242236	0.213168	1.27755	2	Cluster-49084.260184/Cluster-49084.143189
GO:0006606	BP	protein import into nucleus	0.076441	0.242236	0.213168	1.11667	2	Cluster-49084.143189/Cluster-49084.180793
GO:0099536	BP	synaptic signaling	0.0527779	0.242236	0.213168	1.27755	2	Cluster-49084.177422/Cluster-49084.152548
GO:0016236	BP	macroautophagy	0.0844752	0.242236	0.213168	1.07327	1	Cluster-49084.156918
GO:0030261	BP	chromosome condensation	0.0844752	0.242236	0.213168	1.07327	1	Cluster-49084.228035
GO:1905037	BP	autophagosome organization	0.0844752	0.242236	0.213168	1.07327	1	Cluster-49084.156918
GO:0070071	BP	proton-transporting two-sector ATPase complex assembly	0.0854605	0.242236	0.213168	1.06823	1	Cluster-49084.130874
GO:0042558	BP	pteridine-containing compound metabolic process	0.0855931	0.242236	0.213168	1.06756	2	Cluster-49084.191715/Cluster-49084.108194
GO:0051173	BP	positive regulation of nitrogen compound metabolic process	0.0862361	0.242236	0.213168	1.06431	2	Cluster-49084.148824/Cluster-49084.176218
GO:0034440	BP	lipid oxidation	0.0523857	0.242236	0.213168	1.28079	1	Cluster-49084.160956
GO:0019395	BP	fatty acid oxidation	0.0523857	0.242236	0.213168	1.28079	1	Cluster-49084.160956
GO:0009062	BP	fatty acid catabolic process	0.0523857	0.242236	0.213168	1.28079	1	Cluster-49084.160956
GO:0007268	BP	chemical synaptic transmission	0.0468986	0.242236	0.213168	1.32884	2	Cluster-49084.177422/Cluster-49084.152548
GO:0098916	BP	anterograde trans-synaptic signaling	0.0468986	0.242236	0.213168	1.32884	2	Cluster-49084.177422/Cluster-49084.152548
GO:0099537	BP	trans-synaptic signaling	0.0468986	0.242236	0.213168	1.32884	2	Cluster-49084.177422/Cluster-49084.152548
GO:0006635	BP	fatty acid beta-oxidation	0.0523857	0.242236	0.213168	1.28079	1	Cluster-49084.160956
GO:0072329	BP	monocarboxylic acid catabolic process	0.0884099	0.245583	0.216113	1.0535	1	Cluster-49084.160956
GO:0098519	MF	nucleotide phosphatase activity, acting on free nucleotides	0.0869241	0.248603	0.192148	1.06086	2	Cluster-49084.143728/Cluster-49084.161790
GO:0019210	MF	kinase inhibitor activity	0.099824	0.251975	0.194754	1.00076	1	Cluster-49084.104085
GO:0016776	MF	phosphotransferase activity, phosphate group as acceptor	0.0993235	0.251975	0.194754	1.00295	2	Cluster-49084.138786/Cluster-49084.135383
GO:0004312	MF	fatty acid synthase activity	0.103761	0.251975	0.194754	0.983964	1	Cluster-49084.138396
GO:0004860	MF	protein kinase inhibitor activity	0.099824	0.251975	0.194754	1.00076	1	Cluster-49084.104085
GO:0004315	MF	3-oxoacyl-[acyl-carrier-protein] synthase activity	0.0938857	0.251975	0.194754	1.0274	1	Cluster-49084.138396
GO:0003777	MF	microtubule motor activity	0.0955866	0.251975	0.194754	1.0196	2	Cluster-49084.145253/Cluster-49084.157803
GO:0048029	MF	monosaccharide binding	0.098837	0.251975	0.194754	1.00508	1	Cluster-49084.110172
GO:0003995	MF	acyl-CoA dehydrogenase activity	0.104743	0.251975	0.194754	0.979875	1	Cluster-49084.160956
GO:0030269	MF	tetrahydromethanopterin S-methyltransferase activity	0.105724	0.251975	0.194754	0.975828	1	Cluster-49084.108194
GO:0042086	MF	5-methyl-5,6,7,8-tetrahydromethanopterin-dependent methyltransferase activity	0.105724	0.251975	0.194754	0.975828	1	Cluster-49084.108194
GO:0023014	BP	signal transduction by protein phosphorylation	0.0942805	0.259012	0.227931	1.02558	1	Cluster-49084.126522
GO:0007033	BP	vacuole organization	0.0972018	0.261295	0.22994	1.01233	1	Cluster-49084.156918
GO:0030436	BP	asexual sporulation	0.0962291	0.261295	0.22994	1.01669	1	Cluster-49084.177422
GO:0042060	BP	wound healing	0.100065	0.26613	0.234195	0.999718	2	Cluster-49084.143189/Cluster-49084.130874
GO:2001070	MF	starch binding	0.115471	0.266329	0.205849	0.937526	1	Cluster-49084.143954
GO:0016161	MF	beta-amylase activity	0.114501	0.266329	0.205849	0.94119	1	Cluster-49084.140270
GO:0047134	MF	protein-disulfide reductase activity	0.138437	0.274882	0.212459	0.858747	1	Cluster-49084.140248
GO:0140103	MF	catalytic activity, acting on a glycoprotein	0.139381	0.274882	0.212459	0.855796	1	Cluster-49084.185642
GO:0004722	MF	protein serine/threonine phosphatase activity	0.140324	0.274882	0.212459	0.852868	1	Cluster-49084.158396
GO:0015116	MF	sulfate transmembrane transporter activity	0.137492	0.274882	0.212459	0.861722	1	Cluster-49084.123057
GO:0046961	MF	proton-transporting ATPase activity, rotational mechanism	0.133702	0.274882	0.212459	0.873862	1	Cluster-49084.138786
GO:0044769	MF	ATPase activity, coupled to transmembrane movement of ions, rotational mechanism	0.133702	0.274882	0.212459	0.873862	1	Cluster-49084.138786
GO:0016782	MF	transferase activity, transferring sulfur-containing groups	0.132752	0.274882	0.212459	0.876959	1	Cluster-49084.191715
GO:0019887	MF	protein kinase regulator activity	0.137492	0.274882	0.212459	0.861722	1	Cluster-49084.104085
GO:0008172	MF	S-methyltransferase activity	0.138437	0.274882	0.212459	0.858747	1	Cluster-49084.108194
GO:0016868	MF	intramolecular transferase activity, phosphotransferases	0.121269	0.274882	0.212459	0.91625	1	Cluster-49084.145640
GO:0008982	MF	protein-N(PI)-phosphohistidine-sugar phosphotransferase activity	0.127986	0.274882	0.212459	0.892839	1	Cluster-49084.183939
GO:0007167	BP	enzyme linked receptor protein signaling pathway	0.109753	0.279982	0.246384	0.959584	1	Cluster-49084.126522
GO:0035383	BP	thioester metabolic process	0.109753	0.279982	0.246384	0.959584	1	Cluster-49084.160956
GO:0048309	BP	endoplasmic reticulum inheritance	0.108794	0.279982	0.246384	0.963397	1	Cluster-49084.143189
GO:0006637	BP	acyl-CoA metabolic process	0.109753	0.279982	0.246384	0.959584	1	Cluster-49084.160956
GO:0070851	MF	growth factor receptor binding	0.145023	0.280248	0.216607	0.838562	1	Cluster-49084.215850
GO:0015252	MF	proton channel activity	0.153418	0.281266	0.217394	0.814124	1	Cluster-49084.138786
GO:0016762	MF	xyloglucan:xyloglucosyl transferase activity	0.153418	0.281266	0.217394	0.814124	1	Cluster-49084.260819
GO:0046933	MF	proton-transporting ATP synthase activity, rotational mechanism	0.153418	0.281266	0.217394	0.814124	1	Cluster-49084.138786
GO:0016668	MF	oxidoreductase activity, acting on a sulfur group of donors, NAD(P) as acceptor	0.150629	0.281266	0.217394	0.822091	1	Cluster-49084.140248
GO:0001897	BP	cytolysis by symbiont of host cells	0.112625	0.281562	0.247774	0.948366	1	Cluster-49084.147150
GO:0019836	BP	hemolysis by symbiont of host erythrocytes	0.112625	0.281562	0.247774	0.948366	1	Cluster-49084.147150
GO:1901682	MF	sulfur compound transmembrane transporter activity	0.156198	0.282738	0.218532	0.806324	1	Cluster-49084.123057
GO:0016160	MF	amylase activity	0.160811	0.28745	0.222173	0.793684	1	Cluster-49084.140270
GO:0048308	BP	organelle inheritance	0.116439	0.288216	0.25363	0.9339	1	Cluster-49084.143189
GO:0001907	BP	killing by symbiont of host cells	0.118341	0.290051	0.255245	0.926866	1	Cluster-49084.147150
GO:0003950	MF	NAD+ ADP-ribosyltransferase activity	0.166314	0.291629	0.225403	0.779071	1	Cluster-49084.154425
GO:0009982	MF	pseudouridine synthase activity	0.167228	0.291629	0.225403	0.776692	1	Cluster-49084.112980
GO:0051801	BP	cytolysis in other organism involved in symbiotic interaction	0.127786	0.307179	0.270317	0.893516	1	Cluster-49084.147150
GO:0052331	BP	hemolysis in other organism involved in symbiotic interaction	0.127786	0.307179	0.270317	0.893516	1	Cluster-49084.147150
GO:0044179	BP	hemolysis in other organism	0.131536	0.310254	0.273023	0.880954	1	Cluster-49084.147150
GO:0051715	BP	cytolysis in other organism	0.132472	0.310254	0.273023	0.877878	1	Cluster-49084.147150
GO:0051883	BP	killing of cells in other organism involved in symbiotic interaction	0.133406	0.310254	0.273023	0.874826	1	Cluster-49084.147150
GO:0008272	BP	sulfate transport	0.135271	0.310254	0.273023	0.868797	1	Cluster-49084.123057
GO:0009097	BP	isoleucine biosynthetic process	0.135271	0.310254	0.273023	0.868797	1	Cluster-49084.190547
GO:0009360	CC	DNA polymerase III complex	0.101788	0.316839	0.279431	0.992305	1	Cluster-49084.161790
GO:0070161	CC	anchoring junction	0.100665	0.316839	0.279431	0.997122	1	Cluster-49084.226308
GO:0009522	CC	photosystem I	0.0988101	0.316839	0.279431	1.0052	2	Cluster-49084.176218/Cluster-49084.232662
GO:0005911	CC	cell-cell junction	0.0640003	0.316839	0.279431	1.19382	1	Cluster-49084.226308
GO:0005835	CC	fatty acid synthase complex	0.11736	0.316839	0.279431	0.930482	1	Cluster-49084.138396
GO:0030286	CC	dynein complex	0.119573	0.316839	0.279431	0.922368	2	Cluster-49084.180793/Cluster-49084.215850
GO:0008023	CC	transcription elongation factor complex	0.128319	0.316839	0.279431	0.89171	1	Cluster-49084.176218
GO:0009357	CC	protein-N(PI)-phosphohistidine-sugar phosphotransferase complex	0.144506	0.316839	0.279431	0.840114	1	Cluster-49084.183939
GO:0043235	CC	receptor complex	0.145575	0.316839	0.279431	0.836914	1	Cluster-49084.215850
GO:0098802	CC	plasma membrane signaling receptor complex	0.145575	0.316839	0.279431	0.836914	1	Cluster-49084.215850
GO:0033178	CC	proton-transporting two-sector ATPase complex, catalytic domain	0.114283	0.316839	0.279431	0.942019	2	Cluster-49084.138786/Cluster-49084.109247
GO:0008378	MF	galactosyltransferase activity	0.187969	0.319995	0.247328	0.725914	1	Cluster-49084.122068
GO:0004127	MF	cytidylate kinase activity	0.186186	0.319995	0.247328	0.730053	1	Cluster-49084.135383
GO:0031640	BP	killing of cells of other organism	0.141767	0.322198	0.283534	0.848425	1	Cluster-49084.147150
GO:0019083	BP	viral transcription	0.143614	0.323456	0.284641	0.842802	1	Cluster-49084.135383
GO:0006275	BP	regulation of DNA replication	0.145458	0.324682	0.28572	0.837264	1	Cluster-49084.130874
GO:0009678	MF	pyrophosphate hydrolysis-driven proton transmembrane transporter activity	0.195945	0.325815	0.251826	0.707866	1	Cluster-49084.138786
GO:0047746	MF	chlorophyllase activity	0.195063	0.325815	0.251826	0.709826	1	Cluster-49084.191715
GO:0030054	CC	cell junction	0.159346	0.327545	0.288873	0.797658	1	Cluster-49084.226308
GO:0000097	BP	sulfur amino acid biosynthetic process	0.150049	0.331966	0.29213	0.823768	1	Cluster-49084.190547
GO:0001906	BP	cell killing	0.151878	0.333066	0.293098	0.818505	1	Cluster-49084.147150
GO:0072348	BP	sulfur compound transport	0.153704	0.334139	0.294042	0.813315	1	Cluster-49084.123057
GO:0004020	MF	adenylylsulfate kinase activity	0.205588	0.33792	0.261182	0.687003	1	Cluster-49084.135383
GO:0015299	MF	solute:proton antiporter activity	0.217694	0.342091	0.264406	0.662153	1	Cluster-49084.88327
GO:0015298	MF	solute:cation antiporter activity	0.217694	0.342091	0.264406	0.662153	1	Cluster-49084.88327
GO:0019829	MF	ATPase-coupled cation transmembrane transporter activity	0.215116	0.342091	0.264406	0.667328	1	Cluster-49084.138786
GO:0019843	MF	rRNA binding	0.210799	0.342091	0.264406	0.676132	1	Cluster-49084.106700
GO:0009085	BP	lysine biosynthetic process	0.204986	0.344525	0.303182	0.688275	1	Cluster-49084.190547
GO:0046149	BP	pigment catabolic process	0.198964	0.344525	0.303182	0.701225	1	Cluster-49084.191715
GO:0051168	BP	nuclear export	0.192897	0.344525	0.303182	0.714674	1	Cluster-49084.260184
GO:0015996	BP	chlorophyll catabolic process	0.192027	0.344525	0.303182	0.716638	1	Cluster-49084.191715
GO:0006405	BP	RNA export from nucleus	0.191155	0.344525	0.303182	0.718614	1	Cluster-49084.260184
GO:0046451	BP	diaminopimelate metabolic process	0.190283	0.344525	0.303182	0.7206	1	Cluster-49084.190547
GO:0009089	BP	lysine biosynthetic process via diaminopimelate	0.190283	0.344525	0.303182	0.7206	1	Cluster-49084.190547
GO:0019087	BP	transformation of host cell by virus	0.186784	0.344525	0.303182	0.728659	1	Cluster-49084.161603
GO:0000105	BP	histidine biosynthetic process	0.186784	0.344525	0.303182	0.728659	1	Cluster-49084.142805
GO:0051607	BP	defense response to virus	0.18239	0.344525	0.303182	0.738999	1	Cluster-49084.131862
GO:0006555	BP	methionine metabolic process	0.18239	0.344525	0.303182	0.738999	1	Cluster-49084.190547
GO:0009061	BP	anaerobic respiration	0.177972	0.344525	0.303182	0.749648	1	Cluster-49084.108194
GO:0002252	BP	immune effector process	0.193767	0.344525	0.303182	0.712721	1	Cluster-49084.131862
GO:0071427	BP	mRNA-containing ribonucleoprotein complex export from nucleus	0.177086	0.344525	0.303182	0.751816	1	Cluster-49084.260184
GO:0071166	BP	ribonucleoprotein complex localization	0.177086	0.344525	0.303182	0.751816	1	Cluster-49084.260184
GO:0043447	BP	alkane biosynthetic process	0.177086	0.344525	0.303182	0.751816	1	Cluster-49084.108194
GO:0015975	BP	energy derivation by oxidation of reduced inorganic compounds	0.177086	0.344525	0.303182	0.751816	1	Cluster-49084.108194
GO:0015948	BP	methanogenesis	0.177086	0.344525	0.303182	0.751816	1	Cluster-49084.108194
GO:0006611	BP	protein export from nucleus	0.177086	0.344525	0.303182	0.751816	1	Cluster-49084.260184
GO:0006406	BP	mRNA export from nucleus	0.177086	0.344525	0.303182	0.751816	1	Cluster-49084.260184
GO:0009082	BP	branched-chain amino acid biosynthetic process	0.174421	0.344525	0.303182	0.758401	1	Cluster-49084.190547
GO:0009432	BP	SOS response	0.164576	0.344525	0.303182	0.783633	1	Cluster-49084.135383
GO:0043934	BP	sporulation	0.162774	0.344525	0.303182	0.788415	1	Cluster-49084.177422
GO:0098586	BP	cellular response to virus	0.161871	0.344525	0.303182	0.79083	1	Cluster-49084.131862
GO:0071426	BP	ribonucleoprotein complex export from nucleus	0.177086	0.344525	0.303182	0.751816	1	Cluster-49084.260184
GO:0031503	BP	protein-containing complex localization	0.199827	0.344525	0.303182	0.699345	1	Cluster-49084.260184
GO:0001522	BP	pseudouridine synthesis	0.199827	0.344525	0.303182	0.699345	1	Cluster-49084.112980
GO:0015743	BP	malate transport	0.216896	0.344525	0.303182	0.663749	1	Cluster-49084.152785
GO:0006566	BP	threonine metabolic process	0.21774	0.344525	0.303182	0.662062	1	Cluster-49084.190547
GO:0019835	BP	cytolysis	0.216896	0.344525	0.303182	0.663749	1	Cluster-49084.147150
GO:0007029	BP	endoplasmic reticulum organization	0.200689	0.344525	0.303182	0.697475	1	Cluster-49084.143189
GO:0043446	BP	cellular alkane metabolic process	0.214359	0.344525	0.303182	0.668859	1	Cluster-49084.108194
GO:0033015	BP	tetrapyrrole catabolic process	0.214359	0.344525	0.303182	0.668859	1	Cluster-49084.191715
GO:0015947	BP	methane metabolic process	0.214359	0.344525	0.303182	0.668859	1	Cluster-49084.108194
GO:0006787	BP	porphyrin-containing compound catabolic process	0.214359	0.344525	0.303182	0.668859	1	Cluster-49084.191715
GO:0051187	BP	cofactor catabolic process	0.215205	0.344525	0.303182	0.667147	1	Cluster-49084.191715
GO:0019080	BP	viral gene expression	0.213511	0.344525	0.303182	0.670579	1	Cluster-49084.135383
GO:0055067	BP	monovalent inorganic cation homeostasis	0.212663	0.344525	0.303182	0.672308	1	Cluster-49084.88327
GO:0006885	BP	regulation of pH	0.212663	0.344525	0.303182	0.672308	1	Cluster-49084.88327
GO:0052803	BP	imidazole-containing compound metabolic process	0.208407	0.344525	0.303182	0.681087	1	Cluster-49084.142805
GO:0006547	BP	histidine metabolic process	0.208407	0.344525	0.303182	0.681087	1	Cluster-49084.142805
GO:0000103	BP	sulfate assimilation	0.202411	0.344525	0.303182	0.693766	1	Cluster-49084.135383
GO:0051049	BP	regulation of transport	0.213511	0.344525	0.303182	0.670579	1	Cluster-49084.169500
GO:0045261	CC	proton-transporting ATP synthase complex, catalytic core F(1)	0.177025	0.344733	0.304032	0.751966	1	Cluster-49084.138786
GO:0015740	BP	C4-dicarboxylate transport	0.225294	0.349381	0.307455	0.64725	1	Cluster-49084.152785
GO:0031668	BP	cellular response to extracellular stimulus	0.226129	0.349381	0.307455	0.645643	1	Cluster-49084.135383
GO:0071496	BP	cellular response to external stimulus	0.226129	0.349381	0.307455	0.645643	1	Cluster-49084.135383
GO:0000070	BP	mitotic sister chromatid segregation	0.227796	0.349381	0.307455	0.642453	1	Cluster-49084.228035
GO:0000819	BP	sister chromatid segregation	0.227796	0.349381	0.307455	0.642453	1	Cluster-49084.228035
GO:0005643	CC	nuclear pore	0.191308	0.353919	0.312133	0.718268	1	Cluster-49084.260184
GO:0009991	BP	response to extracellular stimulus	0.234429	0.357362	0.314479	0.629988	1	Cluster-49084.135383
GO:0045859	BP	regulation of protein kinase activity	0.239367	0.357421	0.314531	0.620935	1	Cluster-49084.104085
GO:0044242	BP	cellular lipid catabolic process	0.240187	0.357421	0.314531	0.61945	1	Cluster-49084.160956
GO:0043549	BP	regulation of kinase activity	0.239367	0.357421	0.314531	0.620935	1	Cluster-49084.104085
GO:0051338	BP	regulation of transferase activity	0.239367	0.357421	0.314531	0.620935	1	Cluster-49084.104085
GO:0019207	MF	kinase regulator activity	0.233832	0.359549	0.277899	0.631095	1	Cluster-49084.104085
GO:0015171	MF	amino acid transmembrane transporter activity	0.233832	0.359549	0.277899	0.631095	1	Cluster-49084.108194
GO:0140014	BP	mitotic nuclear division	0.245088	0.362556	0.319049	0.610678	1	Cluster-49084.228035
GO:0016116	BP	carotenoid metabolic process	0.254796	0.363994	0.320315	0.593808	1	Cluster-49084.169500
GO:0016109	BP	tetraterpenoid biosynthetic process	0.254796	0.363994	0.320315	0.593808	1	Cluster-49084.169500
GO:0019068	BP	virion assembly	0.254796	0.363994	0.320315	0.593808	1	Cluster-49084.169500
GO:0019497	BP	hexachlorocyclohexane metabolic process	0.252381	0.363994	0.320315	0.597944	1	Cluster-49084.158160
GO:0016108	BP	tetraterpenoid metabolic process	0.254796	0.363994	0.320315	0.593808	1	Cluster-49084.169500
GO:0016117	BP	carotenoid biosynthetic process	0.254796	0.363994	0.320315	0.593808	1	Cluster-49084.169500
GO:0015144	MF	carbohydrate transmembrane transporter activity	0.243854	0.367065	0.283708	0.61287	1	Cluster-49084.183939
GO:0008083	MF	growth factor activity	0.243854	0.367065	0.283708	0.61287	1	Cluster-49084.215850
GO:0001932	BP	regulation of protein phosphorylation	0.258804	0.36762	0.323505	0.587029	1	Cluster-49084.104085
GO:0003697	MF	single-stranded DNA binding	0.247166	0.368174	0.284566	0.607012	1	Cluster-49084.135383
GO:0033865	BP	nucleoside bisphosphate metabolic process	0.26438	0.368296	0.324101	0.577771	1	Cluster-49084.160956
GO:0033875	BP	ribonucleoside bisphosphate metabolic process	0.26438	0.368296	0.324101	0.577771	1	Cluster-49084.160956
GO:0034032	BP	purine nucleoside bisphosphate metabolic process	0.26438	0.368296	0.324101	0.577771	1	Cluster-49084.160956
GO:0006835	BP	dicarboxylic acid transport	0.265173	0.368296	0.324101	0.57647	1	Cluster-49084.152785
GO:0045735	MF	nutrient reservoir activity	0.256198	0.370064	0.286027	0.591423	1	Cluster-49084.129575
GO:0003993	MF	acid phosphatase activity	0.256198	0.370064	0.286027	0.591423	1	Cluster-49084.158160
GO:0016151	MF	nickel cation binding	0.253746	0.370064	0.286027	0.595601	1	Cluster-49084.167454
GO:0042197	BP	halogenated hydrocarbon metabolic process	0.271488	0.372923	0.328172	0.566249	1	Cluster-49084.158160
GO:0042196	BP	chlorinated hydrocarbon metabolic process	0.271488	0.372923	0.328172	0.566249	1	Cluster-49084.158160
GO:0005777	CC	peroxisome	0.249796	0.373994	0.329839	0.602414	1	Cluster-49084.160956
GO:0042579	CC	microbody	0.249796	0.373994	0.329839	0.602414	1	Cluster-49084.160956
GO:0008287	CC	protein serine/threonine phosphatase complex	0.266513	0.373994	0.329839	0.574281	1	Cluster-49084.158396
GO:1903293	CC	phosphatase complex	0.266513	0.373994	0.329839	0.574281	1	Cluster-49084.158396
GO:0005635	CC	nuclear envelope	0.272915	0.373994	0.329839	0.563973	1	Cluster-49084.260184
GO:0048046	CC	apoplast	0.272915	0.373994	0.329839	0.563973	1	Cluster-49084.260819
GO:0044815	CC	DNA packaging complex	0.251672	0.373994	0.329839	0.599165	1	Cluster-49084.228035
GO:0050145	MF	nucleoside monophosphate kinase activity	0.26189	0.374503	0.289458	0.58188	1	Cluster-49084.135383
GO:0006687	BP	glycosphingolipid metabolic process	0.276189	0.376317	0.331159	0.558794	1	Cluster-49084.162472
GO:0000272	BP	polysaccharide catabolic process	0.276969	0.376317	0.331159	0.557568	1	Cluster-49084.140270
GO:0006544	BP	glycine metabolic process	0.278528	0.376389	0.331222	0.555131	1	Cluster-49084.190547
GO:0042625	MF	ATPase-coupled ion transmembrane transporter activity	0.267539	0.376577	0.291061	0.572612	1	Cluster-49084.138786
GO:0003712	MF	transcription coregulator activity	0.302076	0.376577	0.291061	0.519884	1	Cluster-49084.118185
GO:0005342	MF	organic acid transmembrane transporter activity	0.302842	0.376577	0.291061	0.518784	1	Cluster-49084.108194
GO:0008948	MF	oxaloacetate decarboxylase activity	0.273145	0.376577	0.291061	0.563607	1	Cluster-49084.129606
GO:0031683	MF	G-protein beta/gamma-subunit complex binding	0.273145	0.376577	0.291061	0.563607	1	Cluster-49084.142510
GO:0005126	MF	cytokine receptor binding	0.273942	0.376577	0.291061	0.562341	1	Cluster-49084.215850
GO:0046943	MF	carboxylic acid transmembrane transporter activity	0.302842	0.376577	0.291061	0.518784	1	Cluster-49084.108194
GO:0008855	MF	exodeoxyribonuclease VII activity	0.285799	0.376577	0.291061	0.543939	1	Cluster-49084.143189
GO:0016881	MF	acid-amino acid ligase activity	0.284229	0.376577	0.291061	0.546331	1	Cluster-49084.133512
GO:0015085	MF	calcium ion transmembrane transporter activity	0.293596	0.376577	0.291061	0.532249	1	Cluster-49084.88327
GO:0000155	MF	phosphorelay sensor kinase activity	0.299004	0.376577	0.291061	0.524323	1	Cluster-49084.112005
GO:0140299	MF	small molecule sensor activity	0.299004	0.376577	0.291061	0.524323	1	Cluster-49084.112005
GO:0004529	MF	exodeoxyribonuclease activity	0.301309	0.376577	0.291061	0.520987	1	Cluster-49084.143189
GO:0016895	MF	exodeoxyribonuclease activity, producing 5'-phosphomonoesters	0.301309	0.376577	0.291061	0.520987	1	Cluster-49084.143189
GO:0003916	MF	DNA topoisomerase activity	0.292044	0.376577	0.291061	0.534552	1	Cluster-49084.130874
GO:0000278	BP	mitotic cell cycle	0.283184	0.378588	0.333157	0.547932	1	Cluster-49084.228035
GO:1903047	BP	mitotic cell cycle process	0.283184	0.378588	0.333157	0.547932	1	Cluster-49084.228035
GO:0030168	BP	platelet activation	0.28704	0.381703	0.335898	0.542057	1	Cluster-49084.143189
GO:0042325	BP	regulation of phosphorylation	0.288578	0.381716	0.33591	0.539738	1	Cluster-49084.104085
GO:0006265	BP	DNA topological change	0.292406	0.38273	0.336802	0.534014	1	Cluster-49084.130874
GO:0006367	BP	transcription initiation from RNA polymerase II promoter	0.290877	0.38273	0.336802	0.536291	1	Cluster-49084.176218
GO:0009225	BP	nucleotide-sugar metabolic process	0.294693	0.383715	0.337669	0.53063	1	Cluster-49084.145640
GO:0000096	BP	sulfur amino acid metabolic process	0.311243	0.388042	0.341477	0.506901	1	Cluster-49084.190547
GO:0006563	BP	L-serine metabolic process	0.300001	0.388042	0.341477	0.522877	1	Cluster-49084.190547
GO:0006783	BP	heme biosynthetic process	0.30151	0.388042	0.341477	0.520698	1	Cluster-49084.154425
GO:0032879	BP	regulation of localization	0.307515	0.388042	0.341477	0.512133	1	Cluster-49084.169500
GO:0006665	BP	sphingolipid metabolic process	0.309009	0.388042	0.341477	0.510029	1	Cluster-49084.162472
GO:0009615	BP	response to virus	0.309009	0.388042	0.341477	0.510029	1	Cluster-49084.131862
GO:0008283	BP	cell population proliferation	0.311243	0.388042	0.341477	0.506901	1	Cluster-49084.215850
GO:0031399	BP	regulation of protein modification process	0.311243	0.388042	0.341477	0.506901	1	Cluster-49084.104085
GO:0042133	BP	neurotransmitter metabolic process	0.311986	0.388042	0.341477	0.505865	1	Cluster-49084.190547
GO:0007596	BP	blood coagulation	0.317901	0.390487	0.343629	0.497707	1	Cluster-49084.143189
GO:0001505	BP	regulation of neurotransmitter levels	0.317901	0.390487	0.343629	0.497707	1	Cluster-49084.190547
GO:0010256	BP	endomembrane system organization	0.318637	0.390487	0.343629	0.496703	1	Cluster-49084.143189
GO:0050136	MF	NADH dehydrogenase (quinone) activity	0.325433	0.391067	0.30226	0.487538	1	Cluster-49084.138786
GO:0008137	MF	NADH dehydrogenase (ubiquinone) activity	0.325433	0.391067	0.30226	0.487538	1	Cluster-49084.138786
GO:0016620	MF	oxidoreductase activity, acting on the aldehyde or oxo group of donors, NAD or NADP as acceptor	0.324692	0.391067	0.30226	0.488529	1	Cluster-49084.190547
GO:0004930	MF	G protein-coupled receptor activity	0.317985	0.391067	0.30226	0.497594	1	Cluster-49084.152548
GO:0042168	BP	heme metabolic process	0.32084	0.391147	0.344209	0.493711	1	Cluster-49084.154425
GO:0009067	BP	aspartate family amino acid biosynthetic process	0.322305	0.391147	0.344209	0.491733	1	Cluster-49084.190547
GO:0003333	BP	amino acid transmembrane transport	0.326681	0.394542	0.347197	0.485876	1	Cluster-49084.108194
GO:0000280	BP	nuclear division	0.329582	0.396133	0.348597	0.482036	1	Cluster-49084.228035
GO:0072509	MF	divalent inorganic cation transmembrane transporter activity	0.350872	0.40082	0.309799	0.454851	1	Cluster-49084.88327
GO:0031406	MF	carboxylic acid binding	0.357964	0.40082	0.309799	0.44616	1	Cluster-49084.110172
GO:0015103	MF	inorganic anion transmembrane transporter activity	0.353008	0.40082	0.309799	0.452215	1	Cluster-49084.123057
GO:0005096	MF	GTPase activator activity	0.348014	0.40082	0.309799	0.458403	1	Cluster-49084.152385
GO:0015081	MF	sodium ion transmembrane transporter activity	0.388938	0.40082	0.309799	0.41012	1	Cluster-49084.129606
GO:0003954	MF	NADH dehydrogenase activity	0.340813	0.40082	0.309799	0.467484	1	Cluster-49084.138786
GO:0019205	MF	nucleobase-containing compound kinase activity	0.340089	0.40082	0.309799	0.468408	1	Cluster-49084.135383
GO:0043177	MF	organic acid binding	0.357964	0.40082	0.309799	0.44616	1	Cluster-49084.110172
GO:0008514	MF	organic anion transmembrane transporter activity	0.344423	0.40082	0.309799	0.462907	1	Cluster-49084.108194
GO:0004673	MF	protein histidine kinase activity	0.371918	0.40082	0.309799	0.429553	1	Cluster-49084.112005
GO:0071949	MF	FAD binding	0.386245	0.40082	0.309799	0.413137	1	Cluster-49084.169500
GO:0004721	MF	phosphoprotein phosphatase activity	0.372608	0.40082	0.309799	0.428748	1	Cluster-49084.158396
GO:0016796	MF	exonuclease activity, active with either ribo- or deoxyribonucleic acids and producing 5'-phosphomonoesters	0.375359	0.40082	0.309799	0.425553	1	Cluster-49084.143189
GO:0030247	MF	polysaccharide binding	0.378099	0.40082	0.309799	0.422395	1	Cluster-49084.143954
GO:0030674	MF	protein-macromolecule adaptor activity	0.380145	0.40082	0.309799	0.42005	1	Cluster-49084.143189
GO:0060090	MF	molecular adaptor activity	0.380145	0.40082	0.309799	0.42005	1	Cluster-49084.143189
GO:0008080	MF	N-acetyltransferase activity	0.384219	0.40082	0.309799	0.415421	1	Cluster-49084.198497
GO:0050661	MF	NADP binding	0.384895	0.40082	0.309799	0.414658	1	Cluster-49084.190547
GO:0030695	MF	GTPase regulator activity	0.389609	0.40082	0.309799	0.409371	1	Cluster-49084.152385
GO:0016775	MF	phosphotransferase activity, nitrogenous group as acceptor	0.371918	0.40082	0.309799	0.429553	1	Cluster-49084.112005
GO:0042726	BP	flavin-containing compound metabolic process	0.343196	0.40093	0.352818	0.464458	1	Cluster-49084.158160
GO:0006614	BP	SRP-dependent cotranslational protein targeting to membrane	0.342486	0.40093	0.352818	0.465357	1	Cluster-49084.143728
GO:0045047	BP	protein targeting to ER	0.342486	0.40093	0.352818	0.465357	1	Cluster-49084.143728
GO:0072599	BP	establishment of protein localization to endoplasmic reticulum	0.342486	0.40093	0.352818	0.465357	1	Cluster-49084.143728
GO:0001775	BP	cell activation	0.343196	0.40093	0.352818	0.464458	1	Cluster-49084.143189
GO:0006771	BP	riboflavin metabolic process	0.343196	0.40093	0.352818	0.464458	1	Cluster-49084.158160
GO:0019220	BP	regulation of phosphate metabolic process	0.348142	0.402942	0.354589	0.458244	1	Cluster-49084.104085
GO:0051174	BP	regulation of phosphorus metabolic process	0.348142	0.402942	0.354589	0.458244	1	Cluster-49084.104085
GO:0016903	MF	oxidoreductase activity, acting on the aldehyde or oxo group of donors	0.395616	0.404094	0.312329	0.402726	1	Cluster-49084.190547
GO:0005577	CC	fibrinogen complex	0.324721	0.414299	0.365385	0.488489	1	Cluster-49084.143189
GO:0009318	CC	exodeoxyribonuclease VII complex	0.318771	0.414299	0.365385	0.496522	1	Cluster-49084.143189
GO:0006779	BP	porphyrin-containing compound biosynthetic process	0.402113	0.414899	0.365111	0.395651	1	Cluster-49084.154425
GO:0030258	BP	lipid modification	0.371646	0.414899	0.365111	0.429871	1	Cluster-49084.160956
GO:0098656	BP	anion transmembrane transport	0.396922	0.414899	0.365111	0.401295	1	Cluster-49084.108194
GO:0006744	BP	ubiquinone biosynthetic process	0.39627	0.414899	0.365111	0.402009	1	Cluster-49084.138786
GO:0006743	BP	ubiquinone metabolic process	0.39627	0.414899	0.365111	0.402009	1	Cluster-49084.138786
GO:0006613	BP	cotranslational protein targeting to membrane	0.392999	0.414899	0.365111	0.405608	1	Cluster-49084.143728
GO:0006120	BP	mitochondrial electron transport, NADH to ubiquinone	0.389711	0.414899	0.365111	0.409258	1	Cluster-49084.138786
GO:1905039	BP	carboxylic acid transmembrane transport	0.385077	0.414899	0.365111	0.414452	1	Cluster-49084.108194
GO:0006865	BP	amino acid transport	0.382414	0.414899	0.365111	0.417466	1	Cluster-49084.108194
GO:0015698	BP	inorganic anion transport	0.402113	0.414899	0.365111	0.395651	1	Cluster-49084.123057
GO:0000902	BP	cell morphogenesis	0.381746	0.414899	0.365111	0.418225	1	Cluster-49084.260184
GO:0040007	BP	growth	0.377726	0.414899	0.365111	0.422824	1	Cluster-49084.215850
GO:0070972	BP	protein localization to endoplasmic reticulum	0.377053	0.414899	0.365111	0.423598	1	Cluster-49084.143728
GO:0071466	BP	cellular response to xenobiotic stimulus	0.375031	0.414899	0.365111	0.425933	1	Cluster-49084.158160
GO:0009410	BP	response to xenobiotic stimulus	0.375031	0.414899	0.365111	0.425933	1	Cluster-49084.158160
GO:1903825	BP	organic acid transmembrane transport	0.385077	0.414899	0.365111	0.414452	1	Cluster-49084.108194
GO:0006612	BP	protein targeting to membrane	0.403404	0.414899	0.365111	0.394259	1	Cluster-49084.143728
GO:0055080	BP	cation homeostasis	0.405335	0.414899	0.365111	0.392185	1	Cluster-49084.88327
GO:0050801	BP	ion homeostasis	0.405335	0.414899	0.365111	0.392185	1	Cluster-49084.88327
GO:0048285	BP	organelle fission	0.363448	0.414899	0.365111	0.439558	1	Cluster-49084.228035
GO:0019048	BP	modulation by virus of host process	0.366877	0.414899	0.365111	0.43548	1	Cluster-49084.161603
GO:0044706	BP	multi-multicellular organism process	0.414899	0.414899	0.365111	0.382058	1	Cluster-49084.175793
GO:0009856	BP	pollination	0.414899	0.414899	0.365111	0.382058	1	Cluster-49084.175793
GO:0006549	BP	isoleucine metabolic process	0.414899	0.414899	0.365111	0.382058	1	Cluster-49084.190547
GO:0006013	BP	mannose metabolic process	0.405335	0.414899	0.365111	0.392185	1	Cluster-49084.145640
GO:0048544	BP	recognition of pollen	0.414266	0.414899	0.365111	0.382721	1	Cluster-49084.175793
GO:0006470	BP	protein dephosphorylation	0.412999	0.414899	0.365111	0.384052	1	Cluster-49084.158396
GO:0006816	BP	calcium ion transport	0.412364	0.414899	0.365111	0.38472	1	Cluster-49084.88327
GO:0043413	BP	macromolecule glycosylation	0.407901	0.414899	0.365111	0.389445	1	Cluster-49084.122068
GO:0006486	BP	protein glycosylation	0.407901	0.414899	0.365111	0.389445	1	Cluster-49084.122068
GO:0098771	BP	inorganic ion homeostasis	0.405335	0.414899	0.365111	0.392185	1	Cluster-49084.88327
GO:0006805	BP	xenobiotic metabolic process	0.375031	0.414899	0.365111	0.425933	1	Cluster-49084.158160
GO:0009875	BP	pollen-pistil interaction	0.414266	0.414899	0.365111	0.382721	1	Cluster-49084.175793
GO:0006000	BP	fructose metabolic process	0.372324	0.414899	0.365111	0.429079	1	Cluster-49084.145640
GO:0016655	MF	oxidoreductase activity, acting on NAD(P)H, quinone or similar compound as acceptor	0.416506	0.419439	0.324189	0.380379	1	Cluster-49084.138786
GO:0016410	MF	N-acyltransferase activity	0.415221	0.419439	0.324189	0.38172	1	Cluster-49084.198497
GO:0015036	MF	disulfide oxidoreductase activity	0.421615	0.421615	0.325871	0.375084	1	Cluster-49084.140248
GO:0031514	CC	motile cilium	0.38842	0.451026	0.397775	0.410699	1	Cluster-49084.215850
GO:0009365	CC	protein histidine kinase complex	0.41176	0.451026	0.397775	0.385356	1	Cluster-49084.112005
GO:0005829	CC	cytosol	0.416908	0.451026	0.397775	0.37996	1	Cluster-49084.138396
GO:0005929	CC	cilium	0.441284	0.451026	0.397775	0.355282	1	Cluster-49084.215850
GO:1902495	CC	transmembrane transporter complex	0.443385	0.451026	0.397775	0.353219	1	Cluster-49084.183939
GO:0120025	CC	plasma membrane bounded cell projection	0.446176	0.451026	0.397775	0.350494	1	Cluster-49084.215850
GO:1990351	CC	transporter complex	0.451026	0.451026	0.397775	0.345799	1	Cluster-49084.183939
GO:1902911	CC	protein kinase complex	0.446871	0.451026	0.397775	0.349818	1	Cluster-49084.112005

## Sheet: C09LvsT09L
ID	ONTOLOGY	Description	pvalue	p.adjust	qvalue	-log10[Pvalue]	Count	geneID
GO:0016165	MF	linoleate 13S-lipoxygenase activity	3.36608e-08	1.53157e-05	1.47399e-05	7.47288	10	Cluster-49084.81809/Cluster-49084.194999/Cluster-49084.129974/Cluster-49084.138029/Cluster-49084.63392/Cluster-49084.133318/Cluster-49084.138113/Cluster-49084.134668/Cluster-49084.148338/Cluster-49084.140049
GO:0031407	BP	oxylipin metabolic process	4.00116e-08	1.92456e-05	1.83421e-05	7.39781	10	Cluster-49084.81809/Cluster-49084.194999/Cluster-49084.129974/Cluster-49084.138029/Cluster-49084.63392/Cluster-49084.133318/Cluster-49084.138113/Cluster-49084.134668/Cluster-49084.148338/Cluster-49084.140049
GO:0031408	BP	oxylipin biosynthetic process	4.00116e-08	1.92456e-05	1.83421e-05	7.39781	10	Cluster-49084.81809/Cluster-49084.194999/Cluster-49084.129974/Cluster-49084.138029/Cluster-49084.63392/Cluster-49084.133318/Cluster-49084.138113/Cluster-49084.134668/Cluster-49084.148338/Cluster-49084.140049
GO:0003993	MF	acid phosphatase activity	8.35322e-05	0.0126691	0.0121928	4.07815	10	Cluster-49084.180552/Cluster-49084.180551/Cluster-49084.129040/Cluster-49084.125160/Cluster-49084.140435/Cluster-49084.123127/Cluster-49084.112708/Cluster-49084.131962/Cluster-49084.137651/Cluster-49084.106649
GO:0045735	MF	nutrient reservoir activity	8.35322e-05	0.0126691	0.0121928	4.07815	10	Cluster-49084.129136/Cluster-49084.206572/Cluster-49084.104586/Cluster-49084.167213/Cluster-49084.191944/Cluster-49084.98800/Cluster-49084.150989/Cluster-49084.45717/Cluster-106507.2/Cluster-49084.146995
GO:0019497	BP	hexachlorocyclohexane metabolic process	9.7285e-05	0.0311961	0.0297317	4.01195	10	Cluster-49084.180552/Cluster-49084.180551/Cluster-49084.129040/Cluster-49084.125160/Cluster-49084.140435/Cluster-49084.123127/Cluster-49084.112708/Cluster-49084.131962/Cluster-49084.137651/Cluster-49084.106649
GO:0032993	CC	protein-DNA complex	0.000309248	0.0332441	0.0330407	3.50969	8	Cluster-49084.130369/Cluster-49084.138391/Cluster-49084.150504/Cluster-49084.134745/Cluster-49084.153443/Cluster-49084.166493/Cluster-49084.150337/Cluster-49084.191535
GO:0000786	CC	nucleosome	0.000253552	0.0332441	0.0330407	3.59593	8	Cluster-49084.130369/Cluster-49084.138391/Cluster-49084.150504/Cluster-49084.134745/Cluster-49084.153443/Cluster-49084.166493/Cluster-49084.150337/Cluster-49084.191535
GO:0042196	BP	chlorinated hydrocarbon metabolic process	0.000193964	0.0373186	0.0355668	3.71228	10	Cluster-49084.180552/Cluster-49084.180551/Cluster-49084.129040/Cluster-49084.125160/Cluster-49084.140435/Cluster-49084.123127/Cluster-49084.112708/Cluster-49084.131962/Cluster-49084.137651/Cluster-49084.106649
GO:0042197	BP	halogenated hydrocarbon metabolic process	0.000193964	0.0373186	0.0355668	3.71228	10	Cluster-49084.180552/Cluster-49084.180551/Cluster-49084.129040/Cluster-49084.125160/Cluster-49084.140435/Cluster-49084.123127/Cluster-49084.112708/Cluster-49084.131962/Cluster-49084.137651/Cluster-49084.106649
GO:0009410	BP	response to xenobiotic stimulus	0.000327476	0.039379	0.0375304	3.48482	12	Cluster-49084.180552/Cluster-49084.180551/Cluster-49084.148784/Cluster-49084.129040/Cluster-49084.125160/Cluster-49084.140435/Cluster-49084.123127/Cluster-49084.112708/Cluster-49084.131962/Cluster-49084.49892/Cluster-49084.137651/Cluster-49084.106649
GO:0071466	BP	cellular response to xenobiotic stimulus	0.000327476	0.039379	0.0375304	3.48482	12	Cluster-49084.180552/Cluster-49084.180551/Cluster-49084.148784/Cluster-49084.129040/Cluster-49084.125160/Cluster-49084.140435/Cluster-49084.123127/Cluster-49084.112708/Cluster-49084.131962/Cluster-49084.49892/Cluster-49084.137651/Cluster-49084.106649
GO:0006805	BP	xenobiotic metabolic process	0.000327476	0.039379	0.0375304	3.48482	12	Cluster-49084.180552/Cluster-49084.180551/Cluster-49084.148784/Cluster-49084.129040/Cluster-49084.125160/Cluster-49084.140435/Cluster-49084.123127/Cluster-49084.112708/Cluster-49084.131962/Cluster-49084.49892/Cluster-49084.137651/Cluster-49084.106649
GO:0006771	BP	riboflavin metabolic process	0.000467424	0.0449662	0.0428554	3.33029	11	Cluster-49084.180552/Cluster-49084.180551/Cluster-49084.129040/Cluster-49084.125160/Cluster-49084.128809/Cluster-49084.140435/Cluster-49084.123127/Cluster-49084.112708/Cluster-49084.131962/Cluster-49084.137651/Cluster-49084.106649
GO:0042726	BP	flavin-containing compound metabolic process	0.000467424	0.0449662	0.0428554	3.33029	11	Cluster-49084.180552/Cluster-49084.180551/Cluster-49084.129040/Cluster-49084.125160/Cluster-49084.128809/Cluster-49084.140435/Cluster-49084.123127/Cluster-49084.112708/Cluster-49084.131962/Cluster-49084.137651/Cluster-49084.106649
GO:0010951	BP	negative regulation of endopeptidase activity	0.000644227	0.0465818	0.0443952	3.19096	5	Cluster-49084.159605/Cluster-49084.147860/Cluster-49084.149565/Cluster-49084.157235/Cluster-49084.123783
GO:0006334	BP	nucleosome assembly	0.000677906	0.0465818	0.0443952	3.16883	8	Cluster-49084.130369/Cluster-49084.138391/Cluster-49084.150504/Cluster-49084.134745/Cluster-49084.153443/Cluster-49084.166493/Cluster-49084.150337/Cluster-49084.191535
GO:0031497	BP	chromatin assembly	0.000677906	0.0465818	0.0443952	3.16883	8	Cluster-49084.130369/Cluster-49084.138391/Cluster-49084.150504/Cluster-49084.134745/Cluster-49084.153443/Cluster-49084.166493/Cluster-49084.150337/Cluster-49084.191535
GO:0034728	BP	nucleosome organization	0.000677906	0.0465818	0.0443952	3.16883	8	Cluster-49084.130369/Cluster-49084.138391/Cluster-49084.150504/Cluster-49084.134745/Cluster-49084.153443/Cluster-49084.166493/Cluster-49084.150337/Cluster-49084.191535
GO:0044815	CC	DNA packaging complex	0.000677619	0.0485627	0.0482655	3.16901	8	Cluster-49084.130369/Cluster-49084.138391/Cluster-49084.150504/Cluster-49084.134745/Cluster-49084.153443/Cluster-49084.166493/Cluster-49084.150337/Cluster-49084.191535
GO:0006333	BP	chromatin assembly or disassembly	0.000780216	0.0500379	0.047689	3.10778	8	Cluster-49084.130369/Cluster-49084.138391/Cluster-49084.150504/Cluster-49084.134745/Cluster-49084.153443/Cluster-49084.166493/Cluster-49084.150337/Cluster-49084.191535
GO:0045300	MF	acyl-[acyl-carrier-protein] desaturase activity	0.000575919	0.0655108	0.063048	3.23964	4	Cluster-49084.40762/Cluster-49084.39597/Cluster-49084.230960/Cluster-49084.227395
GO:0030436	BP	asexual sporulation	0.00113087	0.0679937	0.064802	2.94659	5	Cluster-49084.193524/Cluster-49084.115843/Cluster-49084.198098/Cluster-49084.144745/Cluster-49084.209223
GO:0004668	MF	protein-arginine deiminase activity	0.000828338	0.0753787	0.0725449	3.08179	3	Cluster-49084.99482/Cluster-49084.113043/Cluster-49084.45072
GO:0000079	BP	regulation of cyclin-dependent protein serine/threonine kinase activity	0.00155678	0.0832011	0.0792955	2.80777	5	Cluster-49084.127466/Cluster-49084.169602/Cluster-49084.109031/Cluster-49084.163031/Cluster-49084.163030
GO:1904029	BP	regulation of cyclin-dependent protein kinase activity	0.00155678	0.0832011	0.0792955	2.80777	5	Cluster-49084.127466/Cluster-49084.169602/Cluster-49084.109031/Cluster-49084.163031/Cluster-49084.163030
GO:0031023	BP	microtubule organizing center organization	0.00185182	0.0937606	0.0893593	2.7324	6	Cluster-49084.138229/Cluster-49084.37813/Cluster-49084.224339/Cluster-49084.155422/Cluster-49084.155423/Cluster-49084.175728
GO:0071900	BP	regulation of protein serine/threonine kinase activity	0.00200683	0.0965285	0.0919972	2.69749	5	Cluster-49084.127466/Cluster-49084.169602/Cluster-49084.109031/Cluster-49084.163031/Cluster-49084.163030
GO:0006779	BP	porphyrin-containing compound biosynthetic process	0.002327	0.0985137	0.0938893	2.6332	11	Cluster-49084.134062/Cluster-49084.49709/Cluster-49084.151895/Cluster-49084.173546/Cluster-49084.50909/Cluster-49084.148764/Cluster-49084.192732/Cluster-49084.161118/Cluster-49084.133269/Cluster-49084.234898/Cluster-49084.108343
GO:0010466	BP	negative regulation of peptidase activity	0.00235532	0.0985137	0.0938893	2.62795	5	Cluster-49084.159605/Cluster-49084.147860/Cluster-49084.149565/Cluster-49084.157235/Cluster-49084.123783
GO:0045861	BP	negative regulation of proteolysis	0.00235532	0.0985137	0.0938893	2.62795	5	Cluster-49084.159605/Cluster-49084.147860/Cluster-49084.149565/Cluster-49084.157235/Cluster-49084.123783
GO:0065004	BP	protein-DNA complex assembly	0.0026913	0.101771	0.0969936	2.57004	10	Cluster-49084.130369/Cluster-49084.128128/Cluster-49084.138391/Cluster-49084.150504/Cluster-49084.134745/Cluster-49084.153443/Cluster-49084.166493/Cluster-49084.150337/Cluster-49084.191535/Cluster-122094.0
GO:0071824	BP	protein-DNA complex subunit organization	0.0026913	0.101771	0.0969936	2.57004	10	Cluster-49084.130369/Cluster-49084.128128/Cluster-49084.138391/Cluster-49084.150504/Cluster-49084.134745/Cluster-49084.153443/Cluster-49084.166493/Cluster-49084.150337/Cluster-49084.191535/Cluster-122094.0
GO:0030474	BP	spindle pole body duplication	0.00306794	0.101771	0.0969936	2.51315	5	Cluster-49084.138229/Cluster-49084.224339/Cluster-49084.155422/Cluster-49084.155423/Cluster-49084.175728
GO:0006869	BP	lipid transport	0.00289839	0.101771	0.0969936	2.53784	11	Cluster-49084.138229/Cluster-49084.92153/Cluster-49084.37833/Cluster-49084.137061/Cluster-49084.152961/Cluster-49084.128616/Cluster-49084.126877/Cluster-49084.187021/Cluster-49084.127425/Cluster-49084.54643/Cluster-49084.218801
GO:0052548	BP	regulation of endopeptidase activity	0.00295769	0.101771	0.0969936	2.52905	5	Cluster-49084.159605/Cluster-49084.147860/Cluster-49084.149565/Cluster-49084.157235/Cluster-49084.123783
GO:0051300	BP	spindle pole body organization	0.00306794	0.101771	0.0969936	2.51315	5	Cluster-49084.138229/Cluster-49084.224339/Cluster-49084.155422/Cluster-49084.155423/Cluster-49084.175728
GO:0019901	MF	protein kinase binding	0.00156207	0.118457	0.114004	2.8063	7	Cluster-49084.106496/Cluster-49084.127466/Cluster-49084.169602/Cluster-49084.109031/Cluster-49084.127425/Cluster-49084.163031/Cluster-49084.163030
GO:0046982	MF	protein heterodimerization activity	0.00245374	0.139556	0.13431	2.61017	6	Cluster-49084.138391/Cluster-49084.150504/Cluster-49084.134745/Cluster-49084.153443/Cluster-49084.150337/Cluster-122094.0
GO:0019900	MF	kinase binding	0.00220588	0.139556	0.13431	2.65642	7	Cluster-49084.106496/Cluster-49084.127466/Cluster-49084.169602/Cluster-49084.109031/Cluster-49084.127425/Cluster-49084.163031/Cluster-49084.163030
GO:0032269	BP	negative regulation of cellular protein metabolic process	0.00481697	0.141168	0.134542	2.31723	6	Cluster-49084.159605/Cluster-49084.94272/Cluster-49084.147860/Cluster-49084.149565/Cluster-49084.157235/Cluster-49084.123783
GO:0015772	BP	oligosaccharide transport	0.00498932	0.141168	0.134542	2.30196	2	Cluster-49084.113896/Cluster-49084.181002
GO:0015770	BP	sucrose transport	0.00498932	0.141168	0.134542	2.30196	2	Cluster-49084.113896/Cluster-49084.181002
GO:0015766	BP	disaccharide transport	0.00498932	0.141168	0.134542	2.30196	2	Cluster-49084.113896/Cluster-49084.181002
GO:0051248	BP	negative regulation of protein metabolic process	0.00481697	0.141168	0.134542	2.31723	6	Cluster-49084.159605/Cluster-49084.94272/Cluster-49084.147860/Cluster-49084.149565/Cluster-49084.157235/Cluster-49084.123783
GO:0047487	MF	oligogalacturonide lyase activity	0.00281788	0.142459	0.137104	2.55008	2	Cluster-49084.155383/Cluster-49084.140908
GO:0031365	BP	N-terminal protein amino acid modification	0.00526418	0.14469	0.137898	2.27867	4	Cluster-49084.159938/Cluster-49084.92504/Cluster-49084.138331/Cluster-49084.144674
GO:0008515	MF	sucrose transmembrane transporter activity	0.00480635	0.179715	0.172959	2.31818	2	Cluster-49084.113896/Cluster-49084.181002
GO:0015154	MF	disaccharide transmembrane transporter activity	0.00480635	0.179715	0.172959	2.31818	2	Cluster-49084.113896/Cluster-49084.181002
GO:0016717	MF	oxidoreductase activity, acting on paired donors, with oxidation of a pair of donors resulting in the reduction of molecular oxygen to two molecules of water	0.00513473	0.179715	0.172959	2.28948	4	Cluster-49084.40762/Cluster-49084.39597/Cluster-49084.230960/Cluster-49084.227395
GO:0015157	MF	oligosaccharide transmembrane transporter activity	0.00480635	0.179715	0.172959	2.31818	2	Cluster-49084.113896/Cluster-49084.181002
GO:0098776	BP	protein transport across the cell outer membrane	0.00755127	0.181608	0.173083	2.12198	2	Cluster-49084.99482/Cluster-49084.113043
GO:0015628	BP	protein secretion by the type II secretion system	0.00755127	0.181608	0.173083	2.12198	2	Cluster-49084.99482/Cluster-49084.113043
GO:0006275	BP	regulation of DNA replication	0.00750286	0.181608	0.173083	2.12477	5	Cluster-49084.114099/Cluster-49084.162652/Cluster-49084.110437/Cluster-49084.162654/Cluster-49084.80739
GO:0052547	BP	regulation of peptidase activity	0.0072943	0.181608	0.173083	2.13702	5	Cluster-49084.159605/Cluster-49084.147860/Cluster-49084.149565/Cluster-49084.157235/Cluster-49084.123783
GO:0006783	BP	heme biosynthetic process	0.00693388	0.181608	0.173083	2.15902	8	Cluster-49084.134062/Cluster-49084.173546/Cluster-49084.50909/Cluster-49084.148764/Cluster-49084.192732/Cluster-49084.161118/Cluster-49084.133269/Cluster-49084.108343
GO:0030162	BP	regulation of proteolysis	0.00815337	0.191306	0.182326	2.08866	5	Cluster-49084.159605/Cluster-49084.147860/Cluster-49084.149565/Cluster-49084.157235/Cluster-49084.123783
GO:0006074	BP	(1->3)-beta-D-glucan metabolic process	0.0093265	0.208653	0.198859	2.03028	4	Cluster-49084.211170/Cluster-49084.106162/Cluster-49084.217347/Cluster-49084.131196
GO:0006075	BP	(1->3)-beta-D-glucan biosynthetic process	0.0093265	0.208653	0.198859	2.03028	4	Cluster-49084.211170/Cluster-49084.106162/Cluster-49084.217347/Cluster-49084.131196
GO:0034032	BP	purine nucleoside bisphosphate metabolic process	0.0100048	0.20923	0.199409	1.99979	7	Cluster-49084.134734/Cluster-49084.125014/Cluster-49084.167603/Cluster-49084.93584/Cluster-49084.79172/Cluster-49084.196227/Cluster-49084.121920
GO:0033875	BP	ribonucleoside bisphosphate metabolic process	0.0100048	0.20923	0.199409	1.99979	7	Cluster-49084.134734/Cluster-49084.125014/Cluster-49084.167603/Cluster-49084.93584/Cluster-49084.79172/Cluster-49084.196227/Cluster-49084.121920
GO:0033865	BP	nucleoside bisphosphate metabolic process	0.0100048	0.20923	0.199409	1.99979	7	Cluster-49084.134734/Cluster-49084.125014/Cluster-49084.167603/Cluster-49084.93584/Cluster-49084.79172/Cluster-49084.196227/Cluster-49084.121920
GO:0042168	BP	heme metabolic process	0.0106035	0.217032	0.206845	1.97455	8	Cluster-49084.134062/Cluster-49084.173546/Cluster-49084.50909/Cluster-49084.148764/Cluster-49084.192732/Cluster-49084.161118/Cluster-49084.133269/Cluster-49084.108343
GO:0043934	BP	sporulation	0.0122909	0.246329	0.234766	1.91042	5	Cluster-49084.193524/Cluster-49084.115843/Cluster-49084.198098/Cluster-49084.144745/Cluster-49084.209223
GO:0019354	BP	siroheme biosynthetic process	0.0128918	0.248038	0.236395	1.88969	5	Cluster-49084.134062/Cluster-49084.173546/Cluster-49084.50909/Cluster-49084.148764/Cluster-49084.108343
GO:0046156	BP	siroheme metabolic process	0.0128918	0.248038	0.236395	1.88969	5	Cluster-49084.134062/Cluster-49084.173546/Cluster-49084.50909/Cluster-49084.148764/Cluster-49084.108343
GO:0051172	BP	negative regulation of nitrogen compound metabolic process	0.0139027	0.251494	0.239689	1.8569	9	Cluster-49084.159605/Cluster-49084.94272/Cluster-49084.114099/Cluster-49084.221156/Cluster-49084.147860/Cluster-49084.149565/Cluster-49084.157235/Cluster-49084.123783/Cluster-126141.1
GO:0018189	BP	pyrroloquinoline quinone biosynthetic process	0.0140695	0.251494	0.239689	1.85172	2	Cluster-49084.180178/Cluster-49084.6324
GO:0018212	BP	peptidyl-tyrosine modification	0.0140695	0.251494	0.239689	1.85172	2	Cluster-49084.180178/Cluster-49084.6324
GO:0006596	BP	polyamine biosynthetic process	0.0141171	0.251494	0.239689	1.85025	3	Cluster-49084.99482/Cluster-49084.113043/Cluster-49084.45072
GO:0042157	BP	lipoprotein metabolic process	0.0146376	0.256025	0.244006	1.83453	9	Cluster-49084.138229/Cluster-49084.92504/Cluster-49084.137061/Cluster-49084.199550/Cluster-49084.128616/Cluster-49084.126877/Cluster-49084.113103/Cluster-49084.127425/Cluster-49084.190560
GO:0052656	MF	L-isoleucine transaminase activity	0.0112778	0.256569	0.246923	1.94778	2	Cluster-49084.207309/Cluster-49084.195719
GO:0052655	MF	L-valine transaminase activity	0.0112778	0.256569	0.246923	1.94778	2	Cluster-49084.207309/Cluster-49084.195719
GO:0052654	MF	L-leucine transaminase activity	0.0112778	0.256569	0.246923	1.94778	2	Cluster-49084.207309/Cluster-49084.195719
GO:0004084	MF	branched-chain-amino-acid transaminase activity	0.0112778	0.256569	0.246923	1.94778	2	Cluster-49084.207309/Cluster-49084.195719
GO:0008812	MF	choline dehydrogenase activity	0.00917901	0.256569	0.246923	2.0372	2	Cluster-49084.103133/Cluster-49084.103132
GO:0003843	MF	1,3-beta-D-glucan synthase activity	0.00873934	0.256569	0.246923	2.05852	4	Cluster-49084.211170/Cluster-49084.106162/Cluster-49084.217347/Cluster-49084.131196
GO:0016813	MF	hydrolase activity, acting on carbon-nitrogen (but not peptide) bonds, in linear amidines	0.00823763	0.256569	0.246923	2.0842	3	Cluster-49084.99482/Cluster-49084.113043/Cluster-49084.45072
GO:0043115	MF	precorrin-2 dehydrogenase activity	0.0119578	0.259085	0.249345	1.92235	5	Cluster-49084.134062/Cluster-49084.173546/Cluster-49084.50909/Cluster-49084.148764/Cluster-49084.108343
GO:2001070	MF	starch binding	0.0132883	0.274827	0.264495	1.87653	4	Cluster-49084.172648/Cluster-49084.226231/Cluster-49084.184380/Cluster-49084.153526
GO:0006323	BP	DNA packaging	0.0162057	0.278392	0.265323	1.79033	8	Cluster-49084.130369/Cluster-49084.138391/Cluster-49084.150504/Cluster-49084.134745/Cluster-49084.153443/Cluster-49084.166493/Cluster-49084.150337/Cluster-49084.191535
GO:1901657	BP	glycosyl compound metabolic process	0.0180692	0.295508	0.281637	1.74306	8	Cluster-49084.125014/Cluster-49084.138316/Cluster-49084.139706/Cluster-49084.139705/Cluster-49084.79172/Cluster-49084.174210/Cluster-49084.121920/Cluster-49084.181261
GO:0016255	BP	attachment of GPI anchor to protein	0.0179774	0.295508	0.281637	1.74527	2	Cluster-49084.199550/Cluster-49084.190560
GO:0006595	BP	polyamine metabolic process	0.0181237	0.295508	0.281637	1.74175	3	Cluster-49084.99482/Cluster-49084.113043/Cluster-49084.45072
GO:0051346	BP	negative regulation of hydrolase activity	0.018814	0.297218	0.283266	1.72552	5	Cluster-49084.159605/Cluster-49084.147860/Cluster-49084.149565/Cluster-49084.157235/Cluster-49084.123783
GO:0007178	BP	transmembrane receptor protein serine/threonine kinase signaling pathway	0.0188465	0.297218	0.283266	1.72477	3	Cluster-49084.126522/Cluster-49084.152142/Cluster-49084.245410
GO:0031324	BP	negative regulation of cellular metabolic process	0.0194291	0.301464	0.287313	1.71155	9	Cluster-49084.159605/Cluster-49084.94272/Cluster-49084.114099/Cluster-49084.221156/Cluster-49084.147860/Cluster-49084.149565/Cluster-49084.157235/Cluster-49084.123783/Cluster-126141.1
GO:0071203	CC	WASH complex	0.00586294	0.314818	0.312891	2.23188	3	Cluster-49084.119567/Cluster-49084.119565/Cluster-49084.160900
GO:0015627	CC	type II protein secretion system complex	0.00732134	0.314818	0.312891	2.13541	2	Cluster-49084.99482/Cluster-49084.113043
GO:0000148	CC	1,3-beta-D-glucan synthase complex	0.00881667	0.315931	0.313997	2.0547	4	Cluster-49084.211170/Cluster-49084.106162/Cluster-49084.217347/Cluster-49084.131196
GO:0030145	MF	manganese ion binding	0.0171213	0.324591	0.312388	1.76646	5	Cluster-49084.45717/Cluster-49084.159473/Cluster-106507.2/Cluster-49084.146995/Cluster-49084.78504
GO:0005200	MF	structural constituent of cytoskeleton	0.0165607	0.324591	0.312388	1.78092	3	Cluster-49084.214256/Cluster-49084.155422/Cluster-49084.155423
GO:0051604	BP	protein maturation	0.0225324	0.344067	0.327916	1.64719	7	Cluster-49084.138060/Cluster-49084.106490/Cluster-49084.106489/Cluster-49084.110713/Cluster-49084.167727/Cluster-49084.144681/Cluster-49084.89868
GO:0016116	BP	carotenoid metabolic process	0.0266904	0.361411	0.344445	1.57364	6	Cluster-49084.103133/Cluster-49084.103132/Cluster-49084.142926/Cluster-49084.50909/Cluster-49084.180518/Cluster-49084.108343
GO:0072698	BP	protein localization to microtubule cytoskeleton	0.0296792	0.361411	0.344445	1.52755	3	Cluster-49084.138229/Cluster-49084.224339/Cluster-49084.175728
GO:0071988	BP	protein localization to spindle pole body	0.0296792	0.361411	0.344445	1.52755	3	Cluster-49084.138229/Cluster-49084.224339/Cluster-49084.175728
GO:0009767	BP	photosynthetic electron transport chain	0.0283742	0.361411	0.344445	1.54708	6	Cluster-49084.236398/Cluster-49084.149762/Cluster-49084.161312/Cluster-49084.254045/Cluster-49084.150604/Cluster-49084.146115
GO:1905508	BP	protein localization to microtubule organizing center	0.0296792	0.361411	0.344445	1.52755	3	Cluster-49084.138229/Cluster-49084.224339/Cluster-49084.175728
GO:0070072	BP	vacuolar proton-transporting V-type ATPase complex assembly	0.0278393	0.361411	0.344445	1.55534	3	Cluster-49084.136980/Cluster-49084.131985/Cluster-49084.138360
GO:0070070	BP	proton-transporting V-type ATPase complex assembly	0.0278393	0.361411	0.344445	1.55534	3	Cluster-49084.136980/Cluster-49084.131985/Cluster-49084.138360
GO:0006480	BP	N-terminal protein amino acid methylation	0.0269428	0.361411	0.344445	1.56956	3	Cluster-49084.159938/Cluster-49084.138331/Cluster-49084.144674
GO:0044380	BP	protein localization to cytoskeleton	0.0296792	0.361411	0.344445	1.52755	3	Cluster-49084.138229/Cluster-49084.224339/Cluster-49084.175728
GO:0016117	BP	carotenoid biosynthetic process	0.0266904	0.361411	0.344445	1.57364	6	Cluster-49084.103133/Cluster-49084.103132/Cluster-49084.142926/Cluster-49084.50909/Cluster-49084.180518/Cluster-49084.108343
GO:0016108	BP	tetraterpenoid metabolic process	0.0266904	0.361411	0.344445	1.57364	6	Cluster-49084.103133/Cluster-49084.103132/Cluster-49084.142926/Cluster-49084.50909/Cluster-49084.180518/Cluster-49084.108343
GO:0031570	BP	DNA integrity checkpoint	0.0260622	0.361411	0.344445	1.58399	3	Cluster-49084.122981/Cluster-49084.162652/Cluster-49084.162654
GO:0000077	BP	DNA damage checkpoint	0.0260622	0.361411	0.344445	1.58399	3	Cluster-49084.122981/Cluster-49084.162652/Cluster-49084.162654
GO:0015996	BP	chlorophyll catabolic process	0.0248539	0.361411	0.344445	1.60461	5	Cluster-49084.155768/Cluster-49084.226682/Cluster-49084.164194/Cluster-114642.0/Cluster-49084.143295
GO:0016109	BP	tetraterpenoid biosynthetic process	0.0266904	0.361411	0.344445	1.57364	6	Cluster-49084.103133/Cluster-49084.103132/Cluster-49084.142926/Cluster-49084.50909/Cluster-49084.180518/Cluster-49084.108343
GO:0046149	BP	pigment catabolic process	0.0288049	0.361411	0.344445	1.54053	5	Cluster-49084.155768/Cluster-49084.226682/Cluster-49084.164194/Cluster-114642.0/Cluster-49084.143295
GO:0042765	CC	GPI-anchor transamidase complex	0.0123578	0.379562	0.377239	1.90806	3	Cluster-49084.199550/Cluster-49084.226856/Cluster-49084.190560
GO:0070071	BP	proton-transporting two-sector ATPase complex assembly	0.0315819	0.379772	0.361945	1.50056	3	Cluster-49084.136980/Cluster-49084.131985/Cluster-49084.138360
GO:0047746	MF	chlorophyllase activity	0.0231373	0.421099	0.405268	1.63569	5	Cluster-49084.155768/Cluster-49084.226682/Cluster-49084.164194/Cluster-114642.0/Cluster-49084.143295
GO:0009772	BP	photosynthetic electron transport in photosystem II	0.035574	0.422496	0.402663	1.44887	3	Cluster-49084.149762/Cluster-49084.161312/Cluster-49084.146115
GO:0004575	MF	sucrose alpha-glucosidase activity	0.0276232	0.433398	0.417105	1.55873	2	Cluster-49084.155201/Cluster-49084.187079
GO:0004564	MF	beta-fructofuranosidase activity	0.0276232	0.433398	0.417105	1.55873	2	Cluster-49084.155201/Cluster-49084.187079
GO:0090599	MF	alpha-glucosidase activity	0.0276232	0.433398	0.417105	1.55873	2	Cluster-49084.155201/Cluster-49084.187079
GO:0010309	MF	acireductone dioxygenase [iron(II)-requiring] activity	0.0276232	0.433398	0.417105	1.55873	2	Cluster-49084.45717/Cluster-49084.146995
GO:0006787	BP	porphyrin-containing compound catabolic process	0.0390804	0.452956	0.431694	1.40804	5	Cluster-49084.155768/Cluster-49084.226682/Cluster-49084.164194/Cluster-114642.0/Cluster-49084.143295
GO:0033015	BP	tetrapyrrole catabolic process	0.0390804	0.452956	0.431694	1.40804	5	Cluster-49084.155768/Cluster-49084.226682/Cluster-49084.164194/Cluster-114642.0/Cluster-49084.143295
GO:0071949	MF	FAD binding	0.0299442	0.454153	0.43708	1.52369	8	Cluster-49084.134062/Cluster-49084.173546/Cluster-49084.162815/Cluster-49084.142926/Cluster-49084.50909/Cluster-49084.180518/Cluster-49084.108343/Cluster-49084.180342
GO:0051187	BP	cofactor catabolic process	0.0397087	0.45476	0.433412	1.40111	5	Cluster-49084.155768/Cluster-49084.226682/Cluster-49084.164194/Cluster-114642.0/Cluster-49084.143295
GO:0023014	BP	signal transduction by protein phosphorylation	0.0409109	0.463015	0.44128	1.38816	3	Cluster-49084.126522/Cluster-49084.152142/Cluster-49084.106334
GO:0043086	BP	negative regulation of catalytic activity	0.0425974	0.47102	0.448909	1.37062	8	Cluster-49084.159605/Cluster-49084.147860/Cluster-49084.149565/Cluster-49084.157235/Cluster-49084.123783/Cluster-126141.1/Cluster-49084.210292/Cluster-49084.234898
GO:0044092	BP	negative regulation of molecular function	0.0425974	0.47102	0.448909	1.37062	8	Cluster-49084.159605/Cluster-49084.147860/Cluster-49084.149565/Cluster-49084.157235/Cluster-49084.123783/Cluster-126141.1/Cluster-49084.210292/Cluster-49084.234898
GO:0004181	MF	metallocarboxypeptidase activity	0.0326157	0.478714	0.460717	1.48657	2	Cluster-49084.139284/Cluster-49084.194058
GO:0052126	BP	movement in host environment	0.0439245	0.480174	0.457634	1.35729	8	Cluster-49084.120203/Cluster-49084.132430/Cluster-51736.1/Cluster-49084.125727/Cluster-49084.229901/Cluster-49084.76916/Cluster-49084.152665/Cluster-49084.182367
GO:0015969	BP	guanosine tetraphosphate metabolic process	0.0450823	0.481879	0.459259	1.34599	2	Cluster-49084.125014/Cluster-49084.121920
GO:0034035	BP	purine ribonucleoside bisphosphate metabolic process	0.0450823	0.481879	0.459259	1.34599	2	Cluster-49084.125014/Cluster-49084.121920
GO:0046857	MF	oxidoreductase activity, acting on other nitrogenous compounds as donors, with NAD or NADP as acceptor	0.0343525	0.48845	0.470087	1.46404	2	Cluster-49084.125727/Cluster-49084.139294
GO:0015995	BP	chlorophyll biosynthetic process	0.0478148	0.505471	0.481743	1.32044	3	Cluster-49084.49709/Cluster-49084.151895/Cluster-49084.234898
GO:0039663	BP	membrane fusion involved in viral entry into host cell	0.0514671	0.521173	0.496708	1.28847	3	Cluster-51736.1/Cluster-49084.229901/Cluster-49084.182367
GO:0044800	BP	multi-organism membrane fusion	0.0514671	0.521173	0.496708	1.28847	3	Cluster-51736.1/Cluster-49084.229901/Cluster-49084.182367
GO:0044803	BP	multi-organism membrane organization	0.0514671	0.521173	0.496708	1.28847	3	Cluster-51736.1/Cluster-49084.229901/Cluster-49084.182367
GO:0019064	BP	fusion of virus membrane with host plasma membrane	0.0514671	0.521173	0.496708	1.28847	3	Cluster-51736.1/Cluster-49084.229901/Cluster-49084.182367
GO:0005543	MF	phospholipid binding	0.0378133	0.521365	0.501765	1.42236	7	Cluster-49084.130186/Cluster-49084.177994/Cluster-49084.130284/Cluster-49084.186005/Cluster-49084.250349/Cluster-49084.153526/Cluster-49084.123663
GO:0003968	MF	RNA-directed 5'-3' RNA polymerase activity	0.0391592	0.524042	0.504341	1.40717	7	Cluster-49084.147239/Cluster-49084.200836/Cluster-49084.129250/Cluster-49084.190317/Cluster-49084.152142/Cluster-49084.239433/Cluster-49084.164602
GO:0003777	MF	microtubule motor activity	0.0409004	0.527512	0.507681	1.38827	8	Cluster-49084.237741/Cluster-49084.155422/Cluster-49084.241782/Cluster-49084.110706/Cluster-49084.155423/Cluster-49084.225002/Cluster-49084.134713/Cluster-49084.153296
GO:0016160	MF	amylase activity	0.0417372	0.527512	0.507681	1.37948	4	Cluster-49084.154946/Cluster-49084.153526/Cluster-49084.163515/Cluster-49084.105878
GO:0032222	BP	regulation of synaptic transmission, cholinergic	0.124109	0.545172	0.519581	0.906197	1	Cluster-49084.123663
GO:0030431	BP	sleep	0.124109	0.545172	0.519581	0.906197	1	Cluster-49084.123663
GO:0022898	BP	regulation of transmembrane transporter activity	0.124109	0.545172	0.519581	0.906197	1	Cluster-49084.123663
GO:0007271	BP	synaptic transmission, cholinergic	0.124109	0.545172	0.519581	0.906197	1	Cluster-49084.123663
GO:0042325	BP	regulation of phosphorylation	0.122332	0.545172	0.519581	0.912458	5	Cluster-49084.127466/Cluster-49084.169602/Cluster-49084.109031/Cluster-49084.163031/Cluster-49084.163030
GO:0046173	BP	polyol biosynthetic process	0.121985	0.545172	0.519581	0.913695	2	Cluster-49084.138316/Cluster-49084.174210
GO:0006549	BP	isoleucine metabolic process	0.119885	0.545172	0.519581	0.921234	7	Cluster-49084.134734/Cluster-49084.95090/Cluster-49084.207309/Cluster-49084.142926/Cluster-49084.195719/Cluster-49084.205441/Cluster-49084.230013
GO:0019079	BP	viral genome replication	0.117752	0.545172	0.519581	0.929033	6	Cluster-49084.141978/Cluster-49084.57871/Cluster-49084.129250/Cluster-49084.127450/Cluster-49084.220465/Cluster-49084.161709
GO:0009803	BP	cinnamic acid metabolic process	0.116824	0.545172	0.519581	0.932468	1	Cluster-49084.143431
GO:0015012	BP	heparan sulfate proteoglycan biosynthetic process	0.116824	0.545172	0.519581	0.932468	1	Cluster-49084.138316
GO:0032409	BP	regulation of transporter activity	0.124109	0.545172	0.519581	0.906197	1	Cluster-49084.123663
GO:0009800	BP	cinnamic acid biosynthetic process	0.116824	0.545172	0.519581	0.932468	1	Cluster-49084.143431
GO:0051236	BP	establishment of RNA localization	0.116754	0.545172	0.519581	0.932728	6	Cluster-49084.110713/Cluster-49084.167727/Cluster-49084.260183/Cluster-49084.222179/Cluster-49084.207469/Cluster-49084.175728
GO:0050658	BP	RNA transport	0.116754	0.545172	0.519581	0.932728	6	Cluster-49084.110713/Cluster-49084.167727/Cluster-49084.260183/Cluster-49084.222179/Cluster-49084.207469/Cluster-49084.175728
GO:0050657	BP	nucleic acid transport	0.116754	0.545172	0.519581	0.932728	6	Cluster-49084.110713/Cluster-49084.167727/Cluster-49084.260183/Cluster-49084.222179/Cluster-49084.207469/Cluster-49084.175728
GO:0006403	BP	RNA localization	0.116754	0.545172	0.519581	0.932728	6	Cluster-49084.110713/Cluster-49084.167727/Cluster-49084.260183/Cluster-49084.222179/Cluster-49084.207469/Cluster-49084.175728
GO:2001057	BP	reactive nitrogen species metabolic process	0.11656	0.545172	0.519581	0.933451	2	Cluster-49084.125727/Cluster-49084.139294
GO:0030201	BP	heparan sulfate proteoglycan metabolic process	0.116824	0.545172	0.519581	0.932468	1	Cluster-49084.138316
GO:0032411	BP	positive regulation of transporter activity	0.124109	0.545172	0.519581	0.906197	1	Cluster-49084.123663
GO:0034764	BP	positive regulation of transmembrane transport	0.124109	0.545172	0.519581	0.906197	1	Cluster-49084.123663
GO:0032414	BP	positive regulation of ion transmembrane transporter activity	0.124109	0.545172	0.519581	0.906197	1	Cluster-49084.123663
GO:0055067	BP	monovalent inorganic cation homeostasis	0.112728	0.545172	0.519581	0.947969	4	Cluster-128463.0/Cluster-49084.175414/Cluster-49084.59132/Cluster-49084.156985
GO:2001259	BP	positive regulation of cation channel activity	0.124109	0.545172	0.519581	0.906197	1	Cluster-49084.123663
GO:2001257	BP	regulation of cation channel activity	0.124109	0.545172	0.519581	0.906197	1	Cluster-49084.123663
GO:1904064	BP	positive regulation of cation transmembrane transport	0.124109	0.545172	0.519581	0.906197	1	Cluster-49084.123663
GO:1904062	BP	regulation of cation transmembrane transport	0.124109	0.545172	0.519581	0.906197	1	Cluster-49084.123663
GO:1903818	BP	positive regulation of voltage-gated potassium channel activity	0.124109	0.545172	0.519581	0.906197	1	Cluster-49084.123663
GO:1901381	BP	positive regulation of potassium ion transmembrane transport	0.124109	0.545172	0.519581	0.906197	1	Cluster-49084.123663
GO:1901379	BP	regulation of potassium ion transmembrane transport	0.124109	0.545172	0.519581	0.906197	1	Cluster-49084.123663
GO:1901018	BP	positive regulation of potassium ion transmembrane transporter activity	0.124109	0.545172	0.519581	0.906197	1	Cluster-49084.123663
GO:1901016	BP	regulation of potassium ion transmembrane transporter activity	0.124109	0.545172	0.519581	0.906197	1	Cluster-49084.123663
GO:0099177	BP	regulation of trans-synaptic signaling	0.124109	0.545172	0.519581	0.906197	1	Cluster-49084.123663
GO:0050804	BP	modulation of chemical synaptic transmission	0.124109	0.545172	0.519581	0.906197	1	Cluster-49084.123663
GO:0043270	BP	positive regulation of ion transport	0.124109	0.545172	0.519581	0.906197	1	Cluster-49084.123663
GO:0043268	BP	positive regulation of potassium ion transport	0.124109	0.545172	0.519581	0.906197	1	Cluster-49084.123663
GO:0043266	BP	regulation of potassium ion transport	0.124109	0.545172	0.519581	0.906197	1	Cluster-49084.123663
GO:0034767	BP	positive regulation of ion transmembrane transport	0.124109	0.545172	0.519581	0.906197	1	Cluster-49084.123663
GO:0034765	BP	regulation of ion transmembrane transport	0.124109	0.545172	0.519581	0.906197	1	Cluster-49084.123663
GO:0032412	BP	regulation of ion transmembrane transporter activity	0.124109	0.545172	0.519581	0.906197	1	Cluster-49084.123663
GO:0006885	BP	regulation of pH	0.112728	0.545172	0.519581	0.947969	4	Cluster-128463.0/Cluster-49084.175414/Cluster-49084.59132/Cluster-49084.156985
GO:0032981	BP	mitochondrial respiratory chain complex I assembly	0.109479	0.545172	0.519581	0.960671	1	Cluster-49084.190317
GO:0045116	BP	protein neddylation	0.109479	0.545172	0.519581	0.960671	1	Cluster-49084.126638
GO:0043112	BP	receptor metabolic process	0.0733635	0.545172	0.519581	1.13452	4	Cluster-49084.120203/Cluster-49084.125727/Cluster-49084.76916/Cluster-49084.152665
GO:0006998	BP	nuclear envelope organization	0.0734098	0.545172	0.519581	1.13425	2	Cluster-49084.110713/Cluster-49084.167727
GO:0003018	BP	vascular process in circulatory system	0.0781688	0.545172	0.519581	1.10697	2	Cluster-49084.80739/Cluster-49084.73221
GO:0019229	BP	regulation of vasoconstriction	0.0781688	0.545172	0.519581	1.10697	2	Cluster-49084.80739/Cluster-49084.73221
GO:0035150	BP	regulation of tube size	0.0781688	0.545172	0.519581	1.10697	2	Cluster-49084.80739/Cluster-49084.73221
GO:0035296	BP	regulation of tube diameter	0.0781688	0.545172	0.519581	1.10697	2	Cluster-49084.80739/Cluster-49084.73221
GO:0042310	BP	vasoconstriction	0.0781688	0.545172	0.519581	1.10697	2	Cluster-49084.80739/Cluster-49084.73221
GO:0097746	BP	regulation of blood vessel diameter	0.0781688	0.545172	0.519581	1.10697	2	Cluster-49084.80739/Cluster-49084.73221
GO:0042401	BP	cellular biogenic amine biosynthetic process	0.0710311	0.545172	0.519581	1.14855	7	Cluster-49084.137864/Cluster-49084.199550/Cluster-49084.99482/Cluster-49084.199548/Cluster-49084.109430/Cluster-49084.113043/Cluster-49084.45072
GO:0097756	BP	negative regulation of blood vessel diameter	0.0781688	0.545172	0.519581	1.10697	2	Cluster-49084.80739/Cluster-49084.73221
GO:0006031	BP	chitin biosynthetic process	0.0794818	0.545172	0.519581	1.09973	1	Cluster-49084.37031
GO:0046349	BP	amino sugar biosynthetic process	0.0794818	0.545172	0.519581	1.09973	1	Cluster-49084.37031
GO:1901073	BP	glucosamine-containing compound biosynthetic process	0.0794818	0.545172	0.519581	1.09973	1	Cluster-49084.37031
GO:0016973	BP	poly(A)+ mRNA export from nucleus	0.0805837	0.545172	0.519581	1.09375	2	Cluster-49084.260183/Cluster-49084.207469
GO:0016485	BP	protein processing	0.0808704	0.545172	0.519581	1.09221	5	Cluster-49084.138060/Cluster-49084.106490/Cluster-49084.106489/Cluster-49084.144681/Cluster-49084.89868
GO:0006405	BP	RNA export from nucleus	0.0812749	0.545172	0.519581	1.09004	4	Cluster-49084.110713/Cluster-49084.167727/Cluster-49084.260183/Cluster-49084.207469
GO:0001932	BP	regulation of protein phosphorylation	0.0818239	0.545172	0.519581	1.08712	5	Cluster-49084.127466/Cluster-49084.169602/Cluster-49084.109031/Cluster-49084.163031/Cluster-49084.163030
GO:0006066	BP	alcohol metabolic process	0.0821141	0.545172	0.519581	1.08558	6	Cluster-49084.103133/Cluster-49084.103132/Cluster-49084.138316/Cluster-49084.174210/Cluster-49084.205441/Cluster-49084.59106
GO:1903522	BP	regulation of blood circulation	0.0781688	0.545172	0.519581	1.10697	2	Cluster-49084.80739/Cluster-49084.73221
GO:0051053	BP	negative regulation of DNA metabolic process	0.109479	0.545172	0.519581	0.960671	1	Cluster-49084.114099
GO:0009309	BP	amine biosynthetic process	0.0710311	0.545172	0.519581	1.14855	7	Cluster-49084.137864/Cluster-49084.199550/Cluster-49084.99482/Cluster-49084.199548/Cluster-49084.109430/Cluster-49084.113043/Cluster-49084.45072
GO:0009847	BP	spore germination	0.0702063	0.545172	0.519581	1.15362	3	Cluster-49084.156820/Cluster-49084.131830/Cluster-49084.216255
GO:0007167	BP	enzyme linked receptor protein signaling pathway	0.0604946	0.545172	0.519581	1.21828	3	Cluster-49084.126522/Cluster-49084.152142/Cluster-49084.245410
GO:0090151	BP	establishment of protein localization to mitochondrial membrane	0.0604946	0.545172	0.519581	1.21828	3	Cluster-77404.1/Cluster-49084.135737/Cluster-49084.138124
GO:0043549	BP	regulation of kinase activity	0.0606102	0.545172	0.519581	1.21745	5	Cluster-49084.127466/Cluster-49084.169602/Cluster-49084.109031/Cluster-49084.163031/Cluster-49084.163030
GO:0045859	BP	regulation of protein kinase activity	0.0606102	0.545172	0.519581	1.21745	5	Cluster-49084.127466/Cluster-49084.169602/Cluster-49084.109031/Cluster-49084.163031/Cluster-49084.163030
GO:0051338	BP	regulation of transferase activity	0.0606102	0.545172	0.519581	1.21745	5	Cluster-49084.127466/Cluster-49084.169602/Cluster-49084.109031/Cluster-49084.163031/Cluster-49084.163030
GO:0006406	BP	mRNA export from nucleus	0.0637996	0.545172	0.519581	1.19518	4	Cluster-49084.110713/Cluster-49084.167727/Cluster-49084.260183/Cluster-49084.207469
GO:0006611	BP	protein export from nucleus	0.0637996	0.545172	0.519581	1.19518	4	Cluster-49084.110713/Cluster-49084.167727/Cluster-49084.260183/Cluster-49084.207469
GO:0019076	BP	viral release from host cell	0.0637996	0.545172	0.519581	1.19518	4	Cluster-49084.120203/Cluster-49084.125727/Cluster-49084.76916/Cluster-49084.152665
GO:0000075	BP	cell cycle checkpoint	0.0707784	0.545172	0.519581	1.1501	5	Cluster-49084.139467/Cluster-49084.122981/Cluster-49084.162652/Cluster-49084.37310/Cluster-49084.162654
GO:0035890	BP	exit from host	0.0637996	0.545172	0.519581	1.19518	4	Cluster-49084.120203/Cluster-49084.125727/Cluster-49084.76916/Cluster-49084.152665
GO:0071166	BP	ribonucleoprotein complex localization	0.0637996	0.545172	0.519581	1.19518	4	Cluster-49084.110713/Cluster-49084.167727/Cluster-49084.260183/Cluster-49084.207469
GO:0071426	BP	ribonucleoprotein complex export from nucleus	0.0637996	0.545172	0.519581	1.19518	4	Cluster-49084.110713/Cluster-49084.167727/Cluster-49084.260183/Cluster-49084.207469
GO:0071427	BP	mRNA-containing ribonucleoprotein complex export from nucleus	0.0637996	0.545172	0.519581	1.19518	4	Cluster-49084.110713/Cluster-49084.167727/Cluster-49084.260183/Cluster-49084.207469
GO:0051028	BP	mRNA transport	0.065811	0.545172	0.519581	1.1817	6	Cluster-49084.110713/Cluster-49084.167727/Cluster-49084.260183/Cluster-49084.222179/Cluster-49084.207469/Cluster-49084.175728
GO:0007586	BP	digestion	0.0664568	0.545172	0.519581	1.17746	2	Cluster-49084.131730/Cluster-49084.147852
GO:0030258	BP	lipid modification	0.0683732	0.545172	0.519581	1.16511	7	Cluster-49084.224580/Cluster-49084.155280/Cluster-49084.52348/Cluster-49084.93584/Cluster-49084.82848/Cluster-49084.160573/Cluster-49084.127781
GO:0008612	BP	peptidyl-lysine modification to peptidyl-hypusine	0.068749	0.545172	0.519581	1.16273	2	Cluster-49084.110713/Cluster-49084.167727
GO:0018144	BP	RNA-protein covalent cross-linking	0.068749	0.545172	0.519581	1.16273	2	Cluster-49084.147239/Cluster-49084.164602
GO:0035891	BP	exit from host cell	0.0637996	0.545172	0.519581	1.19518	4	Cluster-49084.120203/Cluster-49084.125727/Cluster-49084.76916/Cluster-49084.152665
GO:0009116	BP	nucleoside metabolic process	0.0594582	0.545172	0.519581	1.22579	6	Cluster-49084.125014/Cluster-49084.139706/Cluster-49084.139705/Cluster-49084.79172/Cluster-49084.121920/Cluster-49084.181261
GO:0032801	BP	receptor catabolic process	0.056845	0.545172	0.519581	1.24531	4	Cluster-49084.120203/Cluster-49084.125727/Cluster-49084.76916/Cluster-49084.152665
GO:0016137	BP	glycoside metabolic process	0.0955353	0.545172	0.519581	1.01984	2	Cluster-49084.138316/Cluster-49084.174210
GO:0072351	BP	tricarboxylic acid biosynthetic process	0.0830216	0.545172	0.519581	1.08081	2	Cluster-49084.180178/Cluster-49084.6324
GO:0006432	BP	phenylalanyl-tRNA aminoacylation	0.0955353	0.545172	0.519581	1.01984	2	Cluster-49084.199550/Cluster-49084.199548
GO:0000165	BP	MAPK cascade	0.0955353	0.545172	0.519581	1.01984	2	Cluster-49084.126522/Cluster-49084.152142
GO:0048534	BP	hematopoietic or lymphoid organ development	0.0946043	0.545172	0.519581	1.02409	1	Cluster-49084.81809
GO:0030097	BP	hemopoiesis	0.0946043	0.545172	0.519581	1.02409	1	Cluster-49084.81809
GO:0020027	BP	hemoglobin metabolic process	0.0946043	0.545172	0.519581	1.02409	1	Cluster-49084.81809
GO:0031503	BP	protein-containing complex localization	0.0932721	0.545172	0.519581	1.03025	4	Cluster-49084.110713/Cluster-49084.167727/Cluster-49084.260183/Cluster-49084.207469
GO:0042330	BP	taxis	0.0897293	0.545172	0.519581	1.04707	6	Cluster-49084.106496/Cluster-49084.141535/Cluster-49084.232407/Cluster-49084.171185/Cluster-49084.214284/Cluster-49084.126127
GO:0046343	BP	streptomycin metabolic process	0.0879637	0.545172	0.519581	1.0557	2	Cluster-49084.138316/Cluster-49084.174210
GO:0016138	BP	glycoside biosynthetic process	0.0955353	0.545172	0.519581	1.01984	2	Cluster-49084.138316/Cluster-49084.174210
GO:0042128	BP	nitrate assimilation	0.0879637	0.545172	0.519581	1.0557	2	Cluster-49084.125727/Cluster-49084.139294
GO:0030648	BP	aminoglycoside antibiotic biosynthetic process	0.0879637	0.545172	0.519581	1.0557	2	Cluster-49084.138316/Cluster-49084.174210
GO:0030647	BP	aminoglycoside antibiotic metabolic process	0.0879637	0.545172	0.519581	1.0557	2	Cluster-49084.138316/Cluster-49084.174210
GO:0019872	BP	streptomycin biosynthetic process	0.0879637	0.545172	0.519581	1.0557	2	Cluster-49084.138316/Cluster-49084.174210
GO:0006120	BP	mitochondrial electron transport, NADH to ubiquinone	0.0874889	0.545172	0.519581	1.05805	7	Cluster-49084.121440/Cluster-49084.225304/Cluster-49084.238586/Cluster-49084.110760/Cluster-49084.132535/Cluster-49084.171185/Cluster-49084.212005
GO:0006421	BP	asparaginyl-tRNA aminoacylation	0.0870743	0.545172	0.519581	1.06011	1	Cluster-49084.162748
GO:0006012	BP	galactose metabolic process	0.0867319	0.545172	0.519581	1.06182	7	Cluster-49084.155201/Cluster-49084.174210/Cluster-49084.142866/Cluster-49084.149321/Cluster-49084.187079/Cluster-49084.187343/Cluster-49084.6710
GO:0007006	BP	mitochondrial membrane organization	0.0836465	0.545172	0.519581	1.07755	3	Cluster-77404.1/Cluster-49084.135737/Cluster-49084.138124
GO:0006935	BP	chemotaxis	0.0829418	0.545172	0.519581	1.08123	6	Cluster-49084.106496/Cluster-49084.141535/Cluster-49084.232407/Cluster-49084.171185/Cluster-49084.214284/Cluster-49084.126127
GO:0006997	BP	nucleus organization	0.0830216	0.545172	0.519581	1.08081	2	Cluster-49084.110713/Cluster-49084.167727
GO:0042126	BP	nitrate metabolic process	0.0879637	0.545172	0.519581	1.0557	2	Cluster-49084.125727/Cluster-49084.139294
GO:0051304	BP	chromosome separation	0.095767	0.545172	0.519581	1.01878	4	Cluster-49084.71147/Cluster-49084.139467/Cluster-49084.37310/Cluster-49084.107690
GO:0051168	BP	nuclear export	0.0836097	0.545172	0.519581	1.07774	4	Cluster-49084.110713/Cluster-49084.167727/Cluster-49084.260183/Cluster-49084.207469
GO:0003013	BP	circulatory system process	0.0980994	0.545172	0.519581	1.00833	2	Cluster-49084.80739/Cluster-49084.73221
GO:0032297	BP	negative regulation of DNA-dependent DNA replication initiation	0.109479	0.545172	0.519581	0.960671	1	Cluster-49084.114099
GO:0030174	BP	regulation of DNA-dependent DNA replication initiation	0.109479	0.545172	0.519581	0.960671	1	Cluster-49084.114099
GO:0010257	BP	NADH dehydrogenase complex assembly	0.109479	0.545172	0.519581	0.960671	1	Cluster-49084.190317
GO:0006573	BP	valine metabolic process	0.109329	0.545172	0.519581	0.961264	7	Cluster-49084.134734/Cluster-49084.95090/Cluster-49084.207309/Cluster-49084.142926/Cluster-49084.195719/Cluster-49084.205441/Cluster-49084.230013
GO:0098771	BP	inorganic ion homeostasis	0.106771	0.545172	0.519581	0.971548	7	Cluster-128463.0/Cluster-49084.175414/Cluster-49084.84948/Cluster-49084.59132/Cluster-49084.139814/Cluster-49084.168262/Cluster-49084.156985
GO:0008608	BP	attachment of spindle microtubules to kinetochore	0.0558589	0.545172	0.519581	1.25291	5	Cluster-49084.192655/Cluster-123110.0/Cluster-49084.147996/Cluster-49084.150307/Cluster-49084.96906
GO:0055080	BP	cation homeostasis	0.106771	0.545172	0.519581	0.971548	7	Cluster-128463.0/Cluster-49084.175414/Cluster-49084.84948/Cluster-49084.59132/Cluster-49084.139814/Cluster-49084.168262/Cluster-49084.156985
GO:0000272	BP	polysaccharide catabolic process	0.105372	0.545172	0.519581	0.977274	5	Cluster-49084.155383/Cluster-49084.154946/Cluster-49084.140908/Cluster-49084.84459/Cluster-49084.163515
GO:0015936	BP	coenzyme A metabolic process	0.103115	0.545172	0.519581	0.986678	3	Cluster-49084.167603/Cluster-49084.79172/Cluster-49084.196227
GO:0046718	BP	viral entry into host cell	0.101429	0.545172	0.519581	0.993838	3	Cluster-51736.1/Cluster-49084.229901/Cluster-49084.182367
GO:0044409	BP	entry into host	0.101429	0.545172	0.519581	0.993838	3	Cluster-51736.1/Cluster-49084.229901/Cluster-49084.182367
GO:0017000	BP	antibiotic biosynthetic process	0.100683	0.545172	0.519581	0.997045	2	Cluster-49084.138316/Cluster-49084.174210
GO:0008015	BP	blood circulation	0.0980994	0.545172	0.519581	1.00833	2	Cluster-49084.80739/Cluster-49084.73221
GO:0050801	BP	ion homeostasis	0.106771	0.545172	0.519581	0.971548	7	Cluster-128463.0/Cluster-49084.175414/Cluster-49084.84948/Cluster-49084.59132/Cluster-49084.139814/Cluster-49084.168262/Cluster-49084.156985
GO:0071806	BP	protein transmembrane transport	0.126	0.549892	0.52408	0.899631	3	Cluster-49084.99482/Cluster-49084.113043/Cluster-49084.168262
GO:0051225	BP	spindle assembly	0.12747	0.549892	0.52408	0.894592	2	Cluster-49084.37813/Cluster-49084.51425
GO:0007008	BP	outer mitochondrial membrane organization	0.12747	0.549892	0.52408	0.894592	2	Cluster-49084.135737/Cluster-49084.138124
GO:0045040	BP	protein insertion into mitochondrial outer membrane	0.12747	0.549892	0.52408	0.894592	2	Cluster-49084.135737/Cluster-49084.138124
GO:0042737	BP	drug catabolic process	0.128252	0.550796	0.524941	0.891936	5	Cluster-49084.107866/Cluster-49084.31566/Cluster-49084.155383/Cluster-49084.140908/Cluster-49084.143431
GO:0018143	BP	nucleic acid-protein covalent cross-linking	0.130234	0.556823	0.530685	0.885276	2	Cluster-49084.147239/Cluster-49084.164602
GO:0015693	BP	magnesium ion transport	0.133379	0.565244	0.538711	0.874913	3	Cluster-49084.156035/Cluster-49084.114030/Cluster-114162.1
GO:0072350	BP	tricarboxylic acid metabolic process	0.133012	0.565244	0.538711	0.876109	2	Cluster-49084.180178/Cluster-49084.6324
GO:0140299	MF	small molecule sensor activity	0.0496433	0.579172	0.557399	1.30414	6	Cluster-49084.41293/Cluster-49084.141535/Cluster-49084.117697/Cluster-49084.106334/Cluster-49084.119267/Cluster-49084.144391
GO:0000155	MF	phosphorelay sensor kinase activity	0.0496433	0.579172	0.557399	1.30414	6	Cluster-49084.41293/Cluster-49084.141535/Cluster-49084.117697/Cluster-49084.106334/Cluster-49084.119267/Cluster-49084.144391
GO:0004707	MF	MAP kinase activity	0.0494584	0.579172	0.557399	1.30576	2	Cluster-49084.126522/Cluster-49084.152142
GO:0006606	BP	protein import into nucleus	0.139664	0.581629	0.554326	0.854917	6	Cluster-49084.138229/Cluster-49084.128128/Cluster-49084.106496/Cluster-49084.230519/Cluster-49084.37310/Cluster-49084.175728
GO:0044057	BP	regulation of system process	0.138607	0.581629	0.554326	0.858213	2	Cluster-49084.80739/Cluster-49084.73221
GO:0051170	BP	import into nucleus	0.139664	0.581629	0.554326	0.854917	6	Cluster-49084.138229/Cluster-49084.128128/Cluster-49084.106496/Cluster-49084.230519/Cluster-49084.37310/Cluster-49084.175728
GO:0034504	BP	protein localization to nucleus	0.139664	0.581629	0.554326	0.854917	6	Cluster-49084.138229/Cluster-49084.128128/Cluster-49084.106496/Cluster-49084.230519/Cluster-49084.37310/Cluster-49084.175728
GO:0048667	BP	cell morphogenesis involved in neuron differentiation	0.156361	0.596904	0.568884	0.80587	3	Cluster-49084.171185/Cluster-49084.214284/Cluster-49084.126127
GO:0048858	BP	cell projection morphogenesis	0.156361	0.596904	0.568884	0.80587	3	Cluster-49084.171185/Cluster-49084.214284/Cluster-49084.126127
GO:0032989	BP	cellular component morphogenesis	0.156361	0.596904	0.568884	0.80587	3	Cluster-49084.171185/Cluster-49084.214284/Cluster-49084.126127
GO:0032990	BP	cell part morphogenesis	0.156361	0.596904	0.568884	0.80587	3	Cluster-49084.171185/Cluster-49084.214284/Cluster-49084.126127
GO:0048812	BP	neuron projection morphogenesis	0.156361	0.596904	0.568884	0.80587	3	Cluster-49084.171185/Cluster-49084.214284/Cluster-49084.126127
GO:0048598	BP	embryonic morphogenesis	0.152653	0.596904	0.568884	0.816295	1	Cluster-49084.174605
GO:0061564	BP	axon development	0.156361	0.596904	0.568884	0.80587	3	Cluster-49084.171185/Cluster-49084.214284/Cluster-49084.126127
GO:0097485	BP	neuron projection guidance	0.156361	0.596904	0.568884	0.80587	3	Cluster-49084.171185/Cluster-49084.214284/Cluster-49084.126127
GO:0120039	BP	plasma membrane bounded cell projection morphogenesis	0.156361	0.596904	0.568884	0.80587	3	Cluster-49084.171185/Cluster-49084.214284/Cluster-49084.126127
GO:0007411	BP	axon guidance	0.156361	0.596904	0.568884	0.80587	3	Cluster-49084.171185/Cluster-49084.214284/Cluster-49084.126127
GO:0019385	BP	methanogenesis, from acetate	0.152653	0.596904	0.568884	0.816295	1	Cluster-49084.211688
GO:0007409	BP	axonogenesis	0.156361	0.596904	0.568884	0.80587	3	Cluster-49084.171185/Cluster-49084.214284/Cluster-49084.126127
GO:0019321	BP	pentose metabolic process	0.149946	0.596904	0.568884	0.824065	2	Cluster-49084.148838/Cluster-49084.156621
GO:0018205	BP	peptidyl-lysine modification	0.148688	0.596904	0.568884	0.827724	4	Cluster-49084.151895/Cluster-49084.141926/Cluster-49084.110713/Cluster-49084.167727
GO:1905037	BP	autophagosome organization	0.147094	0.596904	0.568884	0.832405	2	Cluster-49084.91431/Cluster-49084.148134
GO:0016236	BP	macroautophagy	0.147094	0.596904	0.568884	0.832405	2	Cluster-49084.91431/Cluster-49084.148134
GO:0000045	BP	autophagosome assembly	0.147094	0.596904	0.568884	0.832405	2	Cluster-49084.91431/Cluster-49084.148134
GO:0051205	BP	protein insertion into membrane	0.145662	0.596904	0.568884	0.836652	4	Cluster-77404.1/Cluster-49084.135737/Cluster-49084.138124/Cluster-49084.200396
GO:0030030	BP	cell projection organization	0.145498	0.596904	0.568884	0.837144	5	Cluster-49084.171185/Cluster-49084.222179/Cluster-49084.121920/Cluster-49084.214284/Cluster-49084.126127
GO:0007051	BP	spindle organization	0.144253	0.596904	0.568884	0.840874	2	Cluster-49084.37813/Cluster-49084.51425
GO:0006021	BP	inositol biosynthetic process	0.152653	0.596904	0.568884	0.816295	1	Cluster-49084.138316
GO:0051204	BP	protein insertion into mitochondrial membrane	0.158567	0.600558	0.572366	0.799787	2	Cluster-49084.135737/Cluster-49084.138124
GO:0015858	BP	nucleoside transport	0.158567	0.600558	0.572366	0.799787	2	Cluster-49084.193435/Cluster-49084.88698
GO:0031399	BP	regulation of protein modification process	0.159704	0.602492	0.57421	0.796683	5	Cluster-49084.127466/Cluster-49084.169602/Cluster-49084.109031/Cluster-49084.163031/Cluster-49084.163030
GO:0016661	MF	oxidoreductase activity, acting on other nitrogenous compounds as donors	0.0535475	0.609102	0.586204	1.27126	2	Cluster-49084.125727/Cluster-49084.139294
GO:0045786	BP	negative regulation of cell cycle	0.162346	0.610066	0.581429	0.789558	5	Cluster-49084.139467/Cluster-49084.122981/Cluster-49084.162652/Cluster-49084.37310/Cluster-49084.162654
GO:0043733	MF	DNA-3-methylbase glycosylase activity	0.0620658	0.613912	0.590833	1.20715	2	Cluster-49084.127304/Cluster-49084.132950
GO:0015926	MF	glucosidase activity	0.0620658	0.613912	0.590833	1.20715	2	Cluster-49084.155201/Cluster-49084.187079
GO:0008725	MF	DNA-3-methyladenine glycosylase activity	0.0620658	0.613912	0.590833	1.20715	2	Cluster-49084.127304/Cluster-49084.132950
GO:0004655	MF	porphobilinogen synthase activity	0.0598952	0.613912	0.590833	1.22261	2	Cluster-49084.132934/Cluster-49084.49032
GO:0016837	MF	carbon-oxygen lyase activity, acting on polysaccharides	0.0556354	0.613912	0.590833	1.25465	2	Cluster-49084.155383/Cluster-49084.140908
GO:0004556	MF	alpha-amylase activity	0.0598952	0.613912	0.590833	1.22261	2	Cluster-49084.153526/Cluster-49084.105878
GO:0000902	BP	cell morphogenesis	0.16565	0.616326	0.587395	0.780808	6	Cluster-49084.156076/Cluster-49084.260183/Cluster-49084.171185/Cluster-49084.214284/Cluster-49084.48029/Cluster-49084.126127
GO:0002520	BP	immune system development	0.166575	0.616326	0.587395	0.778391	1	Cluster-49084.81809
GO:0032978	BP	protein insertion into membrane from inner side	0.166575	0.616326	0.587395	0.778391	1	Cluster-77404.1
GO:0032979	BP	protein insertion into mitochondrial inner membrane from matrix	0.166575	0.616326	0.587395	0.778391	1	Cluster-77404.1
GO:0006531	BP	aspartate metabolic process	0.167331	0.616753	0.587801	0.776424	4	Cluster-49084.122588/Cluster-49084.162748/Cluster-49084.144050/Cluster-49084.174605
GO:0009250	BP	glucan biosynthetic process	0.170367	0.625546	0.596182	0.768615	6	Cluster-49084.211170/Cluster-49084.106162/Cluster-49084.217347/Cluster-49084.131196/Cluster-49084.153526/Cluster-49084.213018
GO:0015917	BP	aminophospholipid transport	0.245436	0.629624	0.600069	0.610062	1	Cluster-49084.218801
GO:0009078	BP	pyruvate family amino acid metabolic process	0.236296	0.629624	0.600069	0.626544	4	Cluster-49084.122588/Cluster-49084.162748/Cluster-49084.144050/Cluster-49084.174605
GO:0042537	BP	benzene-containing compound metabolic process	0.236439	0.629624	0.600069	0.626281	5	Cluster-49084.95090/Cluster-49084.142926/Cluster-49084.230013/Cluster-49084.49892/Cluster-49084.143431
GO:0009416	BP	response to light stimulus	0.237721	0.629624	0.600069	0.623933	3	Cluster-49084.150141/Cluster-49084.165569/Cluster-49084.213033
GO:0016458	BP	gene silencing	0.239105	0.629624	0.600069	0.621412	2	Cluster-49084.119267/Cluster-49084.144391
GO:0046839	BP	phospholipid dephosphorylation	0.239159	0.629624	0.600069	0.621314	1	Cluster-49084.127781
GO:0046856	BP	phosphatidylinositol dephosphorylation	0.239159	0.629624	0.600069	0.621314	1	Cluster-49084.127781
GO:0000377	BP	RNA splicing, via transesterification reactions with bulged adenosine as nucleophile	0.24098	0.629624	0.600069	0.618018	5	Cluster-49084.104604/Cluster-49084.140094/Cluster-49084.235094/Cluster-49084.104603/Cluster-49084.113030
GO:0000398	BP	mRNA splicing, via spliceosome	0.24098	0.629624	0.600069	0.618018	5	Cluster-49084.104604/Cluster-49084.140094/Cluster-49084.235094/Cluster-49084.104603/Cluster-49084.113030
GO:0009896	BP	positive regulation of catabolic process	0.24098	0.629624	0.600069	0.618018	5	Cluster-49084.106496/Cluster-49084.99414/Cluster-49084.230519/Cluster-49084.235094/Cluster-49084.209223
GO:0010508	BP	positive regulation of autophagy	0.24098	0.629624	0.600069	0.618018	5	Cluster-49084.106496/Cluster-49084.99414/Cluster-49084.230519/Cluster-49084.235094/Cluster-49084.209223
GO:0031331	BP	positive regulation of cellular catabolic process	0.24098	0.629624	0.600069	0.618018	5	Cluster-49084.106496/Cluster-49084.99414/Cluster-49084.230519/Cluster-49084.235094/Cluster-49084.209223
GO:0009314	BP	response to radiation	0.242088	0.629624	0.600069	0.616027	3	Cluster-49084.150141/Cluster-49084.165569/Cluster-49084.213033
GO:0042158	BP	lipoprotein biosynthetic process	0.243367	0.629624	0.600069	0.613737	4	Cluster-49084.92504/Cluster-49084.199550/Cluster-49084.113103/Cluster-49084.190560
GO:0007091	BP	metaphase/anaphase transition of mitotic cell cycle	0.244276	0.629624	0.600069	0.612119	3	Cluster-49084.139467/Cluster-49084.37310/Cluster-49084.107690
GO:0010965	BP	regulation of mitotic sister chromatid separation	0.244276	0.629624	0.600069	0.612119	3	Cluster-49084.139467/Cluster-49084.37310/Cluster-49084.107690
GO:0030071	BP	regulation of mitotic metaphase/anaphase transition	0.244276	0.629624	0.600069	0.612119	3	Cluster-49084.139467/Cluster-49084.37310/Cluster-49084.107690
GO:0033044	BP	regulation of chromosome organization	0.244276	0.629624	0.600069	0.612119	3	Cluster-49084.139467/Cluster-49084.37310/Cluster-49084.107690
GO:0033045	BP	regulation of sister chromatid segregation	0.244276	0.629624	0.600069	0.612119	3	Cluster-49084.139467/Cluster-49084.37310/Cluster-49084.107690
GO:0033047	BP	regulation of mitotic sister chromatid segregation	0.244276	0.629624	0.600069	0.612119	3	Cluster-49084.139467/Cluster-49084.37310/Cluster-49084.107690
GO:0044784	BP	metaphase/anaphase transition of cell cycle	0.244276	0.629624	0.600069	0.612119	3	Cluster-49084.139467/Cluster-49084.37310/Cluster-49084.107690
GO:0051306	BP	mitotic sister chromatid separation	0.244276	0.629624	0.600069	0.612119	3	Cluster-49084.139467/Cluster-49084.37310/Cluster-49084.107690
GO:0051983	BP	regulation of chromosome segregation	0.244276	0.629624	0.600069	0.612119	3	Cluster-49084.139467/Cluster-49084.37310/Cluster-49084.107690
GO:1902099	BP	regulation of metaphase/anaphase transition of cell cycle	0.244276	0.629624	0.600069	0.612119	3	Cluster-49084.139467/Cluster-49084.37310/Cluster-49084.107690
GO:1905818	BP	regulation of chromosome separation	0.244276	0.629624	0.600069	0.612119	3	Cluster-49084.139467/Cluster-49084.37310/Cluster-49084.107690
GO:0048308	BP	organelle inheritance	0.245189	0.629624	0.600069	0.610499	2	Cluster-49084.222179/Cluster-49084.175728
GO:0006954	BP	inflammatory response	0.245436	0.629624	0.600069	0.610062	1	Cluster-49084.106394
GO:0015914	BP	phospholipid transport	0.245436	0.629624	0.600069	0.610062	1	Cluster-49084.218801
GO:0006522	BP	alanine metabolic process	0.236296	0.629624	0.600069	0.626544	4	Cluster-49084.122588/Cluster-49084.162748/Cluster-49084.144050/Cluster-49084.174605
GO:0016571	BP	histone methylation	0.236065	0.629624	0.600069	0.626969	2	Cluster-49084.151895/Cluster-49084.141926
GO:0015807	BP	L-amino acid transport	0.193736	0.629624	0.600069	0.712789	1	Cluster-49084.161322
GO:0006558	BP	L-phenylalanine metabolic process	0.233425	0.629624	0.600069	0.631853	5	Cluster-49084.137864/Cluster-49084.199550/Cluster-49084.199548/Cluster-49084.109430/Cluster-49084.143431
GO:0045490	BP	pectin catabolic process	0.193849	0.629624	0.600069	0.712536	2	Cluster-49084.155383/Cluster-49084.140908
GO:0034968	BP	histone lysine methylation	0.193849	0.629624	0.600069	0.712536	2	Cluster-49084.151895/Cluster-49084.141926
GO:0018022	BP	peptidyl-lysine methylation	0.193849	0.629624	0.600069	0.712536	2	Cluster-49084.151895/Cluster-49084.141926
GO:1902475	BP	L-alpha-amino acid transmembrane transport	0.193736	0.629624	0.600069	0.712789	1	Cluster-49084.161322
GO:1902222	BP	erythrose 4-phosphate/phosphoenolpyruvate family amino acid catabolic process	0.193736	0.629624	0.600069	0.712789	1	Cluster-49084.143431
GO:0015813	BP	L-glutamate transmembrane transport	0.193736	0.629624	0.600069	0.712789	1	Cluster-49084.161322
GO:0015800	BP	acidic amino acid transport	0.193736	0.629624	0.600069	0.712789	1	Cluster-49084.161322
GO:0009236	BP	cobalamin biosynthetic process	0.194946	0.629624	0.600069	0.710087	3	Cluster-49084.186092/Cluster-49084.192732/Cluster-49084.61717
GO:0008203	BP	cholesterol metabolic process	0.193736	0.629624	0.600069	0.712789	1	Cluster-49084.59106
GO:0000904	BP	cell morphogenesis involved in differentiation	0.192858	0.629624	0.600069	0.714762	3	Cluster-49084.171185/Cluster-49084.214284/Cluster-49084.126127
GO:0006744	BP	ubiquinone biosynthetic process	0.192257	0.629624	0.600069	0.716117	6	Cluster-49084.121440/Cluster-49084.225304/Cluster-49084.238586/Cluster-49084.132535/Cluster-49084.171185/Cluster-49084.212005
GO:0006743	BP	ubiquinone metabolic process	0.192257	0.629624	0.600069	0.716117	6	Cluster-49084.121440/Cluster-49084.225304/Cluster-49084.238586/Cluster-49084.132535/Cluster-49084.171185/Cluster-49084.212005
GO:0051302	BP	regulation of cell division	0.187895	0.629624	0.600069	0.726085	2	Cluster-49084.57871/Cluster-49084.220465
GO:0006023	BP	aminoglycan biosynthetic process	0.186748	0.629624	0.600069	0.728744	4	Cluster-49084.138316/Cluster-49084.173106/Cluster-49084.37031/Cluster-49084.210831
GO:0007033	BP	vacuole organization	0.184927	0.629624	0.600069	0.732999	2	Cluster-49084.91431/Cluster-49084.148134
GO:0097354	BP	prenylation	0.181967	0.629624	0.600069	0.740008	2	Cluster-49084.197401/Cluster-49084.119111
GO:0006559	BP	L-phenylalanine catabolic process	0.193736	0.629624	0.600069	0.712789	1	Cluster-49084.143431
GO:0030259	BP	lipid glycosylation	0.194946	0.629624	0.600069	0.710087	3	Cluster-49084.224580/Cluster-49084.82848/Cluster-49084.160573
GO:0051274	BP	beta-glucan biosynthetic process	0.199622	0.629624	0.600069	0.699792	5	Cluster-49084.211170/Cluster-49084.106162/Cluster-49084.217347/Cluster-49084.131196/Cluster-49084.213018
GO:0036092	BP	phosphatidylinositol-3-phosphate biosynthetic process	0.200387	0.629624	0.600069	0.69813	1	Cluster-49084.155280
GO:0045924	BP	regulation of female receptivity	0.213526	0.629624	0.600069	0.67055	1	Cluster-49084.237458
GO:0046008	BP	regulation of female receptivity, post-mating	0.213526	0.629624	0.600069	0.67055	1	Cluster-49084.237458
GO:0060180	BP	female mating behavior	0.213526	0.629624	0.600069	0.67055	1	Cluster-49084.237458
GO:0006278	BP	RNA-dependent DNA biosynthetic process	0.214861	0.629624	0.600069	0.667843	2	Cluster-49084.131171/Cluster-49084.122479
GO:0071897	BP	DNA biosynthetic process	0.214861	0.629624	0.600069	0.667843	2	Cluster-49084.131171/Cluster-49084.122479
GO:0031167	BP	rRNA methylation	0.208834	0.629624	0.600069	0.6802	2	Cluster-49084.116131/Cluster-49084.109430
GO:0031047	BP	gene silencing by RNA	0.208834	0.629624	0.600069	0.6802	2	Cluster-49084.119267/Cluster-49084.144391
GO:2000104	BP	negative regulation of DNA-dependent DNA replication	0.206984	0.629624	0.600069	0.684064	1	Cluster-49084.114099
GO:0090329	BP	regulation of DNA-dependent DNA replication	0.206984	0.629624	0.600069	0.684064	1	Cluster-49084.114099
GO:0045947	BP	negative regulation of translational initiation	0.206984	0.629624	0.600069	0.684064	1	Cluster-49084.94272
GO:0008156	BP	negative regulation of DNA replication	0.206984	0.629624	0.600069	0.684064	1	Cluster-49084.114099
GO:0006213	BP	pyrimidine nucleoside metabolic process	0.206984	0.629624	0.600069	0.684064	1	Cluster-49084.181261
GO:0030031	BP	cell projection assembly	0.205827	0.629624	0.600069	0.686499	2	Cluster-49084.222179/Cluster-49084.121920
GO:0009235	BP	cobalamin metabolic process	0.20335	0.629624	0.600069	0.691755	3	Cluster-49084.186092/Cluster-49084.192732/Cluster-49084.61717
GO:0045488	BP	pectin metabolic process	0.202824	0.629624	0.600069	0.69288	2	Cluster-49084.155383/Cluster-49084.140908
GO:0010393	BP	galacturonan metabolic process	0.202824	0.629624	0.600069	0.69288	2	Cluster-49084.155383/Cluster-49084.140908
GO:0046439	BP	L-cysteine metabolic process	0.200387	0.629624	0.600069	0.69813	1	Cluster-49084.148784
GO:0046578	BP	regulation of Ras protein signal transduction	0.181967	0.629624	0.600069	0.740008	2	Cluster-49084.126713/Cluster-49084.187021
GO:0019087	BP	transformation of host cell by virus	0.211837	0.629624	0.600069	0.673999	3	Cluster-49084.136364/Cluster-49084.106649/Cluster-49084.135779
GO:0018342	BP	protein prenylation	0.181967	0.629624	0.600069	0.740008	2	Cluster-49084.197401/Cluster-49084.119111
GO:0009083	BP	branched-chain amino acid catabolic process	0.181315	0.629624	0.600069	0.741566	5	Cluster-49084.134734/Cluster-49084.95090/Cluster-49084.142926/Cluster-49084.205441/Cluster-49084.230013
GO:0044068	BP	modulation by symbiont of host cellular process	0.22393	0.629624	0.600069	0.649888	2	Cluster-49084.155383/Cluster-49084.140908
GO:0051056	BP	regulation of small GTPase mediated signal transduction	0.22393	0.629624	0.600069	0.649888	2	Cluster-49084.126713/Cluster-49084.187021
GO:0008207	BP	C21-steroid hormone metabolic process	0.224292	0.629624	0.600069	0.649186	6	Cluster-49084.141068/Cluster-49084.175453/Cluster-49084.138246/Cluster-49084.168652/Cluster-49084.103928/Cluster-105399.0
GO:0008209	BP	androgen metabolic process	0.224292	0.629624	0.600069	0.649186	6	Cluster-49084.141068/Cluster-49084.175453/Cluster-49084.138246/Cluster-49084.168652/Cluster-49084.103928/Cluster-105399.0
GO:0008210	BP	estrogen metabolic process	0.224292	0.629624	0.600069	0.649186	6	Cluster-49084.141068/Cluster-49084.175453/Cluster-49084.138246/Cluster-49084.168652/Cluster-49084.103928/Cluster-105399.0
GO:0048468	BP	cell development	0.225784	0.629624	0.600069	0.646306	4	Cluster-49084.171185/Cluster-49084.72625/Cluster-49084.214284/Cluster-49084.126127
GO:0001558	BP	regulation of cell growth	0.226448	0.629624	0.600069	0.645031	1	Cluster-49084.166638
GO:0009821	BP	alkaloid biosynthetic process	0.226448	0.629624	0.600069	0.645031	1	Cluster-49084.143431
GO:0006020	BP	inositol metabolic process	0.22696	0.629624	0.600069	0.644051	2	Cluster-49084.138316/Cluster-49084.205441
GO:0006497	BP	protein lipidation	0.231025	0.629624	0.600069	0.636341	4	Cluster-49084.92504/Cluster-49084.199550/Cluster-49084.113103/Cluster-49084.190560
GO:0019220	BP	regulation of phosphate metabolic process	0.231922	0.629624	0.600069	0.634659	5	Cluster-49084.127466/Cluster-49084.169602/Cluster-49084.109031/Cluster-49084.163031/Cluster-49084.163030
GO:0051174	BP	regulation of phosphorus metabolic process	0.231922	0.629624	0.600069	0.634659	5	Cluster-49084.127466/Cluster-49084.169602/Cluster-49084.109031/Cluster-49084.163031/Cluster-49084.163030
GO:0009699	BP	phenylpropanoid biosynthetic process	0.23283	0.629624	0.600069	0.632961	1	Cluster-49084.143431
GO:0016558	BP	protein import into peroxisome matrix	0.23283	0.629624	0.600069	0.632961	1	Cluster-49084.168262
GO:0016560	BP	protein import into peroxisome matrix, docking	0.23283	0.629624	0.600069	0.632961	1	Cluster-49084.168262
GO:0043161	BP	proteasome-mediated ubiquitin-dependent protein catabolic process	0.233027	0.629624	0.600069	0.632593	2	Cluster-49084.136292/Cluster-49084.107690
GO:1901068	BP	guanosine-containing compound metabolic process	0.233027	0.629624	0.600069	0.632593	2	Cluster-49084.125014/Cluster-49084.121920
GO:0035383	BP	thioester metabolic process	0.22393	0.629624	0.600069	0.649888	2	Cluster-49084.134734/Cluster-49084.93584
GO:0019054	BP	modulation by virus of host cellular process	0.22393	0.629624	0.600069	0.649888	2	Cluster-49084.155383/Cluster-49084.140908
GO:0015937	BP	coenzyme A biosynthetic process	0.22393	0.629624	0.600069	0.649888	2	Cluster-49084.79172/Cluster-49084.196227
GO:0006637	BP	acyl-CoA metabolic process	0.22393	0.629624	0.600069	0.649888	2	Cluster-49084.134734/Cluster-49084.93584
GO:0006574	BP	valine catabolic process	0.181315	0.629624	0.600069	0.741566	5	Cluster-49084.134734/Cluster-49084.95090/Cluster-49084.142926/Cluster-49084.205441/Cluster-49084.230013
GO:0006552	BP	leucine catabolic process	0.181315	0.629624	0.600069	0.741566	5	Cluster-49084.134734/Cluster-49084.95090/Cluster-49084.142926/Cluster-49084.205441/Cluster-49084.230013
GO:0006550	BP	isoleucine catabolic process	0.181315	0.629624	0.600069	0.741566	5	Cluster-49084.134734/Cluster-49084.95090/Cluster-49084.142926/Cluster-49084.205441/Cluster-49084.230013
GO:0046501	BP	protoporphyrinogen IX metabolic process	0.180268	0.629624	0.600069	0.744082	1	Cluster-49084.133269
GO:0009435	BP	NAD biosynthetic process	0.180268	0.629624	0.600069	0.744082	1	Cluster-49084.122588
GO:0006782	BP	protoporphyrinogen IX biosynthetic process	0.180268	0.629624	0.600069	0.744082	1	Cluster-49084.133269
GO:1901071	BP	glucosamine-containing compound metabolic process	0.179013	0.629624	0.600069	0.747115	2	Cluster-49084.31566/Cluster-49084.37031
GO:0046165	BP	alcohol biosynthetic process	0.179013	0.629624	0.600069	0.747115	2	Cluster-49084.138316/Cluster-49084.174210
GO:0007265	BP	Ras protein signal transduction	0.181967	0.629624	0.600069	0.740008	2	Cluster-49084.126713/Cluster-49084.187021
GO:0006030	BP	chitin metabolic process	0.179013	0.629624	0.600069	0.747115	2	Cluster-49084.31566/Cluster-49084.37031
GO:1901615	BP	organic hydroxy compound metabolic process	0.216446	0.629624	0.600069	0.66465	6	Cluster-49084.103133/Cluster-49084.103132/Cluster-49084.138316/Cluster-49084.174210/Cluster-49084.205441/Cluster-49084.59106
GO:0008277	BP	regulation of G protein-coupled receptor signaling pathway	0.220014	0.629624	0.600069	0.65755	1	Cluster-49084.41293
GO:0031344	BP	regulation of cell projection organization	0.220014	0.629624	0.600069	0.65755	1	Cluster-49084.222179
GO:0060491	BP	regulation of cell projection assembly	0.220014	0.629624	0.600069	0.65755	1	Cluster-49084.222179
GO:1902115	BP	regulation of organelle assembly	0.220014	0.629624	0.600069	0.65755	1	Cluster-49084.222179
GO:1902208	BP	regulation of bacterial-type flagellum assembly	0.220014	0.629624	0.600069	0.65755	1	Cluster-49084.222179
GO:0048309	BP	endoplasmic reticulum inheritance	0.220903	0.629624	0.600069	0.655798	2	Cluster-49084.222179/Cluster-49084.175728
GO:0000002	BP	mitochondrial genome maintenance	0.17345	0.629624	0.600069	0.760827	1	Cluster-49084.146442
GO:1902221	BP	erythrose 4-phosphate/phosphoenolpyruvate family amino acid metabolic process	0.233425	0.629624	0.600069	0.631853	5	Cluster-49084.137864/Cluster-49084.199550/Cluster-49084.199548/Cluster-49084.109430/Cluster-49084.143431
GO:0004826	MF	phenylalanine-tRNA ligase activity	0.0664858	0.636133	0.612218	1.17727	2	Cluster-49084.199550/Cluster-49084.199548
GO:0004806	MF	triglyceride lipase activity	0.0671085	0.636133	0.612218	1.17322	3	Cluster-49084.90935/Cluster-49084.154878/Cluster-49084.211599
GO:0071365	BP	cellular response to auxin stimulus	0.275662	0.641455	0.611344	0.559624	2	Cluster-49084.63956/Cluster-49084.182640
GO:0070585	BP	protein localization to mitochondrion	0.268536	0.641455	0.611344	0.570997	3	Cluster-77404.1/Cluster-49084.135737/Cluster-49084.138124
GO:0072655	BP	establishment of protein localization to mitochondrion	0.268536	0.641455	0.611344	0.570997	3	Cluster-77404.1/Cluster-49084.135737/Cluster-49084.138124
GO:0009099	BP	valine biosynthetic process	0.269567	0.641455	0.611344	0.569334	2	Cluster-49084.207309/Cluster-49084.195719
GO:0006890	BP	retrograde vesicle-mediated transport, Golgi to endoplasmic reticulum	0.27003	0.641455	0.611344	0.568588	1	Cluster-49084.188906
GO:0006661	BP	phosphatidylinositol biosynthetic process	0.270275	0.641455	0.611344	0.568194	4	Cluster-49084.199550/Cluster-49084.155280/Cluster-49084.113103/Cluster-49084.190560
GO:0048699	BP	generation of neurons	0.270756	0.641455	0.611344	0.567422	3	Cluster-49084.171185/Cluster-49084.214284/Cluster-49084.126127
GO:0009628	BP	response to abiotic stimulus	0.272088	0.641455	0.611344	0.565291	4	Cluster-49084.150141/Cluster-49084.165569/Cluster-49084.89868/Cluster-49084.213033
GO:0120036	BP	plasma membrane bounded cell projection organization	0.264103	0.641455	0.611344	0.578227	3	Cluster-49084.171185/Cluster-49084.214284/Cluster-49084.126127
GO:0090066	BP	regulation of anatomical structure size	0.272978	0.641455	0.611344	0.563872	3	Cluster-49084.175600/Cluster-49084.80739/Cluster-49084.73221
GO:0009734	BP	auxin-activated signaling pathway	0.275662	0.641455	0.611344	0.559624	2	Cluster-49084.63956/Cluster-49084.182640
GO:0006338	BP	chromatin remodeling	0.27572	0.641455	0.611344	0.559532	4	Cluster-49084.217217/Cluster-49084.230519/Cluster-49084.143654/Cluster-49084.60634
GO:0002097	BP	tRNA wobble base modification	0.276052	0.641455	0.611344	0.559008	1	Cluster-49084.167998
GO:0002098	BP	tRNA wobble uridine modification	0.276052	0.641455	0.611344	0.559008	1	Cluster-49084.167998
GO:0007266	BP	Rho protein signal transduction	0.276052	0.641455	0.611344	0.559008	1	Cluster-49084.187021
GO:0035023	BP	regulation of Rho protein signal transduction	0.276052	0.641455	0.611344	0.559008	1	Cluster-49084.187021
GO:0051052	BP	regulation of DNA metabolic process	0.276052	0.641455	0.611344	0.559008	1	Cluster-49084.114099
GO:0019048	BP	modulation by virus of host process	0.273374	0.641455	0.611344	0.563243	5	Cluster-49084.136364/Cluster-49084.155383/Cluster-49084.140908/Cluster-49084.106649/Cluster-49084.135779
GO:0006040	BP	amino sugar metabolic process	0.264103	0.641455	0.611344	0.578227	3	Cluster-49084.31566/Cluster-49084.174210/Cluster-49084.37031
GO:0030182	BP	neuron differentiation	0.270756	0.641455	0.611344	0.567422	3	Cluster-49084.171185/Cluster-49084.214284/Cluster-49084.126127
GO:0046373	BP	L-arabinose metabolic process	0.263958	0.641455	0.611344	0.578466	1	Cluster-49084.148838
GO:0019722	BP	calcium-mediated signaling	0.251661	0.641455	0.611344	0.599184	1	Cluster-49084.185636
GO:0019932	BP	second-messenger-mediated signaling	0.251661	0.641455	0.611344	0.599184	1	Cluster-49084.185636
GO:0051273	BP	beta-glucan metabolic process	0.26402	0.641455	0.611344	0.578363	5	Cluster-49084.211170/Cluster-49084.106162/Cluster-49084.217347/Cluster-49084.131196/Cluster-49084.213018
GO:0048666	BP	neuron development	0.255264	0.641455	0.611344	0.593011	3	Cluster-49084.171185/Cluster-49084.214284/Cluster-49084.126127
GO:0040008	BP	regulation of growth	0.257835	0.641455	0.611344	0.588659	1	Cluster-49084.166638
GO:0042278	BP	purine nucleoside metabolic process	0.260422	0.641455	0.611344	0.584323	2	Cluster-49084.125014/Cluster-49084.121920
GO:0046128	BP	purine ribonucleoside metabolic process	0.260422	0.641455	0.611344	0.584323	2	Cluster-49084.125014/Cluster-49084.121920
GO:0051259	BP	protein complex oligomerization	0.260918	0.641455	0.611344	0.583496	5	Cluster-49084.128128/Cluster-49084.106496/Cluster-49084.128616/Cluster-49084.241782/Cluster-49084.83171
GO:0009231	BP	riboflavin biosynthetic process	0.26347	0.641455	0.611344	0.579269	2	Cluster-49084.128809/Cluster-49084.131962
GO:0031175	BP	neuron projection development	0.255264	0.641455	0.611344	0.593011	3	Cluster-49084.171185/Cluster-49084.214284/Cluster-49084.126127
GO:0034030	BP	ribonucleoside bisphosphate biosynthetic process	0.26347	0.641455	0.611344	0.579269	2	Cluster-49084.79172/Cluster-49084.196227
GO:0034033	BP	purine nucleoside bisphosphate biosynthetic process	0.26347	0.641455	0.611344	0.579269	2	Cluster-49084.79172/Cluster-49084.196227
GO:0042727	BP	flavin-containing compound biosynthetic process	0.26347	0.641455	0.611344	0.579269	2	Cluster-49084.128809/Cluster-49084.131962
GO:0006784	BP	heme A biosynthetic process	0.263958	0.641455	0.611344	0.578466	1	Cluster-49084.161118
GO:0019566	BP	arabinose metabolic process	0.263958	0.641455	0.611344	0.578466	1	Cluster-49084.148838
GO:0031145	BP	anaphase-promoting complex-dependent catabolic process	0.263958	0.641455	0.611344	0.578466	1	Cluster-49084.107690
GO:0046160	BP	heme a metabolic process	0.263958	0.641455	0.611344	0.578466	1	Cluster-49084.161118
GO:0033866	BP	nucleoside bisphosphate biosynthetic process	0.26347	0.641455	0.611344	0.579269	2	Cluster-49084.79172/Cluster-49084.196227
GO:0050829	BP	defense response to Gram-negative bacterium	0.282025	0.642911	0.612731	0.549712	1	Cluster-49084.138391
GO:0045727	BP	positive regulation of translation	0.282025	0.642911	0.612731	0.549712	1	Cluster-49084.190635
GO:0043711	BP	pilus organization	0.282025	0.642911	0.612731	0.549712	1	Cluster-49084.121920
GO:0034250	BP	positive regulation of cellular amide metabolic process	0.282025	0.642911	0.612731	0.549712	1	Cluster-49084.190635
GO:0009297	BP	pilus assembly	0.282025	0.642911	0.612731	0.549712	1	Cluster-49084.121920
GO:0022008	BP	neurogenesis	0.279655	0.642911	0.612731	0.553378	3	Cluster-49084.171185/Cluster-49084.214284/Cluster-49084.126127
GO:0006821	BP	chloride transport	0.278708	0.642911	0.612731	0.55485	2	Cluster-49084.126732/Cluster-49084.41721
GO:0007088	BP	regulation of mitotic nuclear division	0.281884	0.642911	0.612731	0.54993	3	Cluster-49084.139467/Cluster-49084.37310/Cluster-49084.107690
GO:0009288	CC	bacterial-type flagellum	0.241461	0.643277	0.639341	0.617152	3	Cluster-49084.106496/Cluster-49084.65352/Cluster-49084.217217
GO:0030904	CC	retromer complex	0.278311	0.643277	0.639341	0.55547	1	Cluster-49084.168456
GO:1990391	CC	DNA repair complex	0.248271	0.643277	0.639341	0.605073	1	Cluster-49084.59106
GO:0018444	CC	translation release factor complex	0.248705	0.643277	0.639341	0.604315	2	Cluster-49084.109081/Cluster-49084.181256
GO:0030176	CC	integral component of endoplasmic reticulum membrane	0.257649	0.643277	0.639341	0.588972	4	Cluster-49084.199550/Cluster-49084.226856/Cluster-49084.190560/Cluster-49084.248667
GO:0009425	CC	bacterial-type flagellum basal body	0.260434	0.643277	0.639341	0.584302	1	Cluster-49084.217217
GO:0000015	CC	phosphopyruvate hydratase complex	0.266442	0.643277	0.639341	0.574398	1	Cluster-49084.109430
GO:0090575	CC	RNA polymerase II transcription regulator complex	0.273671	0.643277	0.639341	0.56277	5	Cluster-49084.198098/Cluster-49084.143179/Cluster-49084.124871/Cluster-49084.173979/Cluster-49084.161778
GO:0005685	CC	U1 snRNP	0.284174	0.643277	0.639341	0.546416	1	Cluster-49084.235094
GO:0005816	CC	spindle pole body	0.0477375	0.643277	0.639341	1.32114	2	Cluster-49084.155422/Cluster-49084.155423
GO:0030532	CC	small nuclear ribonucleoprotein complex	0.284174	0.643277	0.639341	0.546416	1	Cluster-49084.235094
GO:0042151	CC	nematocyst	0.284174	0.643277	0.639341	0.546416	1	Cluster-49084.96892
GO:0097525	CC	spliceosomal snRNP complex	0.284174	0.643277	0.639341	0.546416	1	Cluster-49084.235094
GO:0120114	CC	Sm-like protein family complex	0.284174	0.643277	0.639341	0.546416	1	Cluster-49084.235094
GO:0005852	CC	eukaryotic translation initiation factor 3 complex	0.28471	0.643277	0.639341	0.545597	2	Cluster-49084.139741/Cluster-49084.139814
GO:0031227	CC	intrinsic component of endoplasmic reticulum membrane	0.286228	0.643277	0.639341	0.543288	4	Cluster-49084.199550/Cluster-49084.226856/Cluster-49084.190560/Cluster-49084.248667
GO:0005777	CC	peroxisome	0.287231	0.643277	0.639341	0.541769	3	Cluster-49084.147489/Cluster-49084.93584/Cluster-49084.168262
GO:0042579	CC	microbody	0.287231	0.643277	0.639341	0.541769	3	Cluster-49084.147489/Cluster-49084.93584/Cluster-49084.168262
GO:0030131	CC	clathrin adaptor complex	0.239715	0.643277	0.639341	0.620304	2	Cluster-49084.164666/Cluster-49084.126332
GO:0005971	CC	ribonucleoside-diphosphate reductase complex	0.284174	0.643277	0.639341	0.546416	1	Cluster-49084.119977
GO:0043292	CC	contractile fiber	0.235909	0.643277	0.639341	0.627255	1	Cluster-49084.138229
GO:0042022	CC	interleukin-12 receptor complex	0.235909	0.643277	0.639341	0.627255	1	Cluster-49084.148134
GO:0036379	CC	myofilament	0.235909	0.643277	0.639341	0.627255	1	Cluster-49084.138229
GO:0030132	CC	clathrin coat of coated pit	0.154674	0.643277	0.639341	0.810583	2	Cluster-49084.120991/Cluster-49084.200672
GO:0009360	CC	DNA polymerase III complex	0.154674	0.643277	0.639341	0.810583	2	Cluster-49084.103653/Cluster-49084.152649
GO:0005905	CC	clathrin-coated pit	0.154674	0.643277	0.639341	0.810583	2	Cluster-49084.120991/Cluster-49084.200672
GO:0070161	CC	anchoring junction	0.151848	0.643277	0.639341	0.81859	2	Cluster-49084.214256/Cluster-49084.169872
GO:0072669	CC	tRNA-splicing ligase complex	0.150456	0.643277	0.639341	0.82259	1	Cluster-49084.174605
GO:0030896	CC	checkpoint clamp complex	0.0363391	0.643277	0.639341	1.43963	2	Cluster-49084.162652/Cluster-49084.162654
GO:0030665	CC	clathrin-coated vesicle membrane	0.146229	0.643277	0.639341	0.834967	2	Cluster-49084.120991/Cluster-49084.200672
GO:0030140	CC	trans-Golgi network transport vesicle	0.146229	0.643277	0.639341	0.834967	2	Cluster-49084.120991/Cluster-49084.200672
GO:0030136	CC	clathrin-coated vesicle	0.146229	0.643277	0.639341	0.834967	2	Cluster-49084.120991/Cluster-49084.200672
GO:0030130	CC	clathrin coat of trans-Golgi network vesicle	0.146229	0.643277	0.639341	0.834967	2	Cluster-49084.120991/Cluster-49084.200672
GO:0030125	CC	clathrin vesicle coat	0.146229	0.643277	0.639341	0.834967	2	Cluster-49084.120991/Cluster-49084.200672
GO:0012510	CC	trans-Golgi network transport vesicle membrane	0.146229	0.643277	0.639341	0.834967	2	Cluster-49084.120991/Cluster-49084.200672
GO:0097196	CC	Shu complex	0.143501	0.643277	0.639341	0.843146	1	Cluster-49084.59106
GO:0010007	CC	magnesium chelatase complex	0.143501	0.643277	0.639341	0.843146	1	Cluster-49084.49709
GO:0005635	CC	nuclear envelope	0.154712	0.643277	0.639341	0.810475	4	Cluster-49084.110713/Cluster-49084.167727/Cluster-49084.260183/Cluster-49084.207469
GO:0009365	CC	protein histidine kinase complex	0.133373	0.643277	0.639341	0.874931	6	Cluster-49084.41293/Cluster-49084.141535/Cluster-49084.117697/Cluster-49084.106334/Cluster-49084.119267/Cluster-49084.144391
GO:0009318	CC	exodeoxyribonuclease VII complex	0.106515	0.643277	0.639341	0.97259	5	Cluster-49084.31089/Cluster-49084.139741/Cluster-49084.106496/Cluster-49084.128616/Cluster-49084.150307
GO:0005833	CC	hemoglobin complex	0.0931946	0.643277	0.639341	1.03061	1	Cluster-49084.81809
GO:0030118	CC	clathrin coat	0.0928137	0.643277	0.639341	1.03239	4	Cluster-49084.164666/Cluster-49084.120991/Cluster-49084.126332/Cluster-49084.200672
GO:0055035	CC	plastid thylakoid membrane	0.0856187	0.643277	0.639341	1.06743	2	Cluster-49084.143103/Cluster-49084.129308
GO:0031976	CC	plastid thylakoid	0.0856187	0.643277	0.639341	1.06743	2	Cluster-49084.143103/Cluster-49084.129308
GO:0009535	CC	chloroplast thylakoid membrane	0.0856187	0.643277	0.639341	1.06743	2	Cluster-49084.143103/Cluster-49084.129308
GO:0009534	CC	chloroplast thylakoid	0.0856187	0.643277	0.639341	1.06743	2	Cluster-49084.143103/Cluster-49084.129308
GO:1905354	CC	exoribonuclease complex	0.0691307	0.643277	0.639341	1.16033	2	Cluster-49084.91454/Cluster-49084.123998
GO:0031225	CC	anchored component of membrane	0.0691307	0.643277	0.639341	1.16033	2	Cluster-49084.110101/Cluster-49084.171395
GO:0000178	CC	exosome (RNase complex)	0.0691307	0.643277	0.639341	1.16033	2	Cluster-49084.91454/Cluster-49084.123998
GO:0009328	CC	phenylalanine-tRNA ligase complex	0.0668702	0.643277	0.639341	1.17477	2	Cluster-49084.199550/Cluster-49084.199548
GO:0000794	CC	condensed nuclear chromosome	0.0656763	0.643277	0.639341	1.18259	7	Cluster-49084.192655/Cluster-123110.0/Cluster-49084.162652/Cluster-49084.147996/Cluster-49084.150307/Cluster-49084.162654/Cluster-49084.96906
GO:0005829	CC	cytosol	0.0637989	0.643277	0.639341	1.19519	7	Cluster-49084.81809/Cluster-49084.231827/Cluster-49084.128616/Cluster-49084.119977/Cluster-49084.109430/Cluster-49084.233824/Cluster-49084.142866
GO:0005823	CC	central plaque of spindle pole body	0.0477375	0.643277	0.639341	1.32114	2	Cluster-49084.155422/Cluster-49084.155423
GO:0005669	CC	transcription factor TFIID complex	0.112956	0.643277	0.639341	0.94709	3	Cluster-49084.198098/Cluster-49084.143179/Cluster-49084.161778
GO:0031379	CC	RNA-directed RNA polymerase complex	0.0395597	0.643277	0.639341	1.40275	7	Cluster-49084.147239/Cluster-49084.200836/Cluster-49084.129250/Cluster-49084.190317/Cluster-49084.152142/Cluster-49084.239433/Cluster-49084.164602
GO:0048046	CC	apoplast	0.154712	0.643277	0.639341	0.810475	4	Cluster-49084.260817/Cluster-49084.45717/Cluster-106507.2/Cluster-49084.146995
GO:0000778	CC	condensed nuclear chromosome kinetochore	0.162786	0.643277	0.639341	0.788383	5	Cluster-49084.192655/Cluster-123110.0/Cluster-49084.147996/Cluster-49084.150307/Cluster-49084.96906
GO:0030017	CC	sarcomere	0.235909	0.643277	0.639341	0.627255	1	Cluster-49084.138229
GO:0030016	CC	myofibril	0.235909	0.643277	0.639341	0.627255	1	Cluster-49084.138229
GO:0005865	CC	striated muscle thin filament	0.235909	0.643277	0.639341	0.627255	1	Cluster-49084.138229
GO:0005861	CC	troponin complex	0.235909	0.643277	0.639341	0.627255	1	Cluster-49084.138229
GO:0019773	CC	proteasome core complex, alpha-subunit complex	0.230742	0.643277	0.639341	0.636874	2	Cluster-49084.155418/Cluster-49084.135737
GO:0030055	CC	cell-substrate junction	0.229652	0.643277	0.639341	0.63893	1	Cluster-49084.214256
GO:0005925	CC	focal adhesion	0.229652	0.643277	0.639341	0.63893	1	Cluster-49084.214256
GO:0097651	CC	phosphatidylinositol 3-kinase complex, class I	0.218813	0.643277	0.639341	0.659928	2	Cluster-49084.142769/Cluster-49084.137293
GO:0005944	CC	phosphatidylinositol 3-kinase complex, class IB	0.218813	0.643277	0.639341	0.659928	2	Cluster-49084.142769/Cluster-49084.137293
GO:0005942	CC	phosphatidylinositol 3-kinase complex	0.218813	0.643277	0.639341	0.659928	2	Cluster-49084.142769/Cluster-49084.137293
GO:0030694	CC	bacterial-type flagellum basal body, rod	0.216984	0.643277	0.639341	0.663572	1	Cluster-49084.217217
GO:0009426	CC	bacterial-type flagellum basal body, distal rod	0.210572	0.643277	0.639341	0.676599	1	Cluster-49084.217217
GO:0033644	CC	host cell membrane	0.204241	0.643277	0.639341	0.689858	4	Cluster-49084.120203/Cluster-49084.125727/Cluster-49084.76916/Cluster-49084.152665
GO:0072686	CC	mitotic spindle	0.199253	0.643277	0.639341	0.700595	4	Cluster-49084.192655/Cluster-123110.0/Cluster-49084.147996/Cluster-49084.96906
GO:0005581	CC	collagen trimer	0.157355	0.643277	0.639341	0.803119	1	Cluster-49084.148188
GO:0009427	CC	bacterial-type flagellum basal body, distal rod, L ring	0.197591	0.643277	0.639341	0.704233	1	Cluster-49084.217217
GO:1902911	CC	protein kinase complex	0.189052	0.643277	0.639341	0.723419	6	Cluster-49084.41293/Cluster-49084.141535/Cluster-49084.117697/Cluster-49084.106334/Cluster-49084.119267/Cluster-49084.144391
GO:0106068	CC	SUMO ligase complex	0.184397	0.643277	0.639341	0.734247	1	Cluster-49084.139845
GO:0030915	CC	Smc5-Smc6 complex	0.184397	0.643277	0.639341	0.734247	1	Cluster-49084.139845
GO:0005921	CC	gap junction	0.184397	0.643277	0.639341	0.734247	1	Cluster-49084.169872
GO:0000779	CC	condensed chromosome, centromeric region	0.184201	0.643277	0.639341	0.734707	6	Cluster-49084.192655/Cluster-123110.0/Cluster-49084.147996/Cluster-49084.150307/Cluster-49084.181256/Cluster-49084.96906
GO:0017177	CC	glucosidase II complex	0.0277886	0.643277	0.639341	1.55613	2	Cluster-49084.155201/Cluster-49084.187079
GO:0000777	CC	condensed chromosome kinetochore	0.184201	0.643277	0.639341	0.734707	6	Cluster-49084.192655/Cluster-123110.0/Cluster-49084.147996/Cluster-49084.150307/Cluster-49084.181256/Cluster-49084.96906
GO:0000940	CC	condensed chromosome outer kinetochore	0.17702	0.643277	0.639341	0.751977	6	Cluster-49084.192655/Cluster-123110.0/Cluster-49084.147996/Cluster-49084.150307/Cluster-49084.181256/Cluster-49084.96906
GO:0000176	CC	nuclear exosome (RNase complex)	0.170986	0.643277	0.639341	0.767039	1	Cluster-49084.91454
GO:0098590	CC	plasma membrane region	0.168946	0.643277	0.639341	0.772252	2	Cluster-49084.120991/Cluster-49084.200672
GO:0009512	CC	cytochrome b6f complex	0.166806	0.643277	0.639341	0.777789	3	Cluster-49084.59224/Cluster-49084.179835/Cluster-49084.227395
GO:0042729	CC	DASH complex	0.162786	0.643277	0.639341	0.788383	5	Cluster-49084.192655/Cluster-123110.0/Cluster-49084.147996/Cluster-49084.150307/Cluster-49084.96906
GO:0000942	CC	condensed nuclear chromosome outer kinetochore	0.162786	0.643277	0.639341	0.788383	5	Cluster-49084.192655/Cluster-123110.0/Cluster-49084.147996/Cluster-49084.150307/Cluster-49084.96906
GO:0000780	CC	condensed nuclear chromosome, centromeric region	0.162786	0.643277	0.639341	0.788383	5	Cluster-49084.192655/Cluster-123110.0/Cluster-49084.147996/Cluster-49084.150307/Cluster-49084.96906
GO:0005835	CC	fatty acid synthase complex	0.195139	0.643277	0.639341	0.709657	2	Cluster-49084.231827/Cluster-49084.233824
GO:0031965	CC	nuclear membrane	0.149033	0.643277	0.639341	0.826717	2	Cluster-49084.110713/Cluster-49084.167727
GO:0000725	BP	recombinational repair	0.328069	0.645367	0.615073	0.484035	1	Cluster-49084.59106
GO:0031328	BP	positive regulation of cellular biosynthetic process	0.32166	0.645367	0.615073	0.492603	4	Cluster-49084.149892/Cluster-49084.151979/Cluster-49084.190635/Cluster-49084.222179
GO:0032012	BP	regulation of ARF protein signal transduction	0.365931	0.645367	0.615073	0.4366	1	Cluster-49084.126713
GO:0032011	BP	ARF protein signal transduction	0.365931	0.645367	0.615073	0.4366	1	Cluster-49084.126713
GO:0006171	BP	cAMP biosynthetic process	0.365931	0.645367	0.615073	0.4366	1	Cluster-49084.153460
GO:0140014	BP	mitotic nuclear division	0.364753	0.645367	0.615073	0.438001	3	Cluster-49084.139467/Cluster-49084.37310/Cluster-49084.107690
GO:0006024	BP	glycosaminoglycan biosynthetic process	0.364753	0.645367	0.615073	0.438001	3	Cluster-49084.138316/Cluster-49084.173106/Cluster-49084.210831
GO:0071941	BP	nitrogen cycle metabolic process	0.363008	0.645367	0.615073	0.440084	2	Cluster-49084.125727/Cluster-49084.139294
GO:0070206	BP	protein trimerization	0.36252	0.645367	0.615073	0.440667	3	Cluster-49084.128128/Cluster-49084.106496/Cluster-49084.241782
GO:0055082	BP	cellular chemical homeostasis	0.36252	0.645367	0.615073	0.440667	3	Cluster-49084.84948/Cluster-49084.139814/Cluster-49084.168262
GO:0055065	BP	metal ion homeostasis	0.36252	0.645367	0.615073	0.440667	3	Cluster-49084.84948/Cluster-49084.139814/Cluster-49084.168262
GO:0007346	BP	regulation of mitotic cell cycle	0.36252	0.645367	0.615073	0.440667	3	Cluster-49084.139467/Cluster-49084.37310/Cluster-49084.107690
GO:0006449	BP	regulation of translational termination	0.357087	0.645367	0.615073	0.447226	2	Cluster-49084.109081/Cluster-49084.181256
GO:0006415	BP	translational termination	0.357087	0.645367	0.615073	0.447226	2	Cluster-49084.109081/Cluster-49084.181256
GO:0016125	BP	sterol metabolic process	0.355337	0.645367	0.615073	0.44936	1	Cluster-49084.59106
GO:0045444	BP	fat cell differentiation	0.354119	0.645367	0.615073	0.45085	2	Cluster-49084.52861/Cluster-49084.42004
GO:0044764	BP	multi-organism cellular process	0.353219	0.645367	0.615073	0.451956	4	Cluster-51736.1/Cluster-49084.192622/Cluster-49084.229901/Cluster-49084.182367
GO:0071805	BP	potassium ion transmembrane transport	0.349101	0.645367	0.615073	0.457049	3	Cluster-49084.161322/Cluster-49084.123663/Cluster-49084.147596
GO:0030003	BP	cellular cation homeostasis	0.349101	0.645367	0.615073	0.457049	3	Cluster-49084.84948/Cluster-49084.139814/Cluster-49084.168262
GO:0030518	BP	intracellular steroid hormone receptor signaling pathway	0.339112	0.645367	0.615073	0.469657	1	Cluster-49084.130186
GO:0030522	BP	intracellular receptor signaling pathway	0.339112	0.645367	0.615073	0.469657	1	Cluster-49084.130186
GO:0034440	BP	lipid oxidation	0.339112	0.645367	0.615073	0.469657	1	Cluster-49084.93584
GO:0006897	BP	endocytosis	0.339209	0.645367	0.615073	0.469532	2	Cluster-49084.147424/Cluster-49084.209156
GO:0006625	BP	protein targeting to peroxisome	0.344565	0.645367	0.615073	0.462729	1	Cluster-49084.168262
GO:0043574	BP	peroxisomal transport	0.344565	0.645367	0.615073	0.462729	1	Cluster-49084.168262
GO:1900673	BP	olefin metabolic process	0.365931	0.645367	0.615073	0.4366	1	Cluster-49084.49892
GO:0051260	BP	protein homooligomerization	0.344565	0.645367	0.615073	0.462729	1	Cluster-49084.83171
GO:0072663	BP	establishment of protein localization to peroxisome	0.344565	0.645367	0.615073	0.462729	1	Cluster-49084.168262
GO:0000375	BP	RNA splicing, via transesterification reactions	0.345222	0.645367	0.615073	0.461901	5	Cluster-49084.104604/Cluster-49084.140094/Cluster-49084.235094/Cluster-49084.104603/Cluster-49084.113030
GO:0030203	BP	glycosaminoglycan metabolic process	0.345222	0.645367	0.615073	0.461901	5	Cluster-49084.138316/Cluster-49084.173106/Cluster-49084.187343/Cluster-49084.6710/Cluster-49084.210831
GO:0007031	BP	peroxisome organization	0.348169	0.645367	0.615073	0.45821	2	Cluster-49084.147489/Cluster-49084.168262
GO:0006873	BP	cellular ion homeostasis	0.349101	0.645367	0.615073	0.457049	3	Cluster-49084.84948/Cluster-49084.139814/Cluster-49084.168262
GO:0006875	BP	cellular metal ion homeostasis	0.349101	0.645367	0.615073	0.457049	3	Cluster-49084.84948/Cluster-49084.139814/Cluster-49084.168262
GO:0072662	BP	protein localization to peroxisome	0.344565	0.645367	0.615073	0.462729	1	Cluster-49084.168262
GO:0019395	BP	fatty acid oxidation	0.339112	0.645367	0.615073	0.469657	1	Cluster-49084.93584
GO:0007094	BP	mitotic spindle assembly checkpoint	0.368908	0.645367	0.615073	0.433082	2	Cluster-49084.139467/Cluster-49084.37310
GO:0033046	BP	negative regulation of sister chromatid segregation	0.368908	0.645367	0.615073	0.433082	2	Cluster-49084.139467/Cluster-49084.37310
GO:0048477	BP	oogenesis	0.376352	0.645367	0.615073	0.424405	1	Cluster-49084.72625
GO:0034762	BP	regulation of transmembrane transport	0.376352	0.645367	0.615073	0.424405	1	Cluster-49084.123663
GO:0030707	BP	ovarian follicle cell development	0.376352	0.645367	0.615073	0.424405	1	Cluster-49084.72625
GO:0030703	BP	eggshell formation	0.376352	0.645367	0.615073	0.424405	1	Cluster-49084.72625
GO:0009698	BP	phenylpropanoid metabolic process	0.376352	0.645367	0.615073	0.424405	1	Cluster-49084.143431
GO:0007304	BP	chorion-containing eggshell formation	0.376352	0.645367	0.615073	0.424405	1	Cluster-49084.72625
GO:0007292	BP	female gamete generation	0.376352	0.645367	0.615073	0.424405	1	Cluster-49084.72625
GO:0007217	BP	tachykinin receptor signaling pathway	0.376352	0.645367	0.615073	0.424405	1	Cluster-49084.116592
GO:0002066	BP	columnar/cuboidal epithelial cell development	0.376352	0.645367	0.615073	0.424405	1	Cluster-49084.72625
GO:0002065	BP	columnar/cuboidal epithelial cell differentiation	0.376352	0.645367	0.615073	0.424405	1	Cluster-49084.72625
GO:0002064	BP	epithelial cell development	0.376352	0.645367	0.615073	0.424405	1	Cluster-49084.72625
GO:0045934	BP	negative regulation of nucleobase-containing compound metabolic process	0.375895	0.645367	0.615073	0.424933	3	Cluster-49084.114099/Cluster-49084.221156/Cluster-126141.1
GO:0072507	BP	divalent inorganic cation homeostasis	0.374787	0.645367	0.615073	0.426216	2	Cluster-49084.139814/Cluster-49084.168262
GO:0072503	BP	cellular divalent inorganic cation homeostasis	0.374787	0.645367	0.615073	0.426216	2	Cluster-49084.139814/Cluster-49084.168262
GO:0055074	BP	calcium ion homeostasis	0.374787	0.645367	0.615073	0.426216	2	Cluster-49084.139814/Cluster-49084.168262
GO:0006874	BP	cellular calcium ion homeostasis	0.374787	0.645367	0.615073	0.426216	2	Cluster-49084.139814/Cluster-49084.168262
GO:0048731	BP	system development	0.373654	0.645367	0.615073	0.42753	4	Cluster-49084.81809/Cluster-49084.171185/Cluster-49084.214284/Cluster-49084.126127
GO:0033048	BP	negative regulation of mitotic sister chromatid segregation	0.368908	0.645367	0.615073	0.433082	2	Cluster-49084.139467/Cluster-49084.37310
GO:0045839	BP	negative regulation of mitotic nuclear division	0.368908	0.645367	0.615073	0.433082	2	Cluster-49084.139467/Cluster-49084.37310
GO:0045841	BP	negative regulation of mitotic metaphase/anaphase transition	0.368908	0.645367	0.615073	0.433082	2	Cluster-49084.139467/Cluster-49084.37310
GO:0051985	BP	negative regulation of chromosome segregation	0.368908	0.645367	0.615073	0.433082	2	Cluster-49084.139467/Cluster-49084.37310
GO:0071173	BP	spindle assembly checkpoint	0.368908	0.645367	0.615073	0.433082	2	Cluster-49084.139467/Cluster-49084.37310
GO:0071174	BP	mitotic spindle checkpoint	0.368908	0.645367	0.615073	0.433082	2	Cluster-49084.139467/Cluster-49084.37310
GO:0031577	BP	spindle checkpoint	0.368908	0.645367	0.615073	0.433082	2	Cluster-49084.139467/Cluster-49084.37310
GO:1902100	BP	negative regulation of metaphase/anaphase transition of cell cycle	0.368908	0.645367	0.615073	0.433082	2	Cluster-49084.139467/Cluster-49084.37310
GO:2000816	BP	negative regulation of mitotic sister chromatid separation	0.368908	0.645367	0.615073	0.433082	2	Cluster-49084.139467/Cluster-49084.37310
GO:2001251	BP	negative regulation of chromosome organization	0.368908	0.645367	0.615073	0.433082	2	Cluster-49084.139467/Cluster-49084.37310
GO:0001510	BP	RNA methylation	0.369214	0.645367	0.615073	0.432721	3	Cluster-49084.116131/Cluster-49084.109430/Cluster-49084.210831
GO:0006026	BP	aminoglycan catabolic process	0.369214	0.645367	0.615073	0.432721	3	Cluster-49084.31566/Cluster-49084.187343/Cluster-49084.6710
GO:0006419	BP	alanyl-tRNA aminoacylation	0.371164	0.645367	0.615073	0.430435	1	Cluster-49084.144050
GO:1901264	BP	carbohydrate derivative transport	0.37185	0.645367	0.615073	0.429632	2	Cluster-49084.193435/Cluster-49084.88698
GO:1905819	BP	negative regulation of chromosome separation	0.368908	0.645367	0.615073	0.433082	2	Cluster-49084.139467/Cluster-49084.37310
GO:0015748	BP	organophosphate ester transport	0.339112	0.645367	0.615073	0.469657	1	Cluster-49084.218801
GO:0030166	BP	proteoglycan biosynthetic process	0.339112	0.645367	0.615073	0.469657	1	Cluster-49084.138316
GO:0006635	BP	fatty acid beta-oxidation	0.339112	0.645367	0.615073	0.469657	1	Cluster-49084.93584
GO:1901269	BP	lipooligosaccharide metabolic process	0.306064	0.645367	0.615073	0.514188	2	Cluster-49084.167998/Cluster-49084.136361
GO:0046493	BP	lipid A metabolic process	0.306064	0.645367	0.615073	0.514188	2	Cluster-49084.167998/Cluster-49084.136361
GO:0009245	BP	lipid A biosynthetic process	0.306064	0.645367	0.615073	0.514188	2	Cluster-49084.167998/Cluster-49084.136361
GO:0009097	BP	isoleucine biosynthetic process	0.306064	0.645367	0.615073	0.514188	2	Cluster-49084.207309/Cluster-49084.195719
GO:0030521	BP	androgen receptor signaling pathway	0.305428	0.645367	0.615073	0.515091	1	Cluster-49084.130186
GO:0006014	BP	D-ribose metabolic process	0.305428	0.645367	0.615073	0.515091	1	Cluster-49084.156621
GO:1902223	BP	erythrose 4-phosphate/phosphoenolpyruvate family amino acid biosynthetic process	0.305027	0.645367	0.615073	0.515661	4	Cluster-49084.137864/Cluster-49084.199550/Cluster-49084.199548/Cluster-49084.109430
GO:0046219	BP	indolalkylamine biosynthetic process	0.305027	0.645367	0.615073	0.515661	4	Cluster-49084.137864/Cluster-49084.199550/Cluster-49084.199548/Cluster-49084.109430
GO:0009095	BP	aromatic amino acid family biosynthetic process, prephenate pathway	0.305027	0.645367	0.615073	0.515661	4	Cluster-49084.137864/Cluster-49084.199550/Cluster-49084.199548/Cluster-49084.109430
GO:0009094	BP	L-phenylalanine biosynthetic process	0.305027	0.645367	0.615073	0.515661	4	Cluster-49084.137864/Cluster-49084.199550/Cluster-49084.199548/Cluster-49084.109430
GO:0006571	BP	tyrosine biosynthetic process	0.305027	0.645367	0.615073	0.515661	4	Cluster-49084.137864/Cluster-49084.199550/Cluster-49084.199548/Cluster-49084.109430
GO:0000162	BP	tryptophan biosynthetic process	0.305027	0.645367	0.615073	0.515661	4	Cluster-49084.137864/Cluster-49084.199550/Cluster-49084.199548/Cluster-49084.109430
GO:0010498	BP	proteasomal protein catabolic process	0.303032	0.645367	0.615073	0.518511	2	Cluster-49084.136292/Cluster-49084.107690
GO:0044772	BP	mitotic cell cycle phase transition	0.302005	0.645367	0.615073	0.519986	3	Cluster-49084.139467/Cluster-49084.37310/Cluster-49084.107690
GO:0044770	BP	cell cycle phase transition	0.302005	0.645367	0.615073	0.519986	3	Cluster-49084.139467/Cluster-49084.37310/Cluster-49084.107690
GO:1901990	BP	regulation of mitotic cell cycle phase transition	0.299765	0.645367	0.615073	0.523219	3	Cluster-49084.139467/Cluster-49084.37310/Cluster-49084.107690
GO:1901987	BP	regulation of cell cycle phase transition	0.299765	0.645367	0.615073	0.523219	3	Cluster-49084.139467/Cluster-49084.37310/Cluster-49084.107690
GO:0009755	BP	hormone-mediated signaling pathway	0.284115	0.645367	0.615073	0.546507	3	Cluster-49084.130186/Cluster-49084.63956/Cluster-49084.182640
GO:0006376	BP	mRNA splice site selection	0.287949	0.645367	0.615073	0.540685	1	Cluster-49084.235094
GO:0007617	BP	mating behavior	0.287949	0.645367	0.615073	0.540685	1	Cluster-49084.237458
GO:0019098	BP	reproductive behavior	0.287949	0.645367	0.615073	0.540685	1	Cluster-49084.237458
GO:0019835	BP	cytolysis	0.28858	0.645367	0.615073	0.539734	3	Cluster-49084.138391/Cluster-49084.145863/Cluster-49084.213018
GO:0035821	BP	modulation of process of other organism	0.289112	0.645367	0.615073	0.538934	5	Cluster-49084.136364/Cluster-49084.155383/Cluster-49084.140908/Cluster-49084.106649/Cluster-49084.135779
GO:0009062	BP	fatty acid catabolic process	0.339112	0.645367	0.615073	0.469657	1	Cluster-49084.93584
GO:0044003	BP	modulation by symbiont of host process	0.289112	0.645367	0.615073	0.538934	5	Cluster-49084.136364/Cluster-49084.155383/Cluster-49084.140908/Cluster-49084.106649/Cluster-49084.135779
GO:0006566	BP	threonine metabolic process	0.290815	0.645367	0.615073	0.536383	3	Cluster-49084.107866/Cluster-49084.103133/Cluster-49084.103132
GO:0051783	BP	regulation of nuclear division	0.293051	0.645367	0.615073	0.533057	3	Cluster-49084.139467/Cluster-49084.37310/Cluster-49084.107690
GO:0018966	BP	styrene metabolic process	0.29965	0.645367	0.615073	0.523386	1	Cluster-49084.49892
GO:0042207	BP	styrene catabolic process	0.29965	0.645367	0.615073	0.523386	1	Cluster-49084.49892
GO:0007399	BP	nervous system development	0.299765	0.645367	0.615073	0.523219	3	Cluster-49084.171185/Cluster-49084.214284/Cluster-49084.126127
GO:0009401	BP	phosphoenolpyruvate-dependent sugar phosphotransferase system	0.299765	0.645367	0.615073	0.523219	3	Cluster-49084.126332/Cluster-49084.235094/Cluster-49084.167089
GO:0051817	BP	modulation of process of other organism involved in symbiotic interaction	0.289112	0.645367	0.615073	0.538934	5	Cluster-49084.136364/Cluster-49084.155383/Cluster-49084.140908/Cluster-49084.106649/Cluster-49084.135779
GO:0010558	BP	negative regulation of macromolecule biosynthetic process	0.306871	0.645367	0.615073	0.513044	4	Cluster-49084.94272/Cluster-49084.114099/Cluster-49084.221156/Cluster-126141.1
GO:1901271	BP	lipooligosaccharide biosynthetic process	0.306064	0.645367	0.615073	0.514188	2	Cluster-49084.167998/Cluster-49084.136361
GO:2000113	BP	negative regulation of cellular macromolecule biosynthetic process	0.306871	0.645367	0.615073	0.513044	4	Cluster-49084.94272/Cluster-49084.114099/Cluster-49084.221156/Cluster-126141.1
GO:0006029	BP	proteoglycan metabolic process	0.339112	0.645367	0.615073	0.469657	1	Cluster-49084.138316
GO:0010256	BP	endomembrane system organization	0.338354	0.645367	0.615073	0.470629	4	Cluster-49084.110713/Cluster-49084.167727/Cluster-49084.222179/Cluster-49084.175728
GO:0042435	BP	indole-containing compound biosynthetic process	0.337141	0.645367	0.615073	0.472189	5	Cluster-49084.137864/Cluster-49084.199550/Cluster-49084.199548/Cluster-49084.153445/Cluster-49084.109430
GO:0016999	BP	antibiotic metabolic process	0.335526	0.645367	0.615073	0.474274	5	Cluster-49084.95090/Cluster-49084.138316/Cluster-49084.142926/Cluster-49084.174210/Cluster-49084.230013
GO:0032870	BP	cellular response to hormone stimulus	0.333409	0.645367	0.615073	0.477022	3	Cluster-49084.130186/Cluster-49084.63956/Cluster-49084.182640
GO:0051383	BP	kinetochore organization	0.333215	0.645367	0.615073	0.477276	2	Cluster-49084.128128/Cluster-122094.0
GO:0051382	BP	kinetochore assembly	0.333215	0.645367	0.615073	0.477276	2	Cluster-49084.128128/Cluster-122094.0
GO:0042135	BP	neurotransmitter catabolic process	0.328069	0.645367	0.615073	0.484035	1	Cluster-49084.107866
GO:0034227	BP	tRNA thio-modification	0.328069	0.645367	0.615073	0.484035	1	Cluster-49084.167998
GO:0015919	BP	peroxisomal membrane transport	0.328069	0.645367	0.615073	0.484035	1	Cluster-49084.168262
GO:0009071	BP	serine family amino acid catabolic process	0.328069	0.645367	0.615073	0.484035	1	Cluster-49084.107866
GO:0006546	BP	glycine catabolic process	0.328069	0.645367	0.615073	0.484035	1	Cluster-49084.107866
GO:0031327	BP	negative regulation of cellular biosynthetic process	0.306871	0.645367	0.615073	0.513044	4	Cluster-49084.94272/Cluster-49084.114099/Cluster-49084.221156/Cluster-126141.1
GO:0006298	BP	mismatch repair	0.326678	0.645367	0.615073	0.48588	3	Cluster-49084.79034/Cluster-49084.107333/Cluster-49084.78446
GO:0009098	BP	leucine biosynthetic process	0.324194	0.645367	0.615073	0.489194	2	Cluster-49084.207309/Cluster-49084.195719
GO:0061025	BP	membrane fusion	0.326678	0.645367	0.615073	0.48588	3	Cluster-51736.1/Cluster-49084.229901/Cluster-49084.182367
GO:0009891	BP	positive regulation of biosynthetic process	0.32166	0.645367	0.615073	0.492603	4	Cluster-49084.149892/Cluster-49084.151979/Cluster-49084.190635/Cluster-49084.222179
GO:0009820	BP	alkaloid metabolic process	0.312119	0.645367	0.615073	0.50568	2	Cluster-49084.122588/Cluster-49084.143431
GO:0002790	BP	peptide secretion	0.315458	0.645367	0.615073	0.501058	3	Cluster-49084.99482/Cluster-49084.113043/Cluster-49084.120687
GO:0009306	BP	protein secretion	0.315458	0.645367	0.615073	0.501058	3	Cluster-49084.99482/Cluster-49084.113043/Cluster-49084.120687
GO:0035592	BP	establishment of protein localization to extracellular region	0.315458	0.645367	0.615073	0.501058	3	Cluster-49084.99482/Cluster-49084.113043/Cluster-49084.120687
GO:0010557	BP	positive regulation of macromolecule biosynthetic process	0.32166	0.645367	0.615073	0.492603	4	Cluster-49084.149892/Cluster-49084.151979/Cluster-49084.190635/Cluster-49084.222179
GO:0030493	BP	bacteriochlorophyll metabolic process	0.316842	0.645367	0.615073	0.499157	1	Cluster-49084.234898
GO:0030494	BP	bacteriochlorophyll biosynthetic process	0.316842	0.645367	0.615073	0.499157	1	Cluster-49084.234898
GO:0071692	BP	protein localization to extracellular region	0.315458	0.645367	0.615073	0.501058	3	Cluster-49084.99482/Cluster-49084.113043/Cluster-49084.120687
GO:0048015	BP	phosphatidylinositol-mediated signaling	0.316842	0.645367	0.615073	0.499157	1	Cluster-49084.155280
GO:0048017	BP	inositol lipid-mediated signaling	0.316842	0.645367	0.615073	0.499157	1	Cluster-49084.155280
GO:0000070	BP	mitotic sister chromatid segregation	0.317702	0.645367	0.615073	0.49798	3	Cluster-49084.139467/Cluster-49084.37310/Cluster-49084.107690
GO:0000819	BP	sister chromatid segregation	0.317702	0.645367	0.615073	0.49798	3	Cluster-49084.139467/Cluster-49084.37310/Cluster-49084.107690
GO:0019751	BP	polyol metabolic process	0.317702	0.645367	0.615073	0.49798	3	Cluster-49084.138316/Cluster-49084.174210/Cluster-49084.205441
GO:0009890	BP	negative regulation of biosynthetic process	0.32166	0.645367	0.615073	0.492603	4	Cluster-49084.94272/Cluster-49084.114099/Cluster-49084.221156/Cluster-126141.1
GO:0046950	BP	cellular ketone body metabolic process	0.316842	0.645367	0.615073	0.499157	1	Cluster-49084.134734
GO:0046474	BP	glycerophospholipid biosynthetic process	0.377365	0.645953	0.615631	0.423238	4	Cluster-49084.199550/Cluster-49084.155280/Cluster-49084.113103/Cluster-49084.190560
GO:0006542	BP	glutamine biosynthetic process	0.381499	0.64613	0.615799	0.418507	1	Cluster-49084.173106
GO:0009617	BP	response to bacterium	0.37922	0.64613	0.615799	0.421109	4	Cluster-49084.216648/Cluster-49084.125529/Cluster-49084.138391/Cluster-49084.46192
GO:0042742	BP	defense response to bacterium	0.37922	0.64613	0.615799	0.421109	4	Cluster-49084.216648/Cluster-49084.125529/Cluster-49084.138391/Cluster-49084.46192
GO:0000245	BP	spliceosomal complex assembly	0.381499	0.64613	0.615799	0.418507	1	Cluster-49084.235094
GO:0007618	BP	mating	0.381499	0.64613	0.615799	0.418507	1	Cluster-49084.237458
GO:0022618	BP	ribonucleoprotein complex assembly	0.381499	0.64613	0.615799	0.418507	1	Cluster-49084.235094
GO:0006123	BP	mitochondrial electron transport, cytochrome c to oxygen	0.382562	0.646792	0.61643	0.417298	3	Cluster-49084.159538/Cluster-49084.166230/Cluster-49084.125304
GO:0051784	BP	negative regulation of nuclear division	0.383562	0.647345	0.616957	0.416165	2	Cluster-49084.139467/Cluster-49084.37310
GO:0006487	BP	protein N-linked glycosylation	0.386475	0.648846	0.618389	0.412879	2	Cluster-49084.125014/Cluster-49084.125652
GO:0043631	BP	RNA polyadenylation	0.386475	0.648846	0.618389	0.412879	2	Cluster-49084.163649/Cluster-49084.105249
GO:0071973	BP	bacterial-type flagellum-dependent cell motility	0.386475	0.648846	0.618389	0.412879	2	Cluster-49084.106496/Cluster-49084.217217
GO:0005758	CC	mitochondrial intermembrane space	0.295756	0.648854	0.644883	0.529066	1	Cluster-49084.229901
GO:0031970	CC	organelle envelope lumen	0.295756	0.648854	0.644883	0.529066	1	Cluster-49084.229901
GO:1901991	BP	negative regulation of mitotic cell cycle phase transition	0.392283	0.6529	0.622252	0.4064	2	Cluster-49084.139467/Cluster-49084.37310
GO:0030855	BP	epithelial cell differentiation	0.391664	0.6529	0.622252	0.407086	1	Cluster-49084.72625
GO:0060429	BP	epithelium development	0.391664	0.6529	0.622252	0.407086	1	Cluster-49084.72625
GO:0006465	BP	signal peptide processing	0.392283	0.6529	0.622252	0.4064	2	Cluster-49084.138060/Cluster-49084.144681
GO:1901988	BP	negative regulation of cell cycle phase transition	0.392283	0.6529	0.622252	0.4064	2	Cluster-49084.139467/Cluster-49084.37310
GO:0046834	BP	lipid phosphorylation	0.395178	0.65545	0.624682	0.403207	2	Cluster-49084.155280/Cluster-49084.52348
GO:0046854	BP	phosphatidylinositol phosphorylation	0.395178	0.65545	0.624682	0.403207	2	Cluster-49084.155280/Cluster-49084.52348
GO:0015846	BP	polyamine transport	0.396684	0.655687	0.624908	0.401555	1	Cluster-49084.161322
GO:1902652	BP	secondary alcohol metabolic process	0.396684	0.655687	0.624908	0.401555	1	Cluster-49084.59106
GO:0000154	BP	rRNA modification	0.398066	0.656844	0.62601	0.400044	2	Cluster-49084.116131/Cluster-49084.109430
GO:0008137	MF	NADH dehydrogenase (ubiquinone) activity	0.0734766	0.65735	0.632637	1.13385	6	Cluster-49084.121440/Cluster-49084.225304/Cluster-49084.238586/Cluster-49084.132535/Cluster-49084.171185/Cluster-49084.212005
GO:0004100	MF	chitin synthase activity	0.0780151	0.65735	0.632637	1.10782	1	Cluster-49084.37031
GO:0050136	MF	NADH dehydrogenase (quinone) activity	0.0734766	0.65735	0.632637	1.13385	6	Cluster-49084.121440/Cluster-49084.225304/Cluster-49084.238586/Cluster-49084.132535/Cluster-49084.171185/Cluster-49084.212005
GO:0016628	MF	oxidoreductase activity, acting on the CH-CH group of donors, NAD or NADP as acceptor	0.0742389	0.65735	0.632637	1.12937	6	Cluster-49084.134062/Cluster-49084.173546/Cluster-49084.50909/Cluster-49084.148764/Cluster-49084.108343/Cluster-105399.0
GO:0008235	MF	metalloexopeptidase activity	0.0756248	0.65735	0.632637	1.12134	2	Cluster-49084.139284/Cluster-49084.194058
GO:0004071	MF	aspartate-ammonia ligase activity	0.0780151	0.65735	0.632637	1.10782	1	Cluster-49084.174605
GO:0019646	BP	aerobic electron transport chain	0.400256	0.658198	0.627301	0.397663	3	Cluster-49084.159538/Cluster-49084.166230/Cluster-49084.125304
GO:0006839	BP	mitochondrial transport	0.400256	0.658198	0.627301	0.397663	3	Cluster-77404.1/Cluster-49084.135737/Cluster-49084.138124
GO:0009432	BP	SOS response	0.400948	0.658212	0.627315	0.396912	2	Cluster-49084.42376/Cluster-49084.61717
GO:0044780	BP	bacterial-type flagellum assembly	0.401663	0.658261	0.627361	0.396139	1	Cluster-49084.222179
GO:0009289	CC	pilus	0.312781	0.663114	0.659056	0.50476	1	Cluster-49084.92811
GO:0000221	CC	vacuolar proton-transporting V-type ATPase, V1 domain	0.311616	0.663114	0.659056	0.506381	2	Cluster-49084.184380/Cluster-49084.96906
GO:0030054	CC	cell junction	0.311616	0.663114	0.659056	0.506381	2	Cluster-49084.214256/Cluster-49084.169872
GO:0016471	CC	vacuolar proton-transporting V-type ATPase complex	0.314594	0.663114	0.659056	0.50225	2	Cluster-49084.184380/Cluster-49084.96906
GO:0003905	MF	alkylbase DNA N-glycosylase activity	0.080335	0.66459	0.639605	1.09509	2	Cluster-49084.127304/Cluster-49084.132950
GO:0006084	BP	acetyl-CoA metabolic process	0.4066	0.66522	0.633993	0.390833	1	Cluster-49084.134734
GO:0033108	BP	mitochondrial respiratory chain complex assembly	0.411497	0.670949	0.639454	0.385633	1	Cluster-49084.190317
GO:0007281	BP	germ cell development	0.411497	0.670949	0.639454	0.385633	1	Cluster-49084.72625
GO:0019643	BP	reductive tricarboxylic acid cycle	0.41241	0.6713	0.639788	0.384671	2	Cluster-49084.198725/Cluster-49084.31130
GO:0033178	CC	proton-transporting two-sector ATPase complex, catalytic domain	0.325389	0.672679	0.668562	0.487597	5	Cluster-49084.137369/Cluster-49084.143103/Cluster-49084.123475/Cluster-49084.184380/Cluster-49084.96906
GO:0009424	CC	bacterial-type flagellum hook	0.323902	0.672679	0.668562	0.489587	1	Cluster-49084.65352
GO:0016010	CC	dystrophin-associated glycoprotein complex	0.33535	0.673104	0.668985	0.474501	2	Cluster-49084.37813/Cluster-49084.237358
GO:0120025	CC	plasma membrane bounded cell projection	0.338104	0.673104	0.668985	0.470949	5	Cluster-49084.214256/Cluster-49084.128128/Cluster-49084.106496/Cluster-118106.0/Cluster-49084.175728
GO:0009331	CC	glycerol-3-phosphate dehydrogenase complex	0.340247	0.673104	0.668985	0.468205	1	Cluster-49084.225159
GO:0005774	CC	vacuolar membrane	0.341248	0.673104	0.668985	0.46693	2	Cluster-49084.184380/Cluster-49084.96906
GO:0090665	CC	glycoprotein complex	0.33535	0.673104	0.668985	0.474501	2	Cluster-49084.37813/Cluster-49084.237358
GO:0051050	BP	positive regulation of transport	0.416353	0.673163	0.641564	0.380538	1	Cluster-49084.123663
GO:0006112	BP	energy reserve metabolic process	0.416353	0.673163	0.641564	0.380538	1	Cluster-49084.131175
GO:0071495	BP	cellular response to endogenous stimulus	0.41562	0.673163	0.641564	0.381304	3	Cluster-49084.130186/Cluster-49084.63956/Cluster-49084.182640
GO:0006284	BP	base-excision repair	0.415258	0.673163	0.641564	0.381682	2	Cluster-49084.127304/Cluster-49084.132950
GO:0033176	CC	proton-transporting V-type ATPase complex	0.344477	0.673297	0.669176	0.462839	5	Cluster-49084.139741/Cluster-49084.184380/Cluster-49084.222179/Cluster-49084.181256/Cluster-49084.96906
GO:0070652	CC	HAUS complex	0.350924	0.67365	0.669527	0.454786	1	Cluster-49084.51425
GO:0005911	CC	cell-cell junction	0.350924	0.67365	0.669527	0.454786	1	Cluster-49084.169872
GO:0004816	MF	asparagine-tRNA ligase activity	0.0854741	0.675396	0.650005	1.06817	1	Cluster-49084.162748
GO:0009881	MF	photoreceptor activity	0.0854741	0.675396	0.650005	1.06817	1	Cluster-49084.162815
GO:0008641	MF	ubiquitin-like modifier activating enzyme activity	0.0860944	0.675396	0.650005	1.06502	3	Cluster-49084.203903/Cluster-49084.126638/Cluster-49084.108343
GO:0042381	BP	hemolymph coagulation	0.42117	0.677534	0.645729	0.375543	1	Cluster-49084.131985
GO:0006959	BP	humoral immune response	0.42117	0.677534	0.645729	0.375543	1	Cluster-49084.131985
GO:0006420	BP	arginyl-tRNA aminoacylation	0.42117	0.677534	0.645729	0.375543	1	Cluster-49084.142286
GO:0070461	CC	SAGA-type complex	0.356198	0.677722	0.673575	0.448308	1	Cluster-49084.83281
GO:0052652	BP	cyclic purine nucleotide metabolic process	0.425947	0.680665	0.648714	0.370645	1	Cluster-49084.153460
GO:0006836	BP	neurotransmitter transport	0.425947	0.680665	0.648714	0.370645	1	Cluster-49084.161322
GO:0017148	BP	negative regulation of translation	0.425947	0.680665	0.648714	0.370645	1	Cluster-49084.94272
GO:0034249	BP	negative regulation of cellular amide metabolic process	0.425947	0.680665	0.648714	0.370645	1	Cluster-49084.94272
GO:0009082	BP	branched-chain amino acid biosynthetic process	0.4322	0.682146	0.650125	0.364315	2	Cluster-49084.207309/Cluster-49084.195719
GO:1901617	BP	organic hydroxy compound biosynthetic process	0.4322	0.682146	0.650125	0.364315	2	Cluster-49084.138316/Cluster-49084.174210
GO:1901659	BP	glycosyl compound biosynthetic process	0.4322	0.682146	0.650125	0.364315	2	Cluster-49084.138316/Cluster-49084.174210
GO:0009119	BP	ribonucleoside metabolic process	0.434998	0.682146	0.650125	0.361513	2	Cluster-49084.125014/Cluster-49084.121920
GO:0006506	BP	GPI anchor biosynthetic process	0.430855	0.682146	0.650125	0.365669	3	Cluster-49084.199550/Cluster-49084.113103/Cluster-49084.190560
GO:0009266	BP	response to temperature stimulus	0.435382	0.682146	0.650125	0.361129	1	Cluster-49084.89868
GO:0071826	BP	ribonucleoprotein complex subunit organization	0.430684	0.682146	0.650125	0.365841	1	Cluster-49084.235094
GO:1901072	BP	glucosamine-containing compound catabolic process	0.435382	0.682146	0.650125	0.361129	1	Cluster-49084.31566
GO:0016049	BP	cell growth	0.430684	0.682146	0.650125	0.365841	1	Cluster-49084.166638
GO:0009408	BP	response to heat	0.430684	0.682146	0.650125	0.365841	1	Cluster-49084.89868
GO:0006032	BP	chitin catabolic process	0.435382	0.682146	0.650125	0.361129	1	Cluster-49084.31566
GO:0046348	BP	amino sugar catabolic process	0.435382	0.682146	0.650125	0.361129	1	Cluster-49084.31566
GO:0019720	BP	Mo-molybdopterin cofactor metabolic process	0.437789	0.683597	0.651508	0.358735	2	Cluster-49084.125655/Cluster-49084.61717
GO:0097588	BP	archaeal or bacterial-type flagellum-dependent cell motility	0.440572	0.683597	0.651508	0.355983	2	Cluster-49084.106496/Cluster-49084.217217
GO:0001539	BP	cilium or flagellum-dependent cell motility	0.440572	0.683597	0.651508	0.355983	2	Cluster-49084.106496/Cluster-49084.217217
GO:0046058	BP	cAMP metabolic process	0.440042	0.683597	0.651508	0.356506	1	Cluster-49084.153460
GO:0010959	BP	regulation of metal ion transport	0.440042	0.683597	0.651508	0.356506	1	Cluster-49084.123663
GO:0006777	BP	Mo-molybdopterin cofactor biosynthetic process	0.437789	0.683597	0.651508	0.358735	2	Cluster-49084.125655/Cluster-49084.61717
GO:0009186	BP	deoxyribonucleoside diphosphate metabolic process	0.444663	0.686622	0.654391	0.351969	1	Cluster-49084.119977
GO:0009074	BP	aromatic amino acid family catabolic process	0.444663	0.686622	0.654391	0.351969	1	Cluster-49084.143431
GO:0006529	BP	asparagine biosynthetic process	0.444663	0.686622	0.654391	0.351969	1	Cluster-49084.174605
GO:0045277	CC	respiratory chain complex IV	0.373254	0.686668	0.682466	0.427995	3	Cluster-49084.159538/Cluster-49084.166230/Cluster-49084.125304
GO:0005815	CC	microtubule organizing center	0.370104	0.686668	0.682466	0.431676	4	Cluster-49084.155422/Cluster-49084.155423/Cluster-49084.175728/Cluster-49084.213033
GO:0033180	CC	proton-transporting V-type ATPase, V1 domain	0.364663	0.686668	0.682466	0.438108	2	Cluster-49084.184380/Cluster-49084.96906
GO:0001772	CC	immunological synapse	0.376869	0.686668	0.682466	0.42381	1	Cluster-49084.100657
GO:0097197	CC	tetraspanin-enriched microdomain	0.376869	0.686668	0.682466	0.42381	1	Cluster-49084.100657
GO:0061731	MF	ribonucleoside-diphosphate reductase activity	0.28328	0.686876	0.661054	0.547784	1	Cluster-49084.119977
GO:0050661	MF	NADP binding	0.289966	0.686876	0.661054	0.537652	5	Cluster-49084.134062/Cluster-49084.50909/Cluster-49084.167603/Cluster-49084.174888/Cluster-49084.108343
GO:0004367	MF	glycerol-3-phosphate dehydrogenase [NAD+] activity	0.294832	0.686876	0.661054	0.530425	1	Cluster-49084.225159
GO:0047952	MF	glycerol-3-phosphate dehydrogenase [NAD(P)+] activity	0.294832	0.686876	0.661054	0.530425	1	Cluster-49084.225159
GO:0005217	MF	intracellular ligand-gated ion channel activity	0.295242	0.686876	0.661054	0.529822	2	Cluster-49084.139814/Cluster-49084.168262
GO:0005219	MF	ryanodine-sensitive calcium-release channel activity	0.295242	0.686876	0.661054	0.529822	2	Cluster-49084.139814/Cluster-49084.168262
GO:0015278	MF	calcium-release channel activity	0.295242	0.686876	0.661054	0.529822	2	Cluster-49084.139814/Cluster-49084.168262
GO:0099604	MF	ligand-gated calcium channel activity	0.295242	0.686876	0.661054	0.529822	2	Cluster-49084.139814/Cluster-49084.168262
GO:0016649	MF	oxidoreductase activity, acting on the CH-NH group of donors, quinone or similar compound as acceptor	0.28908	0.686876	0.661054	0.538983	1	Cluster-49084.135874
GO:0004747	MF	ribokinase activity	0.300539	0.686876	0.661054	0.522099	1	Cluster-49084.156621
GO:0140103	MF	catalytic activity, acting on a glycoprotein	0.304172	0.686876	0.661054	0.516881	2	Cluster-49084.125652/Cluster-49084.178198
GO:0000062	MF	fatty-acyl-CoA binding	0.306199	0.686876	0.661054	0.513996	1	Cluster-49084.172922
GO:0003997	MF	acyl-CoA oxidase activity	0.306199	0.686876	0.661054	0.513996	1	Cluster-49084.93584
GO:0008174	MF	mRNA methyltransferase activity	0.306199	0.686876	0.661054	0.513996	1	Cluster-49084.210831
GO:1901567	MF	fatty acid derivative binding	0.306199	0.686876	0.661054	0.513996	1	Cluster-49084.172922
GO:0004722	MF	protein serine/threonine phosphatase activity	0.307144	0.686876	0.661054	0.512658	2	Cluster-49084.115256/Cluster-49084.153694
GO:1901505	MF	carbohydrate derivative transmembrane transporter activity	0.310114	0.686876	0.661054	0.508479	2	Cluster-49084.193435/Cluster-49084.88698
GO:0047134	MF	protein-disulfide reductase activity	0.301197	0.686876	0.661054	0.521149	2	Cluster-49084.151833/Cluster-49084.131006
GO:0004174	MF	electron-transferring-flavoprotein dehydrogenase activity	0.28908	0.686876	0.661054	0.538983	1	Cluster-49084.135874
GO:0005484	MF	SNAP receptor activity	0.28908	0.686876	0.661054	0.538983	1	Cluster-49084.160856
GO:0016638	MF	oxidoreductase activity, acting on the CH-NH2 group of donors	0.25576	0.686876	0.661054	0.592168	4	Cluster-49084.107866/Cluster-49084.134062/Cluster-49084.96863/Cluster-49084.122588
GO:0016852	MF	sirohydrochlorin cobaltochelatase activity	0.28328	0.686876	0.661054	0.547784	1	Cluster-49084.192732
GO:0004748	MF	ribonucleoside-diphosphate reductase activity, thioredoxin disulfide as acceptor	0.28328	0.686876	0.661054	0.547784	1	Cluster-49084.119977
GO:0004421	MF	hydroxymethylglutaryl-CoA synthase activity	0.28328	0.686876	0.661054	0.547784	1	Cluster-49084.134734
GO:0003978	MF	UDP-glucose 4-epimerase activity	0.28328	0.686876	0.661054	0.547784	1	Cluster-49084.149321
GO:0017153	MF	sodium:dicarboxylate symporter activity	0.277433	0.686876	0.661054	0.556842	1	Cluster-49084.161322
GO:0004843	MF	thiol-dependent ubiquitin-specific protease activity	0.271538	0.686876	0.661054	0.566169	1	Cluster-49084.181086
GO:0016880	MF	acid-ammonia (or amide) ligase activity	0.271359	0.686876	0.661054	0.566455	2	Cluster-49084.173106/Cluster-49084.174605
GO:0005201	MF	extracellular matrix structural constituent	0.28908	0.686876	0.661054	0.538983	1	Cluster-49084.148188
GO:0016211	MF	ammonia ligase activity	0.271359	0.686876	0.661054	0.566455	2	Cluster-49084.173106/Cluster-49084.174605
GO:0004867	MF	serine-type endopeptidase inhibitor activity	0.270173	0.686876	0.661054	0.568358	3	Cluster-49084.105069/Cluster-49084.114538/Cluster-49084.134616
GO:0016796	MF	exonuclease activity, active with either ribo- or deoxyribonucleic acids and producing 5'-phosphomonoesters	0.268395	0.686876	0.661054	0.571226	5	Cluster-49084.31089/Cluster-49084.139741/Cluster-49084.106496/Cluster-49084.128616/Cluster-49084.150307
GO:0035091	MF	phosphatidylinositol binding	0.26837	0.686876	0.661054	0.571266	2	Cluster-49084.153526/Cluster-49084.123663
GO:0004634	MF	phosphopyruvate hydratase activity	0.265595	0.686876	0.661054	0.57578	1	Cluster-49084.109430
GO:0003830	MF	beta-1,4-mannosylglycoprotein 4-beta-N-acetylglucosaminyltransferase activity	0.265595	0.686876	0.661054	0.57578	1	Cluster-49084.125652
GO:0046556	MF	alpha-L-arabinofuranosidase activity	0.259604	0.686876	0.661054	0.585688	1	Cluster-49084.148838
GO:0003684	MF	damaged DNA binding	0.256413	0.686876	0.661054	0.59106	2	Cluster-49084.42376/Cluster-49084.136292
GO:0070566	MF	adenylyltransferase activity	0.270173	0.686876	0.661054	0.568358	3	Cluster-49084.163649/Cluster-49084.110375/Cluster-49084.105249
GO:0016782	MF	transferase activity, transferring sulfur-containing groups	0.28331	0.686876	0.661054	0.547738	2	Cluster-49084.226682/Cluster-49084.236376
GO:0016822	MF	hydrolase activity, acting on acid carbon-carbon bonds	0.19694	0.686876	0.661054	0.705665	1	Cluster-49084.49892
GO:0016838	MF	carbon-oxygen lyase activity, acting on phosphates	0.314001	0.686876	0.661054	0.50307	3	Cluster-49084.139284/Cluster-49084.98032/Cluster-49084.100764
GO:0003994	MF	aconitate hydratase activity	0.143016	0.686876	0.661054	0.844616	1	Cluster-49084.31130
GO:0016730	MF	oxidoreductase activity, acting on iron-sulfur proteins as donors	0.142656	0.686876	0.661054	0.845709	2	Cluster-49084.149787/Cluster-49084.139681
GO:0050524	MF	coenzyme-B sulfoethylthiotransferase activity	0.136026	0.686876	0.661054	0.866379	1	Cluster-49084.226682
GO:0050497	MF	transferase activity, transferring alkylthio groups	0.136026	0.686876	0.661054	0.866379	1	Cluster-49084.226682
GO:0016775	MF	phosphotransferase activity, nitrogenous group as acceptor	0.132107	0.686876	0.661054	0.879074	6	Cluster-49084.41293/Cluster-49084.141535/Cluster-49084.117697/Cluster-49084.106334/Cluster-49084.119267/Cluster-49084.144391
GO:0004673	MF	protein histidine kinase activity	0.132107	0.686876	0.661054	0.879074	6	Cluster-49084.41293/Cluster-49084.141535/Cluster-49084.117697/Cluster-49084.106334/Cluster-49084.119267/Cluster-49084.144391
GO:0043752	MF	adenosylcobinamide kinase activity	0.128979	0.686876	0.661054	0.889482	1	Cluster-49084.61717
GO:0008703	MF	5-amino-6-(5-phosphoribosylamino)uracil reductase activity	0.128979	0.686876	0.661054	0.889482	1	Cluster-49084.128809
GO:0004853	MF	uroporphyrinogen decarboxylase activity	0.128979	0.686876	0.661054	0.889482	1	Cluster-49084.133269
GO:0004683	MF	calmodulin-dependent protein kinase activity	0.128979	0.686876	0.661054	0.889482	1	Cluster-49084.158426
GO:0032296	MF	double-stranded RNA-specific ribonuclease activity	0.128939	0.686876	0.661054	0.889615	2	Cluster-49084.113565/Cluster-49084.168903
GO:0004525	MF	ribonuclease III activity	0.128939	0.686876	0.661054	0.889615	2	Cluster-49084.113565/Cluster-49084.168903
GO:0016895	MF	exodeoxyribonuclease activity, producing 5'-phosphomonoesters	0.127999	0.686876	0.661054	0.892795	5	Cluster-49084.31089/Cluster-49084.139741/Cluster-49084.106496/Cluster-49084.128616/Cluster-49084.150307
GO:0004529	MF	exodeoxyribonuclease activity	0.127999	0.686876	0.661054	0.892795	5	Cluster-49084.31089/Cluster-49084.139741/Cluster-49084.106496/Cluster-49084.128616/Cluster-49084.150307
GO:0015095	MF	magnesium ion transmembrane transporter activity	0.127992	0.686876	0.661054	0.892818	3	Cluster-49084.156035/Cluster-49084.114030/Cluster-114162.1
GO:0004499	MF	N,N-dimethylaniline monooxygenase activity	0.122631	0.686876	0.661054	0.911401	3	Cluster-49084.134062/Cluster-49084.50909/Cluster-49084.108343
GO:0017172	MF	cysteine dioxygenase activity	0.19694	0.686876	0.661054	0.705665	1	Cluster-49084.148784
GO:0045548	MF	phenylalanine ammonia-lyase activity	0.114712	0.686876	0.661054	0.940392	1	Cluster-49084.143431
GO:0008942	MF	nitrite reductase [NAD(P)H] activity	0.114712	0.686876	0.661054	0.940392	1	Cluster-49084.139294
GO:0004416	MF	hydroxyacylglutathione hydrolase activity	0.114712	0.686876	0.661054	0.940392	1	Cluster-49084.116326
GO:0015299	MF	solute:proton antiporter activity	0.109695	0.686876	0.661054	0.959813	4	Cluster-128463.0/Cluster-49084.175414/Cluster-49084.59132/Cluster-49084.156985
GO:0015298	MF	solute:cation antiporter activity	0.109695	0.686876	0.661054	0.959813	4	Cluster-128463.0/Cluster-49084.175414/Cluster-49084.59132/Cluster-49084.156985
GO:0008882	MF	[glutamate-ammonia-ligase] adenylyltransferase activity	0.107491	0.686876	0.661054	0.968627	1	Cluster-49084.110375
GO:0008097	MF	5S rRNA binding	0.143016	0.686876	0.661054	0.844616	1	Cluster-49084.181096
GO:0008855	MF	exodeoxyribonuclease VII activity	0.105562	0.686876	0.661054	0.976492	5	Cluster-49084.31089/Cluster-49084.139741/Cluster-49084.106496/Cluster-49084.128616/Cluster-49084.150307
GO:0008531	MF	riboflavin kinase activity	0.143016	0.686876	0.661054	0.844616	1	Cluster-49084.131962
GO:0051002	MF	ligase activity, forming nitrogen-metal bonds	0.143016	0.686876	0.661054	0.844616	1	Cluster-49084.49709
GO:0016303	MF	1-phosphatidylinositol-3-kinase activity	0.19694	0.686876	0.661054	0.705665	1	Cluster-49084.155280
GO:0004396	MF	hexokinase activity	0.19694	0.686876	0.661054	0.705665	1	Cluster-49084.174210
GO:0004334	MF	fumarylacetoacetase activity	0.19694	0.686876	0.661054	0.705665	1	Cluster-49084.49892
GO:0004312	MF	fatty acid synthase activity	0.194116	0.686876	0.661054	0.711939	2	Cluster-49084.231827/Cluster-49084.233824
GO:0033925	MF	mannosyl-glycoprotein endo-beta-N-acetylglucosaminidase activity	0.19039	0.686876	0.661054	0.720356	1	Cluster-49084.116767
GO:0015501	MF	glutamate:sodium symporter activity	0.19039	0.686876	0.661054	0.720356	1	Cluster-49084.161322
GO:0016168	MF	chlorophyll binding	0.185617	0.686876	0.661054	0.731381	3	Cluster-49084.236398/Cluster-49084.254045/Cluster-49084.150604
GO:0030151	MF	molybdenum ion binding	0.185364	0.686876	0.661054	0.731975	2	Cluster-49084.125727/Cluster-49084.181261
GO:0098809	MF	nitrite reductase activity	0.183786	0.686876	0.661054	0.735688	1	Cluster-49084.139294
GO:0016877	MF	ligase activity, forming carbon-sulfur bonds	0.18158	0.686876	0.661054	0.740931	3	Cluster-49084.203903/Cluster-49084.126638/Cluster-49084.108343
GO:0008915	MF	lipid-A-disaccharide synthase activity	0.179561	0.686876	0.661054	0.745788	2	Cluster-49084.167998/Cluster-49084.136361
GO:0016709	MF	oxidoreductase activity, acting on paired donors, with incorporation or reduction of molecular oxygen, NAD(P)H as one donor, and incorporation of one atom of oxygen	0.178306	0.686876	0.661054	0.748833	4	Cluster-49084.134062/Cluster-49084.50909/Cluster-49084.108343/Cluster-49084.180342
GO:0016642	MF	oxidoreductase activity, acting on the CH-NH2 group of donors, disulfide as acceptor	0.177128	0.686876	0.661054	0.751713	1	Cluster-49084.107866
GO:0004675	MF	transmembrane receptor protein serine/threonine kinase activity	0.177128	0.686876	0.661054	0.751713	1	Cluster-49084.245410
GO:0004375	MF	glycine dehydrogenase (decarboxylating) activity	0.177128	0.686876	0.661054	0.751713	1	Cluster-49084.107866
GO:0004315	MF	3-oxoacyl-[acyl-carrier-protein] synthase activity	0.165185	0.686876	0.661054	0.782029	2	Cluster-49084.231827/Cluster-49084.233824
GO:0051539	MF	4 iron, 4 sulfur cluster binding	0.157896	0.686876	0.661054	0.80163	3	Cluster-49084.144711/Cluster-49084.107160/Cluster-49084.212005
GO:0000774	MF	adenyl-nucleotide exchange factor activity	0.157896	0.686876	0.661054	0.80163	3	Cluster-49084.165569/Cluster-49084.106496/Cluster-49084.80622
GO:0043546	MF	molybdopterin cofactor binding	0.156827	0.686876	0.661054	0.804579	1	Cluster-49084.125727
GO:0005337	MF	nucleoside transmembrane transporter activity	0.15384	0.686876	0.661054	0.812931	2	Cluster-49084.193435/Cluster-49084.88698
GO:0008080	MF	N-acetyltransferase activity	0.151396	0.686876	0.661054	0.819886	6	Cluster-49084.201344/Cluster-49084.92504/Cluster-49084.113853/Cluster-49084.110243/Cluster-49084.155871/Cluster-49084.165299
GO:0004512	MF	inositol-3-phosphate synthase activity	0.149949	0.686876	0.661054	0.824055	1	Cluster-49084.138316
GO:0051003	MF	ligase activity, forming nitrogen-metal bonds, forming coordination complexes	0.143016	0.686876	0.661054	0.844616	1	Cluster-49084.49709
GO:0016851	MF	magnesium chelatase activity	0.143016	0.686876	0.661054	0.844616	1	Cluster-49084.49709
GO:0019104	MF	DNA N-glycosylase activity	0.105131	0.686876	0.661054	0.978269	2	Cluster-49084.127304/Cluster-49084.132950
GO:0004140	MF	dephospho-CoA kinase activity	0.102566	0.686876	0.661054	0.988996	2	Cluster-49084.79172/Cluster-49084.196227
GO:0030492	MF	hemoglobin binding	0.0928728	0.686876	0.661054	1.03211	1	Cluster-49084.81809
GO:0000049	MF	tRNA binding	0.229255	0.686876	0.661054	0.639681	3	Cluster-49084.199550/Cluster-49084.167998/Cluster-49084.199548
GO:0005544	MF	calcium-dependent phospholipid binding	0.229562	0.686876	0.661054	0.6391	2	Cluster-49084.177994/Cluster-49084.186005
GO:0030983	MF	mismatched DNA binding	0.231381	0.686876	0.661054	0.635672	3	Cluster-49084.79034/Cluster-49084.107333/Cluster-49084.78446
GO:0005143	MF	interleukin-12 receptor binding	0.235147	0.686876	0.661054	0.62866	1	Cluster-49084.148134
GO:0034593	MF	phosphatidylinositol bisphosphate phosphatase activity	0.235147	0.686876	0.661054	0.62866	1	Cluster-49084.127781
GO:0034596	MF	phosphatidylinositol phosphate 4-phosphatase activity	0.235147	0.686876	0.661054	0.62866	1	Cluster-49084.127781
GO:0034597	MF	phosphatidylinositol-4,5-bisphosphate 4-phosphatase activity	0.235147	0.686876	0.661054	0.62866	1	Cluster-49084.127781
GO:0052866	MF	phosphatidylinositol phosphate phosphatase activity	0.235147	0.686876	0.661054	0.62866	1	Cluster-49084.127781
GO:0106019	MF	phosphatidylinositol-4,5-bisphosphate phosphatase activity	0.235147	0.686876	0.661054	0.62866	1	Cluster-49084.127781
GO:0016530	MF	metallochaperone activity	0.241336	0.686876	0.661054	0.617378	1	Cluster-49084.229901
GO:0140104	MF	molecular carrier activity	0.241336	0.686876	0.661054	0.617378	1	Cluster-49084.229901
GO:0010333	MF	terpene synthase activity	0.242063	0.686876	0.661054	0.616072	3	Cluster-49084.139284/Cluster-49084.98032/Cluster-49084.100764
GO:0016278	MF	lysine N-methyltransferase activity	0.244209	0.686876	0.661054	0.612238	3	Cluster-49084.151895/Cluster-49084.141926/Cluster-49084.132535
GO:0016279	MF	protein-lysine N-methyltransferase activity	0.244209	0.686876	0.661054	0.612238	3	Cluster-49084.151895/Cluster-49084.141926/Cluster-49084.132535
GO:0018024	MF	histone-lysine N-methyltransferase activity	0.244209	0.686876	0.661054	0.612238	3	Cluster-49084.151895/Cluster-49084.141926/Cluster-49084.132535
GO:0042054	MF	histone methyltransferase activity	0.244209	0.686876	0.661054	0.612238	3	Cluster-49084.151895/Cluster-49084.141926/Cluster-49084.132535
GO:0003747	MF	translation release factor activity	0.24745	0.686876	0.661054	0.606513	2	Cluster-49084.109081/Cluster-49084.181256
GO:0008079	MF	translation termination factor activity	0.24745	0.686876	0.661054	0.606513	2	Cluster-49084.109081/Cluster-49084.181256
GO:0003855	MF	3-dehydroquinate dehydratase activity	0.247475	0.686876	0.661054	0.606469	1	Cluster-49084.137864
GO:0019211	MF	phosphatase activator activity	0.253564	0.686876	0.661054	0.595912	1	Cluster-49084.222339
GO:0019843	MF	rRNA binding	0.254983	0.686876	0.661054	0.593488	3	Cluster-49084.137719/Cluster-49084.137266/Cluster-49084.181096
GO:0033897	MF	ribonuclease T2 activity	0.311813	0.686876	0.661054	0.506105	1	Cluster-49084.84948
GO:0016972	MF	thiol oxidase activity	0.313081	0.686876	0.661054	0.504344	2	Cluster-49084.131171/Cluster-49084.122479
GO:0050897	MF	cobalt ion binding	0.228908	0.686876	0.661054	0.640339	1	Cluster-49084.119977
GO:0016531	MF	copper chaperone activity	0.228908	0.686876	0.661054	0.640339	1	Cluster-49084.229901
GO:0008113	MF	peptide-methionine (S)-S-oxide reductase activity	0.228908	0.686876	0.661054	0.640339	1	Cluster-49084.140749
GO:0016298	MF	lipase activity	0.227978	0.686876	0.661054	0.642108	4	Cluster-49084.90935/Cluster-49084.154878/Cluster-49084.211599/Cluster-49084.59106
GO:0003954	MF	NADH dehydrogenase activity	0.0904253	0.686876	0.661054	1.04371	6	Cluster-49084.121440/Cluster-49084.225304/Cluster-49084.238586/Cluster-49084.132535/Cluster-49084.171185/Cluster-49084.212005
GO:0035004	MF	phosphatidylinositol 3-kinase activity	0.19694	0.686876	0.661054	0.705665	1	Cluster-49084.155280
GO:0052742	MF	phosphatidylinositol kinase activity	0.19694	0.686876	0.661054	0.705665	1	Cluster-49084.155280
GO:0045156	MF	electron transporter, transferring electrons within the cyclic electron transport pathway of photosynthesis activity	0.199925	0.686876	0.661054	0.699133	3	Cluster-49084.149762/Cluster-49084.161312/Cluster-49084.146115
GO:0051087	MF	chaperone binding	0.201032	0.686876	0.661054	0.696735	4	Cluster-49084.166638/Cluster-49084.165569/Cluster-49084.106496/Cluster-49084.80622
GO:0004420	MF	hydroxymethylglutaryl-CoA reductase (NADPH) activity	0.203438	0.686876	0.661054	0.691568	1	Cluster-49084.167603
GO:0008190	MF	eukaryotic initiation factor 4E binding	0.203438	0.686876	0.661054	0.691568	1	Cluster-49084.94272
GO:0004652	MF	polynucleotide adenylyltransferase activity	0.205864	0.686876	0.661054	0.68642	2	Cluster-49084.163649/Cluster-49084.105249
GO:0016410	MF	N-acyltransferase activity	0.207017	0.686876	0.661054	0.683993	6	Cluster-49084.201344/Cluster-49084.92504/Cluster-49084.113853/Cluster-49084.110243/Cluster-49084.155871/Cluster-49084.165299
GO:0003964	MF	RNA-directed DNA polymerase activity	0.208813	0.686876	0.661054	0.680243	2	Cluster-49084.131171/Cluster-49084.122479
GO:0016655	MF	oxidoreductase activity, acting on NAD(P)H, quinone or similar compound as acceptor	0.209532	0.686876	0.661054	0.678749	6	Cluster-49084.121440/Cluster-49084.225304/Cluster-49084.238586/Cluster-49084.132535/Cluster-49084.171185/Cluster-49084.212005
GO:0016823	MF	hydrolase activity, acting on acid carbon-carbon bonds, in ketonic substances	0.19694	0.686876	0.661054	0.705665	1	Cluster-49084.49892
GO:0008484	MF	sulfuric ester hydrolase activity	0.209883	0.686876	0.661054	0.678022	1	Cluster-49084.202321
GO:0003854	MF	3-beta-hydroxy-delta5-steroid dehydrogenase activity	0.212058	0.686876	0.661054	0.673545	6	Cluster-49084.141068/Cluster-49084.175453/Cluster-49084.138246/Cluster-49084.168652/Cluster-49084.103928/Cluster-105399.0
GO:0016229	MF	steroid dehydrogenase activity	0.212058	0.686876	0.661054	0.673545	6	Cluster-49084.141068/Cluster-49084.175453/Cluster-49084.138246/Cluster-49084.168652/Cluster-49084.103928/Cluster-105399.0
GO:0033764	MF	steroid dehydrogenase activity, acting on the CH-OH group of donors, NAD or NADP as acceptor	0.212058	0.686876	0.661054	0.673545	6	Cluster-49084.141068/Cluster-49084.175453/Cluster-49084.138246/Cluster-49084.168652/Cluster-49084.103928/Cluster-105399.0
GO:0000149	MF	SNARE binding	0.214724	0.686876	0.661054	0.66812	2	Cluster-49084.235094/Cluster-49084.101227
GO:0019905	MF	syntaxin binding	0.214724	0.686876	0.661054	0.66812	2	Cluster-49084.235094/Cluster-49084.101227
GO:0019200	MF	carbohydrate kinase activity	0.216074	0.686876	0.661054	0.665398	4	Cluster-49084.142294/Cluster-49084.174210/Cluster-49084.142866/Cluster-49084.156621
GO:0016841	MF	ammonia-lyase activity	0.216276	0.686876	0.661054	0.664991	1	Cluster-49084.143431
GO:0035014	MF	phosphatidylinositol 3-kinase regulator activity	0.217685	0.686876	0.661054	0.662172	2	Cluster-49084.142769/Cluster-49084.137293
GO:0046935	MF	1-phosphatidylinositol-3-kinase regulator activity	0.217685	0.686876	0.661054	0.662172	2	Cluster-49084.142769/Cluster-49084.137293
GO:0016286	MF	small conductance calcium-activated potassium channel activity	0.222618	0.686876	0.661054	0.65244	1	Cluster-49084.166083
GO:0016161	MF	beta-amylase activity	0.226588	0.686876	0.661054	0.644763	2	Cluster-49084.154946/Cluster-49084.163515
GO:0008318	MF	protein prenyltransferase activity	0.211766	0.686876	0.661054	0.674143	2	Cluster-49084.197401/Cluster-49084.119111
GO:0034235	MF	GPI anchor binding	0.121874	0.686876	0.661054	0.914088	1	Cluster-49084.123663
GO:0019107	MF	myristoyltransferase activity	0.311813	0.686876	0.661054	0.506105	1	Cluster-49084.92504
GO:0004379	MF	glycylpeptide N-tetradecanoyltransferase activity	0.311813	0.686876	0.661054	0.506105	1	Cluster-49084.92504
GO:0008271	MF	secondary active sulfate transmembrane transporter activity	0.317383	0.687662	0.66181	0.498417	1	Cluster-49084.12143
GO:0004325	MF	ferrochelatase activity	0.317383	0.687662	0.66181	0.498417	1	Cluster-49084.192732
GO:0017053	CC	transcription repressor complex	0.381932	0.690046	0.685823	0.418014	1	Cluster-49084.167775
GO:0043015	MF	gamma-tubulin binding	0.333821	0.690403	0.664448	0.476486	1	Cluster-49084.177775
GO:0019199	MF	transmembrane receptor protein kinase activity	0.333821	0.690403	0.664448	0.476486	1	Cluster-49084.245410
GO:0004568	MF	chitinase activity	0.333821	0.690403	0.664448	0.476486	1	Cluster-49084.31566
GO:0004114	MF	3',5'-cyclic-nucleotide phosphodiesterase activity	0.333821	0.690403	0.664448	0.476486	1	Cluster-49084.208450
GO:0016857	MF	racemase and epimerase activity, acting on carbohydrates and derivatives	0.330819	0.690403	0.664448	0.48041	2	Cluster-49084.149321/Cluster-49084.210831
GO:0060590	MF	ATPase regulator activity	0.329356	0.690403	0.664448	0.482334	4	Cluster-49084.165569/Cluster-49084.106496/Cluster-49084.80622/Cluster-49084.134616
GO:0016620	MF	oxidoreductase activity, acting on the aldehyde or oxo group of donors, NAD or NADP as acceptor	0.329356	0.690403	0.664448	0.482334	4	Cluster-49084.69286/Cluster-49084.205441/Cluster-49084.155205/Cluster-105399.0
GO:0016799	MF	hydrolase activity, hydrolyzing N-glycosyl compounds	0.324919	0.690403	0.664448	0.488224	2	Cluster-49084.127304/Cluster-49084.132950
GO:0046789	MF	host cell surface receptor binding	0.322907	0.690403	0.664448	0.490923	1	Cluster-49084.182367
GO:0016728	MF	oxidoreductase activity, acting on CH or CH2 groups, disulfide as acceptor	0.333821	0.690403	0.664448	0.476486	1	Cluster-49084.119977
GO:0007093	BP	mitotic cell cycle checkpoint	0.448875	0.69148	0.65902	0.347874	2	Cluster-49084.139467/Cluster-49084.37310
GO:0009190	BP	cyclic nucleotide biosynthetic process	0.449246	0.69148	0.65902	0.347516	1	Cluster-49084.153460
GO:0010628	BP	positive regulation of gene expression	0.450756	0.692695	0.660179	0.346059	4	Cluster-49084.149892/Cluster-49084.151979/Cluster-49084.190635/Cluster-49084.222179
GO:0015093	MF	ferrous iron transmembrane transporter activity	0.336635	0.693073	0.667018	0.47284	4	Cluster-49084.128616/Cluster-49084.194533/Cluster-49084.167321/Cluster-49084.144534
GO:0015144	MF	carbohydrate transmembrane transporter activity	0.340402	0.693694	0.667615	0.468008	3	Cluster-49084.113896/Cluster-49084.181002/Cluster-49084.167089
GO:0016668	MF	oxidoreductase activity, acting on a sulfur group of donors, NAD(P) as acceptor	0.33964	0.693694	0.667615	0.468981	2	Cluster-49084.151833/Cluster-49084.131006
GO:0005283	MF	amino acid:sodium symporter activity	0.34456	0.693694	0.667615	0.462735	1	Cluster-49084.161322
GO:0030976	MF	thiamine pyrophosphate binding	0.342573	0.693694	0.667615	0.465247	2	Cluster-49084.135424/Cluster-49084.211688
GO:0005416	MF	amino acid:cation symporter activity	0.34456	0.693694	0.667615	0.462735	1	Cluster-49084.161322
GO:0050878	BP	regulation of body fluid levels	0.457961	0.695985	0.663314	0.339172	4	Cluster-49084.131985/Cluster-49084.65352/Cluster-126395.0/Cluster-49084.37310
GO:0006750	BP	glutathione biosynthetic process	0.453791	0.695985	0.663314	0.343144	1	Cluster-49084.116326
GO:0006544	BP	glycine metabolic process	0.456623	0.695985	0.663314	0.340443	3	Cluster-49084.107866/Cluster-49084.103133/Cluster-49084.103132
GO:0050817	BP	coagulation	0.457961	0.695985	0.663314	0.339172	4	Cluster-49084.131985/Cluster-49084.65352/Cluster-126395.0/Cluster-49084.37310
GO:0007599	BP	hemostasis	0.457961	0.695985	0.663314	0.339172	4	Cluster-49084.131985/Cluster-49084.65352/Cluster-126395.0/Cluster-49084.37310
GO:0010948	BP	negative regulation of cell cycle process	0.457109	0.695985	0.663314	0.33998	2	Cluster-49084.139467/Cluster-49084.37310
GO:0010564	BP	regulation of cell cycle process	0.454494	0.695985	0.663314	0.342472	3	Cluster-49084.139467/Cluster-49084.37310/Cluster-49084.107690
GO:0006289	BP	nucleotide-excision repair	0.462558	0.699108	0.666291	0.334834	2	Cluster-49084.136292/Cluster-49084.173979
GO:0051254	BP	positive regulation of RNA metabolic process	0.465103	0.699108	0.666291	0.332451	3	Cluster-49084.149892/Cluster-49084.151979/Cluster-49084.222179
GO:0045017	BP	glycerolipid biosynthetic process	0.463344	0.699108	0.666291	0.334097	4	Cluster-49084.199550/Cluster-49084.155280/Cluster-49084.113103/Cluster-49084.190560
GO:0045893	BP	positive regulation of transcription, DNA-templated	0.465103	0.699108	0.666291	0.332451	3	Cluster-49084.149892/Cluster-49084.151979/Cluster-49084.222179
GO:0045935	BP	positive regulation of nucleobase-containing compound metabolic process	0.465103	0.699108	0.666291	0.332451	3	Cluster-49084.149892/Cluster-49084.151979/Cluster-49084.222179
GO:1902680	BP	positive regulation of RNA biosynthetic process	0.465103	0.699108	0.666291	0.332451	3	Cluster-49084.149892/Cluster-49084.151979/Cluster-49084.222179
GO:1903508	BP	positive regulation of nucleic acid-templated transcription	0.465103	0.699108	0.666291	0.332451	3	Cluster-49084.149892/Cluster-49084.151979/Cluster-49084.222179
GO:0018874	BP	benzoate metabolic process	0.469321	0.701067	0.668158	0.32853	3	Cluster-49084.95090/Cluster-49084.142926/Cluster-49084.230013
GO:0007610	BP	behavior	0.467204	0.701067	0.668158	0.330494	1	Cluster-49084.237458
GO:0000278	BP	mitotic cell cycle	0.469321	0.701067	0.668158	0.32853	3	Cluster-49084.139467/Cluster-49084.37310/Cluster-49084.107690
GO:1903047	BP	mitotic cell cycle process	0.469321	0.701067	0.668158	0.32853	3	Cluster-49084.139467/Cluster-49084.37310/Cluster-49084.107690
GO:0016670	MF	oxidoreductase activity, acting on a sulfur group of donors, oxygen as acceptor	0.351345	0.701149	0.67479	0.454266	2	Cluster-49084.131171/Cluster-49084.122479
GO:0015662	MF	ion transmembrane transporter activity, phosphorylative mechanism	0.351345	0.701149	0.67479	0.454266	2	Cluster-49084.110213/Cluster-49084.218801
GO:0045930	BP	negative regulation of mitotic cell cycle	0.470671	0.701993	0.66904	0.327283	2	Cluster-49084.139467/Cluster-49084.37310
GO:0071310	BP	cellular response to organic substance	0.471425	0.702029	0.669074	0.326588	3	Cluster-49084.130186/Cluster-49084.63956/Cluster-49084.182640
GO:0005801	CC	cis-Golgi network	0.393469	0.703052	0.69875	0.405089	2	Cluster-49084.175728/Cluster-49084.181256
GO:0031514	CC	motile cilium	0.395671	0.703052	0.69875	0.402665	4	Cluster-49084.128128/Cluster-49084.106496/Cluster-118106.0/Cluster-49084.175728
GO:0006027	BP	glycosaminoglycan catabolic process	0.476039	0.707804	0.674578	0.322358	2	Cluster-49084.187343/Cluster-49084.6710
GO:0005643	CC	nuclear pore	0.401996	0.708436	0.704101	0.395778	2	Cluster-49084.260183/Cluster-49084.207469
GO:0004813	MF	alanine-tRNA ligase activity	0.365521	0.709458	0.682786	0.437087	1	Cluster-49084.144050
GO:0005213	MF	structural constituent of egg chorion	0.370656	0.709458	0.682786	0.431029	1	Cluster-49084.72625
GO:0005125	MF	cytokine activity	0.362977	0.709458	0.682786	0.440121	2	Cluster-49084.106394/Cluster-49084.244912
GO:0005086	MF	ARF guanyl-nucleotide exchange factor activity	0.360345	0.709458	0.682786	0.443282	1	Cluster-49084.126713
GO:0004016	MF	adenylate cyclase activity	0.360345	0.709458	0.682786	0.443282	1	Cluster-49084.153460
GO:0016675	MF	oxidoreductase activity, acting on a heme group of donors	0.371101	0.709458	0.682786	0.430508	3	Cluster-49084.159538/Cluster-49084.166230/Cluster-49084.125304
GO:0004129	MF	cytochrome-c oxidase activity	0.371101	0.709458	0.682786	0.430508	3	Cluster-49084.159538/Cluster-49084.166230/Cluster-49084.125304
GO:0046812	MF	host cell surface binding	0.365521	0.709458	0.682786	0.437087	1	Cluster-49084.182367
GO:0005262	MF	calcium channel activity	0.371101	0.709458	0.682786	0.430508	3	Cluster-49084.71147/Cluster-49084.139814/Cluster-49084.168262
GO:0016676	MF	oxidoreductase activity, acting on a heme group of donors, oxygen as acceptor	0.371101	0.709458	0.682786	0.430508	3	Cluster-49084.159538/Cluster-49084.166230/Cluster-49084.125304
GO:0030168	BP	platelet activation	0.4798	0.712296	0.67886	0.318939	3	Cluster-49084.65352/Cluster-126395.0/Cluster-49084.37310
GO:0006626	BP	protein targeting to mitochondrion	0.481373	0.71353	0.680035	0.317518	2	Cluster-49084.135737/Cluster-49084.138124
GO:0044781	BP	bacterial-type flagellum organization	0.484576	0.714973	0.681411	0.314638	1	Cluster-49084.222179
GO:0044650	BP	adhesion of symbiont to host cell	0.484576	0.714973	0.681411	0.314638	1	Cluster-49084.49565
GO:0019062	BP	virion attachment to host cell	0.484576	0.714973	0.681411	0.314638	1	Cluster-49084.49565
GO:0004064	MF	arylesterase activity	0.37575	0.715339	0.688447	0.425102	1	Cluster-49084.153445
GO:0015036	MF	disulfide oxidoreductase activity	0.37836	0.71597	0.689054	0.422095	5	Cluster-49084.175130/Cluster-49084.151833/Cluster-49084.144369/Cluster-49084.93975/Cluster-49084.131006
GO:0005310	MF	dicarboxylic acid transmembrane transporter activity	0.380802	0.71597	0.689054	0.419301	1	Cluster-49084.161322
GO:0004809	MF	tRNA (guanine-N2-)-methyltransferase activity	0.380802	0.71597	0.689054	0.419301	1	Cluster-49084.116131
GO:0001503	BP	ossification	0.48883	0.720145	0.68634	0.310842	1	Cluster-49084.115744
GO:0005773	CC	vacuole	0.41608	0.72143	0.717015	0.380823	2	Cluster-49084.184380/Cluster-49084.96906
GO:0030119	CC	AP-type membrane coat adaptor complex	0.41608	0.72143	0.717015	0.380823	2	Cluster-49084.164666/Cluster-49084.126332
GO:0042178	BP	xenobiotic catabolic process	0.497234	0.723659	0.689689	0.30344	1	Cluster-49084.49892
GO:0050832	BP	defense response to fungus	0.497234	0.723659	0.689689	0.30344	1	Cluster-49084.46192
GO:0019694	BP	alkanesulfonate metabolic process	0.497234	0.723659	0.689689	0.30344	1	Cluster-49084.148784
GO:0019184	BP	nonribosomal peptide biosynthetic process	0.497234	0.723659	0.689689	0.30344	1	Cluster-49084.116326
GO:0009620	BP	response to fungus	0.497234	0.723659	0.689689	0.30344	1	Cluster-49084.46192
GO:1902531	BP	regulation of intracellular signal transduction	0.497173	0.723659	0.689689	0.303492	2	Cluster-49084.126713/Cluster-49084.187021
GO:0006265	BP	DNA topological change	0.494305	0.723659	0.689689	0.306005	3	Cluster-49084.28111/Cluster-49084.175906/Cluster-49084.200672
GO:0019530	BP	taurine metabolic process	0.497234	0.723659	0.689689	0.30344	1	Cluster-49084.148784
GO:0007015	BP	actin filament organization	0.499776	0.725166	0.691125	0.301224	2	Cluster-49084.175600/Cluster-49084.209156
GO:0043545	BP	molybdopterin cofactor metabolic process	0.499776	0.725166	0.691125	0.301224	2	Cluster-49084.125655/Cluster-49084.61717
GO:0050145	MF	nucleoside monophosphate kinase activity	0.388529	0.726192	0.698891	0.410577	3	Cluster-49084.170969/Cluster-49084.238260/Cluster-49084.196227
GO:0008170	MF	N-methyltransferase activity	0.38943	0.726192	0.698891	0.40957	4	Cluster-49084.151895/Cluster-49084.141926/Cluster-49084.116131/Cluster-49084.132535
GO:0006825	BP	copper ion transport	0.501383	0.726402	0.692303	0.29983	1	Cluster-49084.229901
GO:0033993	BP	response to lipid	0.505499	0.726891	0.692769	0.29628	1	Cluster-49084.130186
GO:0043401	BP	steroid hormone mediated signaling pathway	0.505499	0.726891	0.692769	0.29628	1	Cluster-49084.130186
GO:0048545	BP	response to steroid hormone	0.505499	0.726891	0.692769	0.29628	1	Cluster-49084.130186
GO:0071383	BP	cellular response to steroid hormone stimulus	0.505499	0.726891	0.692769	0.29628	1	Cluster-49084.130186
GO:0071396	BP	cellular response to lipid	0.505499	0.726891	0.692769	0.29628	1	Cluster-49084.130186
GO:0018904	BP	ether metabolic process	0.50958	0.727324	0.693182	0.292787	1	Cluster-49084.144369
GO:0031647	BP	regulation of protein stability	0.507534	0.727324	0.693182	0.294535	2	Cluster-49084.81809/Cluster-49084.186388
GO:0006662	BP	glycerol ether metabolic process	0.50958	0.727324	0.693182	0.292787	1	Cluster-49084.144369
GO:0072329	BP	monocarboxylic acid catabolic process	0.50958	0.727324	0.693182	0.292787	1	Cluster-49084.93584
GO:0050821	BP	protein stabilization	0.507534	0.727324	0.693182	0.294535	2	Cluster-49084.81809/Cluster-49084.186388
GO:0016641	MF	oxidoreductase activity, acting on the CH-NH2 group of donors, oxygen as acceptor	0.394532	0.728948	0.701544	0.403917	2	Cluster-49084.96863/Cluster-49084.122588
GO:0072509	MF	divalent inorganic cation transmembrane transporter activity	0.394871	0.728948	0.701544	0.403544	4	Cluster-49084.128616/Cluster-49084.194533/Cluster-49084.167321/Cluster-49084.144534
GO:0002161	MF	aminoacyl-tRNA editing activity	0.395714	0.728948	0.701544	0.402618	1	Cluster-49084.145863
GO:0007029	BP	endoplasmic reticulum organization	0.512662	0.730638	0.696341	0.290169	2	Cluster-49084.222179/Cluster-49084.175728
GO:0042147	BP	retrograde transport, endosome to Golgi	0.513628	0.730932	0.696621	0.289351	1	Cluster-49084.168456
GO:0006563	BP	L-serine metabolic process	0.514669	0.731332	0.697002	0.288472	3	Cluster-49084.107866/Cluster-49084.103133/Cluster-49084.103132
GO:0051173	BP	positive regulation of nitrogen compound metabolic process	0.516012	0.732159	0.69779	0.28734	4	Cluster-49084.149892/Cluster-49084.151979/Cluster-49084.190635/Cluster-49084.222179
GO:0009341	CC	beta-galactosidase complex	0.432758	0.732621	0.728138	0.363755	2	Cluster-49084.187343/Cluster-49084.6710
GO:0016591	CC	RNA polymerase II, holoenzyme	0.431879	0.732621	0.728138	0.364638	4	Cluster-49084.198098/Cluster-49084.143179/Cluster-49084.124871/Cluster-49084.161778
GO:0030133	CC	transport vesicle	0.430081	0.732621	0.728138	0.36645	4	Cluster-49084.120991/Cluster-49084.128616/Cluster-49084.152636/Cluster-49084.200672
GO:0006528	BP	asparagine metabolic process	0.517643	0.733391	0.698964	0.28597	1	Cluster-49084.174605
GO:0017069	MF	snRNA binding	0.400605	0.734981	0.707351	0.397283	1	Cluster-49084.113030
GO:0042625	MF	ATPase-coupled ion transmembrane transporter activity	0.40368	0.737648	0.709917	0.393963	3	Cluster-49084.143103/Cluster-49084.110213/Cluster-49084.218801
GO:0005876	CC	spindle microtubule	0.441	0.740743	0.736209	0.355561	2	Cluster-49084.150307/Cluster-49084.181256
GO:0044406	BP	adhesion of symbiont to host	0.525573	0.743531	0.708628	0.279367	1	Cluster-49084.49565
GO:0031683	MF	G-protein beta/gamma-subunit complex binding	0.41872	0.743703	0.715744	0.378076	3	Cluster-49084.141660/Cluster-49084.142294/Cluster-49084.232349
GO:0004814	MF	arginine-tRNA ligase activity	0.415041	0.743703	0.715744	0.381908	1	Cluster-49084.142286
GO:0015932	MF	nucleobase-containing compound transmembrane transporter activity	0.430869	0.743703	0.715744	0.365655	2	Cluster-49084.193435/Cluster-49084.88698
GO:0015002	MF	heme-copper terminal oxidase activity	0.431511	0.743703	0.715744	0.365008	3	Cluster-49084.159538/Cluster-49084.166230/Cluster-49084.125304
GO:0031072	MF	heat shock protein binding	0.430904	0.743703	0.715744	0.365619	4	Cluster-49084.112918/Cluster-49084.159619/Cluster-49084.157005/Cluster-49084.144849
GO:0004565	MF	beta-galactosidase activity	0.430869	0.743703	0.715744	0.365655	2	Cluster-49084.187343/Cluster-49084.6710
GO:0070009	MF	serine-type aminopeptidase activity	0.42913	0.743703	0.715744	0.367411	1	Cluster-49084.86862
GO:0051861	MF	glycolipid binding	0.424472	0.743703	0.715744	0.372151	1	Cluster-49084.123663
GO:0099094	MF	ligand-gated cation channel activity	0.428114	0.743703	0.715744	0.36844	2	Cluster-49084.139814/Cluster-49084.168262
GO:0004176	MF	ATP-dependent peptidase activity	0.424472	0.743703	0.715744	0.372151	1	Cluster-49084.236625
GO:0004177	MF	aminopeptidase activity	0.422584	0.743703	0.715744	0.374087	2	Cluster-49084.165379/Cluster-49084.86862
GO:0045158	MF	electron transporter, transferring electrons within cytochrome b6/f complex of photosystem II activity	0.419776	0.743703	0.715744	0.376982	1	Cluster-49084.179835
GO:0008661	MF	1-deoxy-D-xylulose-5-phosphate synthase activity	0.419776	0.743703	0.715744	0.376982	1	Cluster-49084.83834
GO:0000772	MF	mating pheromone activity	0.419776	0.743703	0.715744	0.376982	1	Cluster-49084.195385
GO:0008964	MF	phosphoenolpyruvate carboxylase activity	0.424472	0.743703	0.715744	0.372151	1	Cluster-49084.198725
GO:0016854	MF	racemase and epimerase activity	0.433616	0.744511	0.716522	0.362894	2	Cluster-49084.149321/Cluster-49084.210831
GO:0045010	BP	actin nucleation	0.533373	0.745791	0.710783	0.272969	1	Cluster-49084.175600
GO:0034243	BP	regulation of transcription elongation from RNA polymerase II promoter	0.533373	0.745791	0.710783	0.272969	1	Cluster-49084.151979
GO:0055072	BP	iron ion homeostasis	0.533373	0.745791	0.710783	0.272969	1	Cluster-49084.84948
GO:0006537	BP	glutamate biosynthetic process	0.533373	0.745791	0.710783	0.272969	1	Cluster-49084.134062
GO:0034314	BP	Arp2/3 complex-mediated actin nucleation	0.533373	0.745791	0.710783	0.272969	1	Cluster-49084.175600
GO:0030838	BP	positive regulation of actin filament polymerization	0.533373	0.745791	0.710783	0.272969	1	Cluster-49084.175600
GO:0032968	BP	positive regulation of transcription elongation from RNA polymerase II promoter	0.533373	0.745791	0.710783	0.272969	1	Cluster-49084.151979
GO:0006879	BP	cellular iron ion homeostasis	0.533373	0.745791	0.710783	0.272969	1	Cluster-49084.84948
GO:0043624	BP	cellular protein complex disassembly	0.535297	0.74677	0.711715	0.271405	2	Cluster-49084.109081/Cluster-49084.181256
GO:0010646	BP	regulation of cell communication	0.536401	0.74677	0.711715	0.27051	4	Cluster-49084.41293/Cluster-49084.126713/Cluster-49084.187021/Cluster-49084.123663
GO:0023051	BP	regulation of signaling	0.536401	0.74677	0.711715	0.27051	4	Cluster-49084.41293/Cluster-49084.126713/Cluster-49084.187021/Cluster-49084.123663
GO:0031369	MF	translation initiation factor binding	0.490526	0.747745	0.719634	0.309338	1	Cluster-49084.94272
GO:0016872	MF	intramolecular lyase activity	0.510815	0.747745	0.719634	0.291736	1	Cluster-49084.138316
GO:0016149	MF	translation release factor activity, codon specific	0.510815	0.747745	0.719634	0.291736	1	Cluster-49084.181256
GO:0015108	MF	chloride transmembrane transporter activity	0.510815	0.747745	0.719634	0.291736	1	Cluster-49084.126732
GO:0016987	MF	sigma factor activity	0.509958	0.747745	0.719634	0.292466	2	Cluster-49084.186092/Cluster-49084.117712
GO:0016903	MF	oxidoreductase activity, acting on the aldehyde or oxo group of donors	0.509441	0.747745	0.719634	0.292906	4	Cluster-49084.69286/Cluster-49084.205441/Cluster-49084.155205/Cluster-105399.0
GO:0004112	MF	cyclic-nucleotide phosphodiesterase activity	0.506823	0.747745	0.719634	0.295144	1	Cluster-49084.208450
GO:0015925	MF	galactosidase activity	0.494718	0.747745	0.719634	0.305642	2	Cluster-49084.187343/Cluster-49084.6710
GO:0043022	MF	ribosome binding	0.49465	0.747745	0.719634	0.305702	1	Cluster-49084.190635
GO:0008239	MF	dipeptidyl-peptidase activity	0.49465	0.747745	0.719634	0.305702	1	Cluster-49084.86862
GO:0009975	MF	cyclase activity	0.490526	0.747745	0.719634	0.309338	1	Cluster-49084.153460
GO:0005343	MF	organic acid:sodium symporter activity	0.486368	0.747745	0.719634	0.313035	1	Cluster-49084.161322
GO:0016725	MF	oxidoreductase activity, acting on CH or CH2 groups	0.482176	0.747745	0.719634	0.316794	1	Cluster-49084.119977
GO:0005496	MF	steroid binding	0.482176	0.747745	0.719634	0.316794	1	Cluster-49084.130186
GO:0005516	MF	calmodulin binding	0.477452	0.747745	0.719634	0.321071	3	Cluster-49084.158426/Cluster-49084.165329/Cluster-49084.127781
GO:0008443	MF	phosphofructokinase activity	0.476562	0.747745	0.719634	0.32188	2	Cluster-49084.142294/Cluster-49084.142866
GO:0018580	MF	nitronate monooxygenase activity	0.510815	0.747745	0.719634	0.291736	1	Cluster-49084.152099
GO:0003910	MF	DNA ligase (ATP) activity	0.514775	0.747745	0.719634	0.288382	1	Cluster-49084.117712
GO:0005227	MF	calcium activated cation channel activity	0.514775	0.747745	0.719634	0.288382	1	Cluster-49084.166083
GO:0008146	MF	sulfotransferase activity	0.514775	0.747745	0.719634	0.288382	1	Cluster-49084.236376
GO:0003857	MF	3-hydroxyacyl-CoA dehydrogenase activity	0.437868	0.747745	0.719634	0.358657	3	Cluster-49084.95090/Cluster-49084.142926/Cluster-49084.230013
GO:0005381	MF	iron ion transmembrane transporter activity	0.439828	0.747745	0.719634	0.356717	4	Cluster-49084.128616/Cluster-49084.194533/Cluster-49084.167321/Cluster-49084.144534
GO:0004345	MF	glucose-6-phosphate dehydrogenase activity	0.44288	0.747745	0.719634	0.353714	1	Cluster-49084.174888
GO:0033926	MF	glycopeptide alpha-N-acetylgalactosaminidase activity	0.44288	0.747745	0.719634	0.353714	1	Cluster-49084.178198
GO:0022839	MF	ion gated channel activity	0.514775	0.747745	0.719634	0.288382	1	Cluster-49084.166083
GO:0035251	MF	UDP-glucosyltransferase activity	0.517875	0.747745	0.719634	0.285775	4	Cluster-49084.211170/Cluster-49084.106162/Cluster-49084.217347/Cluster-49084.131196
GO:0003872	MF	6-phosphofructokinase activity	0.518703	0.747745	0.719634	0.285081	1	Cluster-49084.142866
GO:0019208	MF	phosphatase regulator activity	0.47369	0.747745	0.719634	0.324505	1	Cluster-49084.222339
GO:0015370	MF	solute:sodium symporter activity	0.518703	0.747745	0.719634	0.285081	1	Cluster-49084.161322
GO:0016888	MF	endodeoxyribonuclease activity, producing 5'-phosphomonoesters	0.519624	0.747745	0.719634	0.284311	3	Cluster-49084.173106/Cluster-49084.128616/Cluster-49084.14286
GO:0004486	MF	methylenetetrahydrofolate dehydrogenase [NAD(P)+] activity	0.522599	0.747745	0.719634	0.281831	1	Cluster-49084.156537
GO:0004488	MF	methylenetetrahydrofolate dehydrogenase (NADP+) activity	0.522599	0.747745	0.719634	0.281831	1	Cluster-49084.156537
GO:0019904	MF	protein domain specific binding	0.522599	0.747745	0.719634	0.281831	1	Cluster-49084.130284
GO:0004127	MF	cytidylate kinase activity	0.449949	0.747745	0.719634	0.346837	2	Cluster-49084.170969/Cluster-49084.196227
GO:0005247	MF	voltage-gated chloride channel activity	0.451863	0.747745	0.719634	0.344994	1	Cluster-49084.126732
GO:0015269	MF	calcium-activated potassium channel activity	0.514775	0.747745	0.719634	0.288382	1	Cluster-49084.166083
GO:0016849	MF	phosphorus-oxygen lyase activity	0.518703	0.747745	0.719634	0.285081	1	Cluster-49084.153460
GO:0016634	MF	oxidoreductase activity, acting on the CH-CH group of donors, oxygen as acceptor	0.47369	0.747745	0.719634	0.324505	1	Cluster-49084.93584
GO:1901681	MF	sulfur compound binding	0.471285	0.747745	0.719634	0.326716	3	Cluster-49084.172922/Cluster-49084.135424/Cluster-49084.211688
GO:0004470	MF	malic enzyme activity	0.47369	0.747745	0.719634	0.324505	1	Cluster-49084.143201
GO:0004471	MF	malate dehydrogenase (decarboxylating) (NAD+) activity	0.47369	0.747745	0.719634	0.324505	1	Cluster-49084.143201
GO:0005254	MF	chloride channel activity	0.451863	0.747745	0.719634	0.344994	1	Cluster-49084.126732
GO:0016790	MF	thiolester hydrolase activity	0.451863	0.747745	0.719634	0.344994	1	Cluster-49084.116326
GO:0008312	MF	7S RNA binding	0.456299	0.747745	0.719634	0.34075	1	Cluster-49084.124634
GO:0015930	MF	glutamate synthase activity	0.4607	0.747745	0.719634	0.336582	1	Cluster-49084.134062
GO:0030247	MF	polysaccharide binding	0.464582	0.747745	0.719634	0.332938	4	Cluster-49084.172648/Cluster-49084.226231/Cluster-49084.184380/Cluster-49084.153526
GO:0016832	MF	aldehyde-lyase activity	0.514775	0.747745	0.719634	0.288382	1	Cluster-49084.147377
GO:0016840	MF	carbon-nitrogen lyase activity	0.46866	0.747745	0.719634	0.329142	2	Cluster-49084.153445/Cluster-49084.143431
GO:0003916	MF	DNA topoisomerase activity	0.469222	0.747745	0.719634	0.328621	3	Cluster-49084.28111/Cluster-49084.175906/Cluster-49084.200672
GO:0030674	MF	protein-macromolecule adaptor activity	0.469837	0.747745	0.719634	0.328053	4	Cluster-49084.65352/Cluster-49084.160856/Cluster-126395.0/Cluster-49084.37310
GO:0060090	MF	molecular adaptor activity	0.469837	0.747745	0.719634	0.328053	4	Cluster-49084.65352/Cluster-49084.160856/Cluster-126395.0/Cluster-49084.37310
GO:0015085	MF	calcium ion transmembrane transporter activity	0.473344	0.747745	0.719634	0.324823	3	Cluster-49084.71147/Cluster-49084.139814/Cluster-49084.168262
GO:0004017	MF	adenylate kinase activity	0.465065	0.747745	0.719634	0.332486	1	Cluster-49084.238260
GO:0070569	MF	uridylyltransferase activity	0.526464	0.748566	0.720425	0.278631	1	Cluster-49084.117569
GO:0004506	MF	squalene monooxygenase activity	0.526464	0.748566	0.720425	0.278631	1	Cluster-49084.180342
GO:0005885	CC	Arp2/3 protein complex	0.45758	0.750991	0.746395	0.339533	1	Cluster-49084.175600
GO:0005839	CC	proteasome core complex	0.45459	0.750991	0.746395	0.34238	2	Cluster-49084.155418/Cluster-49084.135737
GO:0009522	CC	photosystem I	0.453327	0.750991	0.746395	0.343589	4	Cluster-49084.144274/Cluster-49084.185302/Cluster-49084.138677/Cluster-49084.104735
GO:0034508	BP	centromere complex assembly	0.540228	0.75101	0.715757	0.267423	2	Cluster-49084.128128/Cluster-122094.0
GO:0009103	BP	lipopolysaccharide biosynthetic process	0.552316	0.754836	0.719403	0.257812	1	Cluster-49084.149321
GO:0019359	BP	nicotinamide nucleotide biosynthetic process	0.552316	0.754836	0.719403	0.257812	1	Cluster-49084.122588
GO:0030153	BP	bacteriocin immunity	0.552316	0.754836	0.719403	0.257812	1	Cluster-49084.139845
GO:0008653	BP	lipopolysaccharide metabolic process	0.552316	0.754836	0.719403	0.257812	1	Cluster-49084.149321
GO:0043543	BP	protein acylation	0.54859	0.754836	0.719403	0.260752	1	Cluster-49084.92504
GO:0015939	BP	pantothenate metabolic process	0.550181	0.754836	0.719403	0.259494	3	Cluster-49084.79172/Cluster-49084.196227/Cluster-49084.108343
GO:0046916	BP	cellular transition metal ion homeostasis	0.54859	0.754836	0.719403	0.260752	1	Cluster-49084.84948
GO:0032786	BP	positive regulation of DNA-templated transcription, elongation	0.54859	0.754836	0.719403	0.260752	1	Cluster-49084.151979
GO:0042133	BP	neurotransmitter metabolic process	0.546312	0.754836	0.719403	0.26256	3	Cluster-49084.107866/Cluster-49084.103133/Cluster-49084.103132
GO:0015977	BP	carbon fixation	0.552396	0.754836	0.719403	0.25775	2	Cluster-49084.198725/Cluster-49084.31130
GO:0051189	BP	prosthetic group metabolic process	0.552396	0.754836	0.719403	0.25775	2	Cluster-49084.125655/Cluster-49084.61717
GO:0015940	BP	pantothenate biosynthetic process	0.550181	0.754836	0.719403	0.259494	3	Cluster-49084.79172/Cluster-49084.196227/Cluster-49084.108343
GO:0046496	BP	nicotinamide nucleotide metabolic process	0.556012	0.757625	0.722061	0.254916	1	Cluster-49084.122588
GO:0019363	BP	pyridine nucleotide biosynthetic process	0.556012	0.757625	0.722061	0.254916	1	Cluster-49084.122588
GO:0001505	BP	regulation of neurotransmitter levels	0.561673	0.763177	0.727353	0.250516	3	Cluster-49084.107866/Cluster-49084.103133/Cluster-49084.103132
GO:0007596	BP	blood coagulation	0.561673	0.763177	0.727353	0.250516	3	Cluster-49084.65352/Cluster-126395.0/Cluster-49084.37310
GO:0005577	CC	fibrinogen complex	0.469642	0.764947	0.760265	0.328233	3	Cluster-49084.65352/Cluster-126395.0/Cluster-49084.37310
GO:0008061	MF	chitin binding	0.552656	0.765251	0.736482	0.257545	1	Cluster-49084.31566
GO:0015035	MF	protein disulfide oxidoreductase activity	0.561745	0.765251	0.736482	0.250461	3	Cluster-49084.175130/Cluster-49084.144369/Cluster-49084.93975
GO:0005085	MF	guanyl-nucleotide exchange factor activity	0.560863	0.765251	0.736482	0.251143	2	Cluster-49084.126713/Cluster-49084.187021
GO:0016744	MF	transferase activity, transferring aldehyde or ketonic groups	0.55987	0.765251	0.736482	0.251913	1	Cluster-49084.83834
GO:0008199	MF	ferric iron binding	0.552656	0.765251	0.736482	0.257545	1	Cluster-49084.84948
GO:0003995	MF	acyl-CoA dehydrogenase activity	0.55987	0.765251	0.736482	0.251913	1	Cluster-49084.93584
GO:0019239	MF	deaminase activity	0.55987	0.765251	0.736482	0.251913	1	Cluster-49084.174861
GO:0008536	MF	Ran GTPase binding	0.552656	0.765251	0.736482	0.257545	1	Cluster-49084.186092
GO:0008242	MF	omega peptidase activity	0.552656	0.765251	0.736482	0.257545	1	Cluster-49084.108301
GO:0000156	MF	phosphorelay response regulator activity	0.545324	0.765251	0.736482	0.263345	1	Cluster-49084.106334
GO:0016671	MF	oxidoreductase activity, acting on a sulfur group of donors, disulfide as acceptor	0.545324	0.765251	0.736482	0.263345	1	Cluster-49084.140749
GO:0008375	MF	acetylglucosaminyltransferase activity	0.552369	0.765251	0.736482	0.257771	3	Cluster-49084.98981/Cluster-49084.125652/Cluster-49084.37031
GO:0016776	MF	phosphotransferase activity, phosphate group as acceptor	0.55252	0.765251	0.736482	0.257652	4	Cluster-49084.143103/Cluster-49084.170969/Cluster-49084.238260/Cluster-49084.196227
GO:0004520	MF	endodeoxyribonuclease activity	0.558009	0.765251	0.736482	0.253359	3	Cluster-49084.173106/Cluster-49084.128616/Cluster-49084.14286
GO:0005186	MF	pheromone activity	0.563433	0.76526	0.736491	0.249158	1	Cluster-49084.195385
GO:0033179	CC	proton-transporting V-type ATPase, V0 domain	0.477909	0.766794	0.762101	0.320655	3	Cluster-49084.139741/Cluster-49084.222179/Cluster-49084.181256
GO:0033588	CC	Elongator holoenzyme complex	0.475001	0.766794	0.762101	0.323305	1	Cluster-49084.110197
GO:0044093	BP	positive regulation of molecular function	0.566917	0.769215	0.733107	0.246481	1	Cluster-49084.123663
GO:0043269	BP	regulation of ion transport	0.570492	0.771889	0.735655	0.243751	1	Cluster-49084.123663
GO:0055076	BP	transition metal ion homeostasis	0.570492	0.771889	0.735655	0.243751	1	Cluster-49084.84948
GO:0008308	MF	voltage-gated anion channel activity	0.5774	0.775056	0.745918	0.238523	1	Cluster-49084.126732
GO:0015643	MF	toxic substance binding	0.5774	0.775056	0.745918	0.238523	1	Cluster-49084.139845
GO:0019207	MF	kinase regulator activity	0.585976	0.775056	0.745918	0.23212	2	Cluster-49084.142769/Cluster-49084.137293
GO:0046912	MF	transferase activity, transferring acyl groups, acyl groups converted into alkyl on transfer	0.573951	0.775056	0.745918	0.241125	1	Cluster-49084.134734
GO:0015666	MF	restriction endodeoxyribonuclease activity	0.585976	0.775056	0.745918	0.23212	2	Cluster-49084.128616/Cluster-49084.14286
GO:0015171	MF	amino acid transmembrane transporter activity	0.585976	0.775056	0.745918	0.23212	2	Cluster-49084.216255/Cluster-49084.161322
GO:0009036	MF	type II site-specific deoxyribonuclease activity	0.585976	0.775056	0.745918	0.23212	2	Cluster-49084.128616/Cluster-49084.14286
GO:0004559	MF	alpha-mannosidase activity	0.580822	0.775056	0.745918	0.235957	1	Cluster-49084.149634
GO:0003873	MF	6-phosphofructo-2-kinase activity	0.580822	0.775056	0.745918	0.235957	1	Cluster-49084.142294
GO:0045087	BP	innate immune response	0.574037	0.775595	0.739188	0.24106	1	Cluster-49084.131985
GO:0005742	CC	mitochondrial outer membrane translocase complex	0.504432	0.776943	0.772188	0.297197	2	Cluster-49084.135737/Cluster-49084.138124
GO:0030288	CC	outer membrane-bounded periplasmic space	0.500092	0.776943	0.772188	0.30095	1	Cluster-123110.0
GO:0009570	CC	chloroplast stroma	0.495995	0.776943	0.772188	0.304523	1	Cluster-49084.49709
GO:0009532	CC	plastid stroma	0.495995	0.776943	0.772188	0.304523	1	Cluster-49084.49709
GO:0042600	CC	egg chorion	0.520083	0.776943	0.772188	0.283927	1	Cluster-49084.72625
GO:0000428	CC	DNA-directed RNA polymerase complex	0.520933	0.776943	0.772188	0.283218	4	Cluster-49084.198098/Cluster-49084.143179/Cluster-49084.124871/Cluster-49084.161778
GO:0055029	CC	nuclear DNA-directed RNA polymerase complex	0.520933	0.776943	0.772188	0.283218	4	Cluster-49084.198098/Cluster-49084.143179/Cluster-49084.124871/Cluster-49084.161778
GO:0005929	CC	cilium	0.522616	0.776943	0.772188	0.281817	4	Cluster-49084.128128/Cluster-49084.106496/Cluster-118106.0/Cluster-49084.175728
GO:0000439	CC	transcription factor TFIIH core complex	0.523985	0.776943	0.772188	0.280681	1	Cluster-49084.173979
GO:0005945	CC	6-phosphofructokinase complex	0.520083	0.776943	0.772188	0.283927	1	Cluster-49084.142866
GO:0009538	CC	photosystem I reaction center	0.500092	0.776943	0.772188	0.30095	1	Cluster-49084.138677
GO:0008483	MF	transaminase activity	0.590427	0.778678	0.749405	0.228834	2	Cluster-49084.207309/Cluster-49084.195719
GO:0009187	BP	cyclic nucleotide metabolic process	0.58793	0.779048	0.742478	0.230674	1	Cluster-49084.153460
GO:0042060	BP	wound healing	0.585383	0.779048	0.742478	0.23256	4	Cluster-49084.131985/Cluster-49084.65352/Cluster-126395.0/Cluster-49084.37310
GO:0006816	BP	calcium ion transport	0.580621	0.779048	0.742478	0.236107	4	Cluster-49084.71147/Cluster-49084.139814/Cluster-49084.134616/Cluster-49084.168262
GO:0044743	BP	protein transmembrane import into intracellular organelle	0.58793	0.779048	0.742478	0.230674	1	Cluster-49084.168262
GO:0071496	BP	cellular response to external stimulus	0.585241	0.779048	0.742478	0.232665	2	Cluster-49084.42376/Cluster-49084.61717
GO:0065002	BP	intracellular protein transmembrane transport	0.58793	0.779048	0.742478	0.230674	1	Cluster-49084.168262
GO:0070588	BP	calcium ion transmembrane transport	0.58793	0.779048	0.742478	0.230674	1	Cluster-49084.71147
GO:0009790	BP	embryo development	0.58793	0.779048	0.742478	0.230674	1	Cluster-49084.174605
GO:0031668	BP	cellular response to extracellular stimulus	0.585241	0.779048	0.742478	0.232665	2	Cluster-49084.42376/Cluster-49084.61717
GO:0016482	BP	cytosolic transport	0.577554	0.779048	0.742478	0.238408	1	Cluster-49084.168456
GO:0003333	BP	amino acid transmembrane transport	0.584113	0.779048	0.742478	0.233503	3	Cluster-49084.216255/Cluster-49084.161322/Cluster-49084.127710
GO:0048513	BP	animal organ development	0.581041	0.779048	0.742478	0.235793	1	Cluster-49084.81809
GO:0006769	BP	nicotinamide metabolic process	0.581041	0.779048	0.742478	0.235793	1	Cluster-49084.122588
GO:0006109	BP	regulation of carbohydrate metabolic process	0.5845	0.779048	0.742478	0.233216	1	Cluster-49084.41293
GO:0019205	MF	nucleobase-containing compound kinase activity	0.592711	0.779432	0.75013	0.227157	3	Cluster-49084.170969/Cluster-49084.238260/Cluster-49084.196227
GO:0019013	CC	viral nucleocapsid	0.529454	0.779675	0.774904	0.276172	2	Cluster-49084.139741/Cluster-49084.128128
GO:0098799	CC	outer mitochondrial membrane protein complex	0.534354	0.781539	0.776756	0.272171	2	Cluster-49084.135737/Cluster-49084.138124
GO:0000280	BP	nuclear division	0.591429	0.782606	0.745869	0.228098	3	Cluster-49084.139467/Cluster-49084.37310/Cluster-49084.107690
GO:0016769	MF	transferase activity, transferring nitrogenous groups	0.597035	0.782855	0.753425	0.224	2	Cluster-49084.207309/Cluster-49084.195719
GO:0016197	BP	endosomal transport	0.594706	0.784783	0.747944	0.225698	1	Cluster-49084.168456
GO:0071407	BP	cellular response to organic cyclic compound	0.594706	0.784783	0.747944	0.225698	1	Cluster-49084.130186
GO:0016615	MF	malate dehydrogenase activity	0.600777	0.785499	0.755969	0.221286	1	Cluster-49084.143201
GO:0051322	BP	anaphase	0.60137	0.78603	0.749132	0.220858	1	Cluster-49084.181256
GO:0045892	BP	negative regulation of transcription, DNA-templated	0.598762	0.78603	0.749132	0.222746	2	Cluster-49084.221156/Cluster-126141.1
GO:1902679	BP	negative regulation of RNA biosynthetic process	0.598762	0.78603	0.749132	0.222746	2	Cluster-49084.221156/Cluster-126141.1
GO:1903507	BP	negative regulation of nucleic acid-templated transcription	0.598762	0.78603	0.749132	0.222746	2	Cluster-49084.221156/Cluster-126141.1
GO:0000090	BP	mitotic anaphase	0.60137	0.78603	0.749132	0.220858	1	Cluster-49084.181256
GO:0001897	BP	cytolysis by symbiont of host cells	0.60137	0.78603	0.749132	0.220858	1	Cluster-49084.213018
GO:0019836	BP	hemolysis by symbiont of host erythrocytes	0.60137	0.78603	0.749132	0.220858	1	Cluster-49084.213018
GO:0045944	BP	positive regulation of transcription by RNA polymerase II	0.604661	0.789259	0.75221	0.218488	1	Cluster-49084.151979
GO:0009084	BP	glutamine family amino acid biosynthetic process	0.60759	0.790936	0.753808	0.216389	2	Cluster-49084.134062/Cluster-49084.173106
GO:0009991	BP	response to extracellular stimulus	0.60759	0.790936	0.753808	0.216389	2	Cluster-49084.42376/Cluster-49084.61717
GO:0003729	MF	mRNA binding	0.610396	0.791254	0.761508	0.214388	1	Cluster-49084.235094
GO:0004356	MF	glutamate-ammonia ligase activity	0.610396	0.791254	0.761508	0.214388	1	Cluster-49084.173106
GO:0008131	MF	primary amine oxidase activity	0.610396	0.791254	0.761508	0.214388	1	Cluster-49084.96863
GO:0008083	MF	growth factor activity	0.612141	0.791262	0.761515	0.213148	2	Cluster-49084.148134/Cluster-49084.133099
GO:0009986	CC	cell surface	0.546738	0.794248	0.789387	0.262221	1	Cluster-49084.182367
GO:0006108	BP	malate metabolic process	0.614372	0.798684	0.761193	0.211568	1	Cluster-49084.143201
GO:0003697	MF	single-stranded DNA binding	0.620577	0.799894	0.769823	0.207204	2	Cluster-49084.42376/Cluster-49084.61717
GO:0051253	BP	negative regulation of RNA metabolic process	0.616269	0.800069	0.762512	0.210229	2	Cluster-49084.221156/Cluster-126141.1
GO:0046497	BP	nicotinate nucleotide metabolic process	0.617556	0.800659	0.763075	0.209324	1	Cluster-49084.122588
GO:0001907	BP	killing by symbiont of host cells	0.620714	0.80367	0.765944	0.207109	1	Cluster-49084.213018
GO:0015923	MF	mannosidase activity	0.643727	0.803781	0.773564	0.191298	1	Cluster-49084.149634
GO:0004298	MF	threonine-type endopeptidase activity	0.643727	0.803781	0.773564	0.191298	1	Cluster-49084.155418
GO:0016894	MF	endonuclease activity, active with either ribo- or deoxyribonucleic acids and producing 3'-phosphomonoesters	0.640818	0.803781	0.773564	0.193265	1	Cluster-49084.84948
GO:0008276	MF	protein methyltransferase activity	0.645406	0.803781	0.773564	0.190167	3	Cluster-49084.151895/Cluster-49084.141926/Cluster-49084.132535
GO:0016843	MF	amine-lyase activity	0.640818	0.803781	0.773564	0.193265	1	Cluster-49084.153445
GO:0008982	MF	protein-N(PI)-phosphohistidine-sugar phosphotransferase activity	0.637886	0.803781	0.773564	0.195257	1	Cluster-49084.167089
GO:0008677	MF	2-dehydropantoate 2-reductase activity	0.63195	0.803781	0.773564	0.199318	1	Cluster-49084.108343
GO:0016892	MF	endoribonuclease activity, producing 3'-phosphomonoesters	0.628945	0.803781	0.773564	0.201387	1	Cluster-49084.84948
GO:0005253	MF	anion channel activity	0.628945	0.803781	0.773564	0.201387	1	Cluster-49084.126732
GO:0051020	MF	GTPase binding	0.655027	0.803781	0.773564	0.183741	3	Cluster-49084.186092/Cluster-49084.126713/Cluster-49084.187021
GO:0016703	MF	oxidoreductase activity, acting on single donors with incorporation of molecular oxygen, incorporation of one atom of oxygen (internal monooxygenases or internal mixed function oxidases)	0.655127	0.803781	0.773564	0.183674	1	Cluster-49084.152099
GO:0044769	MF	ATPase activity, coupled to transmembrane movement of ions, rotational mechanism	0.655127	0.803781	0.773564	0.183674	1	Cluster-49084.143103
GO:0046961	MF	proton-transporting ATPase activity, rotational mechanism	0.655127	0.803781	0.773564	0.183674	1	Cluster-49084.143103
GO:0016846	MF	carbon-sulfur lyase activity	0.66069	0.803781	0.773564	0.180002	1	Cluster-49084.16415
GO:0070003	MF	threonine-type peptidase activity	0.643727	0.803781	0.773564	0.191298	1	Cluster-49084.155418
GO:0016844	MF	strictosidine synthase activity	0.640818	0.803781	0.773564	0.193265	1	Cluster-49084.153445
GO:0003909	MF	DNA ligase activity	0.637886	0.803781	0.773564	0.195257	1	Cluster-49084.117712
GO:0004659	MF	prenyltransferase activity	0.660633	0.803781	0.773564	0.18004	2	Cluster-49084.197401/Cluster-49084.119111
GO:0008121	MF	ubiquinol-cytochrome-c reductase activity	0.65792	0.803781	0.773564	0.181827	1	Cluster-49084.152010
GO:0008408	MF	3'-5' exonuclease activity	0.656786	0.803781	0.773564	0.182576	2	Cluster-49084.94272/Cluster-49084.132561
GO:0016681	MF	oxidoreductase activity, acting on diphenols and related substances as donors, cytochrome as acceptor	0.65792	0.803781	0.773564	0.181827	1	Cluster-49084.152010
GO:0004611	MF	phosphoenolpyruvate carboxykinase activity	0.663438	0.804971	0.774709	0.1782	1	Cluster-49084.198725
GO:0048609	BP	multicellular organismal reproductive process	0.622682	0.805134	0.76734	0.205734	2	Cluster-49084.237458/Cluster-49084.72625
GO:0015116	MF	sulfate transmembrane transporter activity	0.666163	0.806129	0.775823	0.176419	1	Cluster-49084.12143
GO:0001775	BP	cell activation	0.625023	0.807077	0.769191	0.204104	3	Cluster-49084.65352/Cluster-126395.0/Cluster-49084.37310
GO:0004721	MF	phosphoprotein phosphatase activity	0.669105	0.807541	0.777182	0.174505	3	Cluster-49084.115256/Cluster-49084.153694/Cluster-49084.135737
GO:0014070	BP	response to organic cyclic compound	0.626951	0.808481	0.77053	0.202766	1	Cluster-49084.130186
GO:0010639	BP	negative regulation of organelle organization	0.629011	0.810051	0.772026	0.201342	2	Cluster-49084.139467/Cluster-49084.37310
GO:0099046	BP	clearance of foreign intracellular nucleic acids	0.635257	0.812656	0.774508	0.197051	2	Cluster-49084.128616/Cluster-49084.14286
GO:0044355	BP	clearance of foreign intracellular DNA	0.635257	0.812656	0.774508	0.197051	2	Cluster-49084.128616/Cluster-49084.14286
GO:0009307	BP	DNA restriction-modification system	0.635257	0.812656	0.774508	0.197051	2	Cluster-49084.128616/Cluster-49084.14286
GO:0097435	BP	supramolecular fiber organization	0.633184	0.812656	0.774508	0.19847	2	Cluster-49084.175600/Cluster-49084.209156
GO:0051129	BP	negative regulation of cellular component organization	0.635257	0.812656	0.774508	0.197051	2	Cluster-49084.139467/Cluster-49084.37310
GO:0098763	BP	mitotic cell cycle phase	0.63912	0.815429	0.777151	0.194418	1	Cluster-49084.181256
GO:0000087	BP	mitotic M phase	0.63912	0.815429	0.777151	0.194418	1	Cluster-49084.181256
GO:0008839	MF	4-hydroxy-tetrahydrodipicolinate reductase	0.679464	0.815715	0.785049	0.167834	1	Cluster-105399.0
GO:0043021	MF	ribonucleoprotein complex binding	0.679464	0.815715	0.785049	0.167834	1	Cluster-49084.190635
GO:0016881	MF	acid-amino acid ligase activity	0.70754	0.817001	0.786286	0.150249	2	Cluster-49084.126638/Cluster-49084.152887
GO:0015081	MF	sodium ion transmembrane transporter activity	0.704572	0.817001	0.786286	0.152075	3	Cluster-49084.138900/Cluster-49084.205441/Cluster-49084.161322
GO:0004869	MF	cysteine-type endopeptidase inhibitor activity	0.70689	0.817001	0.786286	0.150648	1	Cluster-49084.40424
GO:0005088	MF	Ras guanyl-nucleotide exchange factor activity	0.70689	0.817001	0.786286	0.150648	1	Cluster-49084.187021
GO:0005089	MF	Rho guanyl-nucleotide exchange factor activity	0.70689	0.817001	0.786286	0.150648	1	Cluster-49084.187021
GO:0015252	MF	proton channel activity	0.709264	0.817001	0.786286	0.149192	1	Cluster-49084.143103
GO:0016762	MF	xyloglucan:xyloglucosyl transferase activity	0.709264	0.817001	0.786286	0.149192	1	Cluster-49084.260817
GO:0046933	MF	proton-transporting ATP synthase activity, rotational mechanism	0.709264	0.817001	0.786286	0.149192	1	Cluster-49084.143103
GO:0016597	MF	amino acid binding	0.697221	0.817001	0.786286	0.15663	2	Cluster-49084.114902/Cluster-49084.105439
GO:0015294	MF	solute:cation symporter activity	0.704497	0.817001	0.786286	0.152121	1	Cluster-49084.161322
GO:0070851	MF	growth factor receptor binding	0.687188	0.817001	0.786286	0.162924	1	Cluster-49084.148134
GO:0036459	MF	thiol-dependent ubiquitinyl hydrolase activity	0.697221	0.817001	0.786286	0.15663	2	Cluster-49084.123386/Cluster-49084.181086
GO:0008948	MF	oxaloacetate decarboxylase activity	0.682994	0.817001	0.786286	0.165583	2	Cluster-49084.138900/Cluster-49084.205441
GO:0098519	MF	nucleotide phosphatase activity, acting on free nucleotides	0.703154	0.817001	0.786286	0.15295	3	Cluster-49084.125655/Cluster-49084.196227/Cluster-49084.261442
GO:0005126	MF	cytokine receptor binding	0.684802	0.817001	0.786286	0.164435	2	Cluster-49084.148134/Cluster-49084.158426
GO:0101005	MF	ubiquitinyl hydrolase activity	0.697221	0.817001	0.786286	0.15663	2	Cluster-49084.123386/Cluster-49084.181086
GO:1901682	MF	sulfur compound transmembrane transporter activity	0.716272	0.820916	0.790054	0.144922	1	Cluster-49084.12143
GO:0042393	MF	histone binding	0.716272	0.820916	0.790054	0.144922	1	Cluster-49084.151895
GO:0019362	BP	pyridine nucleotide metabolic process	0.645055	0.821369	0.782812	0.190404	1	Cluster-49084.122588
GO:0006749	BP	glutathione metabolic process	0.645483	0.821369	0.782812	0.190115	2	Cluster-49084.116326/Cluster-49084.174888
GO:0042431	BP	indole metabolic process	0.647985	0.82173	0.783156	0.188435	1	Cluster-49084.153445
GO:0042432	BP	indole biosynthetic process	0.647985	0.82173	0.783156	0.188435	1	Cluster-49084.153445
GO:0006099	BP	tricarboxylic acid cycle	0.648534	0.82173	0.783156	0.188067	3	Cluster-49084.143201/Cluster-49084.198725/Cluster-49084.31130
GO:0008053	BP	mitochondrial fusion	0.650892	0.82173	0.783156	0.186491	1	Cluster-49084.64496
GO:0051801	BP	cytolysis in other organism involved in symbiotic interaction	0.650892	0.82173	0.783156	0.186491	1	Cluster-49084.213018
GO:0052331	BP	hemolysis in other organism involved in symbiotic interaction	0.650892	0.82173	0.783156	0.186491	1	Cluster-49084.213018
GO:0044087	BP	regulation of cellular component biogenesis	0.655481	0.826439	0.787645	0.18344	2	Cluster-49084.222179/Cluster-49084.175600
GO:0031083	CC	BLOC-1 complex	0.589039	0.827735	0.822669	0.229856	1	Cluster-49084.128616
GO:0031082	CC	BLOC complex	0.589039	0.827735	0.822669	0.229856	1	Cluster-49084.128616
GO:0030658	CC	transport vesicle membrane	0.588285	0.827735	0.822669	0.230412	3	Cluster-49084.120991/Cluster-49084.152636/Cluster-49084.200672
GO:1905347	CC	endodeoxyribonuclease complex	0.588158	0.827735	0.822669	0.230506	2	Cluster-49084.128616/Cluster-49084.14286
GO:0009359	CC	type II site-specific deoxyribonuclease complex	0.588158	0.827735	0.822669	0.230506	2	Cluster-49084.128616/Cluster-49084.14286
GO:0031984	CC	organelle subcompartment	0.605759	0.829543	0.824466	0.2177	2	Cluster-49084.143103/Cluster-49084.129308
GO:0005681	CC	spliceosomal complex	0.605759	0.829543	0.824466	0.2177	2	Cluster-49084.104604/Cluster-49084.104603
GO:1903293	CC	phosphatase complex	0.599226	0.829543	0.824466	0.222409	2	Cluster-49084.115256/Cluster-49084.153694
GO:0008287	CC	protein serine/threonine phosphatase complex	0.599226	0.829543	0.824466	0.222409	2	Cluster-49084.115256/Cluster-49084.153694
GO:0016570	BP	histone modification	0.661371	0.831685	0.792645	0.179555	2	Cluster-49084.151895/Cluster-49084.141926
GO:0016569	BP	covalent chromatin modification	0.661371	0.831685	0.792645	0.179555	2	Cluster-49084.151895/Cluster-49084.141926
GO:0044179	BP	hemolysis in other organism	0.662281	0.831741	0.792698	0.178958	1	Cluster-49084.213018
GO:0048500	CC	signal recognition particle	0.61187	0.832609	0.827513	0.21334	1	Cluster-49084.124634
GO:0005798	CC	Golgi-associated vesicle	0.673411	0.832871	0.827774	0.17172	3	Cluster-49084.120991/Cluster-49084.152636/Cluster-49084.200672
GO:0030120	CC	vesicle coat	0.673411	0.832871	0.827774	0.17172	3	Cluster-49084.120991/Cluster-49084.152636/Cluster-49084.200672
GO:0030135	CC	coated vesicle	0.673411	0.832871	0.827774	0.17172	3	Cluster-49084.120991/Cluster-49084.152636/Cluster-49084.200672
GO:0030660	CC	Golgi-associated vesicle membrane	0.673411	0.832871	0.827774	0.17172	3	Cluster-49084.120991/Cluster-49084.152636/Cluster-49084.200672
GO:0030662	CC	coated vesicle membrane	0.673411	0.832871	0.827774	0.17172	3	Cluster-49084.120991/Cluster-49084.152636/Cluster-49084.200672
GO:0030659	CC	cytoplasmic vesicle membrane	0.679508	0.832871	0.827774	0.167806	3	Cluster-49084.120991/Cluster-49084.152636/Cluster-49084.200672
GO:0016272	CC	prefoldin complex	0.688683	0.832871	0.827774	0.161981	1	Cluster-49084.65352
GO:0005759	CC	mitochondrial matrix	0.691216	0.832871	0.827774	0.160386	1	Cluster-49084.190635
GO:0030173	CC	integral component of Golgi membrane	0.693728	0.832871	0.827774	0.158811	1	Cluster-49084.181256
GO:0031228	CC	intrinsic component of Golgi membrane	0.693728	0.832871	0.827774	0.158811	1	Cluster-49084.181256
GO:0012506	CC	vesicle membrane	0.695837	0.832871	0.827774	0.157493	3	Cluster-49084.120991/Cluster-49084.152636/Cluster-49084.200672
GO:0045111	CC	intermediate filament cytoskeleton	0.701161	0.832871	0.827774	0.154182	2	Cluster-49084.138229/Cluster-49084.37310
GO:0005787	CC	signal peptidase complex	0.701144	0.832871	0.827774	0.154193	1	Cluster-49084.144681
GO:0005940	CC	septin ring	0.701144	0.832871	0.827774	0.154193	1	Cluster-49084.222179
GO:0032156	CC	septin cytoskeleton	0.701144	0.832871	0.827774	0.154193	1	Cluster-49084.222179
GO:0005882	CC	intermediate filament	0.701161	0.832871	0.827774	0.154182	2	Cluster-49084.138229/Cluster-49084.37310
GO:0098803	CC	respiratory chain complex	0.638365	0.832871	0.827774	0.194931	3	Cluster-49084.159538/Cluster-49084.166230/Cluster-49084.125304
GO:0098802	CC	plasma membrane signaling receptor complex	0.642308	0.832871	0.827774	0.192257	1	Cluster-49084.148134
GO:0043235	CC	receptor complex	0.642308	0.832871	0.827774	0.192257	1	Cluster-49084.148134
GO:0009357	CC	protein-N(PI)-phosphohistidine-sugar phosphotransferase complex	0.639374	0.832871	0.827774	0.194245	1	Cluster-49084.167089
GO:0019814	CC	immunoglobulin complex	0.670362	0.832871	0.827774	0.17369	1	Cluster-49084.139845
GO:0070469	CC	respirasome	0.70018	0.832871	0.827774	0.15479	3	Cluster-49084.159538/Cluster-49084.166230/Cluster-49084.125304
GO:0008250	CC	oligosaccharyltransferase complex	0.662185	0.832871	0.827774	0.179021	1	Cluster-49084.125014
GO:0051715	BP	cytolysis in other organism	0.665069	0.834155	0.794998	0.177133	1	Cluster-49084.213018
GO:0051883	BP	killing of cells in other organism involved in symbiotic interaction	0.667835	0.836533	0.797265	0.175331	1	Cluster-49084.213018
GO:0043087	BP	regulation of GTPase activity	0.674799	0.838704	0.799334	0.170825	2	Cluster-49084.126713/Cluster-49084.187021
GO:0048285	BP	organelle fission	0.67254	0.838704	0.799334	0.172282	3	Cluster-49084.139467/Cluster-49084.37310/Cluster-49084.107690
GO:0051239	BP	regulation of multicellular organismal process	0.674799	0.838704	0.799334	0.170825	2	Cluster-49084.80739/Cluster-49084.73221
GO:0043244	BP	regulation of protein-containing complex disassembly	0.674799	0.838704	0.799334	0.170825	2	Cluster-49084.109081/Cluster-49084.181256
GO:0044550	BP	secondary metabolite biosynthetic process	0.673298	0.838704	0.799334	0.171793	1	Cluster-49084.143431
GO:0008272	BP	sulfate transport	0.673298	0.838704	0.799334	0.171793	1	Cluster-49084.12143
GO:0000502	CC	proteasome complex	0.714777	0.839765	0.834626	0.14583	2	Cluster-49084.155418/Cluster-49084.135737
GO:1905369	CC	endopeptidase complex	0.714777	0.839765	0.834626	0.14583	2	Cluster-49084.155418/Cluster-49084.135737
GO:0009733	BP	response to auxin	0.677193	0.840594	0.801135	0.169287	3	Cluster-49084.174216/Cluster-49084.63956/Cluster-49084.182640
GO:0005992	BP	trehalose biosynthetic process	0.678671	0.841343	0.801849	0.16834	1	Cluster-49084.136361
GO:0045261	CC	proton-transporting ATP synthase complex, catalytic core F(1)	0.720053	0.841367	0.836217	0.142635	1	Cluster-49084.143103
GO:0005342	MF	organic acid transmembrane transporter activity	0.745912	0.844253	0.812514	0.127313	2	Cluster-49084.216255/Cluster-49084.161322
GO:0003712	MF	transcription coregulator activity	0.744403	0.844253	0.812514	0.128192	2	Cluster-49084.155422/Cluster-49084.155423
GO:0016886	MF	ligase activity, forming phosphoric ester bonds	0.742653	0.844253	0.812514	0.129214	1	Cluster-49084.117712
GO:0005249	MF	voltage-gated potassium channel activity	0.740552	0.844253	0.812514	0.130445	1	Cluster-49084.137754
GO:0046943	MF	carboxylic acid transmembrane transporter activity	0.745912	0.844253	0.812514	0.127313	2	Cluster-49084.216255/Cluster-49084.161322
GO:0032784	BP	regulation of DNA-templated transcription, elongation	0.683957	0.845715	0.806016	0.164971	1	Cluster-49084.151979
GO:0048284	BP	organelle fusion	0.683957	0.845715	0.806016	0.164971	1	Cluster-49084.64496
GO:1901136	BP	carbohydrate derivative catabolic process	0.689363	0.8463	0.806574	0.161552	3	Cluster-49084.31566/Cluster-49084.187343/Cluster-49084.6710
GO:0000746	BP	conjugation	0.686566	0.8463	0.806574	0.163317	1	Cluster-49084.192622
GO:0031334	BP	positive regulation of protein-containing complex assembly	0.691722	0.8463	0.806574	0.160069	1	Cluster-49084.175600
GO:0006000	BP	fructose metabolic process	0.692351	0.8463	0.806574	0.159674	3	Cluster-49084.142294/Cluster-49084.174210/Cluster-49084.142866
GO:0044089	BP	positive regulation of cellular component biogenesis	0.691722	0.8463	0.806574	0.160069	1	Cluster-49084.175600
GO:0051495	BP	positive regulation of cytoskeleton organization	0.691722	0.8463	0.806574	0.160069	1	Cluster-49084.175600
GO:1902905	BP	positive regulation of supramolecular fiber organization	0.691722	0.8463	0.806574	0.160069	1	Cluster-49084.175600
GO:0032984	BP	protein-containing complex disassembly	0.693227	0.8463	0.806574	0.159124	2	Cluster-49084.109081/Cluster-49084.181256
GO:0031640	BP	killing of cells of other organism	0.691722	0.8463	0.806574	0.160069	1	Cluster-49084.213018
GO:0032273	BP	positive regulation of protein polymerization	0.691722	0.8463	0.806574	0.160069	1	Cluster-49084.175600
GO:0019953	BP	sexual reproduction	0.695318	0.846703	0.806958	0.157817	3	Cluster-49084.195385/Cluster-49084.237458/Cluster-49084.72625
GO:0044703	BP	multi-organism reproductive process	0.695318	0.846703	0.806958	0.157817	3	Cluster-49084.195385/Cluster-49084.237458/Cluster-49084.72625
GO:0031267	MF	small GTPase binding	0.762006	0.849786	0.817839	0.118042	2	Cluster-49084.186092/Cluster-49084.187021
GO:0017016	MF	Ras GTPase binding	0.762006	0.849786	0.817839	0.118042	2	Cluster-49084.186092/Cluster-49084.187021
GO:0008081	MF	phosphoric diester hydrolase activity	0.762006	0.849786	0.817839	0.118042	2	Cluster-49084.208450/Cluster-49084.70116
GO:0019783	MF	ubiquitin-like protein-specific protease activity	0.759147	0.849786	0.817839	0.119674	2	Cluster-49084.123386/Cluster-49084.181086
GO:0015293	MF	symporter activity	0.756896	0.849786	0.817839	0.120964	1	Cluster-49084.161322
GO:0042030	MF	ATPase inhibitor activity	0.75491	0.849786	0.817839	0.122105	1	Cluster-49084.134616
GO:0009168	BP	purine ribonucleoside monophosphate biosynthetic process	0.723228	0.850545	0.810619	0.140725	1	Cluster-49084.174861
GO:1905039	BP	carboxylic acid transmembrane transport	0.71966	0.850545	0.810619	0.142873	3	Cluster-49084.216255/Cluster-49084.161322/Cluster-49084.127710
GO:0072348	BP	sulfur compound transport	0.723228	0.850545	0.810619	0.140725	1	Cluster-49084.12143
GO:0046351	BP	disaccharide biosynthetic process	0.723228	0.850545	0.810619	0.140725	1	Cluster-49084.136361
GO:0009167	BP	purine ribonucleoside monophosphate metabolic process	0.723228	0.850545	0.810619	0.140725	1	Cluster-49084.174861
GO:0009127	BP	purine nucleoside monophosphate biosynthetic process	0.723228	0.850545	0.810619	0.140725	1	Cluster-49084.174861
GO:0009126	BP	purine nucleoside monophosphate metabolic process	0.723228	0.850545	0.810619	0.140725	1	Cluster-49084.174861
GO:0042558	BP	pteridine-containing compound metabolic process	0.721044	0.850545	0.810619	0.142038	3	Cluster-49084.148784/Cluster-49084.226682/Cluster-49084.156537
GO:1903825	BP	organic acid transmembrane transport	0.71966	0.850545	0.810619	0.142873	3	Cluster-49084.216255/Cluster-49084.161322/Cluster-49084.127710
GO:0001906	BP	cell killing	0.718599	0.850545	0.810619	0.143513	1	Cluster-49084.213018
GO:0009966	BP	regulation of signal transduction	0.718271	0.850545	0.810619	0.143712	3	Cluster-49084.41293/Cluster-49084.126713/Cluster-49084.187021
GO:0052646	BP	alditol phosphate metabolic process	0.716256	0.850545	0.810619	0.144932	1	Cluster-49084.225159
GO:0003008	BP	system process	0.714193	0.850545	0.810619	0.146184	2	Cluster-49084.80739/Cluster-49084.73221
GO:0006865	BP	amino acid transport	0.714072	0.850545	0.810619	0.146258	3	Cluster-49084.216255/Cluster-49084.161322/Cluster-49084.127710
GO:0036260	BP	RNA capping	0.71151	0.850545	0.810619	0.147819	1	Cluster-49084.109430
GO:0006072	BP	glycerol-3-phosphate metabolic process	0.716256	0.850545	0.810619	0.144932	1	Cluster-49084.225159
GO:0019748	BP	secondary metabolic process	0.709067	0.850545	0.810619	0.149313	2	Cluster-49084.139845/Cluster-49084.143431
GO:0022411	BP	cellular component disassembly	0.700353	0.850545	0.810619	0.154683	2	Cluster-49084.109081/Cluster-49084.181256
GO:0006534	BP	cysteine metabolic process	0.70178	0.850545	0.810619	0.153799	1	Cluster-49084.148784
GO:0040007	BP	growth	0.704087	0.850545	0.810619	0.152374	3	Cluster-49084.166638/Cluster-49084.148134/Cluster-49084.133099
GO:0009452	BP	7-methylguanosine RNA capping	0.71151	0.850545	0.810619	0.147819	1	Cluster-49084.109430
GO:0051247	BP	positive regulation of protein metabolic process	0.704243	0.850545	0.810619	0.152278	1	Cluster-49084.190635
GO:0032270	BP	positive regulation of cellular protein metabolic process	0.704243	0.850545	0.810619	0.152278	1	Cluster-49084.190635
GO:0010638	BP	positive regulation of organelle organization	0.706685	0.850545	0.810619	0.150774	1	Cluster-49084.175600
GO:0031106	BP	septin ring organization	0.706685	0.850545	0.810619	0.150774	1	Cluster-49084.222179
GO:0032185	BP	septin cytoskeleton organization	0.706685	0.850545	0.810619	0.150774	1	Cluster-49084.222179
GO:0006687	BP	glycosphingolipid metabolic process	0.709067	0.850545	0.810619	0.149313	2	Cluster-49084.187343/Cluster-49084.6710
GO:0000921	BP	septin ring assembly	0.706685	0.850545	0.810619	0.150774	1	Cluster-49084.222179
GO:0048646	BP	anatomical structure formation involved in morphogenesis	0.743136	0.850673	0.810741	0.128932	1	Cluster-49084.72625
GO:0044000	BP	movement in host	0.749448	0.850673	0.810741	0.125258	1	Cluster-49084.132430
GO:0032970	BP	regulation of actin filament-based process	0.743136	0.850673	0.810741	0.128932	1	Cluster-49084.175600
GO:0098586	BP	cellular response to virus	0.743136	0.850673	0.810741	0.128932	1	Cluster-49084.190050
GO:0110053	BP	regulation of actin filament organization	0.743136	0.850673	0.810741	0.128932	1	Cluster-49084.175600
GO:0098656	BP	anion transmembrane transport	0.743757	0.850673	0.810741	0.128569	3	Cluster-49084.216255/Cluster-49084.161322/Cluster-49084.127710
GO:0032535	BP	regulation of cellular component size	0.745257	0.850673	0.810741	0.127694	1	Cluster-49084.175600
GO:0046739	BP	transport of virus in multicellular host	0.749448	0.850673	0.810741	0.125258	1	Cluster-49084.132430
GO:0030041	BP	actin filament polymerization	0.743136	0.850673	0.810741	0.128932	1	Cluster-49084.175600
GO:1902586	BP	multi-organism intercellular transport	0.749448	0.850673	0.810741	0.125258	1	Cluster-49084.132430
GO:0030036	BP	actin cytoskeleton organization	0.751014	0.850673	0.810741	0.124352	2	Cluster-49084.175600/Cluster-49084.209156
GO:0010941	BP	regulation of cell death	0.752518	0.850673	0.810741	0.123483	2	Cluster-49084.143365/Cluster-49084.203903
GO:0030029	BP	actin filament-based process	0.752518	0.850673	0.810741	0.123483	2	Cluster-49084.175600/Cluster-49084.209156
GO:0042981	BP	regulation of apoptotic process	0.752518	0.850673	0.810741	0.123483	2	Cluster-49084.143365/Cluster-49084.203903
GO:0032956	BP	regulation of actin cytoskeleton organization	0.743136	0.850673	0.810741	0.128932	1	Cluster-49084.175600
GO:0043067	BP	regulation of programmed cell death	0.752518	0.850673	0.810741	0.123483	2	Cluster-49084.143365/Cluster-49084.203903
GO:0046740	BP	transport of virus in host, cell to cell	0.749448	0.850673	0.810741	0.125258	1	Cluster-49084.132430
GO:0030833	BP	regulation of actin filament polymerization	0.743136	0.850673	0.810741	0.128932	1	Cluster-49084.175600
GO:0022403	BP	cell cycle phase	0.738839	0.850673	0.810741	0.13145	1	Cluster-49084.181256
GO:0009271	BP	phage shock	0.725514	0.850673	0.810741	0.139354	1	Cluster-49084.190050
GO:0030832	BP	regulation of actin filament length	0.743136	0.850673	0.810741	0.128932	1	Cluster-49084.175600
GO:0022412	BP	cellular process involved in reproduction in multicellular organism	0.727781	0.850673	0.810741	0.137999	1	Cluster-49084.72625
GO:0043650	BP	dicarboxylic acid biosynthetic process	0.730734	0.850673	0.810741	0.136241	2	Cluster-49084.134062/Cluster-49084.226682
GO:0009404	BP	toxin metabolic process	0.734471	0.850673	0.810741	0.134025	1	Cluster-49084.139845
GO:0046487	BP	glyoxylate metabolic process	0.737119	0.850673	0.810741	0.132462	2	Cluster-49084.31130/Cluster-49084.156537
GO:0000279	BP	M phase	0.738839	0.850673	0.810741	0.13145	1	Cluster-49084.181256
GO:0005991	BP	trehalose metabolic process	0.734471	0.850673	0.810741	0.134025	1	Cluster-49084.136361
GO:0044848	BP	biological phase	0.738839	0.850673	0.810741	0.13145	1	Cluster-49084.181256
GO:0016579	BP	protein deubiquitination	0.740263	0.850673	0.810741	0.130614	2	Cluster-49084.123386/Cluster-49084.181086
GO:0070646	BP	protein modification by small protein removal	0.740263	0.850673	0.810741	0.130614	2	Cluster-49084.123386/Cluster-49084.181086
GO:0008064	BP	regulation of actin polymerization or depolymerization	0.743136	0.850673	0.810741	0.128932	1	Cluster-49084.175600
GO:0008154	BP	actin polymerization or depolymerization	0.743136	0.850673	0.810741	0.128932	1	Cluster-49084.175600
GO:0006302	BP	double-strand break repair	0.738839	0.850673	0.810741	0.13145	1	Cluster-49084.78504
GO:0015698	BP	inorganic anion transport	0.753925	0.851263	0.811303	0.122672	3	Cluster-49084.126732/Cluster-49084.12143/Cluster-49084.41721
GO:0016055	BP	Wnt signaling pathway	0.757625	0.852439	0.812424	0.120546	1	Cluster-49084.214284
GO:0198738	BP	cell-cell signaling by wnt	0.757625	0.852439	0.812424	0.120546	1	Cluster-49084.214284
GO:1905114	BP	cell surface receptor signaling pathway involved in cell-cell signaling	0.757625	0.852439	0.812424	0.120546	1	Cluster-49084.214284
GO:0004650	MF	polygalacturonase activity	0.766584	0.852801	0.820741	0.11544	1	Cluster-49084.101514
GO:0048544	BP	recognition of pollen	0.776772	0.85423	0.814131	0.109707	3	Cluster-49084.130392/Cluster-49084.190050/Cluster-49084.227237
GO:0043447	BP	alkane biosynthetic process	0.776919	0.85423	0.814131	0.109624	1	Cluster-49084.211688
GO:0015975	BP	energy derivation by oxidation of reduced inorganic compounds	0.776919	0.85423	0.814131	0.109624	1	Cluster-49084.211688
GO:0044766	BP	multi-organism transport	0.776919	0.85423	0.814131	0.109624	1	Cluster-49084.132430
GO:0009061	BP	anaerobic respiration	0.778762	0.85423	0.814131	0.108595	1	Cluster-49084.211688
GO:1902579	BP	multi-organism localization	0.776919	0.85423	0.814131	0.109624	1	Cluster-49084.132430
GO:0009856	BP	pollination	0.777924	0.85423	0.814131	0.109063	3	Cluster-49084.130392/Cluster-49084.190050/Cluster-49084.227237
GO:0009875	BP	pollen-pistil interaction	0.776772	0.85423	0.814131	0.109707	3	Cluster-49084.130392/Cluster-49084.190050/Cluster-49084.227237
GO:0072525	BP	pyridine-containing compound biosynthetic process	0.776919	0.85423	0.814131	0.109624	1	Cluster-49084.122588
GO:0009615	BP	response to virus	0.775538	0.85423	0.814131	0.110397	2	Cluster-49084.138229/Cluster-49084.190050
GO:0015948	BP	methanogenesis	0.776919	0.85423	0.814131	0.109624	1	Cluster-49084.211688
GO:0006470	BP	protein dephosphorylation	0.774451	0.85423	0.814131	0.111006	3	Cluster-49084.115256/Cluster-49084.153694/Cluster-49084.135737
GO:0006891	BP	intra-Golgi vesicle-mediated transport	0.773187	0.85423	0.814131	0.111715	1	Cluster-49084.181256
GO:0031109	BP	microtubule polymerization or depolymerization	0.771298	0.85423	0.814131	0.112778	1	Cluster-49084.181256
GO:0031110	BP	regulation of microtubule polymerization or depolymerization	0.769393	0.85423	0.814131	0.113852	1	Cluster-49084.181256
GO:0043413	BP	macromolecule glycosylation	0.764973	0.85423	0.814131	0.116354	3	Cluster-49084.125014/Cluster-49084.125652/Cluster-49084.161950
GO:0006486	BP	protein glycosylation	0.764973	0.85423	0.814131	0.116354	3	Cluster-49084.125014/Cluster-49084.125652/Cluster-49084.161950
GO:0046794	BP	transport of virus	0.763582	0.85423	0.814131	0.117144	1	Cluster-49084.132430
GO:0006013	BP	mannose metabolic process	0.760113	0.85423	0.814131	0.119122	3	Cluster-49084.142294/Cluster-49084.174210/Cluster-49084.142866
GO:0051130	BP	positive regulation of cellular component organization	0.778762	0.85423	0.814131	0.108595	1	Cluster-49084.175600
GO:0006665	BP	sphingolipid metabolic process	0.775538	0.85423	0.814131	0.110397	2	Cluster-49084.187343/Cluster-49084.6710
GO:0008283	BP	cell population proliferation	0.77964	0.85423	0.814131	0.108106	2	Cluster-49084.148134/Cluster-49084.133099
GO:0044706	BP	multi-multicellular organism process	0.777924	0.85423	0.814131	0.109063	3	Cluster-49084.130392/Cluster-49084.190050/Cluster-49084.227237
GO:0006541	BP	glutamine metabolic process	0.78059	0.854297	0.814195	0.107577	1	Cluster-49084.173106
GO:0009396	BP	folic acid-containing compound biosynthetic process	0.782338	0.855238	0.815092	0.106605	2	Cluster-49084.226682/Cluster-49084.156537
GO:0032504	BP	multicellular organism reproduction	0.783676	0.855329	0.815179	0.105863	2	Cluster-49084.237458/Cluster-49084.72625
GO:0006536	BP	glutamate metabolic process	0.7842	0.855329	0.815179	0.105573	1	Cluster-49084.134062
GO:0033218	MF	amide binding	0.777702	0.8567	0.824494	0.109187	1	Cluster-49084.172922
GO:0005246	MF	calcium channel regulator activity	0.779503	0.8567	0.824494	0.108182	1	Cluster-49084.134616
GO:0016645	MF	oxidoreductase activity, acting on the CH-NH group of donors	0.775863	0.8567	0.824494	0.110215	2	Cluster-49084.135874/Cluster-49084.156537
GO:0003896	MF	DNA primase activity	0.774056	0.8567	0.824494	0.111227	1	Cluster-49084.128616
GO:0004930	MF	G protein-coupled receptor activity	0.77451	0.8567	0.824494	0.110973	2	Cluster-49084.124146/Cluster-49084.50223
GO:0006368	BP	transcription elongation from RNA polymerase II promoter	0.787751	0.857258	0.817017	0.103611	1	Cluster-49084.151979
GO:0051607	BP	defense response to virus	0.787751	0.857258	0.817017	0.103611	1	Cluster-49084.138229
GO:0034705	CC	potassium channel complex	0.74202	0.857711	0.852462	0.129585	1	Cluster-49084.137754
GO:0008076	CC	voltage-gated potassium channel complex	0.74202	0.857711	0.852462	0.129585	1	Cluster-49084.137754
GO:0005267	MF	potassium channel activity	0.782523	0.857947	0.825693	0.106503	2	Cluster-49084.137754/Cluster-49084.166083
GO:0006269	BP	DNA replication, synthesis of RNA primer	0.791244	0.860086	0.819712	0.10169	1	Cluster-49084.128616
GO:0008378	MF	galactosyltransferase activity	0.786562	0.860303	0.82796	0.104267	1	Cluster-49084.161950
GO:0051493	BP	regulation of cytoskeleton organization	0.794123	0.862242	0.821767	0.100112	2	Cluster-49084.175600/Cluster-49084.181256
GO:0042301	MF	phosphate ion binding	0.793396	0.863624	0.831157	0.10051	1	Cluster-49084.186388
GO:0004725	MF	protein tyrosine phosphatase activity	0.793396	0.863624	0.831157	0.10051	1	Cluster-49084.135737
GO:0022832	MF	voltage-gated channel activity	0.808629	0.865709	0.833163	0.0922507	2	Cluster-49084.126732/Cluster-49084.137754
GO:0005244	MF	voltage-gated ion channel activity	0.808629	0.865709	0.833163	0.0922507	2	Cluster-49084.126732/Cluster-49084.137754
GO:0022834	MF	ligand-gated channel activity	0.807452	0.865709	0.833163	0.0928833	2	Cluster-49084.139814/Cluster-49084.168262
GO:0015276	MF	ligand-gated ion channel activity	0.807452	0.865709	0.833163	0.0928833	2	Cluster-49084.139814/Cluster-49084.168262
GO:0016423	MF	tRNA (guanine) methyltransferase activity	0.803238	0.865709	0.833163	0.0951558	1	Cluster-49084.116131
GO:0009678	MF	pyrophosphate hydrolysis-driven proton transmembrane transporter activity	0.801631	0.865709	0.833163	0.0960257	1	Cluster-49084.143103
GO:0016646	MF	oxidoreductase activity, acting on the CH-NH group of donors, NAD or NADP as acceptor	0.798377	0.865709	0.833163	0.0977921	1	Cluster-49084.156537
GO:0042559	BP	pteridine-containing compound biosynthetic process	0.799177	0.865775	0.825134	0.0973569	2	Cluster-49084.226682/Cluster-49084.156537
GO:0009067	BP	aspartate family amino acid biosynthetic process	0.799177	0.865775	0.825134	0.0973569	2	Cluster-105399.0/Cluster-49084.174605
GO:0046451	BP	diaminopimelate metabolic process	0.803022	0.866039	0.825386	0.0952726	1	Cluster-105399.0
GO:0009089	BP	lysine biosynthetic process via diaminopimelate	0.803022	0.866039	0.825386	0.0952726	1	Cluster-105399.0
GO:0032886	BP	regulation of microtubule-based process	0.801381	0.866039	0.825386	0.0961611	1	Cluster-49084.181256
GO:0070507	BP	regulation of microtubule cytoskeleton organization	0.801381	0.866039	0.825386	0.0961611	1	Cluster-49084.181256
GO:0009252	BP	peptidoglycan biosynthetic process	0.804649	0.866823	0.826133	0.0943933	1	Cluster-49084.173106
GO:0005672	CC	transcription factor TFIIA complex	0.758347	0.867259	0.861951	0.120132	1	Cluster-49084.124871
GO:0030313	CC	cell envelope	0.758347	0.867259	0.861951	0.120132	1	Cluster-123110.0
GO:1905368	CC	peptidase complex	0.764541	0.869716	0.864394	0.116599	3	Cluster-49084.155418/Cluster-49084.135737/Cluster-49084.144681
GO:0009273	BP	peptidoglycan-based cell wall biogenesis	0.811026	0.869796	0.828967	0.0909651	1	Cluster-49084.173106
GO:0009312	BP	oligosaccharide biosynthetic process	0.810149	0.869796	0.828967	0.0914353	2	Cluster-49084.167998/Cluster-49084.136361
GO:0016998	BP	cell wall macromolecule catabolic process	0.809452	0.869796	0.828967	0.091809	1	Cluster-49084.31566
GO:0002252	BP	immune effector process	0.809452	0.869796	0.828967	0.091809	1	Cluster-49084.138229
GO:0042597	CC	periplasmic space	0.769913	0.871217	0.865885	0.113559	1	Cluster-123110.0
GO:0003755	MF	peptidyl-prolyl cis-trans isomerase activity	0.827254	0.871298	0.838542	0.0823611	1	Cluster-49084.174605
GO:0005096	MF	GTPase activator activity	0.824445	0.871298	0.838542	0.0838381	2	Cluster-49084.130284/Cluster-49084.40847
GO:0061659	MF	ubiquitin-like protein ligase activity	0.821539	0.871298	0.838542	0.0853716	1	Cluster-49084.41224
GO:0016859	MF	cis-trans isomerase activity	0.827254	0.871298	0.838542	0.0823611	1	Cluster-49084.174605
GO:0048038	MF	quinone binding	0.820082	0.871298	0.838542	0.0861429	1	Cluster-49084.96863
GO:0008514	MF	organic anion transmembrane transporter activity	0.818937	0.871298	0.838542	0.0867497	2	Cluster-49084.216255/Cluster-49084.161322
GO:0061630	MF	ubiquitin protein ligase activity	0.821539	0.871298	0.838542	0.0853716	1	Cluster-49084.41224
GO:0015103	MF	inorganic anion transmembrane transporter activity	0.831905	0.874172	0.841309	0.0799264	2	Cluster-49084.126732/Cluster-49084.12143
GO:0019829	MF	ATPase-coupled cation transmembrane transporter activity	0.834141	0.874502	0.841626	0.0787607	1	Cluster-49084.143103
GO:0043177	MF	organic acid binding	0.839077	0.875642	0.842723	0.0761983	2	Cluster-49084.114902/Cluster-49084.105439
GO:0031406	MF	carboxylic acid binding	0.839077	0.875642	0.842723	0.0761983	2	Cluster-49084.114902/Cluster-49084.105439
GO:0022843	MF	voltage-gated cation channel activity	0.844593	0.877374	0.84439	0.0733523	1	Cluster-49084.137754
GO:0010181	MF	FMN binding	0.843324	0.877374	0.84439	0.0740057	1	Cluster-49084.234696
GO:1902903	BP	regulation of supramolecular fiber organization	0.83035	0.879783	0.838485	0.0807389	1	Cluster-49084.175600
GO:0072524	BP	pyridine-containing compound metabolic process	0.83035	0.879783	0.838485	0.0807389	1	Cluster-49084.122588
GO:0046655	BP	folic acid metabolic process	0.833142	0.879783	0.838485	0.0792809	1	Cluster-49084.226682
GO:0006614	BP	SRP-dependent cotranslational protein targeting to membrane	0.831569	0.879783	0.838485	0.0801015	2	Cluster-49084.141978/Cluster-49084.124634
GO:0045047	BP	protein targeting to ER	0.831569	0.879783	0.838485	0.0801015	2	Cluster-49084.141978/Cluster-49084.124634
GO:0072599	BP	establishment of protein localization to endoplasmic reticulum	0.831569	0.879783	0.838485	0.0801015	2	Cluster-49084.141978/Cluster-49084.124634
GO:0000413	BP	protein peptidyl-prolyl isomerization	0.833142	0.879783	0.838485	0.0792809	1	Cluster-49084.174605
GO:0009085	BP	lysine biosynthetic process	0.828936	0.879783	0.838485	0.0814789	1	Cluster-105399.0
GO:0046656	BP	folic acid biosynthetic process	0.833142	0.879783	0.838485	0.0792809	1	Cluster-49084.226682
GO:0042545	BP	cell wall modification	0.82169	0.879783	0.838485	0.0852922	1	Cluster-49084.142660
GO:0000270	BP	peptidoglycan metabolic process	0.823163	0.879783	0.838485	0.0845142	1	Cluster-49084.173106
GO:0007276	BP	gamete generation	0.83035	0.879783	0.838485	0.0807389	1	Cluster-49084.72625
GO:0032271	BP	regulation of protein polymerization	0.83035	0.879783	0.838485	0.0807389	1	Cluster-49084.175600
GO:0043254	BP	regulation of protein-containing complex assembly	0.83035	0.879783	0.838485	0.0807389	1	Cluster-49084.175600
GO:0017004	BP	cytochrome complex assembly	0.837245	0.882179	0.840768	0.0771475	1	Cluster-49084.179835
GO:0006081	BP	cellular aldehyde metabolic process	0.836832	0.882179	0.840768	0.0773616	2	Cluster-49084.31130/Cluster-49084.156537
GO:0009888	BP	tissue development	0.839924	0.884034	0.842536	0.0757601	1	Cluster-49084.72625
GO:0015947	BP	methane metabolic process	0.84386	0.885271	0.843715	0.0737296	1	Cluster-49084.211688
GO:0043446	BP	cellular alkane metabolic process	0.84386	0.885271	0.843715	0.0737296	1	Cluster-49084.211688
GO:0051049	BP	regulation of transport	0.842559	0.885271	0.843715	0.0743998	1	Cluster-49084.123663
GO:0017048	MF	Rho GTPase binding	0.855568	0.886751	0.853414	0.0677454	1	Cluster-49084.187021
GO:0044038	BP	cell wall macromolecule biosynthetic process	0.848958	0.888681	0.846965	0.0711137	1	Cluster-49084.173106
GO:0070589	BP	cellular component macromolecule biosynthetic process	0.848958	0.888681	0.846965	0.0711137	1	Cluster-49084.173106
GO:0030599	MF	pectinesterase activity	0.860194	0.889519	0.856078	0.0654036	1	Cluster-49084.142660
GO:0003006	BP	developmental process involved in reproduction	0.852672	0.891599	0.849746	0.0692178	1	Cluster-49084.72625
GO:0006354	BP	DNA-templated transcription, elongation	0.856295	0.894415	0.85243	0.0673764	1	Cluster-49084.151979
GO:0009156	BP	ribonucleoside monophosphate biosynthetic process	0.858661	0.894943	0.852932	0.0661782	1	Cluster-49084.174861
GO:0009161	BP	ribonucleoside monophosphate metabolic process	0.858661	0.894943	0.852932	0.0661782	1	Cluster-49084.174861
GO:0012501	BP	programmed cell death	0.861871	0.896346	0.85427	0.0645579	2	Cluster-49084.143365/Cluster-49084.203903
GO:0006915	BP	apoptotic process	0.861871	0.896346	0.85427	0.0645579	2	Cluster-49084.143365/Cluster-49084.203903
GO:0008173	MF	RNA methyltransferase activity	0.874183	0.899895	0.866064	0.0583974	2	Cluster-49084.116131/Cluster-49084.210831
GO:0004616	MF	phosphogluconate dehydrogenase (decarboxylating) activity	0.873202	0.899895	0.866064	0.0588853	1	Cluster-105399.0
GO:0018208	BP	peptidyl-proline modification	0.866639	0.900331	0.858068	0.0621618	1	Cluster-49084.174605
GO:0051537	MF	2 iron, 2 sulfur cluster binding	0.877263	0.901027	0.867154	0.0568699	1	Cluster-49084.139294
GO:0030695	MF	GTPase regulator activity	0.879684	0.901478	0.867588	0.0556732	2	Cluster-49084.130284/Cluster-49084.40847
GO:0044036	BP	cell wall macromolecule metabolic process	0.871364	0.904264	0.861816	0.0598002	2	Cluster-49084.31566/Cluster-49084.173106
GO:0006760	BP	folic acid-containing compound metabolic process	0.873025	0.90501	0.862528	0.0589735	2	Cluster-49084.226682/Cluster-49084.156537
GO:0008175	MF	tRNA methyltransferase activity	0.887775	0.90569	0.871641	0.0516971	1	Cluster-49084.116131
GO:0016151	MF	nickel cation binding	0.885933	0.90569	0.871641	0.0525991	1	Cluster-49084.147180
GO:0016679	MF	oxidoreductase activity, acting on diphenols and related substances as donors	0.890482	0.906419	0.872343	0.0503747	1	Cluster-49084.152010
GO:0019521	BP	D-gluconate metabolic process	0.878277	0.908497	0.865851	0.0563687	1	Cluster-105399.0
GO:0070972	BP	protein localization to endoplasmic reticulum	0.877888	0.908497	0.865851	0.056561	2	Cluster-49084.141978/Cluster-49084.124634
GO:0044242	BP	cellular lipid catabolic process	0.879283	0.908561	0.865912	0.0558714	1	Cluster-49084.93584
GO:0004185	MF	serine-type carboxypeptidase activity	0.89623	0.910234	0.876015	0.0475804	2	Cluster-49084.157261/Cluster-49084.260134
GO:0031248	CC	protein acetyltransferase complex	0.819959	0.912195	0.906613	0.0862077	1	Cluster-49084.83281
GO:0000123	CC	histone acetyltransferase complex	0.819959	0.912195	0.906613	0.0862077	1	Cluster-49084.83281
GO:1902493	CC	acetyltransferase complex	0.819959	0.912195	0.906613	0.0862077	1	Cluster-49084.83281
GO:0042651	CC	thylakoid membrane	0.823097	0.912195	0.906613	0.0845489	2	Cluster-49084.143103/Cluster-49084.129308
GO:0006304	BP	DNA modification	0.888574	0.917176	0.874122	0.0513066	2	Cluster-49084.128616/Cluster-49084.14286
GO:0030244	BP	cellulose biosynthetic process	0.890729	0.918363	0.875253	0.0502542	1	Cluster-49084.213018
GO:0019520	BP	aldonic acid metabolic process	0.891633	0.918363	0.875253	0.049814	1	Cluster-105399.0
GO:0006613	BP	cotranslational protein targeting to membrane	0.895668	0.919946	0.876763	0.0478529	2	Cluster-49084.141978/Cluster-49084.124634
GO:0009124	BP	nucleoside monophosphate biosynthetic process	0.896039	0.919946	0.876763	0.0476729	1	Cluster-49084.174861
GO:0019068	BP	virion assembly	0.896039	0.919946	0.876763	0.0476729	1	Cluster-49084.174369
GO:1905348	CC	endonuclease complex	0.834838	0.920462	0.914829	0.0783978	2	Cluster-49084.128616/Cluster-49084.14286
GO:0030134	CC	COPII-coated ER to Golgi transport vesicle	0.907963	0.920812	0.915177	0.0419317	1	Cluster-49084.152636
GO:0012507	CC	ER to Golgi transport vesicle membrane	0.907963	0.920812	0.915177	0.0419317	1	Cluster-49084.152636
GO:0042025	CC	host cell nucleus	0.847804	0.920812	0.915177	0.0717048	2	Cluster-49084.80739/Cluster-49084.6710
GO:0033646	CC	host intracellular part	0.907316	0.920812	0.915177	0.0422415	2	Cluster-49084.80739/Cluster-49084.6710
GO:0000139	CC	Golgi membrane	0.861422	0.920812	0.915177	0.0647839	1	Cluster-49084.181256
GO:0016459	CC	myosin complex	0.865884	0.920812	0.915177	0.0625402	1	Cluster-49084.138229
GO:0033647	CC	host intracellular organelle	0.866804	0.920812	0.915177	0.062079	2	Cluster-49084.80739/Cluster-49084.6710
GO:0033648	CC	host intracellular membrane-bounded organelle	0.866804	0.920812	0.915177	0.062079	2	Cluster-49084.80739/Cluster-49084.6710
GO:0034702	CC	ion channel complex	0.875406	0.920812	0.915177	0.0577903	1	Cluster-49084.137754
GO:0043656	CC	host intracellular region	0.907316	0.920812	0.915177	0.0422415	2	Cluster-49084.80739/Cluster-49084.6710
GO:0030127	CC	COPII vesicle coat	0.907963	0.920812	0.915177	0.0419317	1	Cluster-49084.152636
GO:1990351	CC	transporter complex	0.901691	0.920812	0.915177	0.0449422	2	Cluster-49084.137754/Cluster-49084.167089
GO:0030286	CC	dynein complex	0.900399	0.920812	0.915177	0.0455651	2	Cluster-49084.37310/Cluster-49084.175728
GO:1902495	CC	transmembrane transporter complex	0.894385	0.920812	0.915177	0.0484757	2	Cluster-49084.137754/Cluster-49084.167089
GO:0015629	CC	actin cytoskeleton	0.891605	0.920812	0.915177	0.0498276	2	Cluster-49084.138229/Cluster-49084.175600
GO:0000145	CC	exocyst	0.884254	0.920812	0.915177	0.0534232	1	Cluster-49084.84919
GO:0034703	CC	cation channel complex	0.875406	0.920812	0.915177	0.0577903	1	Cluster-49084.137754
GO:0008374	MF	O-acyltransferase activity	0.909919	0.922078	0.887414	0.0409973	1	Cluster-49084.90611
GO:0009123	BP	nucleoside monophosphate metabolic process	0.902721	0.925818	0.882358	0.0444467	1	Cluster-49084.174861
GO:0006612	BP	protein targeting to membrane	0.90615	0.927897	0.88434	0.0427997	2	Cluster-49084.141978/Cluster-49084.124634
GO:0006835	BP	dicarboxylic acid transport	0.906677	0.927897	0.88434	0.0425476	1	Cluster-49084.161322
GO:0008219	BP	cell death	0.909821	0.930125	0.886464	0.041044	2	Cluster-49084.143365/Cluster-49084.203903
GO:0003746	MF	translation elongation factor activity	0.929442	0.939769	0.90444	0.0317777	1	Cluster-49084.161202
GO:0030243	BP	cellulose metabolic process	0.923541	0.943149	0.898876	0.0345439	1	Cluster-49084.213018
GO:0006367	BP	transcription initiation from RNA polymerase II promoter	0.929048	0.945358	0.900981	0.0319618	1	Cluster-49084.124871
GO:0098916	BP	anterograde trans-synaptic signaling	0.929635	0.945358	0.900981	0.0316876	1	Cluster-49084.123663
GO:0099537	BP	trans-synaptic signaling	0.929635	0.945358	0.900981	0.0316876	1	Cluster-49084.123663
GO:0007268	BP	chemical synaptic transmission	0.929635	0.945358	0.900981	0.0316876	1	Cluster-49084.123663
GO:0032040	CC	small-subunit processome	0.936857	0.945654	0.939866	0.0283268	1	Cluster-49084.186092
GO:0009225	BP	nucleotide-sugar metabolic process	0.931934	0.946696	0.902256	0.0306146	1	Cluster-49084.149321
GO:0099536	BP	synaptic signaling	0.941388	0.952277	0.907575	0.0262313	1	Cluster-49084.123663
GO:0006448	BP	regulation of translational elongation	0.940899	0.952277	0.907575	0.0264569	1	Cluster-49084.161202
GO:0032879	BP	regulation of localization	0.940899	0.952277	0.907575	0.0264569	1	Cluster-49084.123663
GO:0006888	BP	endoplasmic reticulum to Golgi vesicle-mediated transport	0.938902	0.952277	0.907575	0.0273797	1	Cluster-49084.152636
GO:0000096	BP	sulfur amino acid metabolic process	0.943304	0.953213	0.908467	0.0253483	1	Cluster-49084.148784
GO:0016866	MF	intramolecular transferase activity	0.945185	0.953568	0.91772	0.024483	1	Cluster-49084.213018
GO:0016763	MF	transferase activity, transferring pentosyl groups	0.94906	0.955359	0.919444	0.0227062	1	Cluster-49084.181261
GO:0006414	BP	translational elongation	0.94695	0.955893	0.911022	0.0236729	1	Cluster-49084.161202
GO:0030684	CC	preribosome	0.954507	0.958431	0.952565	0.0202207	1	Cluster-49084.186092
GO:0099023	CC	vesicle tethering complex	0.958431	0.958431	0.952565	0.0184392	1	Cluster-49084.84919
GO:0004803	MF	transposase activity	0.960106	0.964345	0.928091	0.0176809	1	Cluster-49084.125745
GO:0006887	BP	exocytosis	0.971794	0.979944	0.933944	0.0124256	1	Cluster-49084.84919
GO:0008200	MF	ion channel inhibitor activity	0.980687	0.980687	0.943819	0.00846978	1	Cluster-49084.96892
GO:0016248	MF	channel inhibitor activity	0.980687	0.980687	0.943819	0.00846978	1	Cluster-49084.96892
GO:0071555	BP	cell wall organization	0.97426	0.981401	0.935333	0.0113251	1	Cluster-49084.142660
GO:0000041	BP	transition metal ion transport	0.979092	0.982099	0.935998	0.00917643	1	Cluster-49084.229901
GO:0015976	BP	carbon utilization	0.98011	0.982099	0.935998	0.00872517	1	Cluster-49084.143201
GO:0045229	BP	external encapsulating structure organization	0.98011	0.982099	0.935998	0.00872517	1	Cluster-49084.142660
GO:0042546	BP	cell wall biogenesis	0.9806	0.982099	0.935998	0.00850801	1	Cluster-49084.173106
GO:0006313	BP	transposition, DNA-mediated	0.981078	0.982099	0.935998	0.00829629	1	Cluster-49084.125745
GO:0032196	BP	transposition	0.981078	0.982099	0.935998	0.00829629	1	Cluster-49084.125745
GO:0044272	BP	sulfur compound biosynthetic process	0.983159	0.983159	0.937008	0.00737637	1	Cluster-49084.116326

## Sheet: C03RvsT03R
ID	ONTOLOGY	Description	pvalue	p.adjust	qvalue	-log10[Pvalue]	Count	geneID
GO:0019825	MF	oxygen binding	9.14861e-11	3.46732e-08	3.26461e-08	10.0386	9	Cluster-49084.264348/Cluster-49084.264937/Cluster-49084.268274/Cluster-49084.268275/Cluster-49084.264978/Cluster-49084.13588/Cluster-49084.12636/Cluster-49084.3177/Cluster-49084.19104
GO:0004652	MF	polynucleotide adenylyltransferase activity	1.8136e-05	0.00343677	0.00323585	4.74146	6	Cluster-49084.163651/Cluster-49084.112403/Cluster-49084.106752/Cluster-49084.159758/Cluster-49084.186788/Cluster-49084.155312
phen	BP	RNA polyadenylation	2.48703e-05	0.0188019	0.0185611	4.60432	7	Cluster-49084.163651/Cluster-49084.112403/Cluster-49084.275292/Cluster-49084.106752/Cluster-49084.125872/Cluster-49084.159758/Cluster-49084.155312
GO:0070566	MF	adenylyltransferase activity	0.00114022	0.144048	0.135626	2.94301	6	Cluster-49084.163651/Cluster-49084.112403/Cluster-49084.106752/Cluster-49084.159758/Cluster-49084.186788/Cluster-49084.155312
GO:0043395	MF	heparan sulfate proteoglycan binding	0.00303509	0.164329	0.154721	2.51783	2	Cluster-49084.202031/Cluster-49084.199865
GO:0043394	MF	proteoglycan binding	0.00303509	0.164329	0.154721	2.51783	2	Cluster-49084.202031/Cluster-49084.199865
GO:0003785	MF	actin monomer binding	0.00266478	0.164329	0.154721	2.57434	2	Cluster-49084.174810/Cluster-49084.101931
GO:0004826	MF	phenylalanine-tRNA ligase activity	0.0024977	0.164329	0.154721	2.60246	3	Cluster-49084.199550/Cluster-49084.199548/Cluster-49084.178889
GO:0035014	MF	phosphatidylinositol 3-kinase regulator activity	0.0186725	0.344233	0.324107	1.7288	3	Cluster-49084.33375/Cluster-49084.142769/Cluster-49084.136375
GO:0046935	MF	1-phosphatidylinositol-3-kinase regulator activity	0.0186725	0.344233	0.324107	1.7288	3	Cluster-49084.33375/Cluster-49084.142769/Cluster-49084.136375
GO:0005201	MF	extracellular matrix structural constituent	0.0199379	0.344233	0.324107	1.70032	2	Cluster-49084.104124/Cluster-49084.185145
GO:0004747	MF	ribokinase activity	0.021759	0.344233	0.324107	1.66236	2	Cluster-49084.166248/Cluster-49084.181667
GO:0008855	MF	exodeoxyribonuclease VII activity	0.022244	0.344233	0.324107	1.65279	5	Cluster-49084.111997/Cluster-49084.157851/Cluster-49084.102876/Cluster-99331.0/Cluster-49084.128616
GO:0047325	MF	inositol tetrakisphosphate 1-kinase activity	0.0265977	0.344233	0.324107	1.57516	2	Cluster-49084.82795/Cluster-49084.197172
GO:0051765	MF	inositol tetrakisphosphate kinase activity	0.0265977	0.344233	0.324107	1.57516	2	Cluster-49084.82795/Cluster-49084.197172
GO:0052725	MF	inositol-1,3,4-trisphosphate 6-kinase activity	0.0265977	0.344233	0.324107	1.57516	2	Cluster-49084.82795/Cluster-49084.197172
GO:0052726	MF	inositol-1,3,4-trisphosphate 5-kinase activity	0.0265977	0.344233	0.324107	1.57516	2	Cluster-49084.82795/Cluster-49084.197172
GO:0000295	MF	adenine nucleotide transmembrane transporter activity	0.0276129	0.344233	0.324107	1.55889	2	Cluster-49084.155063/Cluster-49084.139740
GO:0005346	MF	purine ribonucleotide transmembrane transporter activity	0.0276129	0.344233	0.324107	1.55889	2	Cluster-49084.155063/Cluster-49084.139740
GO:0015215	MF	nucleotide transmembrane transporter activity	0.0276129	0.344233	0.324107	1.55889	2	Cluster-49084.155063/Cluster-49084.139740
GO:0015216	MF	purine nucleotide transmembrane transporter activity	0.0276129	0.344233	0.324107	1.55889	2	Cluster-49084.155063/Cluster-49084.139740
GO:0015605	MF	organophosphate ester transmembrane transporter activity	0.0276129	0.344233	0.324107	1.55889	2	Cluster-49084.155063/Cluster-49084.139740
GO:0046923	MF	ER retention sequence binding	0.0276129	0.344233	0.324107	1.55889	2	Cluster-49084.122154/Cluster-49084.269032
GO:0004529	MF	exodeoxyribonuclease activity	0.0281562	0.344233	0.324107	1.55043	5	Cluster-49084.111997/Cluster-49084.157851/Cluster-49084.102876/Cluster-99331.0/Cluster-49084.128616
GO:0016895	MF	exodeoxyribonuclease activity, producing 5'-phosphomonoesters	0.0281562	0.344233	0.324107	1.55043	5	Cluster-49084.111997/Cluster-49084.157851/Cluster-49084.102876/Cluster-99331.0/Cluster-49084.128616
GO:0019205	MF	nucleobase-containing compound kinase activity	0.0145364	0.344233	0.324107	1.83754	6	Cluster-49084.135383/Cluster-49084.204504/Cluster-49084.179451/Cluster-49084.257159/Cluster-14014.5/Cluster-49084.245917
GO:0140104	MF	molecular carrier activity	0.013347	0.344233	0.324107	1.87462	2	Cluster-49084.11946/Cluster-49084.266067
GO:0003896	MF	DNA primase activity	0.0153417	0.344233	0.324107	1.81413	4	Cluster-49084.9997/Cluster-49084.83928/Cluster-49084.128616/Cluster-49084.96083
GO:0016531	MF	copper chaperone activity	0.0118807	0.344233	0.324107	1.92516	2	Cluster-49084.11946/Cluster-49084.266067
GO:0019904	MF	protein domain specific binding	0.0118444	0.344233	0.324107	1.92649	3	Cluster-49084.210789/Cluster-49084.84364/Cluster-49084.210785
GO:0016796	MF	exonuclease activity, active with either ribo- or deoxyribonucleic acids and producing 5'-phosphomonoesters	0.00737856	0.344233	0.324107	2.13203	7	Cluster-49084.111997/Cluster-49084.144663/Cluster-49084.157851/Cluster-49084.102876/Cluster-99331.0/Cluster-49084.128616/Cluster-49084.146402
GO:0016530	MF	metallochaperone activity	0.013347	0.344233	0.324107	1.87462	2	Cluster-49084.11946/Cluster-49084.266067
GO:0016676	MF	oxidoreductase activity, acting on a heme group of donors, oxygen as acceptor	0.0515834	0.369277	0.347687	1.28749	4	Cluster-49084.111016/Cluster-49084.118180/Cluster-49084.142872/Cluster-49084.178889
GO:0008192	MF	RNA guanylyltransferase activity	0.0548525	0.369277	0.347687	1.2608	2	Cluster-105889.0/Cluster-49084.155899
GO:0070568	MF	guanylyltransferase activity	0.0548525	0.369277	0.347687	1.2608	2	Cluster-105889.0/Cluster-49084.155899
GO:0003842	MF	1-pyrroline-5-carboxylate dehydrogenase activity	0.0552684	0.369277	0.347687	1.25752	1	Cluster-49084.104303
GO:0004335	MF	galactokinase activity	0.0552684	0.369277	0.347687	1.25752	1	Cluster-49084.141953
GO:0004358	MF	glutamate N-acetyltransferase activity	0.0552684	0.369277	0.347687	1.25752	1	Cluster-49084.104923
GO:0004651	MF	polynucleotide 5'-phosphatase activity	0.0552684	0.369277	0.347687	1.25752	1	Cluster-105889.0
GO:0098518	MF	polynucleotide phosphatase activity	0.0552684	0.369277	0.347687	1.25752	1	Cluster-105889.0
GO:0005048	MF	signal sequence binding	0.056189	0.369277	0.347687	1.25035	2	Cluster-49084.122154/Cluster-49084.269032
GO:0050145	MF	nucleoside monophosphate kinase activity	0.0562534	0.369277	0.347687	1.24985	4	Cluster-49084.135383/Cluster-49084.204504/Cluster-49084.257159/Cluster-14014.5
GO:0008239	MF	dipeptidyl-peptidase activity	0.0701529	0.369277	0.347687	1.15395	2	Cluster-49084.171303/Cluster-49084.119974
GO:0048027	MF	mRNA 5'-UTR binding	0.069805	0.369277	0.347687	1.15611	1	Cluster-49084.152973
GO:0015002	MF	heme-copper terminal oxidase activity	0.0688839	0.369277	0.347687	1.16188	4	Cluster-49084.111016/Cluster-49084.118180/Cluster-49084.142872/Cluster-49084.178889
GO:0019200	MF	carbohydrate kinase activity	0.0669033	0.369277	0.347687	1.17455	4	Cluster-49084.141953/Cluster-49084.91893/Cluster-49084.166248/Cluster-49084.181667
GO:0004650	MF	polygalacturonase activity	0.0660538	0.369277	0.347687	1.1801	3	Cluster-49084.264677/Cluster-49084.126314/Cluster-49084.121799
GO:0004177	MF	aminopeptidase activity	0.0651857	0.369277	0.347687	1.18585	3	Cluster-49084.171303/Cluster-49084.136064/Cluster-49084.119974
GO:1990817	MF	RNA adenylyltransferase activity	0.0649845	0.369277	0.347687	1.18719	1	Cluster-49084.186788
GO:0004810	MF	tRNA adenylyltransferase activity	0.0649845	0.369277	0.347687	1.18719	1	Cluster-49084.186788
GO:0004775	MF	succinate-CoA ligase (ADP-forming) activity	0.0649845	0.369277	0.347687	1.18719	1	Cluster-49084.135734
GO:0004774	MF	succinate-CoA ligase activity	0.0649845	0.369277	0.347687	1.18719	1	Cluster-49084.135734
GO:0003878	MF	ATP citrate synthase activity	0.0649845	0.369277	0.347687	1.18719	1	Cluster-49084.135734
GO:0003868	MF	4-hydroxyphenylpyruvate dioxygenase activity	0.0649845	0.369277	0.347687	1.18719	1	Cluster-49084.147356
GO:0051766	MF	inositol trisphosphate kinase activity	0.0630385	0.369277	0.347687	1.20039	2	Cluster-49084.82795/Cluster-49084.197172
GO:0004535	MF	poly(A)-specific ribonuclease activity	0.0602658	0.369277	0.347687	1.21993	2	Cluster-49084.144663/Cluster-49084.146402
GO:0016675	MF	oxidoreductase activity, acting on a heme group of donors	0.0515834	0.369277	0.347687	1.28749	4	Cluster-49084.111016/Cluster-49084.118180/Cluster-49084.142872/Cluster-49084.178889
GO:0047869	MF	dimethylpropiothetin dethiomethylase activity	0.069805	0.369277	0.347687	1.15611	1	Cluster-49084.157851
GO:0004129	MF	cytochrome-c oxidase activity	0.0515834	0.369277	0.347687	1.28749	4	Cluster-49084.111016/Cluster-49084.118180/Cluster-49084.142872/Cluster-49084.178889
GO:0042887	MF	amide transmembrane transporter activity	0.0588958	0.369277	0.347687	1.22992	2	Cluster-49084.149834/Cluster-49084.139740
GO:0016652	MF	oxidoreductase activity, acting on NAD(P)H, NAD(P) as acceptor	0.0503727	0.369277	0.347687	1.2978	1	Cluster-49084.119683
GO:0008750	MF	NAD(P)+ transhydrogenase (AB-specific) activity	0.0503727	0.369277	0.347687	1.2978	1	Cluster-49084.119683
GO:0008746	MF	NAD(P)+ transhydrogenase activity	0.0503727	0.369277	0.347687	1.2978	1	Cluster-49084.119683
GO:0070009	MF	serine-type aminopeptidase activity	0.0496231	0.369277	0.347687	1.30432	2	Cluster-49084.171303/Cluster-49084.119974
GO:0005125	MF	cytokine activity	0.0482181	0.369277	0.347687	1.31679	3	Cluster-49084.211767/Cluster-49084.127840/Cluster-49084.89185
GO:0008083	MF	growth factor activity	0.043944	0.369277	0.347687	1.3571	4	Cluster-49084.152845/Cluster-49084.159268/Cluster-49084.169738/Cluster-49084.129145
GO:0015924	MF	mannosyl-oligosaccharide mannosidase activity	0.0397564	0.369277	0.347687	1.40059	2	Cluster-49084.101173/Cluster-49084.163186
GO:0004571	MF	mannosyl-oligosaccharide 1,2-alpha-mannosidase activity	0.0397564	0.369277	0.347687	1.40059	2	Cluster-49084.101173/Cluster-49084.163186
GO:0008375	MF	acetylglucosaminyltransferase activity	0.0387419	0.369277	0.347687	1.41182	5	Cluster-49084.184210/Cluster-49084.152972/Cluster-49084.96934/Cluster-49084.96938/Cluster-49084.86476
GO:0019207	MF	kinase regulator activity	0.0379394	0.369277	0.347687	1.42091	4	Cluster-49084.155601/Cluster-49084.33375/Cluster-49084.142769/Cluster-49084.136375
GO:0004809	MF	tRNA (guanine-N2-)-methyltransferase activity	0.0374208	0.369277	0.347687	1.42689	2	Cluster-49084.208712/Cluster-49084.155312
GO:0004484	MF	mRNA guanylyltransferase activity	0.0340212	0.369277	0.347687	1.46825	2	Cluster-105889.0/Cluster-49084.155899
GO:0047487	MF	oligogalacturonide lyase activity	0.0503727	0.369277	0.347687	1.2978	1	Cluster-49084.140908
GO:0019871	MF	sodium channel inhibitor activity	0.0745412	0.376681	0.354659	1.1276	2	Cluster-49084.138327/Cluster-49084.265575
GO:0004127	MF	cytidylate kinase activity	0.0741021	0.376681	0.354659	1.13017	3	Cluster-49084.135383/Cluster-49084.204504/Cluster-49084.257159
GO:0017080	MF	sodium channel regulator activity	0.0745412	0.376681	0.354659	1.1276	2	Cluster-49084.138327/Cluster-49084.265575
GO:0071077	MF	adenosine 3',5'-bisphosphate transmembrane transporter activity	0.0793718	0.380784	0.358522	1.10033	1	Cluster-49084.139740
GO:0051185	MF	coenzyme transmembrane transporter activity	0.0793718	0.380784	0.358522	1.10033	1	Cluster-49084.139740
GO:0008521	MF	acetyl-CoA transmembrane transporter activity	0.0793718	0.380784	0.358522	1.10033	1	Cluster-49084.139740
GO:0008158	MF	hedgehog receptor activity	0.0793718	0.380784	0.358522	1.10033	1	Cluster-49084.151034
GO:0004506	MF	squalene monooxygenase activity	0.0820424	0.383878	0.361434	1.08596	2	Cluster-49084.152972/Cluster-49084.156725
GO:0000175	MF	3'-5'-exoribonuclease activity	0.0820424	0.383878	0.361434	1.08596	2	Cluster-49084.144663/Cluster-49084.146402
GO:0140299	MF	small molecule sensor activity	0.0880345	0.387017	0.364391	1.05535	4	Cluster-49084.144042/Cluster-49084.220880/Cluster-49084.123563/Cluster-49084.151608
GO:0000155	MF	phosphorelay sensor kinase activity	0.0880345	0.387017	0.364391	1.05535	4	Cluster-49084.144042/Cluster-49084.220880/Cluster-49084.123563/Cluster-49084.151608
GO:0098519	MF	nucleotide phosphatase activity, acting on free nucleotides	0.0839914	0.387017	0.364391	1.07577	5	Cluster-49084.134256/Cluster-49084.143728/Cluster-49084.116182/Cluster-49084.68585/Cluster-49084.87408
GO:0004097	MF	catechol oxidase activity	0.0888403	0.387017	0.364391	1.05139	1	Cluster-49084.78396
GO:0008198	MF	ferrous iron binding	0.0888403	0.387017	0.364391	1.05139	1	Cluster-49084.116130
GO:0016901	MF	oxidoreductase activity, acting on the CH-OH group of donors, quinone or similar compound as acceptor	0.0888403	0.387017	0.364391	1.05139	1	Cluster-49084.101555
GO:0004532	MF	exoribonuclease activity	0.0976884	0.409102	0.385185	1.01016	2	Cluster-49084.144663/Cluster-49084.146402
GO:0016776	MF	phosphotransferase activity, phosphate group as acceptor	0.107943	0.409102	0.385185	0.966807	5	Cluster-49084.135383/Cluster-49084.204504/Cluster-49084.179451/Cluster-49084.257159/Cluster-14014.5
GO:0016248	MF	channel inhibitor activity	0.107943	0.409102	0.385185	0.966807	5	Cluster-49084.138327/Cluster-49084.2723/Cluster-49084.265575/Cluster-81049.2/Cluster-72189.1
GO:0008200	MF	ion channel inhibitor activity	0.107943	0.409102	0.385185	0.966807	5	Cluster-49084.138327/Cluster-49084.2723/Cluster-49084.265575/Cluster-81049.2/Cluster-72189.1
GO:0004590	MF	orotidine-5'-phosphate decarboxylase activity	0.107487	0.409102	0.385185	0.968645	1	Cluster-49084.121174
GO:0004559	MF	alpha-mannosidase activity	0.105802	0.409102	0.385185	0.975508	2	Cluster-49084.101173/Cluster-49084.163186
GO:0008318	MF	protein prenyltransferase activity	0.104165	0.409102	0.385185	0.98228	2	Cluster-49084.172159/Cluster-49084.274694
GO:0046912	MF	transferase activity, transferring acyl groups, acyl groups converted into alkyl on transfer	0.102535	0.409102	0.385185	0.989129	2	Cluster-49084.153208/Cluster-49084.135734
GO:0003964	MF	RNA-directed DNA polymerase activity	0.102535	0.409102	0.385185	0.989129	2	Cluster-49084.141533/Cluster-49084.161209
GO:0019843	MF	rRNA binding	0.101692	0.409102	0.385185	0.992712	3	Cluster-49084.138865/Cluster-49084.130514/Cluster-49084.136796
GO:0042277	MF	peptide binding	0.100912	0.409102	0.385185	0.996058	2	Cluster-49084.122154/Cluster-49084.269032
GO:0008081	MF	phosphoric diester hydrolase activity	0.100468	0.409102	0.385185	0.997974	4	Cluster-49084.70124/Cluster-49084.141656/Cluster-85178.2/Cluster-49084.142546
GO:0016896	MF	exoribonuclease activity, producing 5'-phosphomonoesters	0.0976884	0.409102	0.385185	1.01016	2	Cluster-49084.144663/Cluster-49084.146402
GO:0015671	BP	oxygen transport	0.00307423	0.420968	0.415575	2.51226	2	Cluster-49084.13588/Cluster-49084.3177
GO:0006432	BP	phenylalanyl-tRNA aminoacylation	0.00438202	0.420968	0.415575	2.35833	3	Cluster-49084.199550/Cluster-49084.199548/Cluster-49084.178889
GO:1902223	BP	erythrose 4-phosphate/phosphoenolpyruvate family amino acid biosynthetic process	0.00890937	0.420968	0.415575	2.05015	6	Cluster-49084.142913/Cluster-49084.224596/Cluster-49084.199550/Cluster-49084.199548/Cluster-49084.108957/Cluster-49084.178889
GO:0046219	BP	indolalkylamine biosynthetic process	0.00890937	0.420968	0.415575	2.05015	6	Cluster-49084.142913/Cluster-49084.224596/Cluster-49084.199550/Cluster-49084.199548/Cluster-49084.108957/Cluster-49084.178889
GO:0009095	BP	aromatic amino acid family biosynthetic process, prephenate pathway	0.00890937	0.420968	0.415575	2.05015	6	Cluster-49084.142913/Cluster-49084.224596/Cluster-49084.199550/Cluster-49084.199548/Cluster-49084.108957/Cluster-49084.178889
GO:0009094	BP	L-phenylalanine biosynthetic process	0.00890937	0.420968	0.415575	2.05015	6	Cluster-49084.142913/Cluster-49084.224596/Cluster-49084.199550/Cluster-49084.199548/Cluster-49084.108957/Cluster-49084.178889
GO:0006571	BP	tyrosine biosynthetic process	0.00890937	0.420968	0.415575	2.05015	6	Cluster-49084.142913/Cluster-49084.224596/Cluster-49084.199550/Cluster-49084.199548/Cluster-49084.108957/Cluster-49084.178889
GO:0000162	BP	tryptophan biosynthetic process	0.00890937	0.420968	0.415575	2.05015	6	Cluster-49084.142913/Cluster-49084.224596/Cluster-49084.199550/Cluster-49084.199548/Cluster-49084.108957/Cluster-49084.178889
GO:0042401	BP	cellular biogenic amine biosynthetic process	0.00818536	0.420968	0.415575	2.08696	7	Cluster-49084.142913/Cluster-49084.224596/Cluster-49084.199550/Cluster-49084.199548/Cluster-49084.108957/Cluster-49084.178889/Cluster-49084.66062
GO:0009309	BP	amine biosynthetic process	0.00818536	0.420968	0.415575	2.08696	7	Cluster-49084.142913/Cluster-49084.224596/Cluster-49084.199550/Cluster-49084.199548/Cluster-49084.108957/Cluster-49084.178889/Cluster-49084.66062
GO:0036260	BP	RNA capping	0.0080148	0.420968	0.415575	2.09611	4	Cluster-49084.122158/Cluster-105889.0/Cluster-49084.155899/Cluster-49084.108957
GO:0009452	BP	7-methylguanosine RNA capping	0.0080148	0.420968	0.415575	2.09611	4	Cluster-49084.122158/Cluster-105889.0/Cluster-49084.155899/Cluster-49084.108957
GO:1902221	BP	erythrose 4-phosphate/phosphoenolpyruvate family amino acid metabolic process	0.00513776	0.420968	0.415575	2.28923	7	Cluster-49084.142913/Cluster-49084.147356/Cluster-49084.224596/Cluster-49084.199550/Cluster-49084.199548/Cluster-49084.108957/Cluster-49084.178889
GO:0006558	BP	L-phenylalanine metabolic process	0.00513776	0.420968	0.415575	2.28923	7	Cluster-49084.142913/Cluster-49084.147356/Cluster-49084.224596/Cluster-49084.199550/Cluster-49084.199548/Cluster-49084.108957/Cluster-49084.178889
GO:0015669	BP	gas transport	0.00307423	0.420968	0.415575	2.51226	2	Cluster-49084.13588/Cluster-49084.3177
GO:0006526	BP	arginine biosynthetic process	0.00970627	0.431643	0.426114	2.01295	3	Cluster-49084.142606/Cluster-49084.220717/Cluster-49084.104923
GO:0070290	MF	N-acylphosphatidylethanolamine-specific phospholipase D activity	0.121221	0.433422	0.408083	0.916422	1	Cluster-49084.142546
GO:0008373	MF	sialyltransferase activity	0.121221	0.433422	0.408083	0.916422	1	Cluster-49084.99288
GO:0016165	MF	linoleate 13S-lipoxygenase activity	0.115765	0.433422	0.408083	0.936421	2	Cluster-49084.143579/Cluster-49084.160043
GO:0003729	MF	mRNA binding	0.120834	0.433422	0.408083	0.917812	2	Cluster-49084.275292/Cluster-49084.152973
GO:0004806	MF	triglyceride lipase activity	0.119138	0.433422	0.408083	0.923949	2	Cluster-49084.92293/Cluster-49084.87158
GO:0004630	MF	phospholipase D activity	0.121221	0.433422	0.408083	0.916422	1	Cluster-49084.142546
GO:0140297	MF	DNA-binding transcription factor binding	0.152453	0.439708	0.414001	0.816865	1	Cluster-49084.226392
GO:0090599	MF	alpha-glucosidase activity	0.152453	0.439708	0.414001	0.816865	1	Cluster-49084.142872
GO:0008113	MF	peptide-methionine (S)-S-oxide reductase activity	0.152453	0.439708	0.414001	0.816865	1	Cluster-49084.135464
GO:0004575	MF	sucrose alpha-glucosidase activity	0.152453	0.439708	0.414001	0.816865	1	Cluster-49084.142872
GO:0004564	MF	beta-fructofuranosidase activity	0.152453	0.439708	0.414001	0.816865	1	Cluster-49084.142872
GO:0008138	MF	protein tyrosine/serine/threonine phosphatase activity	0.155855	0.439708	0.414001	0.807278	2	Cluster-49084.186288/Cluster-49084.155899
GO:0004550	MF	nucleoside diphosphate kinase activity	0.152453	0.439708	0.414001	0.816865	1	Cluster-49084.179451
GO:0004611	MF	phosphoenolpyruvate carboxykinase activity	0.152269	0.439708	0.414001	0.817388	2	Cluster-49084.141533/Cluster-49084.147423
GO:0016681	MF	oxidoreductase activity, acting on diphenols and related substances as donors, cytochrome as acceptor	0.148699	0.439708	0.414001	0.827691	2	Cluster-49084.116028/Cluster-49084.3729
GO:0008121	MF	ubiquinol-cytochrome-c reductase activity	0.148699	0.439708	0.414001	0.827691	2	Cluster-49084.116028/Cluster-49084.3729
GO:0008253	MF	5'-nucleotidase activity	0.143644	0.439708	0.414001	0.842712	1	Cluster-49084.66154
GO:0008514	MF	organic anion transmembrane transporter activity	0.139375	0.439708	0.414001	0.855816	4	Cluster-49084.155063/Cluster-49084.139740/Cluster-49084.24413/Cluster-49084.119683
GO:0004057	MF	arginyltransferase activity	0.139206	0.439708	0.414001	0.856343	1	Cluster-49084.98215
GO:0043495	MF	protein-membrane adaptor activity	0.134744	0.439708	0.414001	0.87049	1	Cluster-49084.162060
GO:0035250	MF	UDP-galactosyltransferase activity	0.134744	0.439708	0.414001	0.87049	1	Cluster-49084.158838
GO:0033130	MF	acetylcholine receptor binding	0.134744	0.439708	0.414001	0.87049	1	Cluster-49084.162060
GO:0008918	MF	lipopolysaccharide 3-alpha-galactosyltransferase activity	0.134744	0.439708	0.414001	0.87049	1	Cluster-49084.158838
GO:0003707	MF	steroid hormone receptor activity	0.13026	0.439708	0.414001	0.88519	1	Cluster-49084.275292
GO:0005520	MF	insulin-like growth factor binding	0.125752	0.439708	0.414001	0.900485	1	Cluster-49084.89185
GO:0004932	MF	mating-type factor pheromone receptor activity	0.125752	0.439708	0.414001	0.900485	1	Cluster-49084.174596
GO:0015923	MF	mannosidase activity	0.139853	0.439708	0.414001	0.854328	2	Cluster-49084.101173/Cluster-49084.163186
GO:0005143	MF	interleukin-12 receptor binding	0.156823	0.439708	0.414001	0.80459	1	Cluster-49084.169738
GO:0048256	MF	flap endonuclease activity	0.161171	0.439708	0.414001	0.792714	1	Cluster-49084.169610
GO:0005471	MF	ATP:ADP antiporter activity	0.161171	0.439708	0.414001	0.792714	1	Cluster-49084.155063
GO:1901505	MF	carbohydrate derivative transmembrane transporter activity	0.161265	0.439708	0.414001	0.79246	2	Cluster-49084.155063/Cluster-49084.139740
GO:0140323	MF	solute:anion antiporter activity	0.161171	0.439708	0.414001	0.792714	1	Cluster-49084.155063
GO:0019838	MF	growth factor binding	0.161171	0.439708	0.414001	0.792714	1	Cluster-49084.89185
GO:0017108	MF	5'-flap endonuclease activity	0.161171	0.439708	0.414001	0.792714	1	Cluster-49084.169610
GO:0005347	MF	ATP transmembrane transporter activity	0.161171	0.439708	0.414001	0.792714	1	Cluster-49084.155063
GO:0015301	MF	anion:anion antiporter activity	0.161171	0.439708	0.414001	0.792714	1	Cluster-49084.155063
GO:0015217	MF	ADP transmembrane transporter activity	0.161171	0.439708	0.414001	0.792714	1	Cluster-49084.155063
GO:0009001	MF	serine O-acetyltransferase activity	0.161171	0.439708	0.414001	0.792714	1	Cluster-49084.144539
GO:0016412	MF	serine O-acyltransferase activity	0.161171	0.439708	0.414001	0.792714	1	Cluster-49084.144539
GO:0005319	MF	lipid transporter activity	0.186916	0.440006	0.414282	0.728354	2	Cluster-49084.147754/Cluster-49084.16713
GO:0008977	MF	prephenate dehydrogenase (NAD+) activity	0.186791	0.440006	0.414282	0.728644	1	Cluster-49084.224596
GO:0008528	MF	G protein-coupled peptide receptor activity	0.186791	0.440006	0.414282	0.728644	1	Cluster-49084.174596
GO:0004733	MF	pyridoxamine-phosphate oxidase activity	0.186791	0.440006	0.414282	0.728644	1	Cluster-49084.135991
GO:0004665	MF	prephenate dehydrogenase (NADP+) activity	0.186791	0.440006	0.414282	0.728644	1	Cluster-49084.224596
GO:0001653	MF	peptide receptor activity	0.186791	0.440006	0.414282	0.728644	1	Cluster-49084.174596
GO:0070567	MF	cytidylyltransferase activity	0.182576	0.440006	0.414282	0.738556	1	Cluster-49084.186788
GO:0004843	MF	thiol-dependent ubiquitin-specific protease activity	0.182576	0.440006	0.414282	0.738556	1	Cluster-49084.168948
GO:0004634	MF	phosphopyruvate hydratase activity	0.178339	0.440006	0.414282	0.748754	1	Cluster-49084.108957
GO:0016775	MF	phosphotransferase activity, nitrogenous group as acceptor	0.177168	0.440006	0.414282	0.751616	4	Cluster-49084.144042/Cluster-49084.220880/Cluster-49084.123563/Cluster-49084.151608
GO:0004659	MF	prenyltransferase activity	0.17531	0.440006	0.414282	0.756194	3	Cluster-49084.172159/Cluster-49084.274694/Cluster-49084.204504
GO:0031419	MF	cobalamin binding	0.17408	0.440006	0.414282	0.759251	1	Cluster-49084.117945
GO:0016857	MF	racemase and epimerase activity, acting on carbohydrates and derivatives	0.174013	0.440006	0.414282	0.759418	2	Cluster-49084.163186/Cluster-49084.128923
GO:0008408	MF	3'-5' exonuclease activity	0.172778	0.440006	0.414282	0.762512	3	Cluster-49084.144663/Cluster-49084.187168/Cluster-49084.146402
GO:0030410	MF	nicotianamine synthase activity	0.169799	0.440006	0.414282	0.770064	1	Cluster-49084.66062
GO:0019211	MF	phosphatase activator activity	0.169799	0.440006	0.414282	0.770064	1	Cluster-49084.207144
GO:0008252	MF	nucleotidase activity	0.169799	0.440006	0.414282	0.770064	1	Cluster-49084.66154
GO:0004482	MF	mRNA (guanine-N7-)-methyltransferase activity	0.169799	0.440006	0.414282	0.770064	1	Cluster-49084.122158
GO:0016679	MF	oxidoreductase activity, acting on diphenols and related substances as donors	0.166495	0.440006	0.414282	0.778599	3	Cluster-49084.78396/Cluster-49084.116028/Cluster-49084.3729
GO:0016503	MF	pheromone receptor activity	0.165496	0.440006	0.414282	0.781212	1	Cluster-49084.174596
GO:0003855	MF	3-dehydroquinate dehydratase activity	0.165496	0.440006	0.414282	0.781212	1	Cluster-49084.142913
GO:0004673	MF	protein histidine kinase activity	0.177168	0.440006	0.414282	0.751616	4	Cluster-49084.144042/Cluster-49084.220880/Cluster-49084.123563/Cluster-49084.151608
GO:0061731	MF	ribonucleoside-diphosphate reductase activity	0.190985	0.441361	0.415557	0.719002	1	Cluster-49084.128448
GO:0042393	MF	histone binding	0.190627	0.441361	0.415557	0.719817	2	Cluster-49084.128757/Cluster-49084.177515
GO:0004748	MF	ribonucleoside-diphosphate reductase activity, thioredoxin disulfide as acceptor	0.190985	0.441361	0.415557	0.719002	1	Cluster-49084.128448
GO:0004124	MF	cysteine synthase activity	0.195156	0.444058	0.418096	0.709617	1	Cluster-49084.140819
GO:0015099	MF	nickel cation transmembrane transporter activity	0.195156	0.444058	0.418096	0.709617	1	Cluster-49084.161419
GO:0008080	MF	N-acetyltransferase activity	0.195667	0.444058	0.418096	0.708483	4	Cluster-49084.143413/Cluster-49084.142606/Cluster-49084.186515/Cluster-49084.104923
GO:0016298	MF	lipase activity	0.203795	0.450606	0.424262	0.690806	3	Cluster-49084.142546/Cluster-49084.92293/Cluster-49084.87158
GO:0003997	MF	acyl-CoA oxidase activity	0.207544	0.450606	0.424262	0.682891	1	Cluster-49084.166409
GO:0004055	MF	argininosuccinate synthase activity	0.207544	0.450606	0.424262	0.682891	1	Cluster-49084.220717
GO:0008174	MF	mRNA methyltransferase activity	0.207544	0.450606	0.424262	0.682891	1	Cluster-49084.122158
GO:0008320	MF	protein transmembrane transporter activity	0.207544	0.450606	0.424262	0.682891	1	Cluster-49084.149834
GO:0015450	MF	P-P-bond-hydrolysis-driven protein transmembrane transporter activity	0.207544	0.450606	0.424262	0.682891	1	Cluster-49084.149834
GO:0140318	MF	protein transporter activity	0.207544	0.450606	0.424262	0.682891	1	Cluster-49084.149834
GO:0005249	MF	voltage-gated potassium channel activity	0.211195	0.450606	0.424262	0.675316	2	Cluster-49084.104124/Cluster-49084.161209
GO:0004645	MF	1,4-alpha-oligoglucan phosphorylase activity	0.21163	0.450606	0.424262	0.674422	1	Cluster-49084.108125
GO:0008184	MF	glycogen phosphorylase activity	0.21163	0.450606	0.424262	0.674422	1	Cluster-49084.108125
GO:0033897	MF	ribonuclease T2 activity	0.21163	0.450606	0.424262	0.674422	1	Cluster-49084.208733
GO:0045300	MF	acyl-[acyl-carrier-protein] desaturase activity	0.215696	0.45165	0.425245	0.666158	1	Cluster-49084.227395
GO:0016837	MF	carbon-oxygen lyase activity, acting on polysaccharides	0.215696	0.45165	0.425245	0.666158	1	Cluster-49084.140908
GO:0043399	MF	tRNA A64-2'-O-ribosylphosphate transferase activity	0.215696	0.45165	0.425245	0.666158	1	Cluster-49084.186288
GO:0004655	MF	porphobilinogen synthase activity	0.223764	0.463424	0.436331	0.650209	1	Cluster-49084.126820
GO:0005539	MF	glycosaminoglycan binding	0.223764	0.463424	0.436331	0.650209	1	Cluster-49084.121415
GO:0008235	MF	metalloexopeptidase activity	0.251357	0.464703	0.437535	0.59971	1	Cluster-49084.136064
GO:0030594	MF	neurotransmitter receptor activity	0.250952	0.464703	0.437535	0.60041	2	Cluster-31709.0/Cluster-49084.137426
GO:0022835	MF	transmitter-gated channel activity	0.250952	0.464703	0.437535	0.60041	2	Cluster-31709.0/Cluster-49084.137426
GO:0022824	MF	transmitter-gated ion channel activity	0.250952	0.464703	0.437535	0.60041	2	Cluster-31709.0/Cluster-49084.137426
GO:0008066	MF	glutamate receptor activity	0.250952	0.464703	0.437535	0.60041	2	Cluster-31709.0/Cluster-49084.137426
GO:0004970	MF	ionotropic glutamate receptor activity	0.250952	0.464703	0.437535	0.60041	2	Cluster-31709.0/Cluster-49084.137426
GO:0080019	MF	fatty-acyl-CoA reductase (alcohol-forming) activity	0.247476	0.464703	0.437535	0.606467	1	Cluster-49084.35058
GO:0019136	MF	deoxynucleoside kinase activity	0.247476	0.464703	0.437535	0.606467	1	Cluster-49084.245917
GO:0004797	MF	thymidine kinase activity	0.247476	0.464703	0.437535	0.606467	1	Cluster-49084.245917
GO:0003883	MF	CTP synthase activity	0.247476	0.464703	0.437535	0.606467	1	Cluster-49084.116034
GO:0033218	MF	amide binding	0.24715	0.464703	0.437535	0.60704	2	Cluster-49084.122154/Cluster-49084.269032
GO:1904680	MF	peptide transmembrane transporter activity	0.243575	0.464703	0.437535	0.613368	1	Cluster-49084.149834
GO:0030145	MF	manganese ion binding	0.24335	0.464703	0.437535	0.613769	2	Cluster-49084.78504/Cluster-49084.136064
GO:0016168	MF	chlorophyll binding	0.24335	0.464703	0.437535	0.613769	2	Cluster-49084.127436/Cluster-49084.136375
GO:0016854	MF	racemase and epimerase activity	0.241451	0.464703	0.437535	0.617172	2	Cluster-49084.163186/Cluster-49084.128923
GO:0003712	MF	transcription coregulator activity	0.240045	0.464703	0.437535	0.619707	3	Cluster-49084.143413/Cluster-49084.155933/Cluster-49084.84849
GO:0016878	MF	acid-thiol ligase activity	0.239653	0.464703	0.437535	0.620416	1	Cluster-49084.135734
GO:0015932	MF	nucleobase-containing compound transmembrane transporter activity	0.239552	0.464703	0.437535	0.6206	2	Cluster-49084.155063/Cluster-49084.139740
GO:0004347	MF	glucose-6-phosphate isomerase activity	0.23175	0.464703	0.437535	0.634981	1	Cluster-49084.153950
GO:0016728	MF	oxidoreductase activity, acting on CH or CH2 groups, disulfide as acceptor	0.227767	0.464703	0.437535	0.642509	1	Cluster-49084.128448
GO:0015926	MF	glucosidase activity	0.227767	0.464703	0.437535	0.642509	1	Cluster-49084.142872
GO:0016410	MF	N-acyltransferase activity	0.246414	0.464703	0.437535	0.608335	4	Cluster-49084.143413/Cluster-49084.142606/Cluster-49084.186515/Cluster-49084.104923
GO:0016888	MF	endodeoxyribonuclease activity, producing 5'-phosphomonoesters	0.256491	0.469919	0.442445	0.590928	3	Cluster-49084.128616/Cluster-49084.75584/Cluster-49084.169610
GO:0008378	MF	galactosyltransferase activity	0.256657	0.469919	0.442445	0.590646	2	Cluster-49084.150045/Cluster-49084.158838
GO:0042301	MF	phosphate ion binding	0.264268	0.476941	0.449057	0.577955	2	Cluster-49084.127436/Cluster-49084.136375
GO:0004725	MF	protein tyrosine phosphatase activity	0.264268	0.476941	0.449057	0.577955	2	Cluster-49084.186288/Cluster-49084.155899
GO:0004612	MF	phosphoenolpyruvate carboxykinase (ATP) activity	0.26288	0.476941	0.449057	0.580242	1	Cluster-49084.141533
GO:0004066	MF	asparagine synthase (glutamine-hydrolyzing) activity	0.270464	0.483518	0.45525	0.567891	1	Cluster-49084.133240
GO:0031418	MF	L-ascorbic acid binding	0.270464	0.483518	0.45525	0.567891	1	Cluster-49084.76424
GO:0016423	MF	tRNA (guanine) methyltransferase activity	0.275683	0.490535	0.461856	0.55959	2	Cluster-49084.208712/Cluster-49084.155312
GO:0003725	MF	double-stranded RNA binding	0.27797	0.49185	0.463094	0.556002	1	Cluster-49084.91208
GO:0016620	MF	oxidoreductase activity, acting on the aldehyde or oxo group of donors, NAD or NADP as acceptor	0.281424	0.49185	0.463094	0.550639	3	Cluster-49084.164117/Cluster-49084.112544/Cluster-49084.35058
GO:0004045	MF	aminoacyl-tRNA hydrolase activity	0.281694	0.49185	0.463094	0.550223	1	Cluster-49084.162043
GO:0000049	MF	tRNA binding	0.283289	0.49185	0.463094	0.547771	2	Cluster-49084.199550/Cluster-49084.199548
GO:0004520	MF	endodeoxyribonuclease activity	0.284209	0.49185	0.463094	0.546363	3	Cluster-49084.128616/Cluster-49084.75584/Cluster-49084.169610
GO:0016628	MF	oxidoreductase activity, acting on the CH-CH group of donors, NAD or NADP as acceptor	0.284209	0.49185	0.463094	0.546363	3	Cluster-49084.146022/Cluster-49084.224596/Cluster-49084.112544
GO:0015093	MF	ferrous iron transmembrane transporter activity	0.286996	0.494416	0.46551	0.542124	3	Cluster-49084.178801/Cluster-49084.32380/Cluster-49084.128616
GO:0008964	MF	phosphoenolpyruvate carboxylase activity	0.296399	0.495167	0.466218	0.528124	1	Cluster-49084.147423
GO:0004526	MF	ribonuclease P activity	0.296399	0.495167	0.466218	0.528124	1	Cluster-49084.176871
GO:0005230	MF	extracellular ligand-gated ion channel activity	0.296578	0.495167	0.466218	0.527861	2	Cluster-31709.0/Cluster-49084.137426
GO:0045158	MF	electron transporter, transferring electrons within cytochrome b6/f complex of photosystem II activity	0.292751	0.495167	0.466218	0.533502	1	Cluster-49084.127436
GO:0000772	MF	mating pheromone activity	0.292751	0.495167	0.466218	0.533502	1	Cluster-49084.160802
GO:0005200	MF	structural constituent of cytoskeleton	0.289084	0.495167	0.466218	0.538976	1	Cluster-49084.113830
GO:0004176	MF	ATP-dependent peptidase activity	0.296399	0.495167	0.466218	0.528124	1	Cluster-49084.236624
GO:0019206	MF	nucleoside kinase activity	0.300028	0.498731	0.469573	0.522838	1	Cluster-49084.245917
GO:0015276	MF	ligand-gated ion channel activity	0.305158	0.500798	0.471519	0.515476	3	Cluster-49084.115133/Cluster-31709.0/Cluster-49084.137426
GO:0022834	MF	ligand-gated channel activity	0.305158	0.500798	0.471519	0.515476	3	Cluster-49084.115133/Cluster-31709.0/Cluster-49084.137426
GO:0005244	MF	voltage-gated ion channel activity	0.306557	0.500798	0.471519	0.513489	3	Cluster-49084.104124/Cluster-49084.161209/Cluster-49084.160802
GO:0022832	MF	voltage-gated channel activity	0.306557	0.500798	0.471519	0.513489	3	Cluster-49084.104124/Cluster-49084.161209/Cluster-49084.160802
GO:0033926	MF	glycopeptide alpha-N-acetylgalactosaminidase activity	0.310803	0.505556	0.475999	0.507514	1	Cluster-49084.178198
GO:0003951	MF	NAD+ kinase activity	0.314358	0.506986	0.477346	0.502575	1	Cluster-49084.91893
GO:0016413	MF	O-acetyltransferase activity	0.314358	0.506986	0.477346	0.502575	1	Cluster-49084.144539
GO:0004867	MF	serine-type endopeptidase inhibitor activity	0.319263	0.512715	0.48274	0.495851	2	Cluster-49084.1697/Cluster-77902.1
GO:0004161	MF	dimethylallyltranstransferase activity	0.321413	0.51399	0.48394	0.492936	1	Cluster-49084.204504
GO:0008170	MF	N-methyltransferase activity	0.327567	0.520761	0.490315	0.4847	3	Cluster-49084.208712/Cluster-49084.122158/Cluster-49084.155312
GO:0004017	MF	adenylate kinase activity	0.328395	0.520761	0.490315	0.483603	1	Cluster-14014.5
GO:0006370	BP	7-methylguanosine mRNA capping	0.0124101	0.521223	0.514547	1.90623	3	Cluster-49084.122158/Cluster-105889.0/Cluster-49084.155899
GO:0022843	MF	voltage-gated cation channel activity	0.330542	0.521746	0.491242	0.480773	2	Cluster-49084.104124/Cluster-49084.161209
GO:0072509	MF	divalent inorganic cation transmembrane transporter activity	0.33177	0.521746	0.491242	0.479163	3	Cluster-49084.178801/Cluster-49084.32380/Cluster-49084.128616
GO:0016634	MF	oxidoreductase activity, acting on the CH-CH group of donors, oxygen as acceptor	0.335306	0.522967	0.492392	0.474558	1	Cluster-49084.166409
GO:0019208	MF	phosphatase regulator activity	0.335306	0.522967	0.492392	0.474558	1	Cluster-49084.207144
GO:0004089	MF	carbonate dehydratase activity	0.338735	0.52615	0.495389	0.47014	1	Cluster-49084.42495
GO:0005496	MF	steroid binding	0.342146	0.527127	0.496309	0.465789	1	Cluster-49084.275292
GO:0016725	MF	oxidoreductase activity, acting on CH or CH2 groups	0.342146	0.527127	0.496309	0.465789	1	Cluster-49084.128448
GO:0031406	MF	carboxylic acid binding	0.34577	0.527997	0.497128	0.461213	3	Cluster-49084.209128/Cluster-49084.76424/Cluster-49084.121415
GO:0043177	MF	organic acid binding	0.34577	0.527997	0.497128	0.461213	3	Cluster-49084.209128/Cluster-49084.76424/Cluster-49084.121415
GO:0016759	MF	cellulose synthase activity	0.351078	0.527997	0.497128	0.454597	2	Cluster-49084.242649/Cluster-49084.144663
GO:0016760	MF	cellulose synthase (UDP-forming) activity	0.351078	0.527997	0.497128	0.454597	2	Cluster-49084.242649/Cluster-49084.144663
GO:0015098	MF	molybdate ion transmembrane transporter activity	0.352274	0.527997	0.497128	0.45312	1	Cluster-49084.120436
GO:0042302	MF	structural constituent of cuticle	0.352274	0.527997	0.497128	0.45312	1	Cluster-49084.111706
GO:0016717	MF	oxidoreductase activity, acting on paired donors, with oxidation of a pair of donors resulting in the reduction of molecular oxygen to two molecules of water	0.355615	0.527997	0.497128	0.44902	1	Cluster-49084.227395
GO:0009036	MF	type II site-specific deoxyribonuclease activity	0.356642	0.527997	0.497128	0.447768	2	Cluster-49084.128616/Cluster-49084.75584
GO:0015171	MF	amino acid transmembrane transporter activity	0.356642	0.527997	0.497128	0.447768	2	Cluster-49084.24413/Cluster-49084.119683
GO:0015666	MF	restriction endodeoxyribonuclease activity	0.356642	0.527997	0.497128	0.447768	2	Cluster-49084.128616/Cluster-49084.75584
GO:0031072	MF	heat shock protein binding	0.359742	0.530515	0.499499	0.444008	3	Cluster-49084.148348/Cluster-49084.157815/Cluster-49084.157877
GO:0004576	MF	oligosaccharyl transferase activity	0.362246	0.532137	0.501026	0.440996	1	Cluster-49084.158522
GO:0005381	MF	iron ion transmembrane transporter activity	0.366713	0.536619	0.505246	0.435674	3	Cluster-49084.178801/Cluster-49084.32380/Cluster-49084.128616
GO:0003910	MF	DNA ligase (ATP) activity	0.368809	0.53761	0.506179	0.433198	1	Cluster-49084.155899
GO:0004315	MF	3-oxoacyl-[acyl-carrier-protein] synthase activity	0.372065	0.538216	0.50675	0.429381	1	Cluster-49084.208941
GO:0003872	MF	6-phosphofructokinase activity	0.372065	0.538216	0.50675	0.429381	1	Cluster-49084.91893
GO:0004721	MF	phosphoprotein phosphatase activity	0.37506	0.53879	0.50729	0.425899	3	Cluster-49084.186288/Cluster-49084.155899/Cluster-49084.181138
GO:0017176	MF	phosphatidylinositol N-acetylglucosaminyltransferase activity	0.375305	0.53879	0.50729	0.425616	1	Cluster-49084.152972
GO:0004616	MF	phosphogluconate dehydrogenase (decarboxylating) activity	0.376888	0.539021	0.507508	0.423787	2	Cluster-49084.224596/Cluster-49084.108794
GO:0051184	MF	cofactor transmembrane transporter activity	0.381733	0.543898	0.5121	0.41824	1	Cluster-49084.139740
GO:0003697	MF	single-stranded DNA binding	0.386004	0.54787	0.515839	0.413408	2	Cluster-49084.135383/Cluster-49084.160360
GO:0048029	MF	monosaccharide binding	0.388096	0.54787	0.515839	0.411061	1	Cluster-49084.76424
GO:0030674	MF	protein-macromolecule adaptor activity	0.390303	0.54787	0.515839	0.408598	3	Cluster-49084.102876/Cluster-49084.162060/Cluster-49084.189793
GO:0060090	MF	molecular adaptor activity	0.390303	0.54787	0.515839	0.408598	3	Cluster-49084.102876/Cluster-49084.162060/Cluster-49084.189793
GO:0016671	MF	oxidoreductase activity, acting on a sulfur group of donors, disulfide as acceptor	0.394393	0.551568	0.519321	0.404071	1	Cluster-49084.135464
GO:0008199	MF	ferric iron binding	0.400626	0.552844	0.520522	0.397261	1	Cluster-49084.134561
GO:0008175	MF	tRNA methyltransferase activity	0.404057	0.552844	0.520522	0.393557	2	Cluster-49084.208712/Cluster-49084.155312
GO:0005262	MF	calcium channel activity	0.404057	0.552844	0.520522	0.393557	2	Cluster-49084.115133/Cluster-49084.160802
GO:0003843	MF	1,3-beta-D-glucan synthase activity	0.400626	0.552844	0.520522	0.397261	1	Cluster-49084.147754
GO:0008173	MF	RNA methyltransferase activity	0.399955	0.552844	0.520522	0.397988	3	Cluster-49084.208712/Cluster-49084.122158/Cluster-49084.155312
GO:0004312	MF	fatty acid synthase activity	0.403718	0.552844	0.520522	0.393922	1	Cluster-49084.208941
GO:0003995	MF	acyl-CoA dehydrogenase activity	0.406794	0.553744	0.52137	0.390625	1	Cluster-49084.166409
GO:0016709	MF	oxidoreductase activity, acting on paired donors, with incorporation or reduction of molecular oxygen, NAD(P)H as one donor, and incorporation of one atom of oxygen	0.407638	0.553744	0.52137	0.389726	2	Cluster-49084.152972/Cluster-49084.156725
GO:0005186	MF	pheromone activity	0.409855	0.554768	0.522334	0.38737	1	Cluster-49084.160802
GO:0042158	BP	lipoprotein biosynthetic process	0.0219535	0.560227	0.553051	1.6585	5	Cluster-49084.152972/Cluster-49084.176871/Cluster-49084.199550/Cluster-49084.113103/Cluster-49084.169720
GO:0006014	BP	D-ribose metabolic process	0.0220268	0.560227	0.553051	1.65705	2	Cluster-49084.166248/Cluster-49084.181667
GO:0046474	BP	glycerophospholipid biosynthetic process	0.0145988	0.560227	0.553051	1.83568	6	Cluster-49084.152972/Cluster-49084.160269/Cluster-49084.176871/Cluster-49084.199550/Cluster-49084.113103/Cluster-49084.169720
GO:0006506	BP	GPI anchor biosynthetic process	0.0185895	0.560227	0.553051	1.73073	5	Cluster-49084.152972/Cluster-49084.176871/Cluster-49084.199550/Cluster-49084.113103/Cluster-49084.169720
GO:0006269	BP	DNA replication, synthesis of RNA primer	0.0174226	0.560227	0.553051	1.75889	4	Cluster-49084.9997/Cluster-49084.83928/Cluster-49084.128616/Cluster-49084.96083
GO:0046660	BP	female sex differentiation	0.0269222	0.560227	0.553051	1.56989	2	Cluster-49084.127750/Cluster-49084.144496
GO:0019475	BP	L-lysine catabolic process to acetate	0.0259109	0.560227	0.553051	1.58652	2	Cluster-49084.202486/Cluster-49084.178889
GO:0019477	BP	L-lysine catabolic process	0.0259109	0.560227	0.553051	1.58652	2	Cluster-49084.202486/Cluster-49084.178889
GO:0046440	BP	L-lysine metabolic process	0.0259109	0.560227	0.553051	1.58652	2	Cluster-49084.202486/Cluster-49084.178889
GO:0006661	BP	phosphatidylinositol biosynthetic process	0.0262984	0.560227	0.553051	1.58007	5	Cluster-49084.152972/Cluster-49084.176871/Cluster-49084.199550/Cluster-49084.113103/Cluster-49084.169720
GO:0032957	BP	inositol trisphosphate metabolic process	0.0269222	0.560227	0.553051	1.56989	2	Cluster-49084.82795/Cluster-49084.197172
GO:0043647	BP	inositol phosphate metabolic process	0.0269222	0.560227	0.553051	1.56989	2	Cluster-49084.82795/Cluster-49084.197172
GO:0006497	BP	protein lipidation	0.0200967	0.560227	0.553051	1.69688	5	Cluster-49084.152972/Cluster-49084.176871/Cluster-49084.199550/Cluster-49084.113103/Cluster-49084.169720
GO:0019073	BP	viral DNA genome packaging	0.0249155	0.560227	0.553051	1.60353	2	Cluster-49084.91519/Cluster-49084.175026
GO:0006621	BP	protein retention in ER lumen	0.0279493	0.560227	0.553051	1.55363	2	Cluster-49084.122154/Cluster-49084.269032
GO:0072595	BP	maintenance of protein localization in organelle	0.0279493	0.560227	0.553051	1.55363	2	Cluster-49084.122154/Cluster-49084.269032
GO:0070972	BP	protein localization to endoplasmic reticulum	0.0281596	0.560227	0.553051	1.55037	6	Cluster-49084.122154/Cluster-49084.143728/Cluster-49084.229640/Cluster-49084.269032/Cluster-49084.68585/Cluster-49084.111506
GO:0051259	BP	protein complex oligomerization	0.0224242	0.560227	0.553051	1.64928	6	Cluster-49084.202031/Cluster-49084.199865/Cluster-49084.226392/Cluster-49084.128616/Cluster-49084.189793/Cluster-49084.120279
GO:0035437	BP	maintenance of protein localization in endoplasmic reticulum	0.0279493	0.560227	0.553051	1.55363	2	Cluster-49084.122154/Cluster-49084.269032
GO:0045017	BP	glycerolipid biosynthetic process	0.0243208	0.560227	0.553051	1.61402	6	Cluster-49084.152972/Cluster-49084.160269/Cluster-49084.176871/Cluster-49084.199550/Cluster-49084.113103/Cluster-49084.169720
GO:0007548	BP	sex differentiation	0.0289919	0.561996	0.554797	1.53772	2	Cluster-49084.127750/Cluster-49084.144496
GO:0016903	MF	oxidoreductase activity, acting on the aldehyde or oxo group of donors	0.421849	0.568971	0.535706	0.374843	3	Cluster-49084.164117/Cluster-49084.112544/Cluster-49084.35058
GO:0022884	MF	macromolecule transmembrane transporter activity	0.427889	0.57404	0.540479	0.368669	1	Cluster-49084.149834
GO:0035251	MF	UDP-glucosyltransferase activity	0.428636	0.57404	0.540479	0.367911	3	Cluster-49084.242649/Cluster-49084.147754/Cluster-49084.144663
GO:0019665	BP	anaerobic amino acid catabolic process	0.032211	0.579798	0.572371	1.492	2	Cluster-49084.202486/Cluster-49084.178889
GO:0006113	BP	fermentation	0.032211	0.579798	0.572371	1.492	2	Cluster-49084.202486/Cluster-49084.178889
GO:0019666	BP	nitrogenous compound fermentation	0.032211	0.579798	0.572371	1.492	2	Cluster-49084.202486/Cluster-49084.178889
GO:0042157	BP	lipoprotein metabolic process	0.0332682	0.584901	0.577408	1.47797	6	Cluster-49084.152972/Cluster-49084.176871/Cluster-49084.128616/Cluster-49084.199550/Cluster-49084.113103/Cluster-49084.169720
GO:0016755	MF	transferase activity, transferring amino-acyl groups	0.442497	0.586386	0.552103	0.35409	1	Cluster-49084.98215
GO:0003777	MF	microtubule motor activity	0.442124	0.586386	0.552103	0.354456	3	Cluster-49084.154308/Cluster-49084.98215/Cluster-49084.174327
GO:2001070	MF	starch binding	0.439606	0.586386	0.552103	0.356937	1	Cluster-49084.65115
GO:0045330	MF	aspartyl esterase activity	0.448235	0.59192	0.557314	0.348494	1	Cluster-49084.175026
GO:0016682	MF	oxidoreductase activity, acting on diphenols and related substances as donors, oxygen as acceptor	0.456732	0.601021	0.565883	0.340338	1	Cluster-49084.78396
GO:0003857	MF	3-hydroxyacyl-CoA dehydrogenase activity	0.458298	0.601021	0.565883	0.338852	2	Cluster-49084.111398/Cluster-49084.146022
GO:0003684	MF	damaged DNA binding	0.465098	0.603124	0.567863	0.332455	1	Cluster-49084.150829
GO:0003854	MF	3-beta-hydroxy-delta5-steroid dehydrogenase activity	0.467395	0.603124	0.567863	0.330316	3	Cluster-49084.83545/Cluster-49084.134377/Cluster-49084.274212
GO:0016229	MF	steroid dehydrogenase activity	0.467395	0.603124	0.567863	0.330316	3	Cluster-49084.83545/Cluster-49084.134377/Cluster-49084.274212
GO:0033764	MF	steroid dehydrogenase activity, acting on the CH-OH group of donors, NAD or NADP as acceptor	0.467395	0.603124	0.567863	0.330316	3	Cluster-49084.83545/Cluster-49084.134377/Cluster-49084.274212
GO:0016892	MF	endoribonuclease activity, producing 3'-phosphomonoesters	0.467859	0.603124	0.567863	0.329885	1	Cluster-49084.208733
GO:0008677	MF	2-dehydropantoate 2-reductase activity	0.470604	0.604607	0.569259	0.327344	1	Cluster-49084.224596
GO:0042435	BP	indole-containing compound biosynthetic process	0.0354066	0.60835	0.600557	1.45092	6	Cluster-49084.142913/Cluster-49084.224596/Cluster-49084.199550/Cluster-49084.199548/Cluster-49084.108957/Cluster-49084.178889
GO:0003909	MF	DNA ligase activity	0.476054	0.609542	0.573906	0.322344	1	Cluster-49084.155899
GO:0070003	MF	threonine-type peptidase activity	0.481447	0.610263	0.574584	0.317451	1	Cluster-49084.135848
GO:0016894	MF	endonuclease activity, active with either ribo- or deoxyribonucleic acids and producing 3'-phosphomonoesters	0.478757	0.610263	0.574584	0.319884	1	Cluster-49084.208733
GO:0004298	MF	threonine-type endopeptidase activity	0.481447	0.610263	0.574584	0.317451	1	Cluster-49084.135848
GO:0004402	MF	histone acetyltransferase activity	0.484123	0.610875	0.575161	0.315044	1	Cluster-49084.143413
GO:1901681	MF	sulfur compound binding	0.485154	0.610875	0.575161	0.31412	2	Cluster-49084.202031/Cluster-49084.199865
GO:0015085	MF	calcium ion transmembrane transporter activity	0.486805	0.610924	0.575207	0.312645	2	Cluster-49084.115133/Cluster-49084.160802
GO:0140103	MF	catalytic activity, acting on a glycoprotein	0.507594	0.612669	0.57685	0.294484	1	Cluster-49084.178198
GO:0046943	MF	carboxylic acid transmembrane transporter activity	0.506356	0.612669	0.57685	0.295544	2	Cluster-49084.24413/Cluster-49084.119683
GO:0005342	MF	organic acid transmembrane transporter activity	0.506356	0.612669	0.57685	0.295544	2	Cluster-49084.24413/Cluster-49084.119683
GO:0047134	MF	protein-disulfide reductase activity	0.50504	0.612669	0.57685	0.296675	1	Cluster-49084.128757
GO:0099604	MF	ligand-gated calcium channel activity	0.499891	0.612669	0.57685	0.301125	1	Cluster-49084.115133
GO:0015278	MF	calcium-release channel activity	0.499891	0.612669	0.57685	0.301125	1	Cluster-49084.115133
GO:0019887	MF	protein kinase regulator activity	0.502472	0.612669	0.57685	0.298888	1	Cluster-49084.155601
GO:0005217	MF	intracellular ligand-gated ion channel activity	0.499891	0.612669	0.57685	0.301125	1	Cluster-49084.115133
GO:0016846	MF	carbon-sulfur lyase activity	0.497297	0.612669	0.57685	0.303384	1	Cluster-49084.157851
GO:0061733	MF	peptide-lysine-N-acetyltransferase activity	0.494689	0.612669	0.57685	0.305667	1	Cluster-49084.143413
GO:0034212	MF	peptide N-acetyltransferase activity	0.494689	0.612669	0.57685	0.305667	1	Cluster-49084.143413
GO:0005219	MF	ryanodine-sensitive calcium-release channel activity	0.499891	0.612669	0.57685	0.301125	1	Cluster-49084.115133
GO:0004722	MF	protein serine/threonine phosphatase activity	0.510135	0.613781	0.577897	0.292315	1	Cluster-49084.181138
GO:0016972	MF	thiol oxidase activity	0.515178	0.615938	0.579928	0.288043	1	Cluster-49084.190070
GO:0008839	MF	4-hydroxy-tetrahydrodipicolinate reductase	0.515178	0.615938	0.579928	0.288043	1	Cluster-49084.112544
GO:0070851	MF	growth factor receptor binding	0.522646	0.620949	0.584646	0.281793	1	Cluster-49084.169738
GO:0004620	MF	phospholipase activity	0.522646	0.620949	0.584646	0.281793	1	Cluster-49084.142546
GO:0004549	MF	tRNA-specific ribonuclease activity	0.525109	0.621926	0.585566	0.27975	1	Cluster-49084.176871
GO:0016668	MF	oxidoreductase activity, acting on a sulfur group of donors, NAD(P) as acceptor	0.537238	0.63305	0.596039	0.269833	1	Cluster-49084.128757
GO:0004930	MF	G protein-coupled receptor activity	0.537842	0.63305	0.596039	0.269345	2	Cluster-49084.151410/Cluster-49084.174596
GO:0009328	CC	phenylalanine-tRNA ligase complex	0.00330341	0.634254	0.634254	2.48104	3	Cluster-49084.199550/Cluster-49084.199548/Cluster-49084.178889
GO:0045185	BP	maintenance of protein location	0.0623622	0.635935	0.627789	1.20508	2	Cluster-49084.122154/Cluster-49084.269032
GO:0051651	BP	maintenance of location in cell	0.0623622	0.635935	0.627789	1.20508	2	Cluster-49084.122154/Cluster-49084.269032
GO:0019082	BP	viral protein processing	0.0637688	0.635935	0.627789	1.19539	2	Cluster-49084.171303/Cluster-49084.119974
GO:0051341	BP	regulation of oxidoreductase activity	0.0654075	0.635935	0.627789	1.18437	1	Cluster-49084.91183
GO:0051354	BP	negative regulation of oxidoreductase activity	0.0654075	0.635935	0.627789	1.18437	1	Cluster-49084.91183
GO:1902116	BP	negative regulation of organelle assembly	0.0702583	0.635935	0.627789	1.1533	1	Cluster-49084.152973
GO:0032507	BP	maintenance of protein location in cell	0.0623622	0.635935	0.627789	1.20508	2	Cluster-49084.122154/Cluster-49084.269032
GO:0019321	BP	pentose metabolic process	0.0695001	0.635935	0.627789	1.15801	2	Cluster-49084.166248/Cluster-49084.181667
GO:0019048	BP	modulation by virus of host process	0.0716465	0.635935	0.627789	1.14481	5	Cluster-49084.171303/Cluster-49084.153950/Cluster-49084.140908/Cluster-49084.108059/Cluster-49084.119974
GO:0031345	BP	negative regulation of cell projection organization	0.0702583	0.635935	0.627789	1.1533	1	Cluster-49084.152973
GO:1902209	BP	negative regulation of bacterial-type flagellum assembly	0.0702583	0.635935	0.627789	1.1533	1	Cluster-49084.152973
GO:1900757	BP	regulation of D-amino-acid oxidase activity	0.0654075	0.635935	0.627789	1.18437	1	Cluster-49084.91183
GO:1900758	BP	negative regulation of D-amino-acid oxidase activity	0.0654075	0.635935	0.627789	1.18437	1	Cluster-49084.91183
GO:0006083	BP	acetate metabolic process	0.0739049	0.635935	0.627789	1.13133	2	Cluster-49084.202486/Cluster-49084.178889
GO:0019344	BP	cysteine biosynthetic process	0.0595817	0.635935	0.627789	1.22489	2	Cluster-49084.140819/Cluster-49084.144539
GO:0006535	BP	cysteine biosynthetic process from serine	0.0595817	0.635935	0.627789	1.22489	2	Cluster-49084.140819/Cluster-49084.144539
GO:0019646	BP	aerobic electron transport chain	0.0573317	0.635935	0.627789	1.24161	4	Cluster-49084.111016/Cluster-49084.118180/Cluster-49084.142872/Cluster-49084.178889
GO:0060962	BP	regulation of ribosomal protein gene transcription by RNA polymerase II	0.05563	0.635935	0.627789	1.25469	1	Cluster-49084.84849
GO:0046835	BP	carbohydrate phosphorylation	0.05563	0.635935	0.627789	1.25469	1	Cluster-49084.141953
GO:0019072	BP	viral genome packaging	0.0528276	0.635935	0.627789	1.27714	2	Cluster-49084.91519/Cluster-49084.175026
GO:0006123	BP	mitochondrial electron transport, cytochrome c to oxygen	0.0525813	0.635935	0.627789	1.27917	4	Cluster-49084.111016/Cluster-49084.118180/Cluster-49084.142872/Cluster-49084.178889
GO:0048771	BP	tissue remodeling	0.0507031	0.635935	0.627789	1.29497	1	Cluster-49084.12752
GO:0046849	BP	bone remodeling	0.0507031	0.635935	0.627789	1.29497	1	Cluster-49084.12752
GO:0097435	BP	supramolecular fiber organization	0.0475049	0.635935	0.627789	1.32326	4	Cluster-49084.174810/Cluster-49084.102689/Cluster-49084.101931/Cluster-49084.187930
GO:0070206	BP	protein trimerization	0.0475049	0.635935	0.627789	1.32326	4	Cluster-49084.202031/Cluster-49084.199865/Cluster-49084.189793/Cluster-49084.120279
GO:0006825	BP	copper ion transport	0.0709585	0.635935	0.627789	1.149	2	Cluster-49084.11946/Cluster-49084.266067
GO:0009084	BP	glutamine family amino acid biosynthetic process	0.0411805	0.635935	0.627789	1.38531	4	Cluster-49084.142606/Cluster-49084.220717/Cluster-49084.104923/Cluster-49084.104303
GO:0006480	BP	N-terminal protein amino acid methylation	0.0623622	0.635935	0.627789	1.20508	2	Cluster-49084.97797/Cluster-49084.130659
GO:0031365	BP	N-terminal protein amino acid modification	0.0709585	0.635935	0.627789	1.149	2	Cluster-49084.97797/Cluster-49084.130659
GO:0015889	BP	cobalamin transport	0.0702583	0.635935	0.627789	1.1533	1	Cluster-49084.117945
GO:0018394	BP	peptidyl-lysine acetylation	0.0799125	0.635935	0.627789	1.09739	2	Cluster-49084.143413/Cluster-49084.157967
GO:0018393	BP	internal peptidyl-lysine acetylation	0.0799125	0.635935	0.627789	1.09739	2	Cluster-49084.143413/Cluster-49084.157967
GO:0016573	BP	histone acetylation	0.0739049	0.635935	0.627789	1.13133	2	Cluster-49084.143413/Cluster-49084.157967
GO:0006274	BP	DNA replication termination	0.0750839	0.635935	0.627789	1.12445	1	Cluster-49084.200869
GO:0042147	BP	retrograde transport, endosome to Golgi	0.0753927	0.635935	0.627789	1.12267	2	Cluster-49084.116417/Cluster-49084.212906
GO:0044003	BP	modulation by symbiont of host process	0.0773593	0.635935	0.627789	1.11149	5	Cluster-49084.171303/Cluster-49084.153950/Cluster-49084.140908/Cluster-49084.108059/Cluster-49084.119974
GO:0051817	BP	modulation of process of other organism involved in symbiotic interaction	0.0773593	0.635935	0.627789	1.11149	5	Cluster-49084.171303/Cluster-49084.153950/Cluster-49084.140908/Cluster-49084.108059/Cluster-49084.119974
GO:0019087	BP	transformation of host cell by virus	0.0789968	0.635935	0.627789	1.10239	3	Cluster-49084.171303/Cluster-49084.153950/Cluster-49084.119974
GO:0006862	BP	nucleotide transport	0.0798846	0.635935	0.627789	1.09754	1	Cluster-49084.139740
GO:0009264	BP	deoxyribonucleotide catabolic process	0.0798846	0.635935	0.627789	1.09754	1	Cluster-49084.66154
GO:0035821	BP	modulation of process of other organism	0.0773593	0.635935	0.627789	1.11149	5	Cluster-49084.171303/Cluster-49084.153950/Cluster-49084.140908/Cluster-49084.108059/Cluster-49084.119974
GO:0015868	BP	purine ribonucleotide transport	0.0798846	0.635935	0.627789	1.09754	1	Cluster-49084.139740
GO:0015876	BP	acetyl-CoA transport	0.0798846	0.635935	0.627789	1.09754	1	Cluster-49084.139740
GO:0015916	BP	fatty-acyl-CoA transport	0.0798846	0.635935	0.627789	1.09754	1	Cluster-49084.139740
GO:0030178	BP	negative regulation of Wnt signaling pathway	0.0798846	0.635935	0.627789	1.09754	1	Cluster-49084.264644
GO:0051182	BP	coenzyme transport	0.0798846	0.635935	0.627789	1.09754	1	Cluster-49084.139740
GO:0006475	BP	internal protein amino acid acetylation	0.0799125	0.635935	0.627789	1.09739	2	Cluster-49084.143413/Cluster-49084.157967
GO:0051503	BP	adenine nucleotide transport	0.0798846	0.635935	0.627789	1.09754	1	Cluster-49084.139740
GO:1901337	BP	thioester transport	0.0798846	0.635935	0.627789	1.09754	1	Cluster-49084.139740
GO:0006473	BP	protein acetylation	0.0799125	0.635935	0.627789	1.09739	2	Cluster-49084.143413/Cluster-49084.157967
GO:0015865	BP	purine nucleotide transport	0.0798846	0.635935	0.627789	1.09754	1	Cluster-49084.139740
GO:0004869	MF	cysteine-type endopeptidase inhibitor activity	0.542002	0.635946	0.598766	0.265999	1	Cluster-49084.176734
GO:0005267	MF	potassium channel activity	0.547014	0.635946	0.598766	0.262002	2	Cluster-49084.104124/Cluster-49084.161209
GO:0016670	MF	oxidoreductase activity, acting on a sulfur group of donors, oxygen as acceptor	0.546718	0.635946	0.598766	0.262237	1	Cluster-49084.190070
GO:0015095	MF	magnesium ion transmembrane transporter activity	0.546718	0.635946	0.598766	0.262237	1	Cluster-49084.265109
GO:0040007	BP	growth	0.0809014	0.637099	0.628938	1.09204	5	Cluster-49084.152845/Cluster-49084.159268/Cluster-49084.169738/Cluster-49084.89185/Cluster-49084.129145
GO:1901682	MF	sulfur compound transmembrane transporter activity	0.551385	0.637109	0.599861	0.258545	1	Cluster-49084.139740
GO:0050136	MF	NADH dehydrogenase (quinone) activity	0.553057	0.637109	0.599861	0.25723	2	Cluster-49084.123171/Cluster-49084.140845
GO:0008137	MF	NADH dehydrogenase (ubiquinone) activity	0.553057	0.637109	0.599861	0.25723	2	Cluster-49084.123171/Cluster-49084.140845
GO:0018342	BP	protein prenylation	0.0860657	0.646181	0.637904	1.06517	2	Cluster-49084.172159/Cluster-49084.274694
GO:0097354	BP	prenylation	0.0860657	0.646181	0.637904	1.06517	2	Cluster-49084.172159/Cluster-49084.274694
GO:0043543	BP	protein acylation	0.0891942	0.646181	0.637904	1.04966	2	Cluster-49084.143413/Cluster-49084.157967
GO:0006402	BP	mRNA catabolic process	0.0887458	0.646181	0.637904	1.05185	3	Cluster-49084.144663/Cluster-49084.152973/Cluster-49084.146402
GO:0007030	BP	Golgi organization	0.0894114	0.646181	0.637904	1.04861	1	Cluster-49084.74397
GO:0007015	BP	actin filament organization	0.0897474	0.646181	0.637904	1.04698	3	Cluster-49084.174810/Cluster-49084.102689/Cluster-49084.101931
GO:0030866	BP	cortical actin cytoskeleton organization	0.0894114	0.646181	0.637904	1.04861	1	Cluster-49084.161209
GO:0051180	BP	vitamin transport	0.0894114	0.646181	0.637904	1.04861	1	Cluster-49084.117945
GO:0030865	BP	cortical cytoskeleton organization	0.0894114	0.646181	0.637904	1.04861	1	Cluster-49084.161209
GO:0016861	MF	intramolecular oxidoreductase activity, interconverting aldoses and ketoses	0.5651	0.647048	0.609219	0.247875	1	Cluster-49084.153950
GO:0016763	MF	transferase activity, transferring pentosyl groups	0.563496	0.647048	0.609219	0.249109	2	Cluster-49084.111016/Cluster-49084.186288
GO:0030036	BP	actin cytoskeleton organization	0.0911653	0.649576	0.641255	1.04017	4	Cluster-49084.174810/Cluster-49084.161209/Cluster-49084.102689/Cluster-49084.101931
GO:0030029	BP	actin filament-based process	0.0919374	0.649576	0.641255	1.03651	4	Cluster-49084.174810/Cluster-49084.161209/Cluster-49084.102689/Cluster-49084.101931
GO:0003950	MF	NAD+ ADP-ribosyltransferase activity	0.576209	0.652417	0.614274	0.23942	1	Cluster-49084.111016
GO:0016884	MF	carbon-nitrogen ligase activity, with glutamine as amido-N-donor	0.576209	0.652417	0.614274	0.23942	1	Cluster-49084.133240
GO:0009982	MF	pseudouridine synthase activity	0.578396	0.652417	0.614274	0.237774	1	Cluster-49084.229342
GO:0016886	MF	ligase activity, forming phosphoric ester bonds	0.578396	0.652417	0.614274	0.237774	1	Cluster-49084.155899
GO:0043115	MF	precorrin-2 dehydrogenase activity	0.578396	0.652417	0.614274	0.237774	1	Cluster-49084.146022
GO:0016641	MF	oxidoreductase activity, acting on the CH-NH2 group of donors, oxygen as acceptor	0.580573	0.652734	0.614572	0.236143	1	Cluster-49084.135991
GO:0051539	MF	4 iron, 4 sulfur cluster binding	0.582738	0.652734	0.614572	0.234527	1	Cluster-49084.140845
GO:0003954	MF	NADH dehydrogenase activity	0.583843	0.652734	0.614572	0.233704	2	Cluster-49084.123171/Cluster-49084.140845
GO:0071897	BP	DNA biosynthetic process	0.103669	0.658604	0.650167	0.984351	2	Cluster-49084.141533/Cluster-49084.161209
GO:0006769	BP	nicotinamide metabolic process	0.103669	0.658604	0.650167	0.984351	2	Cluster-49084.91893/Cluster-49084.119683
GO:0006278	BP	RNA-dependent DNA biosynthetic process	0.103669	0.658604	0.650167	0.984351	2	Cluster-49084.141533/Cluster-49084.161209
GO:0070982	BP	L-asparagine metabolic process	0.103517	0.658604	0.650167	0.984987	1	Cluster-49084.133240
GO:0031505	BP	fungal-type cell wall organization	0.0988397	0.658604	0.650167	1.00507	1	Cluster-49084.136254
GO:0015706	BP	nitrate transport	0.103517	0.658604	0.650167	0.984987	1	Cluster-49084.224996
GO:0010167	BP	response to nitrate	0.103517	0.658604	0.650167	0.984987	1	Cluster-49084.224996
GO:0006401	BP	RNA catabolic process	0.102127	0.658604	0.650167	0.990858	3	Cluster-49084.144663/Cluster-49084.152973/Cluster-49084.146402
GO:0071852	BP	fungal-type cell wall organization or biogenesis	0.0988397	0.658604	0.650167	1.00507	1	Cluster-49084.136254
GO:0070981	BP	L-asparagine biosynthetic process	0.103517	0.658604	0.650167	0.984987	1	Cluster-49084.133240
GO:0016482	BP	cytosolic transport	0.10203	0.658604	0.650167	0.99127	2	Cluster-49084.116417/Cluster-49084.212906
GO:0072524	BP	pyridine-containing compound metabolic process	0.101071	0.658604	0.650167	0.995374	3	Cluster-49084.91893/Cluster-49084.135991/Cluster-49084.119683
GO:0003968	MF	RNA-directed 5'-3' RNA polymerase activity	0.592347	0.660293	0.621689	0.227424	2	Cluster-49084.265417/Cluster-49084.169781
GO:0008283	BP	cell population proliferation	0.107188	0.672411	0.663797	0.969855	4	Cluster-49084.152845/Cluster-49084.159268/Cluster-49084.169738/Cluster-49084.129145
GO:0019054	BP	modulation by virus of host cellular process	0.108628	0.672411	0.663797	0.964058	2	Cluster-49084.140908/Cluster-49084.108059
GO:0016197	BP	endosomal transport	0.110295	0.672411	0.663797	0.957445	2	Cluster-49084.116417/Cluster-49084.212906
GO:0019080	BP	viral gene expression	0.110736	0.672411	0.663797	0.955712	3	Cluster-49084.171303/Cluster-49084.135383/Cluster-49084.119974
GO:0009218	BP	pyrimidine ribonucleotide metabolic process	0.117028	0.672411	0.663797	0.93171	2	Cluster-49084.179451/Cluster-49084.245917
GO:0009220	BP	pyrimidine ribonucleotide biosynthetic process	0.117028	0.672411	0.663797	0.93171	2	Cluster-49084.179451/Cluster-49084.245917
GO:0009968	BP	negative regulation of signal transduction	0.117405	0.672411	0.663797	0.930313	1	Cluster-49084.264644
GO:0006221	BP	pyrimidine nucleotide biosynthetic process	0.117369	0.672411	0.663797	0.930448	3	Cluster-49084.116034/Cluster-49084.179451/Cluster-49084.245917
GO:0031408	BP	oxylipin biosynthetic process	0.117028	0.672411	0.663797	0.93171	2	Cluster-49084.143579/Cluster-49084.160043
GO:0010648	BP	negative regulation of cell communication	0.117405	0.672411	0.663797	0.930313	1	Cluster-49084.264644
GO:0023057	BP	negative regulation of signaling	0.117405	0.672411	0.663797	0.930313	1	Cluster-49084.264644
GO:0031407	BP	oxylipin metabolic process	0.117028	0.672411	0.663797	0.93171	2	Cluster-49084.143579/Cluster-49084.160043
GO:0044068	BP	modulation by symbiont of host cellular process	0.108628	0.672411	0.663797	0.964058	2	Cluster-49084.140908/Cluster-49084.108059
GO:0099094	MF	ligand-gated cation channel activity	0.605829	0.673341	0.633975	0.21765	1	Cluster-49084.115133
GO:0016877	MF	ligase activity, forming carbon-sulfur bonds	0.607864	0.673627	0.634244	0.216193	1	Cluster-49084.135734
GO:0003006	BP	developmental process involved in reproduction	0.119612	0.6799	0.67119	0.922225	3	Cluster-49084.166829/Cluster-49084.127750/Cluster-49084.144496
GO:0016255	BP	attachment of GPI anchor to protein	0.121986	0.684008	0.675246	0.913688	1	Cluster-49084.199550
GO:0046497	BP	nicotinate nucleotide metabolic process	0.122144	0.684008	0.675246	0.913127	2	Cluster-49084.91893/Cluster-49084.119683
GO:0045156	MF	electron transporter, transferring electrons within the cyclic electron transport pathway of photosynthesis activity	0.625712	0.691385	0.650964	0.203625	1	Cluster-49084.127436
GO:0003333	BP	amino acid transmembrane transport	0.12527	0.696356	0.687436	0.902151	4	Cluster-49084.24413/Cluster-49084.119683/Cluster-49084.79185/Cluster-49084.236463
GO:0016646	MF	oxidoreductase activity, acting on the CH-NH group of donors, NAD or NADP as acceptor	0.639032	0.70405	0.662888	0.194478	1	Cluster-49084.104303
GO:0008443	MF	phosphofructokinase activity	0.640895	0.704056	0.662894	0.193213	1	Cluster-49084.91893
GO:0000428	CC	DNA-directed RNA polymerase complex	0.273392	0.70604	0.70604	0.563214	4	Cluster-49084.130326/Cluster-49084.185276/Cluster-49084.78393/Cluster-49084.137068
GO:0005672	CC	transcription factor TFIIA complex	0.261283	0.70604	0.70604	0.582889	2	Cluster-49084.185276/Cluster-49084.78393
GO:0005763	CC	mitochondrial small ribosomal subunit	0.257271	0.70604	0.70604	0.589608	1	Cluster-49084.178590
GO:0033557	CC	Slx1-Slx4 complex	0.167234	0.70604	0.70604	0.776675	1	Cluster-49084.169610
GO:0009331	CC	glycerol-3-phosphate dehydrogenase complex	0.253009	0.70604	0.70604	0.596863	1	Cluster-49084.101555
GO:0000314	CC	organellar small ribosomal subunit	0.257271	0.70604	0.70604	0.589608	1	Cluster-49084.178590
GO:0008290	CC	F-actin capping protein complex	0.147961	0.70604	0.70604	0.829854	1	Cluster-49084.102689
GO:0005643	CC	nuclear pore	0.252861	0.70604	0.70604	0.597119	2	Cluster-49084.207568/Cluster-49084.87408
GO:0034457	CC	Mpp10 complex	0.248723	0.70604	0.70604	0.604284	1	Cluster-49084.119683
GO:0017177	CC	glucosidase II complex	0.167234	0.70604	0.70604	0.776675	1	Cluster-49084.142872
GO:0009295	CC	nucleoid	0.15282	0.70604	0.70604	0.815819	1	Cluster-49084.149834
GO:0030123	CC	AP-3 adaptor complex	0.147961	0.70604	0.70604	0.829854	1	Cluster-49084.208767
GO:0055029	CC	nuclear DNA-directed RNA polymerase complex	0.273392	0.70604	0.70604	0.563214	4	Cluster-49084.130326/Cluster-49084.185276/Cluster-49084.78393/Cluster-49084.137068
GO:0031229	CC	intrinsic component of nuclear inner membrane	0.143073	0.70604	0.70604	0.844442	1	Cluster-49084.188227
GO:0005956	CC	protein kinase CK2 complex	0.143073	0.70604	0.70604	0.844442	1	Cluster-49084.155601
GO:0005639	CC	integral component of nuclear inner membrane	0.143073	0.70604	0.70604	0.844442	1	Cluster-49084.188227
GO:0005637	CC	nuclear inner membrane	0.143073	0.70604	0.70604	0.844442	1	Cluster-49084.188227
GO:0030131	CC	clathrin adaptor complex	0.140098	0.70604	0.70604	0.853569	2	Cluster-49084.114367/Cluster-49084.135564
GO:0036454	CC	growth factor complex	0.138158	0.70604	0.70604	0.859625	1	Cluster-49084.89185
GO:0009654	CC	photosystem II oxygen evolving complex	0.252861	0.70604	0.70604	0.597119	2	Cluster-49084.131769/Cluster-49084.128939
GO:0045239	CC	tricarboxylic acid cycle enzyme complex	0.167234	0.70604	0.70604	0.776675	1	Cluster-49084.135734
GO:0005971	CC	ribonucleoside-diphosphate reductase complex	0.209024	0.70604	0.70604	0.679803	1	Cluster-49084.128448
GO:0042022	CC	interleukin-12 receptor complex	0.171984	0.70604	0.70604	0.764512	1	Cluster-49084.169738
GO:0031976	CC	plastid thylakoid	0.290506	0.70604	0.70604	0.536845	1	Cluster-49084.120965
GO:0055035	CC	plastid thylakoid membrane	0.290506	0.70604	0.70604	0.536845	1	Cluster-49084.120965
GO:0008076	CC	voltage-gated potassium channel complex	0.244445	0.70604	0.70604	0.611819	2	Cluster-49084.104124/Cluster-49084.161209
GO:0009941	CC	chloroplast envelope	0.244412	0.70604	0.70604	0.611877	1	Cluster-49084.149834
GO:0009526	CC	plastid envelope	0.244412	0.70604	0.70604	0.611877	1	Cluster-49084.149834
GO:0034464	CC	BBSome	0.240076	0.70604	0.70604	0.61965	1	Cluster-49084.87127
GO:0009289	CC	pilus	0.231331	0.70604	0.70604	0.635767	1	Cluster-49084.117078
GO:0033180	CC	proton-transporting V-type ATPase, V1 domain	0.225559	0.70604	0.70604	0.646739	2	Cluster-49084.152975/Cluster-49084.125872
GO:0009365	CC	protein histidine kinase complex	0.224147	0.70604	0.70604	0.649466	4	Cluster-49084.144042/Cluster-49084.220880/Cluster-49084.123563/Cluster-49084.151608
GO:0042613	CC	MHC class II protein complex	0.222484	0.70604	0.70604	0.6527	1	Cluster-49084.155050
GO:0042611	CC	MHC protein complex	0.222484	0.70604	0.70604	0.6527	1	Cluster-49084.155050
GO:0031361	CC	integral component of thylakoid membrane	0.222484	0.70604	0.70604	0.6527	1	Cluster-49084.114606
GO:0031360	CC	intrinsic component of thylakoid membrane	0.222484	0.70604	0.70604	0.6527	1	Cluster-49084.114606
GO:0009333	CC	cysteine synthase complex	0.213537	0.70604	0.70604	0.670527	1	Cluster-49084.140819
GO:0016591	CC	RNA polymerase II, holoenzyme	0.211032	0.70604	0.70604	0.675653	4	Cluster-49084.130326/Cluster-49084.185276/Cluster-49084.78393/Cluster-49084.137068
GO:0009535	CC	chloroplast thylakoid membrane	0.290506	0.70604	0.70604	0.536845	1	Cluster-49084.120965
GO:0005744	CC	TIM23 mitochondrial import inner membrane translocase complex	0.171984	0.70604	0.70604	0.764512	1	Cluster-49084.181725
GO:0009534	CC	chloroplast thylakoid	0.290506	0.70604	0.70604	0.536845	1	Cluster-49084.120965
GO:0042765	CC	GPI-anchor transamidase complex	0.286434	0.70604	0.70604	0.542975	1	Cluster-49084.199550
GO:0005635	CC	nuclear envelope	0.178995	0.70604	0.70604	0.747159	3	Cluster-49084.188227/Cluster-49084.207568/Cluster-49084.87408
GO:0030904	CC	retromer complex	0.204486	0.70604	0.70604	0.689336	1	Cluster-49084.212906
GO:0005669	CC	transcription factor TFIID complex	0.198504	0.70604	0.70604	0.70223	2	Cluster-49084.130326/Cluster-49084.137068
GO:0098803	CC	respiratory chain complex	0.200469	0.70604	0.70604	0.697952	4	Cluster-49084.111016/Cluster-49084.118180/Cluster-49084.142872/Cluster-49084.178889
GO:0030173	CC	integral component of Golgi membrane	0.200572	0.70604	0.70604	0.697729	2	Cluster-49084.99288/Cluster-49084.150769
GO:0031228	CC	intrinsic component of Golgi membrane	0.200572	0.70604	0.70604	0.697729	2	Cluster-49084.99288/Cluster-49084.150769
GO:0005849	CC	mRNA cleavage factor complex	0.278221	0.70604	0.70604	0.555611	1	Cluster-49084.275292
GO:0030686	CC	90S preribosome	0.278221	0.70604	0.70604	0.555611	1	Cluster-49084.119683
GO:0005876	CC	spindle microtubule	0.282338	0.70604	0.70604	0.54923	2	Cluster-49084.166231/Cluster-49084.275292
GO:0000922	CC	spindle pole	0.282339	0.70604	0.70604	0.549229	1	Cluster-49084.187930
GO:0001772	CC	immunological synapse	0.282339	0.70604	0.70604	0.549229	1	Cluster-49084.191068
GO:0097197	CC	tetraspanin-enriched microdomain	0.282339	0.70604	0.70604	0.549229	1	Cluster-49084.191068
GO:1902911	CC	protein kinase complex	0.28473	0.70604	0.70604	0.545567	4	Cluster-49084.144042/Cluster-49084.220880/Cluster-49084.123563/Cluster-49084.151608
GO:0017053	CC	transcription repressor complex	0.286434	0.70604	0.70604	0.542975	1	Cluster-49084.101768
GO:0042720	CC	mitochondrial inner membrane peptidase complex	0.286434	0.70604	0.70604	0.542975	1	Cluster-49084.140764
GO:0033176	CC	proton-transporting V-type ATPase complex	0.288525	0.70604	0.70604	0.539816	4	Cluster-49084.152975/Cluster-49084.188227/Cluster-49084.125872/Cluster-49084.108497
GO:0000015	CC	phosphopyruvate hydratase complex	0.195332	0.70604	0.70604	0.709226	1	Cluster-49084.108957
GO:0034705	CC	potassium channel complex	0.244445	0.70604	0.70604	0.611819	2	Cluster-49084.104124/Cluster-49084.161209
GO:0042763	CC	intracellular immature spore	0.133214	0.70604	0.70604	0.87545	1	Cluster-49084.12484
GO:0016942	CC	insulin-like growth factor binding protein complex	0.138158	0.70604	0.70604	0.859625	1	Cluster-49084.89185
GO:0070469	CC	respirasome	0.248502	0.70604	0.70604	0.60467	4	Cluster-49084.111016/Cluster-49084.118180/Cluster-49084.142872/Cluster-49084.178889
GO:0005942	CC	phosphatidylinositol 3-kinase complex	0.0241764	0.70604	0.70604	1.61661	3	Cluster-49084.33375/Cluster-49084.142769/Cluster-49084.136375
GO:0005944	CC	phosphatidylinositol 3-kinase complex, class IB	0.0241764	0.70604	0.70604	1.61661	3	Cluster-49084.33375/Cluster-49084.142769/Cluster-49084.136375
GO:0097651	CC	phosphatidylinositol 3-kinase complex, class I	0.0241764	0.70604	0.70604	1.61661	3	Cluster-49084.33375/Cluster-49084.142769/Cluster-49084.136375
GO:0005758	CC	mitochondrial intermembrane space	0.0250986	0.70604	0.70604	1.60035	2	Cluster-49084.11946/Cluster-49084.266067
GO:0031970	CC	organelle envelope lumen	0.0250986	0.70604	0.70604	1.60035	2	Cluster-49084.11946/Cluster-49084.266067
GO:0045277	CC	respiratory chain complex IV	0.0689977	0.70604	0.70604	1.16117	4	Cluster-49084.111016/Cluster-49084.118180/Cluster-49084.142872/Cluster-49084.178889
GO:0009318	CC	exodeoxyribonuclease VII complex	0.032128	0.70604	0.70604	1.49312	5	Cluster-49084.111997/Cluster-49084.157851/Cluster-49084.102876/Cluster-99331.0/Cluster-49084.128616
GO:0042651	CC	thylakoid membrane	0.0720518	0.70604	0.70604	1.14236	5	Cluster-49084.131769/Cluster-49084.127436/Cluster-49084.120965/Cluster-49084.114606/Cluster-49084.128939
GO:0009512	CC	cytochrome b6f complex	0.0770292	0.70604	0.70604	1.11334	3	Cluster-49084.126515/Cluster-49084.227395/Cluster-49084.137040
GO:0030119	CC	AP-type membrane coat adaptor complex	0.0791066	0.70604	0.70604	1.10179	3	Cluster-49084.114367/Cluster-49084.208767/Cluster-49084.135564
GO:0005829	CC	cytosol	0.101941	0.70604	0.70604	0.99165	5	Cluster-49084.91893/Cluster-49084.128616/Cluster-49084.108957/Cluster-49084.208941/Cluster-49084.128448
GO:0090575	CC	RNA polymerase II transcription regulator complex	0.101941	0.70604	0.70604	0.99165	5	Cluster-49084.130326/Cluster-49084.185276/Cluster-49084.78393/Cluster-49084.100280/Cluster-49084.137068
GO:0030118	CC	clathrin coat	0.119138	0.70604	0.70604	0.923951	3	Cluster-49084.114367/Cluster-49084.116978/Cluster-49084.135564
GO:0042601	CC	endospore-forming forespore	0.133214	0.70604	0.70604	0.87545	1	Cluster-49084.12484
GO:0042709	CC	succinate-CoA ligase complex	0.0716385	0.70604	0.70604	1.14485	1	Cluster-49084.135734
GO:0009279	CC	cell outer membrane	0.294555	0.706931	0.706931	0.530834	1	Cluster-49084.139471
GO:0030983	MF	mismatched DNA binding	0.653675	0.71602	0.674159	0.184638	1	Cluster-49084.10420
GO:0004020	MF	adenylylsulfate kinase activity	0.662525	0.719844	0.677759	0.178798	1	Cluster-49084.135383
GO:0061630	MF	ubiquitin protein ligase activity	0.666001	0.719844	0.677759	0.176525	1	Cluster-49084.177515
GO:0048038	MF	quinone binding	0.664267	0.719844	0.677759	0.177657	1	Cluster-49084.140845
GO:0050661	MF	NADP binding	0.666663	0.719844	0.677759	0.176094	2	Cluster-49084.119683/Cluster-49084.112544
GO:0061659	MF	ubiquitin-like protein ligase activity	0.666001	0.719844	0.677759	0.176525	1	Cluster-49084.177515
GO:0071949	MF	FAD binding	0.669061	0.720381	0.678264	0.174534	2	Cluster-49084.152972/Cluster-49084.87127
GO:0016860	MF	intramolecular oxidoreductase activity	0.672846	0.722405	0.68017	0.172084	1	Cluster-49084.153950
GO:0006220	BP	pyrimidine nucleotide metabolic process	0.131061	0.723226	0.713962	0.882527	3	Cluster-49084.116034/Cluster-49084.179451/Cluster-49084.245917
GO:0006336	BP	DNA replication-independent nucleosome assembly	0.157793	0.725597	0.716302	0.801912	1	Cluster-49084.144779
GO:0046051	BP	UTP metabolic process	0.153398	0.725597	0.716302	0.81418	1	Cluster-49084.179451
GO:0030111	BP	regulation of Wnt signaling pathway	0.153398	0.725597	0.716302	0.81418	1	Cluster-49084.264644
GO:0006228	BP	UTP biosynthetic process	0.153398	0.725597	0.716302	0.81418	1	Cluster-49084.179451
GO:0006207	BP	'de novo' pyrimidine nucleobase biosynthetic process	0.153398	0.725597	0.716302	0.81418	1	Cluster-49084.121174
GO:0006183	BP	GTP biosynthetic process	0.153398	0.725597	0.716302	0.81418	1	Cluster-49084.179451
GO:0001558	BP	regulation of cell growth	0.14898	0.725597	0.716302	0.826871	1	Cluster-49084.89185
GO:0072599	BP	establishment of protein localization to endoplasmic reticulum	0.145485	0.725597	0.716302	0.837182	4	Cluster-49084.143728/Cluster-49084.229640/Cluster-49084.68585/Cluster-49084.111506
GO:0006658	BP	phosphatidylserine metabolic process	0.157793	0.725597	0.716302	0.801912	1	Cluster-49084.160269
GO:0006614	BP	SRP-dependent cotranslational protein targeting to membrane	0.145485	0.725597	0.716302	0.837182	4	Cluster-49084.143728/Cluster-49084.229640/Cluster-49084.68585/Cluster-49084.111506
GO:1902208	BP	regulation of bacterial-type flagellum assembly	0.14454	0.725597	0.716302	0.840013	1	Cluster-49084.152973
GO:1902115	BP	regulation of organelle assembly	0.14454	0.725597	0.716302	0.840013	1	Cluster-49084.152973
GO:0060491	BP	regulation of cell projection assembly	0.14454	0.725597	0.716302	0.840013	1	Cluster-49084.152973
GO:0048585	BP	negative regulation of response to stimulus	0.14454	0.725597	0.716302	0.840013	1	Cluster-49084.264644
GO:0031344	BP	regulation of cell projection organization	0.14454	0.725597	0.716302	0.840013	1	Cluster-49084.152973
GO:0016598	BP	protein arginylation	0.140076	0.725597	0.716302	0.853637	1	Cluster-49084.98215
GO:0051235	BP	maintenance of location	0.137803	0.725597	0.716302	0.860743	2	Cluster-49084.122154/Cluster-49084.269032
GO:0045047	BP	protein targeting to ER	0.145485	0.725597	0.716302	0.837182	4	Cluster-49084.143728/Cluster-49084.229640/Cluster-49084.68585/Cluster-49084.111506
GO:0006659	BP	phosphatidylserine biosynthetic process	0.157793	0.725597	0.716302	0.801912	1	Cluster-49084.160269
GO:0019932	BP	second-messenger-mediated signaling	0.166515	0.725597	0.716302	0.778548	1	Cluster-49084.199865
GO:0034080	BP	CENP-A containing nucleosome assembly	0.157793	0.725597	0.716302	0.801912	1	Cluster-49084.144779
GO:0046470	BP	phosphatidylcholine metabolic process	0.170842	0.725597	0.716302	0.767407	1	Cluster-49084.142546
GO:0040008	BP	regulation of growth	0.170842	0.725597	0.716302	0.767407	1	Cluster-49084.89185
GO:0009070	BP	serine family amino acid biosynthetic process	0.136041	0.725597	0.716302	0.866329	2	Cluster-49084.140819/Cluster-49084.144539
GO:0030418	BP	nicotianamine biosynthetic process	0.170842	0.725597	0.716302	0.767407	1	Cluster-49084.66062
GO:0030417	BP	nicotianamine metabolic process	0.170842	0.725597	0.716302	0.767407	1	Cluster-49084.66062
GO:0044087	BP	regulation of cellular component biogenesis	0.167489	0.725597	0.716302	0.776014	3	Cluster-49084.102689/Cluster-49084.152973/Cluster-49084.187930
GO:0046999	BP	regulation of conjugation	0.166515	0.725597	0.716302	0.778548	1	Cluster-49084.99179
GO:0043900	BP	regulation of multi-organism process	0.166515	0.725597	0.716302	0.778548	1	Cluster-49084.99179
GO:0031055	BP	chromatin remodeling at centromere	0.157793	0.725597	0.716302	0.801912	1	Cluster-49084.144779
GO:0019722	BP	calcium-mediated signaling	0.166515	0.725597	0.716302	0.778548	1	Cluster-49084.199865
GO:0000302	BP	response to reactive oxygen species	0.166515	0.725597	0.716302	0.778548	1	Cluster-49084.124517
GO:1902882	BP	regulation of response to oxidative stress	0.162165	0.725597	0.716302	0.790042	1	Cluster-49084.124517
GO:1901031	BP	regulation of response to reactive oxygen species	0.162165	0.725597	0.716302	0.790042	1	Cluster-49084.124517
GO:0009820	BP	alkaloid metabolic process	0.1593	0.725597	0.716302	0.797783	2	Cluster-49084.91893/Cluster-49084.119683
GO:0019079	BP	viral genome replication	0.157989	0.725597	0.716302	0.801373	4	Cluster-49084.150156/Cluster-49084.161710/Cluster-49084.204504/Cluster-49084.137426
GO:0061641	BP	CENP-A containing chromatin organization	0.157793	0.725597	0.716302	0.801912	1	Cluster-49084.144779
GO:0043486	BP	histone exchange	0.157793	0.725597	0.716302	0.801912	1	Cluster-49084.144779
GO:0034724	BP	DNA replication-independent nucleosome organization	0.157793	0.725597	0.716302	0.801912	1	Cluster-49084.144779
GO:0006561	BP	proline biosynthetic process	0.166515	0.725597	0.716302	0.778548	1	Cluster-49084.104303
GO:0019362	BP	pyridine nucleotide metabolic process	0.137803	0.725597	0.716302	0.860743	2	Cluster-49084.91893/Cluster-49084.119683
GO:0030665	CC	clathrin-coated vesicle membrane	0.37802	0.732252	0.732252	0.422485	1	Cluster-49084.116978
GO:0031012	CC	extracellular matrix	0.359961	0.732252	0.732252	0.443745	1	Cluster-49084.266315
GO:0031984	CC	organelle subcompartment	0.419519	0.732252	0.732252	0.377248	2	Cluster-49084.120965/Cluster-49084.150045
GO:0005681	CC	spliceosomal complex	0.419519	0.732252	0.732252	0.377248	2	Cluster-49084.38491/Cluster-49084.170830
GO:0015935	CC	small ribosomal subunit	0.419317	0.732252	0.732252	0.377458	1	Cluster-49084.178590
GO:0030133	CC	transport vesicle	0.417427	0.732252	0.732252	0.379419	3	Cluster-49084.116978/Cluster-49084.128616/Cluster-49084.128448
GO:0005761	CC	mitochondrial ribosome	0.409257	0.732252	0.732252	0.388004	1	Cluster-49084.178590
GO:0000313	CC	organellar ribosome	0.409257	0.732252	0.732252	0.388004	1	Cluster-49084.178590
GO:0098590	CC	plasma membrane region	0.405865	0.732252	0.732252	0.391619	1	Cluster-49084.116978
GO:0000439	CC	transcription factor TFIIH core complex	0.405865	0.732252	0.732252	0.391619	1	Cluster-49084.100280
GO:1905347	CC	endodeoxyribonuclease complex	0.403737	0.732252	0.732252	0.393902	2	Cluster-49084.128616/Cluster-49084.75584
GO:0009359	CC	type II site-specific deoxyribonuclease complex	0.403737	0.732252	0.732252	0.393902	2	Cluster-49084.128616/Cluster-49084.75584
GO:0005945	CC	6-phosphofructokinase complex	0.402453	0.732252	0.732252	0.395285	1	Cluster-49084.91893
GO:0000139	CC	Golgi membrane	0.401749	0.732252	0.732252	0.396045	2	Cluster-49084.99288/Cluster-49084.150769
GO:1905348	CC	endonuclease complex	0.396159	0.732252	0.732252	0.402131	3	Cluster-49084.176871/Cluster-49084.128616/Cluster-49084.75584
GO:0019013	CC	viral nucleocapsid	0.353193	0.732252	0.732252	0.451987	2	Cluster-49084.178539/Cluster-49084.178538
GO:0005905	CC	clathrin-coated pit	0.388611	0.732252	0.732252	0.410485	1	Cluster-49084.116978
GO:0030677	CC	ribonuclease P complex	0.363614	0.732252	0.732252	0.43936	1	Cluster-49084.176871
GO:0033588	CC	Elongator holoenzyme complex	0.363614	0.732252	0.732252	0.43936	1	Cluster-49084.145328
GO:0005815	CC	microtubule organizing center	0.366985	0.732252	0.732252	0.435351	3	Cluster-49084.202031/Cluster-49084.199865/Cluster-49084.187930
GO:0016011	CC	dystroglycan complex	0.370858	0.732252	0.732252	0.430792	1	Cluster-49084.205990
GO:0005732	CC	small nucleolar ribonucleoprotein complex	0.374449	0.732252	0.732252	0.426607	1	Cluster-49084.119683
GO:0016012	CC	sarcoglycan complex	0.370858	0.732252	0.732252	0.430792	1	Cluster-49084.205990
GO:0030125	CC	clathrin vesicle coat	0.37802	0.732252	0.732252	0.422485	1	Cluster-49084.116978
GO:0030130	CC	clathrin coat of trans-Golgi network vesicle	0.37802	0.732252	0.732252	0.422485	1	Cluster-49084.116978
GO:0030136	CC	clathrin-coated vesicle	0.37802	0.732252	0.732252	0.422485	1	Cluster-49084.116978
GO:0030140	CC	trans-Golgi network transport vesicle	0.37802	0.732252	0.732252	0.422485	1	Cluster-49084.116978
GO:0031965	CC	nuclear membrane	0.381571	0.732252	0.732252	0.418425	1	Cluster-49084.188227
GO:0012510	CC	trans-Golgi network transport vesicle membrane	0.37802	0.732252	0.732252	0.422485	1	Cluster-49084.116978
GO:0030132	CC	clathrin coat of coated pit	0.388611	0.732252	0.732252	0.410485	1	Cluster-49084.116978
GO:0034702	CC	ion channel complex	0.427331	0.732567	0.732567	0.369236	2	Cluster-49084.104124/Cluster-49084.161209
GO:0034703	CC	cation channel complex	0.427331	0.732567	0.732567	0.369236	2	Cluster-49084.104124/Cluster-49084.161209
GO:0005835	CC	fatty acid synthase complex	0.435706	0.733821	0.733821	0.360806	1	Cluster-49084.208941
GO:0000148	CC	1,3-beta-D-glucan synthase complex	0.432466	0.733821	0.733821	0.364048	1	Cluster-49084.147754
GO:0042470	CC	melanosome	0.445317	0.737077	0.737077	0.35133	1	Cluster-49084.116130
GO:0048770	CC	pigment granule	0.445317	0.737077	0.737077	0.35133	1	Cluster-49084.116130
GO:0031145	BP	anaphase-promoting complex-dependent catabolic process	0.175146	0.738358	0.7289	0.7566	1	Cluster-49084.177515
GO:0006534	BP	cysteine metabolic process	0.1758	0.738358	0.7289	0.754982	2	Cluster-49084.140819/Cluster-49084.144539
GO:0010181	MF	FMN binding	0.692554	0.741463	0.698114	0.159546	1	Cluster-49084.135991
GO:0031110	BP	regulation of microtubule polymerization or depolymerization	0.234212	0.745833	0.736279	0.630391	2	Cluster-49084.166231/Cluster-49084.187930
GO:0042737	BP	drug catabolic process	0.233433	0.745833	0.736279	0.631838	3	Cluster-49084.140908/Cluster-49084.202486/Cluster-49084.178889
GO:0051260	BP	protein homooligomerization	0.233118	0.745833	0.736279	0.632424	1	Cluster-49084.226392
GO:0051016	BP	barbed-end actin filament capping	0.233118	0.745833	0.736279	0.632424	1	Cluster-49084.102689
GO:0046785	BP	microtubule polymerization	0.233118	0.745833	0.736279	0.632424	1	Cluster-49084.187930
GO:0007020	BP	microtubule nucleation	0.233118	0.745833	0.736279	0.632424	1	Cluster-49084.187930
GO:0099537	BP	trans-synaptic signaling	0.232067	0.745833	0.736279	0.634386	3	Cluster-49084.162060/Cluster-31709.0/Cluster-49084.137426
GO:0098916	BP	anterograde trans-synaptic signaling	0.232067	0.745833	0.736279	0.634386	3	Cluster-49084.162060/Cluster-31709.0/Cluster-49084.137426
GO:0007268	BP	chemical synaptic transmission	0.232067	0.745833	0.736279	0.634386	3	Cluster-49084.162060/Cluster-31709.0/Cluster-49084.137426
GO:0006367	BP	transcription initiation from RNA polymerase II promoter	0.230704	0.745833	0.736279	0.636946	3	Cluster-49084.185276/Cluster-49084.78393/Cluster-49084.124888
GO:0034404	BP	nucleobase-containing small molecule biosynthetic process	0.230396	0.745833	0.736279	0.637524	2	Cluster-49084.66154/Cluster-49084.179451
GO:0090063	BP	positive regulation of microtubule nucleation	0.229116	0.745833	0.736279	0.639945	1	Cluster-49084.187930
GO:0031116	BP	positive regulation of microtubule polymerization	0.229116	0.745833	0.736279	0.639945	1	Cluster-49084.187930
GO:0031113	BP	regulation of microtubule polymerization	0.229116	0.745833	0.736279	0.639945	1	Cluster-49084.187930
GO:0031112	BP	positive regulation of microtubule polymerization or depolymerization	0.229116	0.745833	0.736279	0.639945	1	Cluster-49084.187930
GO:0030522	BP	intracellular receptor signaling pathway	0.229116	0.745833	0.736279	0.639945	1	Cluster-49084.275292
GO:0030518	BP	intracellular steroid hormone receptor signaling pathway	0.229116	0.745833	0.736279	0.639945	1	Cluster-49084.275292
GO:0019395	BP	fatty acid oxidation	0.229116	0.745833	0.736279	0.639945	1	Cluster-49084.166409
GO:0015748	BP	organophosphate ester transport	0.229116	0.745833	0.736279	0.639945	1	Cluster-49084.139740
GO:0010968	BP	regulation of microtubule nucleation	0.229116	0.745833	0.736279	0.639945	1	Cluster-49084.187930
GO:0009062	BP	fatty acid catabolic process	0.229116	0.745833	0.736279	0.639945	1	Cluster-49084.166409
GO:0006338	BP	chromatin remodeling	0.234799	0.745833	0.736279	0.629303	3	Cluster-49084.152329/Cluster-49084.144779/Cluster-49084.121422
GO:0098656	BP	anion transmembrane transport	0.227823	0.745833	0.736279	0.642402	4	Cluster-49084.24413/Cluster-49084.119683/Cluster-49084.79185/Cluster-49084.236463
GO:0044092	BP	negative regulation of molecular function	0.227823	0.745833	0.736279	0.642402	4	Cluster-49084.265586/Cluster-49084.205464/Cluster-49084.91183/Cluster-49084.149565
GO:0043086	BP	negative regulation of catalytic activity	0.227823	0.745833	0.736279	0.642402	4	Cluster-49084.265586/Cluster-49084.205464/Cluster-49084.91183/Cluster-49084.149565
GO:0000375	BP	RNA splicing, via transesterification reactions	0.227823	0.745833	0.736279	0.642402	4	Cluster-49084.38491/Cluster-49084.153901/Cluster-49084.191068/Cluster-49084.170830
GO:0034440	BP	lipid oxidation	0.229116	0.745833	0.736279	0.639945	1	Cluster-49084.166409
GO:0006635	BP	fatty acid beta-oxidation	0.229116	0.745833	0.736279	0.639945	1	Cluster-49084.166409
GO:0042822	BP	pyridoxal phosphate metabolic process	0.196336	0.745833	0.736279	0.707	1	Cluster-49084.135991
GO:0042823	BP	pyridoxal phosphate biosynthetic process	0.196336	0.745833	0.736279	0.707	1	Cluster-49084.135991
GO:0006890	BP	retrograde vesicle-mediated transport, Golgi to endoplasmic reticulum	0.179428	0.745833	0.736279	0.746109	1	Cluster-49084.186804
GO:0000097	BP	sulfur amino acid biosynthetic process	0.185078	0.745833	0.736279	0.732644	2	Cluster-49084.140819/Cluster-49084.144539
GO:0006072	BP	glycerol-3-phosphate metabolic process	0.186943	0.745833	0.736279	0.728291	2	Cluster-49084.224596/Cluster-49084.101555
GO:0052646	BP	alditol phosphate metabolic process	0.186943	0.745833	0.736279	0.728291	2	Cluster-49084.224596/Cluster-49084.101555
GO:0050829	BP	defense response to Gram-negative bacterium	0.187926	0.745833	0.736279	0.726013	1	Cluster-49084.244531
GO:0016226	BP	iron-sulfur cluster assembly	0.190679	0.745833	0.736279	0.719697	2	Cluster-49084.117945/Cluster-10279.6
GO:0031163	BP	metallo-sulfur cluster assembly	0.190679	0.745833	0.736279	0.719697	2	Cluster-49084.117945/Cluster-10279.6
GO:0006241	BP	CTP biosynthetic process	0.196336	0.745833	0.736279	0.707	1	Cluster-49084.179451
GO:0009148	BP	pyrimidine nucleoside triphosphate biosynthetic process	0.196336	0.745833	0.736279	0.707	1	Cluster-49084.179451
GO:0009208	BP	pyrimidine ribonucleoside triphosphate metabolic process	0.196336	0.745833	0.736279	0.707	1	Cluster-49084.179451
GO:0009209	BP	pyrimidine ribonucleoside triphosphate biosynthetic process	0.196336	0.745833	0.736279	0.707	1	Cluster-49084.179451
GO:0015675	BP	nickel cation transport	0.196336	0.745833	0.736279	0.707	1	Cluster-49084.161419
GO:0035444	BP	nickel cation transmembrane transport	0.196336	0.745833	0.736279	0.707	1	Cluster-49084.161419
GO:0051181	BP	cofactor transport	0.226585	0.745833	0.736279	0.644769	2	Cluster-49084.139740/Cluster-49084.117945
GO:1901700	BP	response to oxygen-containing compound	0.222778	0.745833	0.736279	0.652128	2	Cluster-49084.124517/Cluster-49084.224996
GO:0008614	BP	pyridoxine metabolic process	0.221048	0.745833	0.736279	0.655513	1	Cluster-49084.135991
GO:0046184	BP	aldehyde biosynthetic process	0.200508	0.745833	0.736279	0.697867	1	Cluster-49084.135991
GO:0006865	BP	amino acid transport	0.204026	0.745833	0.736279	0.690315	4	Cluster-49084.24413/Cluster-49084.119683/Cluster-49084.79185/Cluster-49084.236463
GO:0046039	BP	GTP metabolic process	0.204659	0.745833	0.736279	0.688969	1	Cluster-49084.179451
GO:1903825	BP	organic acid transmembrane transport	0.208298	0.745833	0.736279	0.681316	4	Cluster-49084.24413/Cluster-49084.119683/Cluster-49084.79185/Cluster-49084.236463
GO:1905039	BP	carboxylic acid transmembrane transport	0.208298	0.745833	0.736279	0.681316	4	Cluster-49084.24413/Cluster-49084.119683/Cluster-49084.79185/Cluster-49084.236463
GO:0019988	BP	charged-tRNA amino acid modification	0.216983	0.745833	0.736279	0.663575	1	Cluster-49084.186288
GO:0006189	BP	'de novo' IMP biosynthetic process	0.221048	0.745833	0.736279	0.655513	1	Cluster-49084.100280
GO:0046036	BP	CTP metabolic process	0.196336	0.745833	0.736279	0.707	1	Cluster-49084.179451
GO:0008615	BP	pyridoxine biosynthetic process	0.221048	0.745833	0.736279	0.655513	1	Cluster-49084.135991
GO:0006613	BP	cotranslational protein targeting to membrane	0.221262	0.745833	0.736279	0.655093	4	Cluster-49084.143728/Cluster-49084.229640/Cluster-49084.68585/Cluster-49084.111506
GO:0016999	BP	antibiotic metabolic process	0.221262	0.745833	0.736279	0.655093	4	Cluster-49084.111398/Cluster-49084.146022/Cluster-49084.202486/Cluster-49084.178889
GO:0019643	BP	reductive tricarboxylic acid cycle	0.222778	0.745833	0.736279	0.652128	2	Cluster-49084.135734/Cluster-49084.147423
GO:0009166	BP	nucleotide catabolic process	0.2371	0.746204	0.736645	0.625069	1	Cluster-49084.66154
GO:0006612	BP	protein targeting to membrane	0.238864	0.746204	0.736645	0.621849	4	Cluster-49084.143728/Cluster-49084.229640/Cluster-49084.68585/Cluster-49084.111506
GO:0031109	BP	microtubule polymerization or depolymerization	0.236121	0.746204	0.736645	0.626865	2	Cluster-49084.166231/Cluster-49084.187930
GO:0006891	BP	intra-Golgi vesicle-mediated transport	0.238032	0.746204	0.736645	0.623366	2	Cluster-49084.74397/Cluster-49084.150769
GO:0072525	BP	pyridine-containing compound biosynthetic process	0.241854	0.751935	0.742303	0.616447	2	Cluster-49084.91893/Cluster-49084.135991
GO:0030259	BP	lipid glycosylation	0.247593	0.751935	0.742303	0.606262	2	Cluster-49084.110430/Cluster-49084.58612
GO:0003013	BP	circulatory system process	0.283301	0.751935	0.742303	0.547752	1	Cluster-49084.162523
GO:0051090	BP	regulation of DNA-binding transcription factor activity	0.27956	0.751935	0.742303	0.553525	1	Cluster-49084.96083
GO:0071709	BP	membrane assembly	0.2758	0.751935	0.742303	0.559406	1	Cluster-49084.104144
GO:0070836	BP	caveola assembly	0.2758	0.751935	0.742303	0.559406	1	Cluster-49084.104144
GO:0044857	BP	plasma membrane raft organization	0.2758	0.751935	0.742303	0.559406	1	Cluster-49084.104144
GO:0044854	BP	plasma membrane raft assembly	0.2758	0.751935	0.742303	0.559406	1	Cluster-49084.104144
GO:0044780	BP	bacterial-type flagellum assembly	0.2758	0.751935	0.742303	0.559406	1	Cluster-49084.152973
GO:0044091	BP	membrane biogenesis	0.2758	0.751935	0.742303	0.559406	1	Cluster-49084.104144
GO:0031579	BP	membrane raft organization	0.2758	0.751935	0.742303	0.559406	1	Cluster-49084.104144
GO:0019236	BP	response to pheromone	0.2758	0.751935	0.742303	0.559406	1	Cluster-49084.174596
GO:0001765	BP	membrane raft assembly	0.2758	0.751935	0.742303	0.559406	1	Cluster-49084.104144
GO:0070507	BP	regulation of microtubule cytoskeleton organization	0.26866	0.751935	0.742303	0.570796	2	Cluster-49084.166231/Cluster-49084.187930
GO:0032886	BP	regulation of microtubule-based process	0.26866	0.751935	0.742303	0.570796	2	Cluster-49084.166231/Cluster-49084.187930
GO:0009147	BP	pyrimidine nucleoside triphosphate metabolic process	0.245002	0.751935	0.742303	0.610831	1	Cluster-49084.179451
GO:1901292	BP	nucleoside phosphate catabolic process	0.26822	0.751935	0.742303	0.571509	1	Cluster-49084.66154
GO:0051028	BP	mRNA transport	0.262399	0.751935	0.742303	0.581038	3	Cluster-49084.152845/Cluster-49084.159268/Cluster-49084.129145
GO:1901070	BP	guanosine-containing compound biosynthetic process	0.260561	0.751935	0.742303	0.584091	1	Cluster-49084.179451
GO:0072351	BP	tricarboxylic acid biosynthetic process	0.260561	0.751935	0.742303	0.584091	1	Cluster-49084.66062
GO:0006002	BP	fructose 6-phosphate metabolic process	0.260561	0.751935	0.742303	0.584091	1	Cluster-49084.91893
GO:0072528	BP	pyrimidine-containing compound biosynthetic process	0.259036	0.751935	0.742303	0.58664	4	Cluster-49084.121174/Cluster-49084.116034/Cluster-49084.179451/Cluster-49084.245917
GO:0019882	BP	antigen processing and presentation	0.256701	0.751935	0.742303	0.590572	1	Cluster-49084.155050
GO:0007217	BP	tachykinin receptor signaling pathway	0.256701	0.751935	0.742303	0.590572	1	Cluster-49084.113885
GO:0006378	BP	mRNA polyadenylation	0.256701	0.751935	0.742303	0.590572	1	Cluster-49084.275292
GO:0032269	BP	negative regulation of cellular protein metabolic process	0.253336	0.751935	0.742303	0.596304	2	Cluster-49084.142546/Cluster-49084.149565
GO:0043044	BP	ATP-dependent chromatin remodeling	0.252822	0.751935	0.742303	0.597186	1	Cluster-49084.144779
GO:0006869	BP	lipid transport	0.252273	0.751935	0.742303	0.598129	4	Cluster-49084.147754/Cluster-49084.128616/Cluster-49084.186970/Cluster-49084.16713
GO:0046044	BP	TMP metabolic process	0.248922	0.751935	0.742303	0.603937	1	Cluster-49084.245917
GO:0006230	BP	TMP biosynthetic process	0.248922	0.751935	0.742303	0.603937	1	Cluster-49084.245917
GO:0099536	BP	synaptic signaling	0.262399	0.751935	0.742303	0.581038	3	Cluster-49084.162060/Cluster-31709.0/Cluster-49084.137426
GO:0051248	BP	negative regulation of protein metabolic process	0.253336	0.751935	0.742303	0.596304	2	Cluster-49084.142546/Cluster-49084.149565
GO:0030042	BP	actin filament depolymerization	0.287023	0.751935	0.742303	0.542084	1	Cluster-49084.102689
GO:0050821	BP	protein stabilization	0.289717	0.751935	0.742303	0.538026	2	Cluster-49084.127436/Cluster-49084.136375
GO:0046129	BP	purine ribonucleoside biosynthetic process	0.294408	0.751935	0.742303	0.53105	1	Cluster-49084.179451
GO:0042451	BP	purine nucleoside biosynthetic process	0.294408	0.751935	0.742303	0.53105	1	Cluster-49084.179451
GO:0034249	BP	negative regulation of cellular amide metabolic process	0.294408	0.751935	0.742303	0.53105	1	Cluster-49084.142546
GO:0017148	BP	negative regulation of translation	0.294408	0.751935	0.742303	0.53105	1	Cluster-49084.142546
GO:0018298	BP	protein-chromophore linkage	0.290725	0.751935	0.742303	0.536517	1	Cluster-49084.127436
GO:0000376	BP	RNA splicing, via transesterification reactions with guanosine as nucleophile	0.290725	0.751935	0.742303	0.536517	1	Cluster-49084.191068
GO:0000372	BP	Group I intron splicing	0.290725	0.751935	0.742303	0.536517	1	Cluster-49084.191068
GO:0031647	BP	regulation of protein stability	0.289717	0.751935	0.742303	0.538026	2	Cluster-49084.127436/Cluster-49084.136375
GO:1902904	BP	negative regulation of supramolecular fiber organization	0.287023	0.751935	0.742303	0.542084	1	Cluster-49084.102689
GO:1901880	BP	negative regulation of protein depolymerization	0.287023	0.751935	0.742303	0.542084	1	Cluster-49084.102689
GO:0051693	BP	actin filament capping	0.287023	0.751935	0.742303	0.542084	1	Cluster-49084.102689
GO:1901879	BP	regulation of protein depolymerization	0.287023	0.751935	0.742303	0.542084	1	Cluster-49084.102689
GO:0032272	BP	negative regulation of protein polymerization	0.287023	0.751935	0.742303	0.542084	1	Cluster-49084.102689
GO:0031333	BP	negative regulation of protein-containing complex assembly	0.287023	0.751935	0.742303	0.542084	1	Cluster-49084.102689
GO:0030837	BP	negative regulation of actin filament polymerization	0.287023	0.751935	0.742303	0.542084	1	Cluster-49084.102689
GO:0030835	BP	negative regulation of actin filament depolymerization	0.287023	0.751935	0.742303	0.542084	1	Cluster-49084.102689
GO:0030834	BP	regulation of actin filament depolymerization	0.287023	0.751935	0.742303	0.542084	1	Cluster-49084.102689
GO:0051493	BP	regulation of cytoskeleton organization	0.283355	0.751935	0.742303	0.547669	3	Cluster-49084.166231/Cluster-49084.102689/Cluster-49084.187930
GO:0008015	BP	blood circulation	0.283301	0.751935	0.742303	0.547752	1	Cluster-49084.162523
GO:0051261	BP	protein depolymerization	0.287023	0.751935	0.742303	0.542084	1	Cluster-49084.102689
GO:0031082	CC	BLOC complex	0.464053	0.755069	0.755069	0.333433	1	Cluster-49084.128616
GO:0031083	CC	BLOC-1 complex	0.464053	0.755069	0.755069	0.333433	1	Cluster-49084.128616
GO:0032271	BP	regulation of protein polymerization	0.304986	0.75588	0.746197	0.515719	2	Cluster-49084.102689/Cluster-49084.187930
GO:1902903	BP	regulation of supramolecular fiber organization	0.304986	0.75588	0.746197	0.515719	2	Cluster-49084.102689/Cluster-49084.187930
GO:0035335	BP	peptidyl-tyrosine dephosphorylation	0.305344	0.75588	0.746197	0.515211	1	Cluster-49084.186288
GO:0043254	BP	regulation of protein-containing complex assembly	0.304986	0.75588	0.746197	0.515719	2	Cluster-49084.102689/Cluster-49084.187930
GO:0009186	BP	deoxyribonucleoside diphosphate metabolic process	0.308951	0.75588	0.746197	0.51011	1	Cluster-49084.128448
GO:0080134	BP	regulation of response to stress	0.301717	0.75588	0.746197	0.5204	1	Cluster-49084.124517
GO:0034599	BP	cellular response to oxidative stress	0.301717	0.75588	0.746197	0.5204	1	Cluster-49084.165723
GO:0043242	BP	negative regulation of protein-containing complex disassembly	0.298072	0.75588	0.746197	0.525678	1	Cluster-49084.102689
GO:0016049	BP	cell growth	0.298072	0.75588	0.746197	0.525678	1	Cluster-49084.89185
GO:0051274	BP	beta-glucan biosynthetic process	0.308674	0.75588	0.746197	0.5105	3	Cluster-49084.242649/Cluster-49084.147754/Cluster-49084.144663
GO:0009262	BP	deoxyribonucleotide metabolic process	0.308951	0.75588	0.746197	0.51011	1	Cluster-49084.66154
GO:0062197	BP	cellular response to chemical stress	0.301717	0.75588	0.746197	0.5204	1	Cluster-49084.165723
GO:0006529	BP	asparagine biosynthetic process	0.308951	0.75588	0.746197	0.51011	1	Cluster-49084.133240
GO:0030599	MF	pectinesterase activity	0.714053	0.762327	0.717758	0.14627	1	Cluster-49084.175026
GO:0008483	MF	transaminase activity	0.718461	0.764824	0.720109	0.143597	1	Cluster-49084.186678
GO:0016655	MF	oxidoreductase activity, acting on NAD(P)H, quinone or similar compound as acceptor	0.720428	0.764824	0.720109	0.142409	2	Cluster-49084.123171/Cluster-49084.140845
GO:0016769	MF	transferase activity, transferring nitrogenous groups	0.722801	0.7652	0.720463	0.140981	1	Cluster-49084.186678
GO:0071383	BP	cellular response to steroid hormone stimulus	0.357534	0.767886	0.758049	0.446683	1	Cluster-49084.275292
GO:0000377	BP	RNA splicing, via transesterification reactions with bulged adenosine as nucleophile	0.348159	0.767886	0.758049	0.458222	3	Cluster-49084.38491/Cluster-49084.153901/Cluster-49084.170830
GO:0000398	BP	mRNA splicing, via spliceosome	0.348159	0.767886	0.758049	0.458222	3	Cluster-49084.38491/Cluster-49084.153901/Cluster-49084.170830
GO:0006099	BP	tricarboxylic acid cycle	0.349568	0.767886	0.758049	0.456469	3	Cluster-49084.135734/Cluster-49084.141533/Cluster-49084.147423
GO:0010951	BP	negative regulation of endopeptidase activity	0.350808	0.767886	0.758049	0.45493	1	Cluster-49084.149565
GO:0042819	BP	vitamin B6 biosynthetic process	0.350808	0.767886	0.758049	0.45493	1	Cluster-49084.135991
GO:0051494	BP	negative regulation of cytoskeleton organization	0.350808	0.767886	0.758049	0.45493	1	Cluster-49084.102689
GO:0070071	BP	proton-transporting two-sector ATPase complex assembly	0.350808	0.767886	0.758049	0.45493	1	Cluster-49084.95305
GO:0002790	BP	peptide secretion	0.352213	0.767886	0.758049	0.453194	2	Cluster-49084.149834/Cluster-49084.57123
GO:0009306	BP	protein secretion	0.352213	0.767886	0.758049	0.453194	2	Cluster-49084.149834/Cluster-49084.57123
GO:0051262	BP	protein tetramerization	0.347419	0.767886	0.758049	0.459146	1	Cluster-49084.226392
GO:0035592	BP	establishment of protein localization to extracellular region	0.352213	0.767886	0.758049	0.453194	2	Cluster-49084.149834/Cluster-49084.57123
GO:0071692	BP	protein localization to extracellular region	0.352213	0.767886	0.758049	0.453194	2	Cluster-49084.149834/Cluster-49084.57123
GO:0019751	BP	polyol metabolic process	0.354082	0.767886	0.758049	0.450897	2	Cluster-49084.82795/Cluster-49084.197172
GO:0015689	BP	molybdate ion transport	0.35418	0.767886	0.758049	0.450776	1	Cluster-49084.120436
GO:0033993	BP	response to lipid	0.357534	0.767886	0.758049	0.446683	1	Cluster-49084.275292
GO:0043401	BP	steroid hormone mediated signaling pathway	0.357534	0.767886	0.758049	0.446683	1	Cluster-49084.275292
GO:0048545	BP	response to steroid hormone	0.357534	0.767886	0.758049	0.446683	1	Cluster-49084.275292
GO:0071396	BP	cellular response to lipid	0.357534	0.767886	0.758049	0.446683	1	Cluster-49084.275292
GO:0009161	BP	ribonucleoside monophosphate metabolic process	0.346598	0.767886	0.758049	0.460174	2	Cluster-49084.100280/Cluster-49084.245917
GO:0009174	BP	pyrimidine ribonucleoside monophosphate biosynthetic process	0.344012	0.767886	0.758049	0.463426	1	Cluster-49084.245917
GO:0051236	BP	establishment of RNA localization	0.345342	0.767886	0.758049	0.46175	3	Cluster-49084.152845/Cluster-49084.159268/Cluster-49084.129145
GO:0006741	BP	NADP biosynthetic process	0.31611	0.767886	0.758049	0.500162	1	Cluster-49084.91893
GO:0009156	BP	ribonucleoside monophosphate biosynthetic process	0.346598	0.767886	0.758049	0.460174	2	Cluster-49084.100280/Cluster-49084.245917
GO:0046434	BP	organophosphate catabolic process	0.322779	0.767886	0.758049	0.491095	3	Cluster-49084.224596/Cluster-49084.66154/Cluster-49084.142546
GO:0030150	BP	protein import into mitochondrial matrix	0.323194	0.767886	0.758049	0.490536	1	Cluster-49084.181725
GO:0015977	BP	carbon fixation	0.323984	0.767886	0.758049	0.489477	2	Cluster-49084.135734/Cluster-49084.147423
GO:0007009	BP	plasma membrane organization	0.326709	0.767886	0.758049	0.485839	1	Cluster-49084.104144
GO:0019835	BP	cytolysis	0.329658	0.767886	0.758049	0.481936	2	Cluster-49084.141541/Cluster-49084.244531
GO:0072350	BP	tricarboxylic acid metabolic process	0.330206	0.767886	0.758049	0.481215	1	Cluster-49084.66062
GO:0070070	BP	proton-transporting V-type ATPase complex assembly	0.337145	0.767886	0.758049	0.472183	1	Cluster-49084.95305
GO:0070072	BP	vacuolar proton-transporting V-type ATPase complex assembly	0.337145	0.767886	0.758049	0.472183	1	Cluster-49084.95305
GO:0009755	BP	hormone-mediated signaling pathway	0.325877	0.767886	0.758049	0.486947	2	Cluster-49084.162871/Cluster-49084.275292
GO:0044650	BP	adhesion of symbiont to host cell	0.340587	0.767886	0.758049	0.467771	1	Cluster-49084.179799
GO:0044781	BP	bacterial-type flagellum organization	0.340587	0.767886	0.758049	0.467771	1	Cluster-49084.152973
GO:0001503	BP	ossification	0.344012	0.767886	0.758049	0.463426	1	Cluster-49084.113830
GO:0006188	BP	IMP biosynthetic process	0.344012	0.767886	0.758049	0.463426	1	Cluster-49084.100280
GO:0009173	BP	pyrimidine ribonucleoside monophosphate metabolic process	0.344012	0.767886	0.758049	0.463426	1	Cluster-49084.245917
GO:0050658	BP	RNA transport	0.345342	0.767886	0.758049	0.46175	3	Cluster-49084.152845/Cluster-49084.159268/Cluster-49084.129145
GO:0046040	BP	IMP metabolic process	0.344012	0.767886	0.758049	0.463426	1	Cluster-49084.100280
GO:0006403	BP	RNA localization	0.345342	0.767886	0.758049	0.46175	3	Cluster-49084.152845/Cluster-49084.159268/Cluster-49084.129145
GO:0019062	BP	virion attachment to host cell	0.340587	0.767886	0.758049	0.467771	1	Cluster-49084.179799
GO:0050657	BP	nucleic acid transport	0.345342	0.767886	0.758049	0.46175	3	Cluster-49084.152845/Cluster-49084.159268/Cluster-49084.129145
GO:0006011	BP	UDP-glucose metabolic process	0.359675	0.770295	0.760427	0.44409	2	Cluster-49084.242649/Cluster-49084.144663
GO:0072329	BP	monocarboxylic acid catabolic process	0.360871	0.770673	0.760801	0.442648	1	Cluster-49084.166409
GO:0000902	BP	cell morphogenesis	0.408211	0.775151	0.765221	0.389116	3	Cluster-49084.138327/Cluster-49084.160269/Cluster-49084.157559
GO:0009636	BP	response to toxic substance	0.40581	0.775151	0.765221	0.391677	1	Cluster-49084.208767
GO:0019520	BP	aldonic acid metabolic process	0.405514	0.775151	0.765221	0.391994	2	Cluster-49084.224596/Cluster-49084.108794
GO:0006075	BP	(1->3)-beta-D-glucan biosynthetic process	0.402707	0.775151	0.765221	0.39501	1	Cluster-49084.147754
GO:0045490	BP	pectin catabolic process	0.399589	0.775151	0.765221	0.398387	1	Cluster-49084.140908
GO:0071555	BP	cell wall organization	0.401298	0.775151	0.765221	0.396533	3	Cluster-49084.220880/Cluster-49084.175026/Cluster-49084.136254
GO:0046496	BP	nicotinamide nucleotide metabolic process	0.399589	0.775151	0.765221	0.398387	1	Cluster-49084.91893
GO:0019363	BP	pyridine nucleotide biosynthetic process	0.399589	0.775151	0.765221	0.398387	1	Cluster-49084.91893
GO:0010393	BP	galacturonan metabolic process	0.408896	0.775151	0.765221	0.388387	1	Cluster-49084.140908
GO:0006074	BP	(1->3)-beta-D-glucan metabolic process	0.402707	0.775151	0.765221	0.39501	1	Cluster-49084.147754
GO:0045488	BP	pectin metabolic process	0.408896	0.775151	0.765221	0.388387	1	Cluster-49084.140908
GO:0060245	BP	detection of cell density	0.415022	0.775151	0.765221	0.381929	1	Cluster-49084.142546
GO:0055076	BP	transition metal ion homeostasis	0.411967	0.775151	0.765221	0.385138	1	Cluster-49084.134561
GO:0009250	BP	glucan biosynthetic process	0.413723	0.775151	0.765221	0.38329	3	Cluster-49084.242649/Cluster-49084.147754/Cluster-49084.144663
GO:0016570	BP	histone modification	0.416285	0.775151	0.765221	0.38061	2	Cluster-49084.143413/Cluster-49084.157967
GO:0009124	BP	nucleoside monophosphate biosynthetic process	0.414496	0.775151	0.765221	0.382479	2	Cluster-49084.100280/Cluster-49084.245917
GO:0019068	BP	virion assembly	0.414496	0.775151	0.765221	0.382479	2	Cluster-49084.91519/Cluster-49084.175026
GO:0009372	BP	quorum sensing	0.415022	0.775151	0.765221	0.381929	1	Cluster-49084.142546
GO:0009595	BP	detection of biotic stimulus	0.415022	0.775151	0.765221	0.381929	1	Cluster-49084.142546
GO:0031047	BP	gene silencing by RNA	0.415022	0.775151	0.765221	0.381929	1	Cluster-49084.13373
GO:0031167	BP	rRNA methylation	0.415022	0.775151	0.765221	0.381929	1	Cluster-49084.108957
GO:0016569	BP	covalent chromatin modification	0.416285	0.775151	0.765221	0.38061	2	Cluster-49084.143413/Cluster-49084.157967
GO:0019359	BP	nicotinamide nucleotide biosynthetic process	0.396454	0.775151	0.765221	0.401808	1	Cluster-49084.91893
GO:0030031	BP	cell projection assembly	0.411967	0.775151	0.765221	0.385138	1	Cluster-49084.152973
GO:0009103	BP	lipopolysaccharide biosynthetic process	0.396454	0.775151	0.765221	0.401808	1	Cluster-49084.158838
GO:0030244	BP	cellulose biosynthetic process	0.40371	0.775151	0.765221	0.393931	2	Cluster-49084.242649/Cluster-49084.144663
GO:0046916	BP	cellular transition metal ion homeostasis	0.393302	0.775151	0.765221	0.405274	1	Cluster-49084.134561
GO:0008653	BP	lipopolysaccharide metabolic process	0.396454	0.775151	0.765221	0.401808	1	Cluster-49084.158838
GO:0032870	BP	cellular response to hormone stimulus	0.367104	0.775151	0.765221	0.435211	2	Cluster-49084.162871/Cluster-49084.275292
GO:0006528	BP	asparagine metabolic process	0.367493	0.775151	0.765221	0.434751	1	Cluster-49084.133240
GO:0051273	BP	beta-glucan metabolic process	0.369239	0.775151	0.765221	0.432693	3	Cluster-49084.242649/Cluster-49084.147754/Cluster-49084.144663
GO:0042816	BP	vitamin B6 metabolic process	0.370778	0.775151	0.765221	0.430886	1	Cluster-49084.135991
GO:0044406	BP	adhesion of symbiont to host	0.374046	0.775151	0.765221	0.427075	1	Cluster-49084.179799
GO:1901698	BP	response to nitrogen compound	0.374046	0.775151	0.765221	0.427075	1	Cluster-49084.224996
GO:0006873	BP	cellular ion homeostasis	0.380023	0.775151	0.765221	0.42019	2	Cluster-49084.115133/Cluster-49084.134561
GO:0006875	BP	cellular metal ion homeostasis	0.380023	0.775151	0.765221	0.42019	2	Cluster-49084.115133/Cluster-49084.134561
GO:0019521	BP	D-gluconate metabolic process	0.380023	0.775151	0.765221	0.42019	2	Cluster-49084.224596/Cluster-49084.108794
GO:0030003	BP	cellular cation homeostasis	0.380023	0.775151	0.765221	0.42019	2	Cluster-49084.115133/Cluster-49084.134561
GO:0006879	BP	cellular iron ion homeostasis	0.380532	0.775151	0.765221	0.419609	1	Cluster-49084.134561
GO:0018205	BP	peptidyl-lysine modification	0.367104	0.775151	0.765221	0.435211	2	Cluster-49084.143413/Cluster-49084.157967
GO:0044242	BP	cellular lipid catabolic process	0.381859	0.775151	0.765221	0.418097	2	Cluster-49084.166409/Cluster-49084.142546
GO:0051129	BP	negative regulation of cellular component organization	0.392829	0.775151	0.765221	0.405797	2	Cluster-49084.102689/Cluster-49084.152973
GO:0044355	BP	clearance of foreign intracellular DNA	0.392829	0.775151	0.765221	0.405797	2	Cluster-49084.128616/Cluster-49084.75584
GO:0009307	BP	DNA restriction-modification system	0.392829	0.775151	0.765221	0.405797	2	Cluster-49084.128616/Cluster-49084.75584
GO:0055082	BP	cellular chemical homeostasis	0.391007	0.775151	0.765221	0.407816	2	Cluster-49084.115133/Cluster-49084.134561
GO:0055072	BP	iron ion homeostasis	0.380532	0.775151	0.765221	0.419609	1	Cluster-49084.134561
GO:0006531	BP	aspartate metabolic process	0.389182	0.775151	0.765221	0.409847	2	Cluster-49084.133240/Cluster-49084.220717
GO:0055065	BP	metal ion homeostasis	0.391007	0.775151	0.765221	0.407816	2	Cluster-49084.115133/Cluster-49084.134561
GO:0030436	BP	asexual sporulation	0.38695	0.775151	0.765221	0.412345	1	Cluster-49084.12484
GO:0099046	BP	clearance of foreign intracellular nucleic acids	0.392829	0.775151	0.765221	0.405797	2	Cluster-49084.128616/Cluster-49084.75584
GO:0030258	BP	lipid modification	0.387407	0.775151	0.765221	0.411832	3	Cluster-49084.166409/Cluster-49084.110430/Cluster-49084.58612
GO:0010639	BP	negative regulation of organelle organization	0.387355	0.775151	0.765221	0.411891	2	Cluster-49084.102689/Cluster-49084.152973
GO:0006304	BP	DNA modification	0.417847	0.776148	0.766206	0.378983	3	Cluster-49084.128616/Cluster-49084.162768/Cluster-49084.75584
GO:0051537	MF	2 iron, 2 sulfur cluster binding	0.736791	0.777838	0.732362	0.132656	1	Cluster-49084.158714
GO:0035383	BP	thioester metabolic process	0.430059	0.778884	0.768907	0.366472	1	Cluster-49084.166409
GO:0071407	BP	cellular response to organic cyclic compound	0.433019	0.778884	0.768907	0.363493	1	Cluster-49084.275292
GO:0071495	BP	cellular response to endogenous stimulus	0.434013	0.778884	0.768907	0.362497	2	Cluster-49084.162871/Cluster-49084.275292
GO:0000041	BP	transition metal ion transport	0.435602	0.778884	0.768907	0.36091	3	Cluster-49084.161419/Cluster-49084.11946/Cluster-49084.266067
GO:0000090	BP	mitotic anaphase	0.438895	0.778884	0.768907	0.357639	1	Cluster-49084.166231
GO:0043161	BP	proteasome-mediated ubiquitin-dependent protein catabolic process	0.438895	0.778884	0.768907	0.357639	1	Cluster-49084.177515
GO:0045861	BP	negative regulation of proteolysis	0.438895	0.778884	0.768907	0.357639	1	Cluster-49084.149565
GO:1901068	BP	guanosine-containing compound metabolic process	0.438895	0.778884	0.768907	0.357639	1	Cluster-49084.179451
GO:0051322	BP	anaphase	0.438895	0.778884	0.768907	0.357639	1	Cluster-49084.166231
GO:0010466	BP	negative regulation of peptidase activity	0.438895	0.778884	0.768907	0.357639	1	Cluster-49084.149565
GO:0019836	BP	hemolysis by symbiont of host erythrocytes	0.438895	0.778884	0.768907	0.357639	1	Cluster-49084.141541
GO:0001897	BP	cytolysis by symbiont of host cells	0.438895	0.778884	0.768907	0.357639	1	Cluster-49084.141541
GO:0006637	BP	acyl-CoA metabolic process	0.430059	0.778884	0.768907	0.366472	1	Cluster-49084.166409
GO:0065002	BP	intracellular protein transmembrane transport	0.427082	0.778884	0.768907	0.369488	1	Cluster-49084.181725
GO:0044743	BP	protein transmembrane import into intracellular organelle	0.427082	0.778884	0.768907	0.369488	1	Cluster-49084.181725
GO:0001101	BP	response to acid chemical	0.424091	0.778884	0.768907	0.372541	1	Cluster-49084.224996
GO:0006012	BP	galactose metabolic process	0.42333	0.778884	0.768907	0.373321	3	Cluster-49084.141953/Cluster-49084.91893/Cluster-49084.142872
GO:0009767	BP	photosynthetic electron transport chain	0.421633	0.778884	0.768907	0.375065	2	Cluster-49084.127436/Cluster-49084.136375
GO:0009123	BP	nucleoside monophosphate metabolic process	0.428725	0.778884	0.768907	0.367821	2	Cluster-49084.100280/Cluster-49084.245917
GO:0006470	BP	protein dephosphorylation	0.473114	0.782656	0.77263	0.325035	3	Cluster-49084.186288/Cluster-49084.155899/Cluster-49084.181138
GO:0009130	BP	pyrimidine nucleoside monophosphate biosynthetic process	0.458985	0.782656	0.77263	0.338202	1	Cluster-49084.245917
GO:0006522	BP	alanine metabolic process	0.461762	0.782656	0.77263	0.335582	2	Cluster-49084.133240/Cluster-49084.220717
GO:0009078	BP	pyruvate family amino acid metabolic process	0.461762	0.782656	0.77263	0.335582	2	Cluster-49084.133240/Cluster-49084.220717
GO:0014070	BP	response to organic cyclic compound	0.461796	0.782656	0.77263	0.33555	1	Cluster-49084.275292
GO:1901615	BP	organic hydroxy compound metabolic process	0.463838	0.782656	0.77263	0.333634	3	Cluster-49084.82795/Cluster-49084.135991/Cluster-49084.197172
GO:0042278	BP	purine nucleoside metabolic process	0.464592	0.782656	0.77263	0.332928	1	Cluster-49084.179451
GO:0046128	BP	purine ribonucleoside metabolic process	0.464592	0.782656	0.77263	0.332928	1	Cluster-49084.179451
GO:0098763	BP	mitotic cell cycle phase	0.472894	0.782656	0.77263	0.325236	1	Cluster-49084.166231
GO:0006305	BP	DNA alkylation	0.470141	0.782656	0.77263	0.327772	1	Cluster-49084.162768
GO:0000087	BP	mitotic M phase	0.472894	0.782656	0.77263	0.325236	1	Cluster-49084.166231
GO:0008210	BP	estrogen metabolic process	0.471793	0.782656	0.77263	0.326249	3	Cluster-49084.83545/Cluster-49084.134377/Cluster-49084.274212
GO:0008209	BP	androgen metabolic process	0.471793	0.782656	0.77263	0.326249	3	Cluster-49084.83545/Cluster-49084.134377/Cluster-49084.274212
GO:0008207	BP	C21-steroid hormone metabolic process	0.471793	0.782656	0.77263	0.326249	3	Cluster-49084.83545/Cluster-49084.134377/Cluster-49084.274212
GO:0044728	BP	DNA methylation or demethylation	0.470141	0.782656	0.77263	0.327772	1	Cluster-49084.162768
GO:0009129	BP	pyrimidine nucleoside monophosphate metabolic process	0.458985	0.782656	0.77263	0.338202	1	Cluster-49084.245917
GO:0006306	BP	DNA methylation	0.470141	0.782656	0.77263	0.327772	1	Cluster-49084.162768
GO:0003008	BP	system process	0.466876	0.782656	0.77263	0.330799	2	Cluster-49084.174596/Cluster-49084.162523
GO:0052548	BP	regulation of endopeptidase activity	0.456159	0.782656	0.77263	0.340883	1	Cluster-49084.149565
GO:0031124	BP	mRNA 3'-end processing	0.453319	0.782656	0.77263	0.343596	1	Cluster-49084.275292
GO:0001907	BP	killing by symbiont of host cells	0.456159	0.782656	0.77263	0.340883	1	Cluster-49084.141541
GO:0032196	BP	transposition	0.451809	0.782656	0.77263	0.345045	3	Cluster-49084.162060/Cluster-49084.79495/Cluster-49084.52143
GO:0006313	BP	transposition, DNA-mediated	0.451809	0.782656	0.77263	0.345045	3	Cluster-49084.162060/Cluster-49084.79495/Cluster-49084.52143
GO:0015698	BP	inorganic anion transport	0.450466	0.782656	0.77263	0.346338	3	Cluster-49084.134687/Cluster-49084.120436/Cluster-49084.224996
GO:0048232	BP	male gamete generation	0.450464	0.782656	0.77263	0.34634	1	Cluster-49084.166829
GO:0042455	BP	ribonucleoside biosynthetic process	0.450464	0.782656	0.77263	0.34634	1	Cluster-49084.179451
GO:0009163	BP	nucleoside biosynthetic process	0.450464	0.782656	0.77263	0.34634	1	Cluster-49084.179451
GO:0007283	BP	spermatogenesis	0.450464	0.782656	0.77263	0.34634	1	Cluster-49084.166829
GO:0016458	BP	gene silencing	0.44471	0.782656	0.77263	0.351923	1	Cluster-49084.13373
GO:0045229	BP	external encapsulating structure organization	0.443729	0.782656	0.77263	0.352883	3	Cluster-49084.220880/Cluster-49084.175026/Cluster-49084.136254
GO:0046168	BP	glycerol-3-phosphate catabolic process	0.456159	0.782656	0.77263	0.340883	1	Cluster-49084.224596
GO:0071310	BP	cellular response to organic substance	0.478695	0.78332	0.773285	0.319941	2	Cluster-49084.162871/Cluster-49084.275292
GO:0071365	BP	cellular response to auxin stimulus	0.478357	0.78332	0.773285	0.320248	1	Cluster-49084.162871
GO:0009734	BP	auxin-activated signaling pathway	0.478357	0.78332	0.773285	0.320248	1	Cluster-49084.162871
GO:0018874	BP	benzoate metabolic process	0.477017	0.78332	0.773285	0.321466	2	Cluster-49084.111398/Cluster-49084.146022
GO:0030243	BP	cellulose metabolic process	0.478695	0.78332	0.773285	0.319941	2	Cluster-49084.242649/Cluster-49084.144663
GO:0006821	BP	chloride transport	0.481067	0.7855	0.775438	0.317794	1	Cluster-49084.134687
GO:0052331	BP	hemolysis in other organism involved in symbiotic interaction	0.483763	0.786506	0.776431	0.315367	1	Cluster-49084.141541
GO:0051801	BP	cytolysis in other organism involved in symbiotic interaction	0.483763	0.786506	0.776431	0.315367	1	Cluster-49084.141541
GO:0030168	BP	platelet activation	0.485377	0.787436	0.777349	0.313921	2	Cluster-49084.102876/Cluster-49084.189793
GO:1990542	BP	mitochondrial transmembrane transport	0.486446	0.787479	0.777392	0.312966	1	Cluster-49084.181725
GO:0016151	MF	nickel cation binding	0.748778	0.788297	0.74221	0.125647	1	Cluster-49084.140845
GO:0005882	CC	intermediate filament	0.51109	0.789163	0.789163	0.291503	2	Cluster-49084.113830/Cluster-49084.120279
GO:0120025	CC	plasma membrane bounded cell projection	0.505249	0.789163	0.789163	0.296495	3	Cluster-49084.157851/Cluster-49084.93683/Cluster-49084.87127
GO:0043235	CC	receptor complex	0.513778	0.789163	0.789163	0.289224	1	Cluster-49084.169738
GO:0019033	CC	viral tegument	0.513778	0.789163	0.789163	0.289224	1	Cluster-49084.160269
GO:0045111	CC	intermediate filament cytoskeleton	0.51109	0.789163	0.789163	0.291503	2	Cluster-49084.113830/Cluster-49084.120279
GO:0005929	CC	cilium	0.495339	0.789163	0.789163	0.305098	3	Cluster-49084.157851/Cluster-49084.93683/Cluster-49084.87127
GO:0098802	CC	plasma membrane signaling receptor complex	0.513778	0.789163	0.789163	0.289224	1	Cluster-49084.169738
GO:0019083	BP	viral transcription	0.527518	0.792683	0.782529	0.277763	1	Cluster-49084.135383
GO:0052547	BP	regulation of peptidase activity	0.529973	0.792683	0.782529	0.275746	1	Cluster-49084.149565
GO:0006275	BP	regulation of DNA replication	0.532416	0.792683	0.782529	0.273749	1	Cluster-49084.131111
GO:0000096	BP	sulfur amino acid metabolic process	0.536856	0.792683	0.782529	0.270142	2	Cluster-49084.140819/Cluster-49084.144539
GO:0010638	BP	positive regulation of organelle organization	0.537263	0.792683	0.782529	0.269813	1	Cluster-49084.187930
GO:0042710	BP	biofilm formation	0.537263	0.792683	0.782529	0.269813	1	Cluster-49084.142546
GO:0098743	BP	cell aggregation	0.537263	0.792683	0.782529	0.269813	1	Cluster-49084.142546
GO:0015693	BP	magnesium ion transport	0.549163	0.792683	0.782529	0.260299	1	Cluster-49084.265109
GO:0030162	BP	regulation of proteolysis	0.539668	0.792683	0.782529	0.267873	1	Cluster-49084.149565
GO:0071806	BP	protein transmembrane transport	0.539668	0.792683	0.782529	0.267873	1	Cluster-49084.181725
GO:0045444	BP	fat cell differentiation	0.54444	0.792683	0.782529	0.26405	1	Cluster-49084.152588
GO:0001906	BP	cell killing	0.549163	0.792683	0.782529	0.260299	1	Cluster-49084.141541
GO:0098630	BP	aggregation of unicellular organisms	0.537263	0.792683	0.782529	0.269813	1	Cluster-49084.142546
GO:1902905	BP	positive regulation of supramolecular fiber organization	0.522569	0.792683	0.782529	0.281856	1	Cluster-49084.187930
GO:0051715	BP	cytolysis in other organism	0.497036	0.792683	0.782529	0.303612	1	Cluster-49084.141541
GO:0051495	BP	positive regulation of cytoskeleton organization	0.522569	0.792683	0.782529	0.281856	1	Cluster-49084.187930
GO:0044089	BP	positive regulation of cellular component biogenesis	0.522569	0.792683	0.782529	0.281856	1	Cluster-49084.187930
GO:0032273	BP	positive regulation of protein polymerization	0.522569	0.792683	0.782529	0.281856	1	Cluster-49084.187930
GO:0031640	BP	killing of cells of other organism	0.522569	0.792683	0.782529	0.281856	1	Cluster-49084.141541
GO:0031334	BP	positive regulation of protein-containing complex assembly	0.522569	0.792683	0.782529	0.281856	1	Cluster-49084.187930
GO:0030030	BP	cell projection organization	0.519564	0.792683	0.782529	0.284361	2	Cluster-49084.160269/Cluster-49084.152973
GO:0000746	BP	conjugation	0.517568	0.792683	0.782529	0.286033	1	Cluster-49084.99179
GO:0009116	BP	nucleoside metabolic process	0.516374	0.792683	0.782529	0.287036	2	Cluster-49084.121174/Cluster-49084.179451
GO:0006563	BP	L-serine metabolic process	0.51317	0.792683	0.782529	0.289739	2	Cluster-49084.140819/Cluster-49084.144539
GO:0019856	BP	pyrimidine nucleobase biosynthetic process	0.504836	0.792683	0.782529	0.29685	1	Cluster-49084.121174
GO:0010498	BP	proteasomal protein catabolic process	0.50225	0.792683	0.782529	0.29908	1	Cluster-49084.177515
GO:0009225	BP	nucleotide-sugar metabolic process	0.501845	0.792683	0.782529	0.29943	2	Cluster-49084.242649/Cluster-49084.144663
GO:0051883	BP	killing of cells in other organism involved in symbiotic interaction	0.49965	0.792683	0.782529	0.301334	1	Cluster-49084.141541
GO:0044179	BP	hemolysis in other organism	0.494409	0.792683	0.782529	0.305913	1	Cluster-49084.141541
GO:0051606	BP	detection of stimulus	0.522569	0.792683	0.782529	0.281856	1	Cluster-49084.142546
GO:0007596	BP	blood coagulation	0.550683	0.792683	0.782529	0.259098	2	Cluster-49084.102876/Cluster-49084.189793
GO:0072348	BP	sulfur compound transport	0.553837	0.792683	0.782529	0.256618	1	Cluster-49084.139740
GO:0010256	BP	endomembrane system organization	0.552201	0.792683	0.782529	0.257903	2	Cluster-49084.74397/Cluster-49084.104144
GO:0044000	BP	movement in host	0.580882	0.792683	0.782529	0.235912	1	Cluster-49084.132430
GO:0032956	BP	regulation of actin cytoskeleton organization	0.574278	0.792683	0.782529	0.240878	1	Cluster-49084.102689
GO:0032970	BP	regulation of actin filament-based process	0.574278	0.792683	0.782529	0.240878	1	Cluster-49084.102689
GO:0098586	BP	cellular response to virus	0.574278	0.792683	0.782529	0.240878	1	Cluster-49084.116130
GO:0110053	BP	regulation of actin filament organization	0.574278	0.792683	0.782529	0.240878	1	Cluster-49084.102689
GO:0007409	BP	axonogenesis	0.576491	0.792683	0.782529	0.239208	1	Cluster-49084.160269
GO:0007411	BP	axon guidance	0.576491	0.792683	0.782529	0.239208	1	Cluster-49084.160269
GO:0032535	BP	regulation of cellular component size	0.576491	0.792683	0.782529	0.239208	1	Cluster-49084.102689
GO:0032989	BP	cellular component morphogenesis	0.576491	0.792683	0.782529	0.239208	1	Cluster-49084.160269
GO:0032990	BP	cell part morphogenesis	0.576491	0.792683	0.782529	0.239208	1	Cluster-49084.160269
GO:0043934	BP	sporulation	0.576491	0.792683	0.782529	0.239208	1	Cluster-49084.12484
GO:0030832	BP	regulation of actin filament length	0.574278	0.792683	0.782529	0.240878	1	Cluster-49084.102689
GO:0048667	BP	cell morphogenesis involved in neuron differentiation	0.576491	0.792683	0.782529	0.239208	1	Cluster-49084.160269
GO:0048858	BP	cell projection morphogenesis	0.576491	0.792683	0.782529	0.239208	1	Cluster-49084.160269
GO:0061564	BP	axon development	0.576491	0.792683	0.782529	0.239208	1	Cluster-49084.160269
GO:0097485	BP	neuron projection guidance	0.576491	0.792683	0.782529	0.239208	1	Cluster-49084.160269
GO:0120039	BP	plasma membrane bounded cell projection morphogenesis	0.576491	0.792683	0.782529	0.239208	1	Cluster-49084.160269
GO:0000154	BP	rRNA modification	0.578692	0.792683	0.782529	0.237553	1	Cluster-49084.108957
GO:0009432	BP	SOS response	0.580882	0.792683	0.782529	0.235912	1	Cluster-49084.135383
GO:0006353	BP	DNA-templated transcription, termination	0.551506	0.792683	0.782529	0.25845	1	Cluster-49084.83545
GO:1902586	BP	multi-organism intercellular transport	0.580882	0.792683	0.782529	0.235912	1	Cluster-49084.132430
GO:0046740	BP	transport of virus in host, cell to cell	0.580882	0.792683	0.782529	0.235912	1	Cluster-49084.132430
GO:0046739	BP	transport of virus in multicellular host	0.580882	0.792683	0.782529	0.235912	1	Cluster-49084.132430
GO:0046156	BP	siroheme metabolic process	0.580882	0.792683	0.782529	0.235912	1	Cluster-49084.146022
GO:0048812	BP	neuron projection morphogenesis	0.576491	0.792683	0.782529	0.239208	1	Cluster-49084.160269
GO:0030041	BP	actin filament polymerization	0.574278	0.792683	0.782529	0.240878	1	Cluster-49084.102689
GO:0030833	BP	regulation of actin filament polymerization	0.574278	0.792683	0.782529	0.240878	1	Cluster-49084.102689
GO:0008064	BP	regulation of actin polymerization or depolymerization	0.574278	0.792683	0.782529	0.240878	1	Cluster-49084.102689
GO:0009126	BP	purine nucleoside monophosphate metabolic process	0.553837	0.792683	0.782529	0.256618	1	Cluster-49084.100280
GO:0009127	BP	purine nucleoside monophosphate biosynthetic process	0.553837	0.792683	0.782529	0.256618	1	Cluster-49084.100280
GO:0009167	BP	purine ribonucleoside monophosphate metabolic process	0.553837	0.792683	0.782529	0.256618	1	Cluster-49084.100280
[truncated: 311 more rows]

## Sheet: C09RvsT09R
ID	ONTOLOGY	Description	pvalue	p.adjust	qvalue	-log10[Pvalue]	Count	geneID
[truncated: 1,350 more rows]

[truncated: 8 more sheets: C03LvsC09L, T03LvsT09L, C03RvsC09R, T03RvsT09R, C03LvsC03R, C09LvsC09R, T03LvsT03R, T09LvsT09R]
