# Supplementary material for: Transcriptional profiling of two contrasting genotypes uncovers molecular mechanisms underlying salt tolerance in alfalfa
Source: Sci Rep. 2021 Mar 4;11:5210. doi: 10.1038/s41598-021-84461-w (PMC7933430; doi:10.1038/s41598-021-84461-w)
Supplement: Supplementary file 6 — Supplementary Table S6. [file 41598_2021_84461_MOESM6_ESM.xlsx]

## Sheet: C03LvsT03L
Supplementary Table S6. Summary for KEGG pathway enrichment analysis of DEGs
ID	Description	pvalue	p.adjust	qvalue	-log10[Pvalue]	Count	geneID
mtr00330	Arginine and proline metabolism	0.0245352	0.559584	0.559584	1.61021	3	Cluster-49084.147484/Cluster-49084.169500/Cluster-49084.110172
mtr00620	Pyruvate metabolism	0.0387033	0.559584	0.559584	1.41225	3	Cluster-49084.138858/Cluster-49084.160845/Cluster-49084.112198
mtr00410	beta-Alanine metabolism	0.0602327	0.559584	0.559584	1.22017	2	Cluster-49084.160956/Cluster-49084.169500
mtr00350	Tyrosine metabolism	0.0737695	0.559584	0.559584	1.13212	2	Cluster-49084.147484/Cluster-49084.148395
mtr00270	Cysteine and methionine metabolism	0.0784088	0.559584	0.559584	1.10564	3	Cluster-49084.129575/Cluster-49084.147484/Cluster-49084.190547
mtr01210	2-Oxocarboxylic acid metabolism	0.0857232	0.559584	0.559584	1.0669	2	Cluster-49084.147484/Cluster-49084.190547
mtr00071	Fatty acid degradation	0.088181	0.559584	0.559584	1.05463	2	Cluster-49084.160956/Cluster-49084.148395
mtr00261	Monobactam biosynthesis	0.108524	0.559584	0.559584	0.964473	1	Cluster-49084.190547
mtr00562	Inositol phosphate metabolism	0.108566	0.559584	0.559584	0.964308	2	Cluster-49084.148969/Cluster-49084.148284
mtr00592	alpha-Linolenic acid metabolism	0.111197	0.559584	0.559584	0.953907	2	Cluster-49084.174439/Cluster-49084.160956
mtr04070	Phosphatidylinositol signaling system	0.130067	0.559584	0.559584	0.885833	2	Cluster-49084.148969/Cluster-49084.148284
mtr00300	Lysine biosynthesis	0.130231	0.559584	0.559584	0.885284	1	Cluster-49084.190547
mtr00511	Other glycan degradation	0.130231	0.559584	0.559584	0.885284	1	Cluster-49084.162472
mtr04075	Plant hormone signal transduction	0.155063	0.559584	0.559584	0.809493	5	Cluster-49084.158396/Cluster-49084.112005/Cluster-49084.132329/Cluster-49084.131789/Cluster-49084.178691
mtr04145	Phagosome	0.158185	0.559584	0.559584	0.800835	2	Cluster-49084.109247/Cluster-49084.133403
mtr03040	Spliceosome	0.162762	0.559584	0.559584	0.788447	4	Cluster-49084.163644/Cluster-49084.260184/Cluster-49084.115979/Cluster-49084.168016
mtr01200	Carbon metabolism	0.182048	0.559584	0.559584	0.739813	4	Cluster-49084.138858/Cluster-49084.160956/Cluster-49084.158160/Cluster-49084.148395
mtr01040	Biosynthesis of unsaturated fatty acids	0.185616	0.559584	0.559584	0.731384	1	Cluster-49084.160956
mtr00950	Isoquinoline alkaloid biosynthesis	0.198913	0.559584	0.559584	0.701337	1	Cluster-49084.147484
mtr00340	Histidine metabolism	0.231231	0.559584	0.559584	0.635953	1	Cluster-49084.142805
mtr00960	Tropane, piperidine and pyridine alkaloid biosynthesis	0.231231	0.559584	0.559584	0.635953	1	Cluster-49084.147484
mtr04141	Protein processing in endoplasmic reticulum	0.236874	0.559584	0.559584	0.625482	4	Cluster-49084.260184/Cluster-49084.133512/Cluster-49084.154899/Cluster-49084.37236
mtr00513	Various types of N-glycan biosynthesis	0.23754	0.559584	0.559584	0.624263	1	Cluster-49084.154899
mtr00904	Diterpenoid biosynthesis	0.23754	0.559584	0.559584	0.624263	1	Cluster-49084.179154
mtr00600	Sphingolipid metabolism	0.250006	0.559584	0.559584	0.60205	1	Cluster-49084.162472
mtr00220	Arginine biosynthesis	0.256163	0.559584	0.559584	0.591483	1	Cluster-49084.147484
mtr00920	Sulfur metabolism	0.256163	0.559584	0.559584	0.591483	1	Cluster-49084.127225
mtr00640	Propanoate metabolism	0.26833	0.559584	0.559584	0.571331	1	Cluster-49084.160956
mtr03430	Mismatch repair	0.26833	0.559584	0.559584	0.571331	1	Cluster-49084.161790
mtr00062	Fatty acid elongation	0.27434	0.559584	0.559584	0.561711	1	Cluster-49084.138396
mtr00400	Phenylalanine, tyrosine and tryptophan biosynthesis	0.2979	0.559584	0.559584	0.525929	1	Cluster-49084.147484
mtr04144	Endocytosis	0.307405	0.559584	0.559584	0.512289	3	Cluster-49084.260184/Cluster-49084.148969/Cluster-49084.107749
mtr00908	Zeatin biosynthesis	0.315077	0.559584	0.559584	0.501583	1	Cluster-49084.119747
mtr01230	Biosynthesis of amino acids	0.316449	0.559584	0.559584	0.499696	3	Cluster-49084.147484/Cluster-49084.190547/Cluster-49084.142805
mtr03030	DNA replication	0.326299	0.559584	0.559584	0.486385	1	Cluster-49084.161790
mtr00360	Phenylalanine metabolism	0.33734	0.559584	0.559584	0.471932	1	Cluster-49084.147484
mtr00860	Porphyrin and chlorophyll metabolism	0.33734	0.559584	0.559584	0.471932	1	Cluster-49084.154425
mtr00510	N-Glycan biosynthesis	0.342794	0.559584	0.559584	0.464967	1	Cluster-49084.154899
mtr00770	Pantothenate and CoA biosynthesis	0.35357	0.559584	0.559584	0.451524	1	Cluster-49084.169500
mtr03022	Basal transcription factors	0.358893	0.559584	0.559584	0.445034	1	Cluster-49084.176218
mtr00250	Alanine, aspartate and glutamate metabolism	0.364174	0.559584	0.559584	0.438692	1	Cluster-49084.147484
mtr03420	Nucleotide excision repair	0.394971	0.592456	0.592456	0.403435	1	Cluster-49084.161790
mtr03050	Proteasome	0.409816	0.600428	0.600428	0.387411	1	Cluster-49084.127275
mtr00970	Aminoacyl-tRNA biosynthesis	0.443081	0.61417	0.61417	0.353517	1	Cluster-49084.134837
mtr04016	MAPK signaling pathway - plant	0.459923	0.61417	0.61417	0.337315	2	Cluster-49084.158396/Cluster-49084.156809
mtr00260	Glycine, serine and threonine metabolism	0.46571	0.61417	0.61417	0.331885	1	Cluster-49084.190547
mtr00051	Fructose and mannose metabolism	0.474507	0.61417	0.61417	0.323758	1	Cluster-49084.145640
mtr00630	Glyoxylate and dicarboxylate metabolism	0.474507	0.61417	0.61417	0.323758	1	Cluster-49084.158160
mtr00710	Carbon fixation in photosynthetic organisms	0.478852	0.61417	0.61417	0.319799	1	Cluster-49084.138858
mtr01212	Fatty acid metabolism	0.487436	0.61417	0.61417	0.312082	1	Cluster-49084.160956
mtr04146	Peroxisome	0.524384	0.64358	0.64358	0.280351	1	Cluster-49084.160956
mtr03013	RNA transport	0.531209	0.64358	0.64358	0.274735	2	Cluster-49084.136019/Cluster-49084.142510
mtr04120	Ubiquitin mediated proteolysis	0.54372	0.646308	0.646308	0.264625	2	Cluster-49084.133512/Cluster-49084.181103
mtr03008	Ribosome biogenesis in eukaryotes	0.573186	0.668716	0.668716	0.241705	1	Cluster-49084.142510
mtr03018	RNA degradation	0.604061	0.691924	0.691924	0.21892	1	Cluster-49084.74514
mtr03015	mRNA surveillance pathway	0.641844	0.722075	0.722075	0.19257	1	Cluster-49084.114560
mtr00010	Glycolysis / Gluconeogenesis	0.681474	0.740467	0.740467	0.166551	1	Cluster-49084.148395
mtr04626	Plant-pathogen interaction	0.6817	0.740467	0.740467	0.166407	2	Cluster-49084.138396/Cluster-49084.156809
mtr00520	Amino sugar and nucleotide sugar metabolism	0.748272	0.799002	0.799002	0.125941	1	Cluster-49084.145640
mtr00040	Pentose and glucuronate interconversions	0.766668	0.803692	0.803692	0.115393	1	Cluster-49084.222085
mtr00500	Starch and sucrose metabolism	0.781909	0.803692	0.803692	0.106844	1	Cluster-49084.116101
mtr00190	Oxidative phosphorylation	0.790935	0.803692	0.803692	0.101859	1	Cluster-49084.109247
mtr03010	Ribosome	0.970478	0.970478	0.970478	0.0130145	1	Cluster-49084.139084

## Sheet: C09LvsT09L
ID	Description	pvalue	p.adjust	qvalue	-log10[Pvalue]	Count	geneID
mtr00591	Linoleic acid metabolism	2.79949e-05	0.00299546	0.00285843	4.55292	9	Cluster-49084.140049/Cluster-49084.63392/Cluster-49084.189872/Cluster-49084.154211/Cluster-49084.146250/Cluster-49084.145306/Cluster-49084.134668/Cluster-49084.154878/Cluster-49084.133318
mtr00061	Fatty acid biosynthesis	0.00108205	0.0578895	0.0552413	2.96575	9	Cluster-49084.227395/Cluster-49084.195385/Cluster-49084.130281/Cluster-49084.225922/Cluster-49084.39597/Cluster-49084.230960/Cluster-49084.169057/Cluster-49084.40762/Cluster-49084.131006
mtr01212	Fatty acid metabolism	0.00507621	0.158387	0.151141	2.29446	10	Cluster-49084.93584/Cluster-49084.227395/Cluster-49084.195385/Cluster-49084.130281/Cluster-49084.225922/Cluster-49084.39597/Cluster-49084.230960/Cluster-49084.169057/Cluster-49084.40762/Cluster-49084.131006
mtr01040	Biosynthesis of unsaturated fatty acids	0.00592101	0.158387	0.151141	2.2276	5	Cluster-49084.93584/Cluster-49084.227395/Cluster-49084.39597/Cluster-49084.230960/Cluster-49084.40762
mtr00740	Riboflavin metabolism	0.00932653	0.199588	0.190458	2.03028	4	Cluster-49084.131962/Cluster-49084.188079/Cluster-49084.128809/Cluster-49084.120991
mtr03040	Spliceosome	0.0133773	0.236219	0.225413	1.87363	21	Cluster-49084.144766/Cluster-49084.98798/Cluster-49084.81169/Cluster-49084.154735/Cluster-49084.79960/Cluster-49084.260183/Cluster-49084.182367/Cluster-49084.179501/Cluster-49084.191669/Cluster-49084.153708/Cluster-49084.84919/Cluster-49084.130761/Cluster-49084.115979/Cluster-49084.141978/Cluster-49084.123386/Cluster-49084.165656/Cluster-49084.155090/Cluster-49084.140094/Cluster-49084.122937/Clus…
mtr03440	Homologous recombination	0.0154536	0.236219	0.225413	1.81097	8	Cluster-49084.61717/Cluster-49084.78504/Cluster-49084.200672/Cluster-49084.42376/Cluster-49084.118780/Cluster-49084.129272/Cluster-49084.132561/Cluster-49084.28111
mtr00650	Butanoate metabolism	0.0296442	0.396492	0.378354	1.52806	4	Cluster-49084.192622/Cluster-49084.150385/Cluster-49084.47349/Cluster-49084.108927
mtr00966	Glucosinolate biosynthesis	0.0385259	0.45803	0.437077	1.41425	3	Cluster-49084.224580/Cluster-49084.207309/Cluster-49084.144711
mtr00250	Alanine, aspartate and glutamate metabolism	0.0468397	0.501185	0.478258	1.32939	6	Cluster-49084.134062/Cluster-49084.122588/Cluster-49084.192622/Cluster-49084.204823/Cluster-49084.126877/Cluster-49084.108927
mtr00073	Cutin, suberine and wax biosynthesis	0.0579806	0.563993	0.538193	1.23672	5	Cluster-120269.0/Cluster-49084.174958/Cluster-49084.152010/Cluster-49084.117632/Cluster-49084.103133
mtr00410	beta-Alanine metabolism	0.0841732	0.702616	0.670475	1.07483	5	Cluster-49084.93584/Cluster-49084.205441/Cluster-49084.109307/Cluster-49084.192622/Cluster-49084.96863
mtr00860	Porphyrin and chlorophyll metabolism	0.0900518	0.702616	0.670475	1.04551	5	Cluster-49084.192732/Cluster-49084.142926/Cluster-49084.49032/Cluster-49084.133269/Cluster-49084.49709
mtr00500	Starch and sucrose metabolism	0.100435	0.702616	0.670475	0.998113	13	Cluster-49084.226231/Cluster-49084.174210/Cluster-49084.153526/Cluster-49084.151989/Cluster-49084.127963/Cluster-49084.176361/Cluster-49084.174359/Cluster-49084.136361/Cluster-49084.113962/Cluster-49084.140576/Cluster-49084.180178/Cluster-49084.154946/Cluster-49084.105878
mtr00640	Propanoate metabolism	0.107178	0.702616	0.670475	0.969892	4	Cluster-49084.93584/Cluster-49084.205441/Cluster-49084.109307/Cluster-49084.92502
mtr00562	Inositol phosphate metabolism	0.112311	0.702616	0.670475	0.949577	6	Cluster-49084.162177/Cluster-49084.153560/Cluster-49084.205441/Cluster-49084.123509/Cluster-49084.155280/Cluster-49084.138316
mtr00280	Valine, leucine and isoleucine degradation	0.115602	0.702616	0.670475	0.937036	5	Cluster-49084.205441/Cluster-49084.109307/Cluster-49084.150385/Cluster-49084.207309/Cluster-49084.92502
mtr00592	alpha-Linolenic acid metabolism	0.118197	0.702616	0.670475	0.927393	6	Cluster-49084.93584/Cluster-49084.174443/Cluster-49084.154211/Cluster-49084.226856/Cluster-49084.145306/Cluster-49084.154878
mtr04141	Protein processing in endoplasmic reticulum	0.14489	0.815959	0.778633	0.838962	19	Cluster-49084.172798/Cluster-49084.134334/Cluster-49084.260183/Cluster-49084.153460/Cluster-49084.93507/Cluster-49084.146738/Cluster-49084.120013/Cluster-49084.181919/Cluster-49084.152636/Cluster-49084.95525/Cluster-49084.92876/Cluster-49084.18043/Cluster-49084.136292/Cluster-49084.175728/Cluster-49084.91502/Cluster-49084.124330/Cluster-49084.179033/Cluster-49084.195585/Cluster-49084.156076
mtr00900	Terpenoid backbone biosynthesis	0.159545	0.853231	0.8142	0.797116	5	Cluster-49084.98002/Cluster-49084.83834/Cluster-49084.134472/Cluster-49084.142926/Cluster-49084.167603
mtr00071	Fatty acid degradation	0.167457	0.853231	0.8142	0.776098	5	Cluster-49084.93584/Cluster-49084.130281/Cluster-49084.120687/Cluster-49084.223360/Cluster-49084.131006
mtr00563	Glycosylphosphatidylinositol (GPI)-anchor biosynthesis	0.184534	0.863507	0.824006	0.733924	3	Cluster-49084.190560/Cluster-49084.202321/Cluster-49084.113103
mtr04016	MAPK signaling pathway - plant	0.196195	0.863507	0.824006	0.707312	12	Cluster-49084.117697/Cluster-49084.146912/Cluster-49084.152142/Cluster-49084.129699/Cluster-49084.31566/Cluster-111770.1/Cluster-49084.106394/Cluster-112486.0/Cluster-49084.158789/Cluster-49084.110213/Cluster-49084.153694/Cluster-49084.215926
mtr03030	DNA replication	0.197285	0.863507	0.824006	0.704905	4	Cluster-49084.94272/Cluster-49084.110437/Cluster-49084.132561/Cluster-49084.154054
mtr00904	Diterpenoid biosynthesis	0.209455	0.863507	0.824006	0.678908	3	Cluster-49084.112966/Cluster-125368.0/Cluster-49084.100418
mtr00290	Valine, leucine and isoleucine biosynthesis	0.212955	0.863507	0.824006	0.671713	2	Cluster-49084.207309/Cluster-49084.144711
mtr00514	Other types of O-glycan biosynthesis	0.230948	0.863507	0.824006	0.636486	2	Cluster-49084.115447/Cluster-49084.135737
mtr03013	RNA transport	0.237286	0.863507	0.824006	0.624728	13	Cluster-49084.68512/Cluster-49084.134129/Cluster-49084.107690/Cluster-49084.109430/Cluster-49084.144534/Cluster-49084.191669/Cluster-49084.130761/Cluster-49084.101227/Cluster-49084.154379/Cluster-49084.122937/Cluster-49084.151198/Cluster-49084.50910/Cluster-49084.146442
mtr00780	Biotin metabolism	0.249032	0.863507	0.824006	0.603745	2	Cluster-49084.225922/Cluster-49084.169057
mtr00970	Aminoacyl-tRNA biosynthesis	0.25381	0.863507	0.824006	0.595492	5	Cluster-49084.144050/Cluster-49084.162748/Cluster-49084.199550/Cluster-49084.145863/Cluster-49084.142286
mtr04120	Ubiquitin mediated proteolysis	0.262768	0.863507	0.824006	0.580427	13	Cluster-49084.125529/Cluster-49084.85146/Cluster-49084.101421/Cluster-49084.162678/Cluster-49084.152887/Cluster-49084.126096/Cluster-49084.126638/Cluster-49084.124480/Cluster-49084.180859/Cluster-49084.198983/Cluster-49084.163536/Cluster-49084.141358/Cluster-49084.150145
mtr04146	Peroxisome	0.262886	0.863507	0.824006	0.580233	6	Cluster-49084.93584/Cluster-49084.130281/Cluster-49084.150385/Cluster-49084.105069/Cluster-49084.178664/Cluster-49084.131006
mtr03020	RNA polymerase	0.270302	0.863507	0.824006	0.568151	4	Cluster-49084.90361/Cluster-49084.179835/Cluster-49084.134514/Cluster-95237.0
mtr03430	Mismatch repair	0.274385	0.863507	0.824006	0.561639	3	Cluster-49084.78446/Cluster-49084.79034/Cluster-49084.110437
mtr03018	RNA degradation	0.291167	0.890139	0.849419	0.535858	7	Cluster-49084.29397/Cluster-49084.207469/Cluster-49084.123998/Cluster-49084.158610/Cluster-49084.139964/Cluster-49084.142866/Cluster-49084.48029
mtr00260	Glycine, serine and threonine metabolism	0.300543	0.893279	0.852416	0.522094	5	Cluster-49084.112708/Cluster-49084.140550/Cluster-49084.134246/Cluster-49084.183809/Cluster-49084.96863
mtr00730	Thiamine metabolism	0.321348	0.929305	0.886794	0.493024	2	Cluster-49084.83834/Cluster-49084.134472
mtr03420	Nucleotide excision repair	0.336054	0.946258	0.902972	0.47359	4	Cluster-49084.172798/Cluster-49084.110437/Cluster-49084.136292/Cluster-49084.132561
mtr01230	Biosynthesis of amino acids	0.37806	0.991275	0.945929	0.422439	13	Cluster-49084.112708/Cluster-49084.134062/Cluster-49084.55880/Cluster-49084.167484/Cluster-49084.149675/Cluster-49084.107866/Cluster-49084.204823/Cluster-49084.126877/Cluster-49084.207309/Cluster-49084.142866/Cluster-49084.140550/Cluster-49084.134246/Cluster-49084.144711
mtr03015	mRNA surveillance pathway	0.385596	0.991275	0.945929	0.413868	7	Cluster-49084.163649/Cluster-49084.91431/Cluster-49084.186743/Cluster-49084.105249/Cluster-49084.130761/Cluster-49084.92798/Cluster-49084.122937
mtr00520	Amino sugar and nucleotide sugar metabolism	0.40268	0.991275	0.945929	0.39504	9	Cluster-49084.103928/Cluster-49084.159538/Cluster-49084.174210/Cluster-49084.117569/Cluster-49084.31566/Cluster-49084.95560/Cluster-49084.148838/Cluster-49084.140576/Cluster-49084.48013
mtr01200	Carbon metabolism	0.438778	0.991275	0.945929	0.357755	14	Cluster-49084.112708/Cluster-49084.93584/Cluster-49084.55880/Cluster-49084.155846/Cluster-49084.174888/Cluster-49084.198725/Cluster-49084.205441/Cluster-49084.120687/Cluster-49084.109307/Cluster-49084.143201/Cluster-49084.174210/Cluster-49084.223360/Cluster-49084.142866/Cluster-49084.143295
mtr04122	Sulfur relay system	0.446131	0.991275	0.945929	0.350538	1	Cluster-49084.144468
mtr00565	Ether lipid metabolism	0.458938	0.991275	0.945929	0.338246	2	Cluster-49084.123509/Cluster-49084.154878
mtr00350	Tyrosine metabolism	0.496161	0.991275	0.945929	0.304378	3	Cluster-49084.120687/Cluster-49084.223360/Cluster-49084.96863
mtr00261	Monobactam biosynthesis	0.49813	0.991275	0.945929	0.302658	1	Cluster-49084.140550
mtr00920	Sulfur metabolism	0.52153	0.991275	0.945929	0.28272	2	Cluster-49084.153867/Cluster-49084.144468
mtr00030	Pentose phosphate pathway	0.532206	0.991275	0.945929	0.27392	3	Cluster-49084.55880/Cluster-49084.174888/Cluster-49084.142866
mtr00910	Nitrogen metabolism	0.536407	0.991275	0.945929	0.270505	2	Cluster-49084.134062/Cluster-49084.125727
mtr00270	Cysteine and methionine metabolism	0.543869	0.991275	0.945929	0.264506	6	Cluster-49084.107866/Cluster-49084.100841/Cluster-49084.144468/Cluster-49084.207309/Cluster-49084.140550/Cluster-49084.138734
mtr03008	Ribosome biogenesis in eukaryotes	0.555138	0.991275	0.945929	0.255599	5	Cluster-49084.134129/Cluster-49084.149615/Cluster-49084.201344/Cluster-49084.149287/Cluster-49084.138143
mtr01210	2-Oxocarboxylic acid metabolism	0.555419	0.991275	0.945929	0.25538	3	Cluster-49084.224580/Cluster-49084.207309/Cluster-49084.144711
mtr04712	Circadian rhythm - plant	0.555419	0.991275	0.945929	0.25538	3	Cluster-49084.156444/Cluster-49084.149287/Cluster-49084.145801
mtr00230	Purine metabolism	0.563858	0.991275	0.945929	0.24883	5	Cluster-49084.121920/Cluster-49084.130396/Cluster-49084.174861/Cluster-49084.105069/Cluster-49084.120203
mtr00062	Fatty acid elongation	0.565197	0.991275	0.945929	0.2478	2	Cluster-49084.231827/Cluster-49084.195385
mtr04136	Autophagy - other	0.565197	0.991275	0.945929	0.2478	2	Cluster-49084.203903/Cluster-49084.155280
mtr00300	Lysine biosynthesis	0.567146	0.991275	0.945929	0.246305	1	Cluster-49084.140550
mtr00511	Other glycan degradation	0.567146	0.991275	0.945929	0.246305	1	Cluster-49084.149634
mtr00450	Selenocompound metabolism	0.587981	0.991275	0.945929	0.230637	1	Cluster-49084.107866
mtr00750	Vitamin B6 metabolism	0.587981	0.991275	0.945929	0.230637	1	Cluster-49084.176535
mtr00196	Photosynthesis - antenna proteins	0.644677	0.991275	0.945929	0.190658	1	Cluster-49084.135508
mtr00564	Glycerophospholipid metabolism	0.645947	0.991275	0.945929	0.189803	5	Cluster-49084.173546/Cluster-49084.211599/Cluster-49084.123509/Cluster-49084.226879/Cluster-49084.154878
mtr00620	Pyruvate metabolism	0.651217	0.991275	0.945929	0.186274	4	Cluster-49084.198725/Cluster-49084.143201/Cluster-49084.160845/Cluster-49084.116326
mtr00010	Glycolysis / Gluconeogenesis	0.656967	0.991275	0.945929	0.182456	6	Cluster-49084.112708/Cluster-49084.211688/Cluster-49084.120687/Cluster-49084.174210/Cluster-49084.223360/Cluster-49084.142866
mtr00590	Arachidonic acid metabolism	0.661791	0.991275	0.945929	0.179279	1	Cluster-49084.154878
mtr03410	Base excision repair	0.689583	0.991275	0.945929	0.161413	2	Cluster-49084.110437/Cluster-49084.132561
mtr00670	One carbon pool by folate	0.693594	0.991275	0.945929	0.158895	1	Cluster-49084.124029
mtr00760	Nicotinate and nicotinamide metabolism	0.693594	0.991275	0.945929	0.158895	1	Cluster-49084.122588
mtr00944	Flavone and flavonol biosynthesis	0.693594	0.991275	0.945929	0.158895	1	Cluster-49084.211525
mtr00360	Phenylalanine metabolism	0.700265	0.991275	0.945929	0.154738	2	Cluster-49084.143431/Cluster-49084.96863
mtr04075	Plant hormone signal transduction	0.715457	0.991275	0.945929	0.145417	15	Cluster-49084.27049/Cluster-49084.117697/Cluster-49084.146912/Cluster-49084.174216/Cluster-49084.182548/Cluster-49084.152142/Cluster-49084.167305/Cluster-49084.129699/Cluster-49084.41598/Cluster-49084.122479/Cluster-49084.106394/Cluster-49084.182640/Cluster-49084.129250/Cluster-49084.153694/Cluster-49084.215926
mtr02010	ABC transporters	0.730492	0.991275	0.945929	0.136385	2	Cluster-49084.125655/Cluster-49084.232349
mtr03060	Protein export	0.730492	0.991275	0.945929	0.136385	2	Cluster-49084.124634/Cluster-49084.200396
mtr00950	Isoquinoline alkaloid biosynthesis	0.735796	0.991275	0.945929	0.133242	1	Cluster-49084.96863
mtr00710	Carbon fixation in photosynthetic organisms	0.738798	0.991275	0.945929	0.131474	3	Cluster-49084.155846/Cluster-49084.198725/Cluster-49084.143201
mtr00340	Histidine metabolism	0.793651	0.991275	0.945929	0.100371	1	Cluster-49084.167484
mtr00960	Tropane, piperidine and pyridine alkaloid biosynthesis	0.793651	0.991275	0.945929	0.100371	1	Cluster-49084.96863
mtr04145	Phagosome	0.795749	0.991275	0.945929	0.099224	3	Cluster-49084.136110/Cluster-49084.146738/Cluster-49084.155280
mtr00945	Stilbenoid, diarylheptanoid and gingerol biosynthesis	0.813085	0.991275	0.945929	0.0898638	1	Cluster-49084.100343
mtr04144	Endocytosis	0.815381	0.991275	0.945929	0.0886394	9	Cluster-49084.260183/Cluster-49084.168456/Cluster-49084.130284/Cluster-49084.16679/Cluster-49084.40847/Cluster-49084.126713/Cluster-49084.142294/Cluster-49084.112694/Cluster-49084.156076
mtr03050	Proteasome	0.820058	0.991275	0.945929	0.0861556	2	Cluster-49084.134734/Cluster-49084.155418
mtr00600	Sphingolipid metabolism	0.822107	0.991275	0.945929	0.0850714	1	Cluster-49084.165071
mtr00380	Tryptophan metabolism	0.826716	0.991275	0.945929	0.0826439	2	Cluster-49084.224580/Cluster-49084.108343
mtr00220	Arginine biosynthesis	0.830695	0.991275	0.945929	0.0805582	1	Cluster-49084.126877
mtr00052	Galactose metabolism	0.839372	0.991275	0.945929	0.0760457	2	Cluster-49084.174210/Cluster-49084.142866
mtr00460	Cyanoamino acid metabolism	0.845382	0.991275	0.945929	0.0729472	2	Cluster-49084.176361/Cluster-49084.180178
mtr00310	Lysine degradation	0.846651	0.991275	0.945929	0.0722954	1	Cluster-49084.151895
mtr00240	Pyrimidine metabolism	0.851187	0.991275	0.945929	0.0699749	2	Cluster-49084.130396/Cluster-49084.79172
mtr00909	Sesquiterpenoid and triterpenoid biosynthesis	0.867819	0.991275	0.945929	0.061571	1	Cluster-49084.98032
mtr04626	Plant-pathogen interaction	0.883835	0.991275	0.945929	0.0536287	10	Cluster-49084.207287/Cluster-49084.231827/Cluster-49084.92310/Cluster-88986.0/Cluster-49084.153204/Cluster-49084.18043/Cluster-49084.152142/Cluster-49084.220465/Cluster-49084.106394/Cluster-49084.158789
mtr00330	Arginine and proline metabolism	0.890941	0.991275	0.945929	0.0501509	2	Cluster-49084.45072/Cluster-49084.149675
mtr04070	Phosphatidylinositol signaling system	0.890941	0.991275	0.945929	0.0501509	2	Cluster-49084.153560/Cluster-49084.155280
mtr00051	Fructose and mannose metabolism	0.895154	0.991275	0.945929	0.0481023	2	Cluster-49084.174210/Cluster-49084.142866
mtr04130	SNARE interactions in vesicular transport	0.901814	0.991275	0.945929	0.0448833	1	Cluster-49084.160856
mtr00100	Steroid biosynthesis	0.906563	0.991275	0.945929	0.0426021	1	Cluster-49084.154878
mtr00020	Citrate cycle (TCA cycle)	0.919481	0.991275	0.945929	0.0364574	1	Cluster-49084.140907
mtr00053	Ascorbate and aldarate metabolism	0.927087	0.991275	0.945929	0.0328793	1	Cluster-49084.148764
mtr00130	Ubiquinone and other terpenoid-quinone biosynthesis	0.927087	0.991275	0.945929	0.0328793	1	Cluster-49084.89066
mtr00770	Pantothenate and CoA biosynthesis	0.927087	0.991275	0.945929	0.0328793	1	Cluster-49084.207309
mtr00940	Phenylpropanoid biosynthesis	0.931441	0.991275	0.945929	0.0308447	8	Cluster-49084.238260/Cluster-49084.155205/Cluster-49084.100343/Cluster-49084.143431/Cluster-49084.69286/Cluster-49084.176361/Cluster-49084.159938/Cluster-49084.180178
mtr00561	Glycerolipid metabolism	0.93777	0.991275	0.945929	0.0279038	2	Cluster-49084.226879/Cluster-49084.154878
mtr00941	Flavonoid biosynthesis	0.944954	0.991275	0.945929	0.0245895	2	Cluster-49084.100343/Cluster-49084.230009
mtr00630	Glyoxylate and dicarboxylate metabolism	0.978969	0.999962	0.954219	0.0092309	1	Cluster-49084.155846
mtr00190	Oxidative phosphorylation	0.982492	0.999962	0.954219	0.0076712	4	Cluster-49084.212005/Cluster-49084.171185/Cluster-49084.128129/Cluster-49084.121440
mtr00480	Glutathione metabolism	0.985734	0.999962	0.954219	0.00624031	2	Cluster-49084.94577/Cluster-49084.174888
mtr00195	Photosynthesis	0.992629	0.999962	0.954219	0.00321301	1	Cluster-49084.138677
mtr03010	Ribosome	0.999962	0.999962	0.954219	1.63397e-05	6	Cluster-49084.129580/Cluster-49084.99414/Cluster-49084.239540/Cluster-49084.126910/Cluster-49084.181096/Cluster-49084.144714

## Sheet: C03RvsT03R
ID	Description	pvalue	p.adjust	qvalue	-log10[Pvalue]	Count	geneID
mtr03040	Spliceosome	0.00015853	0.0142677	0.0135168	3.79989	19	Cluster-49084.109706/Cluster-49084.117115/Cluster-49084.99040/Cluster-49084.150156/Cluster-49084.81169/Cluster-49084.113885/Cluster-49084.113830/Cluster-49084.185930/Cluster-49084.149498/Cluster-49084.153901/Cluster-49084.127750/Cluster-49084.178151/Cluster-49084.160237/Cluster-49084.156387/Cluster-49084.115133/Cluster-49084.146402/Cluster-49084.203689/Cluster-49084.178198/Cluster-49084.97797
mtr01230	Biosynthesis of amino acids	0.00951649	0.291748	0.276393	2.02152	14	Cluster-49084.104923/Cluster-49084.133240/Cluster-49084.200310/Cluster-49084.220717/Cluster-49084.112544/Cluster-49084.153208/Cluster-49084.224596/Cluster-49084.91893/Cluster-49084.173910/Cluster-49084.128923/Cluster-49084.140819/Cluster-49084.144539/Cluster-49084.186678/Cluster-49084.142606
mtr04145	Phagosome	0.0121555	0.291748	0.276393	1.91523	7	Cluster-49084.136115/Cluster-49084.207497/Cluster-49084.108497/Cluster-49084.152975/Cluster-49084.125872/Cluster-49084.131994/Cluster-49084.79879
mtr03440	Homologous recombination	0.0129666	0.291748	0.276393	1.88717	6	Cluster-49084.146792/Cluster-49084.78504/Cluster-49084.215247/Cluster-49084.127002/Cluster-49084.202411/Cluster-49084.211098
mtr03015	mRNA surveillance pathway	0.0258482	0.424518	0.402175	1.58757	8	Cluster-49084.109706/Cluster-49084.113830/Cluster-49084.128165/Cluster-49084.159758/Cluster-49084.155899/Cluster-49084.106752/Cluster-49084.163651/Cluster-49084.150768
mtr04712	Circadian rhythm - plant	0.0283012	0.424518	0.402175	1.5482	5	Cluster-49084.208941/Cluster-49084.155601/Cluster-49084.134084/Cluster-49084.177571/Cluster-49084.142457
mtr03050	Proteasome	0.036083	0.46136	0.437078	1.4427	5	Cluster-49084.12484/Cluster-49084.110668/Cluster-49084.135848/Cluster-49084.130311/Cluster-49084.121328
mtr03013	RNA transport	0.046053	0.46136	0.437078	1.33674	11	Cluster-49084.109706/Cluster-49084.113830/Cluster-49084.139191/Cluster-49084.189143/Cluster-49084.207568/Cluster-49084.125400/Cluster-49084.119485/Cluster-49084.181725/Cluster-49084.139471/Cluster-49084.83928/Cluster-49084.108957
mtr03030	DNA replication	0.0481143	0.46136	0.437078	1.31773	4	Cluster-49084.51052/Cluster-49084.146792/Cluster-49084.202411/Cluster-49084.211098
mtr03410	Base excision repair	0.0512622	0.46136	0.437078	1.2902	4	Cluster-49084.146792/Cluster-49084.178102/Cluster-49084.202411/Cluster-49084.48805
mtr00563	Glycosylphosphatidylinositol (GPI)-anchor biosynthesis	0.0582289	0.476418	0.451343	1.23486	3	Cluster-49084.169720/Cluster-49084.126839/Cluster-49084.113103
mtr00945	Stilbenoid, diarylheptanoid and gingerol biosynthesis	0.0728876	0.546657	0.517886	1.13735	3	Cluster-49084.89985/Cluster-49084.65115/Cluster-49084.104188
mtr00220	Arginine biosynthesis	0.0834838	0.577965	0.547546	1.0784	3	Cluster-49084.104923/Cluster-49084.220717/Cluster-49084.142606
mtr01210	2-Oxocarboxylic acid metabolism	0.0929964	0.584446	0.553686	1.03153	4	Cluster-49084.104923/Cluster-49084.200310/Cluster-49084.153208/Cluster-49084.142606
mtr03420	Nucleotide excision repair	0.0974077	0.584446	0.553686	1.01141	4	Cluster-49084.146792/Cluster-49084.192025/Cluster-49084.202411/Cluster-49084.211098
mtr00460	Cyanoamino acid metabolism	0.130888	0.680097	0.644303	0.8831	4	Cluster-49084.162523/Cluster-49084.11457/Cluster-49084.235522/Cluster-49084.108059
mtr00941	Flavonoid biosynthesis	0.132872	0.680097	0.644303	0.876568	5	Cluster-49084.208941/Cluster-49084.89985/Cluster-49084.65115/Cluster-49084.104188/Cluster-49084.215766
mtr00240	Pyrimidine metabolism	0.136019	0.680097	0.644303	0.866399	4	Cluster-49084.120520/Cluster-49084.128448/Cluster-49084.116034/Cluster-49084.121174
mtr00100	Steroid biosynthesis	0.158692	0.690773	0.654417	0.799446	3	Cluster-49084.134377/Cluster-49084.152972/Cluster-49084.156725
mtr01040	Biosynthesis of unsaturated fatty acids	0.160506	0.690773	0.654417	0.794509	2	Cluster-49084.227395/Cluster-49084.166409
mtr01200	Carbon metabolism	0.16118	0.690773	0.654417	0.792688	11	Cluster-49084.147788/Cluster-49084.153950/Cluster-49084.166409/Cluster-49084.112544/Cluster-49084.153208/Cluster-49084.91893/Cluster-49084.173910/Cluster-49084.128923/Cluster-49084.140819/Cluster-49084.144539/Cluster-49084.147423
mtr00260	Glycine, serine and threonine metabolism	0.174079	0.71214	0.674659	0.759255	4	Cluster-49084.164117/Cluster-49084.222884/Cluster-49084.173910/Cluster-49084.186678
mtr00280	Valine, leucine and isoleucine degradation	0.201983	0.762215	0.722098	0.694686	3	Cluster-49084.200310/Cluster-49084.147788/Cluster-49084.142237
mtr01212	Fatty acid metabolism	0.203257	0.762215	0.722098	0.691954	4	Cluster-49084.111398/Cluster-49084.227395/Cluster-49084.166409/Cluster-49084.142237
mtr00030	Pentose phosphate pathway	0.232224	0.789254	0.747714	0.634094	3	Cluster-49084.153950/Cluster-49084.91893/Cluster-49084.128923
mtr00565	Ether lipid metabolism	0.234095	0.789254	0.747714	0.630608	2	Cluster-49084.163810/Cluster-49084.142546
mtr04146	Peroxisome	0.258919	0.789254	0.747714	0.586836	4	Cluster-49084.222884/Cluster-49084.166409/Cluster-49084.160360/Cluster-49084.35058
mtr00591	Linoleic acid metabolism	0.266323	0.789254	0.747714	0.574592	2	Cluster-49084.143579/Cluster-49084.160043
mtr00600	Sphingolipid metabolism	0.266323	0.789254	0.747714	0.574592	2	Cluster-49084.169610/Cluster-49084.100913
mtr00500	Starch and sucrose metabolism	0.272994	0.789254	0.747714	0.563847	7	Cluster-49084.108125/Cluster-49084.124517/Cluster-49084.153950/Cluster-49084.181667/Cluster-49084.11457/Cluster-49084.235522/Cluster-49084.108059
mtr00920	Sulfur metabolism	0.277078	0.789254	0.747714	0.557398	2	Cluster-49084.140819/Cluster-49084.144539
mtr00640	Propanoate metabolism	0.298553	0.789254	0.747714	0.524978	2	Cluster-49084.147788/Cluster-49084.166409
mtr03430	Mismatch repair	0.298553	0.789254	0.747714	0.524978	2	Cluster-49084.202411/Cluster-49084.211098
mtr00562	Inositol phosphate metabolism	0.318477	0.789254	0.747714	0.496922	3	Cluster-49084.147788/Cluster-49084.82795/Cluster-49084.79879
mtr00909	Sesquiterpenoid and triterpenoid biosynthesis	0.330562	0.789254	0.747714	0.480747	2	Cluster-49084.152972/Cluster-49084.156725
mtr00970	Aminoacyl-tRNA biosynthesis	0.334349	0.789254	0.747714	0.475799	3	Cluster-49084.173219/Cluster-49084.127840/Cluster-49084.199550
mtr00966	Glucosinolate biosynthesis	0.373164	0.789254	0.747714	0.4281	1	Cluster-49084.200310
mtr04130	SNARE interactions in vesicular transport	0.393192	0.789254	0.747714	0.405395	2	Cluster-49084.148149/Cluster-49084.10420
mtr00710	Carbon fixation in photosynthetic organisms	0.397461	0.789254	0.747714	0.400705	3	Cluster-49084.112544/Cluster-49084.128923/Cluster-49084.147423
mtr00290	Valine, leucine and isoleucine biosynthesis	0.408765	0.789254	0.747714	0.388526	1	Cluster-49084.200310
mtr00450	Selenocompound metabolism	0.408765	0.789254	0.747714	0.388526	1	Cluster-49084.128640
mtr00740	Riboflavin metabolism	0.408765	0.789254	0.747714	0.388526	1	Cluster-49084.116978
mtr00750	Vitamin B6 metabolism	0.408765	0.789254	0.747714	0.388526	1	Cluster-49084.135991
mtr00410	beta-Alanine metabolism	0.413502	0.789254	0.747714	0.383522	2	Cluster-49084.147788/Cluster-49084.166409
mtr00020	Citrate cycle (TCA cycle)	0.433473	0.789254	0.747714	0.363038	2	Cluster-49084.153208/Cluster-49084.135734
mtr00053	Ascorbate and aldarate metabolism	0.453077	0.789254	0.747714	0.343828	2	Cluster-49084.146022/Cluster-49084.140859
mtr02010	ABC transporters	0.453077	0.789254	0.747714	0.343828	2	Cluster-92341.1/Cluster-49084.87408
mtr03060	Protein export	0.453077	0.789254	0.747714	0.343828	2	Cluster-49084.157815/Cluster-49084.150014
mtr00940	Phenylpropanoid biosynthesis	0.455988	0.789254	0.747714	0.341047	8	Cluster-49084.166763/Cluster-49084.89985/Cluster-49084.65115/Cluster-49084.11457/Cluster-49084.262782/Cluster-49084.235522/Cluster-49084.104188/Cluster-49084.108059
mtr00190	Oxidative phosphorylation	0.45626	0.789254	0.747714	0.340788	6	Cluster-49084.108497/Cluster-49084.152975/Cluster-49084.125872/Cluster-49084.144058/Cluster-49084.102876/Cluster-49084.111016
mtr03022	Basal transcription factors	0.462735	0.789254	0.747714	0.334668	2	Cluster-49084.124888/Cluster-49084.192025
mtr00061	Fatty acid biosynthesis	0.472292	0.789254	0.747714	0.325789	2	Cluster-49084.227395/Cluster-49084.142237
mtr00250	Alanine, aspartate and glutamate metabolism	0.472292	0.789254	0.747714	0.325789	2	Cluster-49084.133240/Cluster-49084.220717
mtr00270	Cysteine and methionine metabolism	0.473552	0.789254	0.747714	0.324632	4	Cluster-49084.200310/Cluster-49084.187705/Cluster-49084.140819/Cluster-49084.144539
mtr00760	Nicotinate and nicotinamide metabolism	0.503946	0.809914	0.767287	0.297616	1	Cluster-49084.97304
mtr00944	Flavone and flavonol biosynthesis	0.503946	0.809914	0.767287	0.297616	1	Cluster-49084.215766
mtr00071	Fatty acid degradation	0.52743	0.832785	0.788954	0.277835	2	Cluster-49084.111398/Cluster-49084.166409
mtr04075	Plant hormone signal transduction	0.554955	0.85907	0.813856	0.255742	10	Cluster-49084.226392/Cluster-49084.128899/Cluster-49084.162871/Cluster-49084.147685/Cluster-49084.187388/Cluster-49084.174139/Cluster-49084.150836/Cluster-49084.139407/Cluster-49084.144042/Cluster-49084.116130
mtr00010	Glycolysis / Gluconeogenesis	0.564651	0.85907	0.813856	0.24822	4	Cluster-49084.153950/Cluster-49084.112544/Cluster-49084.91893/Cluster-49084.173910
mtr03008	Ribosome biogenesis in eukaryotes	0.572713	0.85907	0.813856	0.242063	3	Cluster-49084.160237/Cluster-49084.155601/Cluster-49084.186515
mtr00592	alpha-Linolenic acid metabolism	0.602589	0.889065	0.842272	0.219979	2	Cluster-49084.111398/Cluster-49084.166409
mtr00564	Glycerophospholipid metabolism	0.64186	0.90052	0.853125	0.19256	3	Cluster-49084.163810/Cluster-49084.101555/Cluster-49084.142546
mtr04070	Phosphatidylinositol signaling system	0.654596	0.90052	0.853125	0.184027	2	Cluster-49084.82795/Cluster-49084.79879
mtr04141	Protein processing in endoplasmic reticulum	0.656476	0.90052	0.853125	0.182781	8	Cluster-49084.157815/Cluster-49084.161920/Cluster-49084.163186/Cluster-49084.120510/Cluster-49084.137426/Cluster-49084.134939/Cluster-49084.179033/Cluster-49084.101173
mtr00910	Nitrogen metabolism	0.661079	0.90052	0.853125	0.179747	1	Cluster-49084.42495
mtr00051	Fructose and mannose metabolism	0.661569	0.90052	0.853125	0.179425	2	Cluster-49084.91893/Cluster-49084.181667
mtr00310	Lysine degradation	0.670877	0.90052	0.853125	0.173357	1	Cluster-49084.222884
mtr00906	Carotenoid biosynthesis	0.680393	0.90052	0.853125	0.16724	1	Cluster-49084.135621
mtr00480	Glutathione metabolism	0.707952	0.917776	0.869472	0.149996	3	Cluster-49084.136064/Cluster-49084.128448/Cluster-49084.140859
mtr00400	Phenylalanine, tyrosine and tryptophan biosynthesis	0.715799	0.917776	0.869472	0.145209	1	Cluster-49084.224596
mtr00073	Cutin, suberine and wax biosynthesis	0.724023	0.917776	0.869472	0.140247	1	Cluster-49084.35058
mtr00360	Phenylalanine metabolism	0.768628	0.929984	0.881038	0.114284	1	Cluster-49084.147356
mtr00510	N-Glycan biosynthesis	0.775332	0.929984	0.881038	0.110513	1	Cluster-49084.161920
mtr00130	Ubiquinone and other terpenoid-quinone biosynthesis	0.788164	0.929984	0.881038	0.103383	1	Cluster-49084.147356
mtr00770	Pantothenate and CoA biosynthesis	0.788164	0.929984	0.881038	0.103383	1	Cluster-49084.200310
mtr00350	Tyrosine metabolism	0.800267	0.929984	0.881038	0.0967649	1	Cluster-49084.147356
mtr03020	RNA polymerase	0.800267	0.929984	0.881038	0.0967649	1	Cluster-49084.57123
mtr00230	Purine metabolism	0.805987	0.929984	0.881038	0.0936722	2	Cluster-49084.128448/Cluster-49084.100280
mtr04144	Endocytosis	0.821251	0.935603	0.886361	0.0855239	5	Cluster-49084.163810/Cluster-49084.102689/Cluster-49084.186788/Cluster-49084.162307/Cluster-49084.142546
mtr03018	RNA degradation	0.837906	0.942644	0.893032	0.0768046	2	Cluster-49084.91893/Cluster-49084.118180
mtr00052	Galactose metabolism	0.85973	0.955255	0.904979	0.065638	1	Cluster-49084.91893
mtr04120	Ubiquitin mediated proteolysis	0.88553	0.962795	0.912122	0.0527966	4	Cluster-49084.11291/Cluster-49084.195733/Cluster-49084.101421/Cluster-49084.125974
mtr00330	Arginine and proline metabolism	0.89557	0.962795	0.912122	0.0479006	1	Cluster-49084.76424
mtr00630	Glyoxylate and dicarboxylate metabolism	0.898609	0.962795	0.912122	0.0464294	1	Cluster-49084.153208
mtr00620	Pyruvate metabolism	0.932979	0.98786	0.935867	0.0301283	1	Cluster-49084.147423
mtr00520	Amino sugar and nucleotide sugar metabolism	0.955263	0.997507	0.945007	0.0198768	2	Cluster-49084.153950/Cluster-49084.181667
mtr00040	Pentose and glucuronate interconversions	0.964257	0.997507	0.945007	0.0158073	2	Cluster-49084.175026/Cluster-49084.128923
mtr04016	MAPK signaling pathway - plant	0.996295	0.999793	0.947172	0.00161208	1	Cluster-49084.187388
mtr03010	Ribosome	0.998293	0.999793	0.947172	0.000741895	4	Cluster-49084.11291/Cluster-49084.129940/Cluster-49084.140275/Cluster-49084.134918
mtr04626	Plant-pathogen interaction	0.999793	0.999793	0.947172	9.01054e-05	1	Cluster-49084.161209

## Sheet: C09RvsT09R
ID	Description	pvalue	p.adjust	qvalue	-log10[Pvalue]	Count	geneID
mtr03040	Spliceosome	0.00122122	0.0735202	0.0718049	2.91321	20	Cluster-49084.52781/Cluster-49084.206480/Cluster-49084.145939/Cluster-49084.98681/Cluster-49084.115251/Cluster-49084.184017/Cluster-49084.82866/Cluster-49084.151213/Cluster-49084.143063/Cluster-49084.181878/Cluster-49084.103715/Cluster-49084.130017/Cluster-49084.134624/Cluster-49084.143047/Cluster-49084.132196/Cluster-49084.115129/Cluster-49084.132493/Cluster-49084.113883/Cluster-49084.203691/Clu…
mtr03420	and	0.00151588	0.0735202	0.0718049	2.81933	8	Cluster-49084.196839/Cluster-49084.154744/Cluster-49084.215544/Cluster-49084.230453/Cluster-49084.100217/Cluster-49084.182151/Cluster-49084.119335/Cluster-49084.145761
mtr03030	DNA replication	0.00743587	0.240426	0.234817	2.12867	6	Cluster-49084.196839/Cluster-49084.215544/Cluster-49084.230453/Cluster-49084.100217/Cluster-49084.119335/Cluster-49084.145761
mtr03430	Mismatch repair	0.0115208	0.27938	0.272862	1.93852	5	Cluster-49084.196839/Cluster-49084.215544/Cluster-49084.100217/Cluster-49084.165696/Cluster-49084.147303
mtr00900	Terpenoid backbone biosynthesis	0.0211782	0.410857	0.401272	1.67411	6	Cluster-49084.132269/Cluster-49084.256322/Cluster-49084.159895/Cluster-49084.54872/Cluster-49084.126464/Cluster-49084.197107
mtr03013	RNA transport	0.0254535	0.411499	0.401898	1.59425	14	Cluster-49084.68510/Cluster-49084.185870/Cluster-49084.138210/Cluster-49084.151213/Cluster-49084.139550/Cluster-49084.128583/Cluster-49084.123694/Cluster-49084.129483/Cluster-49084.131179/Cluster-49084.164773/Cluster-49084.217856/Cluster-49084.83930/Cluster-49084.146442/Cluster-49084.143415
mtr03410	Base excision repair	0.0317637	0.440154	0.429885	1.49807	5	Cluster-49084.215544/Cluster-49084.115161/Cluster-49084.230453/Cluster-49084.119335/Cluster-49084.145761
mtr04136	Autophagy - other	0.0520287	0.630848	0.616129	1.28376	4	Cluster-49084.183963/Cluster-49084.36305/Cluster-49084.140605/Cluster-49084.85320
mtr03015	mRNA surveillance pathway	0.081857	0.812798	0.793834	1.08694	8	Cluster-49084.150728/Cluster-49084.151213/Cluster-49084.159006/Cluster-49084.139550/Cluster-49084.171923/Cluster-49084.171274/Cluster-49084.87172/Cluster-49084.183195
mtr04145	Phagosome	0.0964329	0.812798	0.793834	1.01577	6	Cluster-49084.166057/Cluster-49084.121674/Cluster-49084.152975/Cluster-49084.157333/Cluster-49084.140605/Cluster-49084.135109
mtr03440	Homologous recombination	0.100716	0.812798	0.793834	0.996903	5	Cluster-49084.196839/Cluster-49084.125586/Cluster-49084.36757/Cluster-49084.119335/Cluster-49084.145761
mtr00562	Inositol phosphate metabolism	0.105551	0.812798	0.793834	0.976536	5	Cluster-49084.183675/Cluster-49084.176699/Cluster-49084.121666/Cluster-49084.140605/Cluster-49084.135109
mtr00970	Aminoacyl-tRNA biosynthesis	0.115559	0.812798	0.793834	0.937195	5	Cluster-49084.107853/Cluster-49084.151168/Cluster-49084.114460/Cluster-49084.145864/Cluster-49084.168089
mtr00620	Pyruvate metabolism	0.117783	0.812798	0.793834	0.928919	6	Cluster-49084.160853/Cluster-49084.205736/Cluster-49084.141452/Cluster-49084.142944/Cluster-49084.130453/Cluster-49084.126464
mtr00600	Sphingolipid metabolism	0.133392	0.812798	0.793834	0.87487	3	Cluster-49084.167952/Cluster-49084.184860/Cluster-49084.100913
mtr00450	Selenocompound metabolism	0.137994	0.812798	0.793834	0.860139	2	Cluster-49084.130109/Cluster-49084.116313
mtr00260	Glycine, serine and threonine metabolism	0.142449	0.812798	0.793834	0.84634	5	Cluster-49084.164117/Cluster-49084.163908/Cluster-49084.149046/Cluster-49084.71991/Cluster-49084.130453
mtr00270	Cysteine and methionine metabolism	0.160513	0.835361	0.815871	0.794489	7	Cluster-49084.94638/Cluster-49084.187705/Cluster-49084.163908/Cluster-49084.149046/Cluster-49084.81438/Cluster-49084.144539/Cluster-49084.186645
mtr00780	Biotin metabolism	0.163627	0.835361	0.815871	0.786144	2	Cluster-49084.191215/Cluster-49084.101371
mtr01210	2-Oxocarboxylic acid metabolism	0.173768	0.842776	0.823113	0.76003	4	Cluster-23960.5/Cluster-49084.163908/Cluster-49084.246765/Cluster-49084.163528
mtr00730	Thiamine metabolism	0.216916	0.946639	0.924553	0.663708	2	Cluster-49084.105886/Cluster-49084.54872
mtr00052	Galactose metabolism	0.226593	0.946639	0.924553	0.644754	4	Cluster-49084.199230/Cluster-49084.118964/Cluster-49084.71438/Cluster-49084.223484
mtr00650	Butanoate metabolism	0.230495	0.946639	0.924553	0.637339	2	Cluster-49084.126464/Cluster-49084.108927
mtr00020	Citrate cycle (TCA cycle)	0.283674	0.946639	0.924553	0.54718	3	Cluster-49084.142944/Cluster-49084.130453/Cluster-49084.163528
mtr00053	Ascorbate and aldarate metabolism	0.303767	0.946639	0.924553	0.517459	3	Cluster-49084.143493/Cluster-49084.97110/Cluster-49084.110565
mtr00330	Arginine and proline metabolism	0.307642	0.946639	0.924553	0.511955	4	Cluster-49084.184237/Cluster-49084.99893/Cluster-49084.176842/Cluster-49084.91636
mtr04070	Phosphatidylinositol signaling system	0.307642	0.946639	0.924553	0.511955	4	Cluster-49084.121666/Cluster-49084.140605/Cluster-49084.135109/Cluster-49084.70177
mtr00563	Glycosylphosphatidylinositol (GPI)-anchor biosynthesis	0.312376	0.946639	0.924553	0.505323	2	Cluster-49084.213163/Cluster-49084.96943
mtr00280	Valine, leucine and isoleucine degradation	0.313841	0.946639	0.924553	0.50329	3	Cluster-49084.172777/Cluster-49084.130453/Cluster-49084.126464
mtr01212	Fatty acid metabolism	0.340982	0.946639	0.924553	0.467269	4	Cluster-49084.101371/Cluster-49084.149648/Cluster-49084.126464/Cluster-49084.134268
mtr00220	Arginine biosynthesis	0.379274	0.946639	0.924553	0.421047	2	Cluster-49084.246765/Cluster-49084.150926
mtr00920	Sulfur metabolism	0.379274	0.946639	0.924553	0.421047	2	Cluster-49084.144539/Cluster-49084.154848
mtr03018	RNA degradation	0.386675	0.946639	0.924553	0.412654	5	Cluster-49084.200211/Cluster-49084.120109/Cluster-49084.80583/Cluster-49084.229637/Cluster-49084.139550
mtr00310	Lysine degradation	0.4053	0.946639	0.924553	0.392223	2	Cluster-49084.130453/Cluster-49084.126464
mtr00640	Propanoate metabolism	0.4053	0.946639	0.924553	0.392223	2	Cluster-49084.130453/Cluster-49084.126464
mtr00261	Monobactam biosynthesis	0.405353	0.946639	0.924553	0.392167	1	Cluster-49084.163908
mtr04120	Ubiquitin mediated proteolysis	0.414018	0.946639	0.924553	0.382981	9	Cluster-49084.164009/Cluster-49084.115240/Cluster-49084.187211/Cluster-49084.85146/Cluster-49084.125974/Cluster-49084.156182/Cluster-49084.92511/Cluster-49084.117788/Cluster-49084.141358
mtr00790	Folate biosynthesis	0.430796	0.946639	0.924553	0.365729	2	Cluster-49084.120452/Cluster-49084.121732
mtr04141	Protein processing in endoplasmic reticulum	0.433615	0.946639	0.924553	0.362896	12	Cluster-49084.52781/Cluster-49084.166057/Cluster-49084.115240/Cluster-49084.156429/Cluster-49084.121674/Cluster-49084.122694/Cluster-49084.118948/Cluster-49084.113445/Cluster-49084.179785/Cluster-49084.251562/Cluster-49084.101173/Cluster-49084.168193
mtr00909	Sesquiterpenoid and triterpenoid biosynthesis	0.443326	0.946639	0.924553	0.353277	2	Cluster-49084.148857/Cluster-49084.121119
mtr00966	Glucosinolate biosynthesis	0.447964	0.946639	0.924553	0.348757	1	Cluster-23960.5
mtr00300	Lysine biosynthesis	0.468115	0.946639	0.924553	0.329648	1	Cluster-49084.163908
mtr00511	Other glycan degradation	0.468115	0.946639	0.924553	0.329648	1	Cluster-49084.167952
mtr00740	Riboflavin metabolism	0.487534	0.946639	0.924553	0.311995	1	Cluster-49084.70844
mtr00514	Other types of O-glycan biosynthesis	0.506247	0.946639	0.924553	0.295638	1	Cluster-49084.40936
mtr00100	Steroid biosynthesis	0.52648	0.946639	0.924553	0.278618	2	Cluster-49084.148857/Cluster-49084.121119
mtr04016	MAPK signaling pathway - plant	0.536957	0.946639	0.924553	0.27006	7	Cluster-49084.94638/Cluster-49084.133230/Cluster-49084.222358/Cluster-49084.187389/Cluster-49084.67071/Cluster-49084.209796/Cluster-49084.162602
mtr00630	Glyoxylate and dicarboxylate metabolism	0.544898	0.946639	0.924553	0.263685	3	Cluster-49084.136543/Cluster-49084.130453/Cluster-49084.126464
mtr00860	Porphyrin and chlorophyll metabolism	0.548661	0.946639	0.924553	0.260696	2	Cluster-49084.117181/Cluster-49084.154421
mtr00531	Glycosaminoglycan degradation	0.558401	0.946639	0.924553	0.253054	1	Cluster-49084.171763
mtr00590	Arachidonic acid metabolism	0.558401	0.946639	0.924553	0.253054	1	Cluster-49084.168519
mtr00520	Amino sugar and nucleotide sugar metabolism	0.566667	0.946639	0.924553	0.246672	6	Cluster-49084.242453/Cluster-49084.120299/Cluster-49084.118964/Cluster-49084.162050/Cluster-49084.160394/Cluster-49084.110983
mtr00130	Ubiquinone and other terpenoid-quinone biosynthesis	0.580552	0.946639	0.924553	0.236159	2	Cluster-49084.139083/Cluster-49084.44902
mtr00770	Pantothenate and CoA biosynthesis	0.580552	0.946639	0.924553	0.236159	2	Cluster-49084.184237/Cluster-49084.170149
mtr02010	ABC transporters	0.580552	0.946639	0.924553	0.236159	2	Cluster-49084.170760/Cluster-49084.175129
mtr03060	Protein export	0.580552	0.946639	0.924553	0.236159	2	Cluster-49084.166057/Cluster-49084.141778
mtr00760	Nicotinate and nicotinamide metabolism	0.590085	0.946639	0.924553	0.229085	1	Cluster-49084.211026
mtr03022	Basal transcription factors	0.590811	0.946639	0.924553	0.228552	2	Cluster-49084.182151/Cluster-49084.93240
mtr00250	Alanine, aspartate and glutamate metabolism	0.600882	0.946639	0.924553	0.221211	2	Cluster-49084.150926/Cluster-49084.108927
mtr03020	RNA polymerase	0.600882	0.946639	0.924553	0.221211	2	Cluster-49084.154448/Cluster-49084.81139
mtr00564	Glycerophospholipid metabolism	0.601387	0.946639	0.924553	0.220846	4	Cluster-49084.211599/Cluster-49084.178541/Cluster-49084.164488/Cluster-49084.70177
mtr01040	Biosynthesis of unsaturated fatty acids	0.605068	0.946639	0.924553	0.218196	1	Cluster-49084.149648
mtr00071	Fatty acid degradation	0.657398	0.959101	0.936724	0.182172	2	Cluster-49084.126464/Cluster-49084.134268
mtr00500	Starch and sucrose metabolism	0.661985	0.959101	0.936724	0.179152	6	Cluster-49084.198728/Cluster-49084.147124/Cluster-49084.199230/Cluster-49084.199736/Cluster-49084.136214/Cluster-49084.223484
mtr01200	Carbon metabolism	0.669463	0.959101	0.936724	0.174273	9	Cluster-49084.179900/Cluster-49084.149046/Cluster-49084.205736/Cluster-49084.141452/Cluster-49084.144539/Cluster-49084.142944/Cluster-49084.130453/Cluster-49084.163528/Cluster-49084.126464
mtr03050	Proteasome	0.683178	0.959101	0.936724	0.165466	2	Cluster-49084.139685/Cluster-49084.125233
mtr00380	Tryptophan metabolism	0.691413	0.959101	0.936724	0.160262	2	Cluster-49084.130453/Cluster-49084.126464
mtr00340	Histidine metabolism	0.695739	0.959101	0.936724	0.157554	1	Cluster-49084.123134
mtr00513	Various types of N-glycan biosynthesis	0.706875	0.959101	0.936724	0.150657	1	Cluster-49084.47342
mtr00460	Cyanoamino acid metabolism	0.715069	0.959101	0.936724	0.145652	2	Cluster-23960.5/Cluster-49084.198728
mtr00945	Stilbenoid, diarylheptanoid and gingerol biosynthesis	0.717605	0.959101	0.936724	0.144115	1	Cluster-49084.224909
mtr00591	Linoleic acid metabolism	0.727944	0.959101	0.936724	0.137902	1	Cluster-49084.57748
mtr00592	alpha-Linolenic acid metabolism	0.729983	0.959101	0.936724	0.136687	2	Cluster-49084.274990/Cluster-49084.134268
mtr00910	Nitrogen metabolism	0.747505	0.959101	0.936724	0.126386	1	Cluster-49084.136543
mtr00906	Carotenoid biosynthesis	0.765665	0.959101	0.936724	0.115961	1	Cluster-49084.250820
mtr04144	Endocytosis	0.771328	0.959101	0.936724	0.112761	7	Cluster-49084.52781/Cluster-49084.152837/Cluster-49084.102689/Cluster-49084.168451/Cluster-49084.98410/Cluster-49084.196463/Cluster-49084.64669
mtr00051	Fructose and mannose metabolism	0.783182	0.959101	0.936724	0.106137	2	Cluster-49084.160394/Cluster-49084.135006
mtr01230	Biosynthesis of amino acids	0.785928	0.959101	0.936724	0.104617	7	Cluster-49084.163908/Cluster-49084.149046/Cluster-49084.246765/Cluster-49084.150926/Cluster-49084.144539/Cluster-49084.203665/Cluster-49084.163528
mtr00710	Carbon fixation in photosynthetic organisms	0.789145	0.959101	0.936724	0.102843	2	Cluster-49084.205736/Cluster-49084.141452
mtr00400	Phenylalanine, tyrosine and tryptophan biosynthesis	0.798176	0.959101	0.936724	0.0979014	1	Cluster-49084.203665
mtr00190	Oxidative phosphorylation	0.821749	0.959101	0.936724	0.0852608	5	Cluster-49084.136969/Cluster-49084.135388/Cluster-49084.152975/Cluster-49084.133132/Cluster-49084.157333
mtr04075	Plant hormone signal transduction	0.829229	0.959101	0.936724	0.0813253	10	Cluster-49084.163182/Cluster-49084.127532/Cluster-49084.129574/Cluster-49084.128899/Cluster-49084.133230/Cluster-49084.222358/Cluster-49084.187389/Cluster-49084.209796/Cluster-49084.162602/Cluster-49084.98167
mtr00940	Phenylpropanoid biosynthesis	0.831582	0.959101	0.936724	0.0800948	7	Cluster-49084.139083/Cluster-49084.198728/Cluster-49084.28028/Cluster-49084.224909/Cluster-49084.13096/Cluster-82061.0/Cluster-79033.0
mtr00410	beta-Alanine metabolism	0.838715	0.959101	0.936724	0.0763858	1	Cluster-49084.184237
mtr00480	Glutathione metabolism	0.843955	0.959101	0.936724	0.0736806	3	Cluster-49084.179900/Cluster-49084.168519/Cluster-49084.110565
mtr00510	N-Glycan biosynthesis	0.850337	0.959101	0.936724	0.0704088	1	Cluster-49084.47342
mtr00941	Flavonoid biosynthesis	0.862696	0.960234	0.93783	0.0641421	2	Cluster-49084.48506/Cluster-49084.224909
mtr00061	Fatty acid biosynthesis	0.87114	0.960234	0.93783	0.0599121	1	Cluster-49084.101371
mtr00030	Pentose phosphate pathway	0.884829	0.962607	0.940148	0.0531407	1	Cluster-49084.179900
mtr04712	Circadian rhythm - plant	0.89314	0.962607	0.940148	0.0490802	1	Cluster-49084.220841
mtr04626	Plant-pathogen interaction	0.951643	0.995857	0.972622	0.0215261	6	Cluster-49084.200223/Cluster-66775.1/Cluster-49084.67071/Cluster-49084.89263/Cluster-49084.201585/Cluster-49084.122205
mtr00010	Glycolysis / Gluconeogenesis	0.964232	0.995857	0.972622	0.0158182	2	Cluster-49084.142944/Cluster-49084.130453
mtr04146	Peroxisome	0.965363	0.995857	0.972622	0.0153094	1	Cluster-49084.179183
mtr00561	Glycerolipid metabolism	0.966643	0.995857	0.972622	0.014734	1	Cluster-49084.164488
mtr00195	Photosynthesis	0.975324	0.995857	0.972622	0.0108512	1	Cluster-49084.136969
mtr00040	Pentose and glucuronate interconversions	0.998621	0.999981	0.97665	0.000599491	1	Cluster-62960.1
mtr03010	Ribosome	0.999981	0.999981	0.97665	8.19667e-06	3	Cluster-49084.129502/Cluster-49084.135947/Cluster-49084.80179

## Sheet: C03LvsC09L
ID	Description	pvalue	p.adjust	qvalue	-log10[Pvalue]	Count	geneID
mtr01200	Carbon metabolism	4.78841e-07	5.74609e-05	4.38517e-05	6.31981	128	Cluster-49084.187812/Cluster-49084.114752/Cluster-49084.120891/Cluster-49084.73235/Cluster-112272.0/Cluster-49084.175452/Cluster-49084.70301/Cluster-49084.83326/Cluster-49084.153506/Cluster-49084.135653/Cluster-49084.137890/Cluster-49084.139719/Cluster-49084.142015/Cluster-49084.137909/Cluster-49084.128322/Cluster-49084.109037/Cluster-49084.139480/Cluster-49084.139230/Cluster-49084.93584/Cluster-…
mtr00010	Glycolysis / Gluconeogenesis	0.000275369	0.0165221	0.012609	3.56009	65	Cluster-49084.187812/Cluster-114132.0/Cluster-49084.114752/Cluster-49084.83326/Cluster-49084.135653/Cluster-49084.128322/Cluster-49084.139480/Cluster-49084.152510/Cluster-49084.115275/Cluster-49084.156000/Cluster-49084.211683/Cluster-49084.125724/Cluster-49084.67575/Cluster-49084.155794/Cluster-49084.127508/Cluster-49084.135011/Cluster-49084.222636/Cluster-49084.261056/Cluster-49084.104578/Cluste…
mtr00280	Valine, leucine and isoleucine degradation	0.00113042	0.0320914	0.0244908	2.94676	29	Cluster-114132.0/Cluster-49084.206007/Cluster-49084.159557/Cluster-49084.130044/Cluster-49084.192165/Cluster-49084.78420/Cluster-49084.104578/Cluster-49084.115427/Cluster-49084.81546/Cluster-49084.54689/Cluster-49084.226347/Cluster-49084.167658/Cluster-49084.157336/Cluster-49084.143840/Cluster-49084.168425/Cluster-49084.176669/Cluster-49084.109579/Cluster-49084.205437/Cluster-49084.92497/Cluster-…
mtr00310	Lysine degradation	0.00120374	0.0320914	0.0244908	2.91947	22	Cluster-114132.0/Cluster-49084.251094/Cluster-49084.95783/Cluster-49084.127655/Cluster-49084.78420/Cluster-49084.104578/Cluster-49084.42569/Cluster-49084.226347/Cluster-49084.167658/Cluster-49084.157336/Cluster-49084.235125/Cluster-49084.143840/Cluster-49084.63245/Cluster-49084.44763/Cluster-49084.151895/Cluster-49084.131825/Cluster-49084.95554/Cluster-49084.168694/Cluster-49084.101850/Cluster-49…
mtr03015	mRNA surveillance pathway	0.00133714	0.0320914	0.0244908	2.87382	57	Cluster-49084.213056/Cluster-49084.136400/Cluster-49084.151347/Cluster-49084.138982/Cluster-49084.115263/Cluster-49084.151092/Cluster-49084.142287/Cluster-49084.133785/Cluster-49084.233679/Cluster-49084.204742/Cluster-49084.78680/Cluster-49084.168969/Cluster-49084.158306/Cluster-49084.30465/Cluster-49084.86988/Cluster-49084.176492/Cluster-49084.105252/Cluster-49084.177176/Cluster-49084.76988/Clus…
mtr00410	beta-Alanine metabolism	0.00252078	0.0401932	0.0306738	2.59846	26	Cluster-114132.0/Cluster-49084.105827/Cluster-49084.168941/Cluster-49084.93584/Cluster-49084.236106/Cluster-49084.159557/Cluster-49084.248249/Cluster-49084.232766/Cluster-49084.104578/Cluster-49084.115427/Cluster-49084.161270/Cluster-49084.169487/Cluster-49084.157336/Cluster-49084.66198/Cluster-114080.5/Cluster-120629.0/Cluster-49084.205437/Cluster-49084.72308/Cluster-49084.101850/Cluster-49084.9…
mtr00561	Glycerolipid metabolism	0.00263283	0.0401932	0.0306738	2.57958	43	Cluster-49084.80369/Cluster-49084.125473/Cluster-114132.0/Cluster-49084.240104/Cluster-49084.76929/Cluster-62556.0/Cluster-49084.84714/Cluster-49084.117891/Cluster-49084.149242/Cluster-49084.91975/Cluster-49084.112477/Cluster-49084.107884/Cluster-49084.96442/Cluster-49084.139787/Cluster-49084.83104/Cluster-49084.113924/Cluster-49084.104578/Cluster-49084.86493/Cluster-49084.152836/Cluster-49084.18…
mtr00230	Purine metabolism	0.00280665	0.0401932	0.0306738	2.55181	48	Cluster-49084.90263/Cluster-49084.171911/Cluster-49084.115457/Cluster-49084.121920/Cluster-49084.130400/Cluster-49084.121348/Cluster-49084.70036/Cluster-49084.141089/Cluster-49084.97941/Cluster-49084.84104/Cluster-49084.77335/Cluster-49084.233616/Cluster-49084.130434/Cluster-49084.148230/Cluster-49084.177717/Cluster-49084.175492/Cluster-49084.38088/Cluster-49084.238654/Cluster-49084.215044/Cluste…
mtr00620	Pyruvate metabolism	0.00340441	0.0401932	0.0306738	2.46796	43	Cluster-49084.187812/Cluster-114132.0/Cluster-49084.73235/Cluster-49084.70301/Cluster-49084.153506/Cluster-49084.135653/Cluster-49084.233289/Cluster-49084.129353/Cluster-49084.115275/Cluster-49084.78420/Cluster-49084.157347/Cluster-49084.127508/Cluster-49084.149640/Cluster-49084.104578/Cluster-49084.162730/Cluster-49084.215044/Cluster-49084.196203/Cluster-49084.230118/Cluster-49084.195621/Cluster…
mtr00860	Porphyrin and chlorophyll metabolism	0.0036385	0.0401932	0.0306738	2.43908	26	Cluster-49084.224964/Cluster-49084.129697/Cluster-49084.191705/Cluster-49084.158019/Cluster-49084.127174/Cluster-49084.49073/Cluster-49084.169581/Cluster-49084.152516/Cluster-49084.239819/Cluster-49084.164683/Cluster-49084.133646/Cluster-49084.226602/Cluster-49084.174123/Cluster-49084.125985/Cluster-49084.134630/Cluster-49084.138924/Cluster-49084.226025/Cluster-49084.235448/Cluster-49084.32162/Cl…
mtr03040	Spliceosome	0.00389787	0.0401932	0.0306738	2.40917	106	Cluster-49084.110523/Cluster-49084.136400/Cluster-49084.185436/Cluster-49084.132387/Cluster-49084.74824/Cluster-49084.179615/Cluster-49084.229168/Cluster-49084.163000/Cluster-49084.131008/Cluster-49084.133785/Cluster-49084.97799/Cluster-49084.154729/Cluster-86503.0/Cluster-49084.104863/Cluster-49084.189089/Cluster-49084.55767/Cluster-49084.191088/Cluster-49084.223516/Cluster-49084.122991/Cluster-…
mtr01230	Biosynthesis of amino acids	0.00401932	0.0401932	0.0306738	2.39585	99	Cluster-49084.36393/Cluster-49084.114752/Cluster-49084.120891/Cluster-112272.0/Cluster-49084.175452/Cluster-49084.137890/Cluster-49084.142015/Cluster-49084.137909/Cluster-49084.128322/Cluster-49084.33329/Cluster-49084.139480/Cluster-49084.139230/Cluster-49084.180362/Cluster-49084.142805/Cluster-49084.153208/Cluster-49084.132171/Cluster-49084.70036/Cluster-49084.162817/Cluster-49084.149675/Cluster…
mtr00030	Pentose phosphate pathway	0.00461907	0.0426375	0.0325392	2.33545	29	Cluster-112272.0/Cluster-49084.142015/Cluster-49084.139230/Cluster-49084.152510/Cluster-49084.156000/Cluster-49084.70036/Cluster-49084.140620/Cluster-49084.67575/Cluster-49084.155794/Cluster-49084.135011/Cluster-49084.139068/Cluster-49084.43444/Cluster-49084.226078/Cluster-49084.134890/Cluster-49084.129663/Cluster-49084.138913/Cluster-49084.111400/Cluster-49084.153950/Cluster-49084.173203/Cluster…
mtr00260	Glycine, serine and threonine metabolism	0.00538974	0.0446173	0.0340501	2.26843	36	Cluster-49084.105827/Cluster-49084.137890/Cluster-49084.214956/Cluster-49084.137909/Cluster-49084.128322/Cluster-113310.0/Cluster-49084.144309/Cluster-49084.109919/Cluster-49084.110114/Cluster-49084.137343/Cluster-49084.138289/Cluster-49084.104578/Cluster-49084.190000/Cluster-49084.117802/Cluster-49084.125164/Cluster-49084.167658/Cluster-49084.143840/Cluster-49084.125457/Cluster-49084.143007/Clus…
mtr00270	Cysteine and methionine metabolism	0.0059088	0.0446173	0.0340501	2.2285	54	Cluster-49084.94628/Cluster-49084.121875/Cluster-49084.120891/Cluster-49084.175452/Cluster-49084.137909/Cluster-49084.68277/Cluster-49084.120051/Cluster-49084.190210/Cluster-49084.191527/Cluster-49084.156933/Cluster-49084.144309/Cluster-49084.186649/Cluster-49084.110114/Cluster-117040.0/Cluster-49084.104190/Cluster-49084.102941/Cluster-49084.130353/Cluster-49084.140595/Cluster-49084.139873/Cluste…
mtr03410	Base excision repair	0.00594898	0.0446173	0.0340501	2.22556	25	Cluster-115109.4/Cluster-49084.178102/Cluster-54324.7/Cluster-49084.82322/Cluster-49084.79302/Cluster-49084.239023/Cluster-49084.108914/Cluster-49084.88734/Cluster-49084.73599/Cluster-49084.227134/Cluster-49084.2454/Cluster-49084.162651/Cluster-49084.145761/Cluster-49084.48805/Cluster-49084.110522/Cluster-49084.211546/Cluster-49084.229662/Cluster-49084.195893/Cluster-49084.96289/Cluster-49084.241…
mtr03013	RNA transport	0.00735561	0.051922	0.0396247	2.13338	88	Cluster-49084.136400/Cluster-49084.3476/Cluster-49084.44337/Cluster-49084.68511/Cluster-49084.138982/Cluster-49084.126599/Cluster-49084.133785/Cluster-49084.133961/Cluster-49084.57166/Cluster-49084.233679/Cluster-49084.80831/Cluster-49084.55675/Cluster-49084.92518/Cluster-49084.116161/Cluster-49084.147936/Cluster-49084.52581/Cluster-49084.134126/Cluster-49084.157617/Cluster-49084.108956/Cluster-4…
mtr01212	Fatty acid metabolism	0.00993086	0.0662058	0.0505255	2.00301	37	Cluster-49084.193507/Cluster-49084.114892/Cluster-49084.93584/Cluster-49084.128928/Cluster-49084.39207/Cluster-49084.181286/Cluster-49084.132650/Cluster-49084.130044/Cluster-49084.192165/Cluster-49084.78420/Cluster-49084.101371/Cluster-49084.139806/Cluster-113982.0/Cluster-49084.161922/Cluster-49084.161270/Cluster-49084.25859/Cluster-49084.226347/Cluster-49084.131782/Cluster-49084.158141/Cluster-…
mtr00740	Riboflavin metabolism	0.012413	0.0783982	0.0598302	1.90612	11	Cluster-49084.192768/Cluster-49084.106367/Cluster-49084.131963/Cluster-49084.129299/Cluster-49084.246545/Cluster-49084.146140/Cluster-49084.85521/Cluster-49084.128809/Cluster-49084.121622/Cluster-49084.94499/Cluster-49084.136125
mtr01040	Biosynthesis of unsaturated fatty acids	0.0137405	0.0824431	0.0629171	1.862	14	Cluster-49084.114892/Cluster-49084.93584/Cluster-49084.181286/Cluster-49084.192165/Cluster-113982.0/Cluster-49084.161270/Cluster-49084.168425/Cluster-49084.112098/Cluster-49084.108305/Cluster-49084.119832/Cluster-49084.118902/Cluster-49084.149648/Cluster-49084.147443/Cluster-49084.40763
mtr00250	Alanine, aspartate and glutamate metabolism	0.0171613	0.0943277	0.071987	1.76545	26	Cluster-49084.36393/Cluster-49084.210848/Cluster-49084.33329/Cluster-49084.123592/Cluster-49084.132171/Cluster-49084.222981/Cluster-49084.145756/Cluster-49084.233616/Cluster-49084.129409/Cluster-49084.248249/Cluster-49084.138289/Cluster-49084.147780/Cluster-49084.112591/Cluster-49084.238567/Cluster-49084.193322/Cluster-49084.130549/Cluster-49084.81844/Cluster-49084.118981/Cluster-49084.133803/Clu…
mtr00790	Folate biosynthesis	0.0172934	0.0943277	0.071987	1.76212	20	Cluster-49084.141863/Cluster-49084.194192/Cluster-49084.17184/Cluster-49084.42531/Cluster-49084.102960/Cluster-49084.50248/Cluster-49084.261023/Cluster-49084.77177/Cluster-49084.106175/Cluster-49084.129299/Cluster-49084.194661/Cluster-49084.247042/Cluster-49084.152741/Cluster-49084.105112/Cluster-49084.153167/Cluster-49084.239898/Cluster-49084.94426/Cluster-49084.230744/Cluster-49084.121622/Clust…
mtr00196	Photosynthesis - antenna proteins	0.0181778	0.0948407	0.0723784	1.74046	12	Cluster-49084.62976/Cluster-49084.137475/Cluster-49084.154491/Cluster-49084.140913/Cluster-49084.138096/Cluster-49084.140370/Cluster-49084.138389/Cluster-49084.129083/Cluster-49084.138881/Cluster-49084.158467/Cluster-49084.139102/Cluster-49084.138049
mtr03030	DNA replication	0.0201943	0.100972	0.0770572	1.69477	23	Cluster-49084.213694/Cluster-49084.79302/Cluster-49084.61319/Cluster-49084.108914/Cluster-49084.174555/Cluster-49084.94269/Cluster-49084.188492/Cluster-49084.162651/Cluster-49084.224608/Cluster-49084.99224/Cluster-49084.145761/Cluster-106305.0/Cluster-49084.100217/Cluster-49084.190826/Cluster-49084.211546/Cluster-49084.180583/Cluster-49084.237551/Cluster-49084.229662/Cluster-49084.195893/Cluster-…
mtr00051	Fructose and mannose metabolism	0.0286034	0.137296	0.104779	1.54358	34	Cluster-49084.90263/Cluster-49084.161771/Cluster-49084.83326/Cluster-49084.139480/Cluster-49084.42858/Cluster-49084.156000/Cluster-49084.141828/Cluster-49084.146131/Cluster-49084.182800/Cluster-49084.155794/Cluster-49084.48018/Cluster-49084.192409/Cluster-49084.43444/Cluster-49084.52476/Cluster-49084.134890/Cluster-49084.186566/Cluster-49084.138913/Cluster-49084.132931/Cluster-49084.17329/Cluster…
mtr04145	Phagosome	0.0345985	0.154753	0.118101	1.46094	37	Cluster-49084.136032/Cluster-49084.122604/Cluster-49084.178396/Cluster-49084.136115/Cluster-49084.98429/Cluster-49084.121388/Cluster-49084.118997/Cluster-49084.124382/Cluster-49084.123423/Cluster-49084.202614/Cluster-49084.128312/Cluster-49084.153549/Cluster-49084.121474/Cluster-49084.121674/Cluster-49084.193836/Cluster-49084.122202/Cluster-49084.151157/Cluster-49084.122682/Cluster-49084.230565/C…
mtr00710	Carbon fixation in photosynthetic organisms	0.0348195	0.154753	0.118101	1.45818	34	Cluster-49084.187812/Cluster-49084.73235/Cluster-112272.0/Cluster-49084.70301/Cluster-49084.153506/Cluster-49084.135653/Cluster-49084.139719/Cluster-49084.142015/Cluster-49084.139480/Cluster-49084.139230/Cluster-49084.156000/Cluster-49084.136152/Cluster-49084.142117/Cluster-49084.146554/Cluster-49084.138289/Cluster-49084.149640/Cluster-49084.139068/Cluster-49084.162730/Cluster-49084.134890/Cluste…
mtr03060	Protein export	0.0378253	0.161703	0.123405	1.42222	24	Cluster-49084.112506/Cluster-49084.136032/Cluster-49084.35048/Cluster-49084.211609/Cluster-49084.178396/Cluster-49084.183117/Cluster-49084.123423/Cluster-49084.123942/Cluster-49084.202614/Cluster-49084.134540/Cluster-49084.174784/Cluster-49084.124634/Cluster-49084.126953/Cluster-49084.53948/Cluster-49084.124173/Cluster-49084.194103/Cluster-49084.196630/Cluster-49084.200396/Cluster-49084.185399/Cl…
mtr00071	Fatty acid degradation	0.0390783	0.161703	0.123405	1.40806	27	Cluster-114132.0/Cluster-49084.93584/Cluster-49084.128928/Cluster-49084.39207/Cluster-49084.192165/Cluster-49084.78420/Cluster-49084.222636/Cluster-49084.104578/Cluster-49084.161922/Cluster-49084.84962/Cluster-49084.161270/Cluster-49084.226347/Cluster-49084.157336/Cluster-49084.125636/Cluster-49084.168425/Cluster-49084.130923/Cluster-49084.150907/Cluster-49084.263309/Cluster-49084.128875/Cluster-…
mtr00640	Propanoate metabolism	0.0425049	0.168747	0.12878	1.37156	18	Cluster-49084.206007/Cluster-49084.93584/Cluster-49084.159557/Cluster-49084.78420/Cluster-49084.115427/Cluster-49084.81546/Cluster-49084.161270/Cluster-49084.226347/Cluster-49084.167658/Cluster-49084.143840/Cluster-49084.205437/Cluster-49084.92497/Cluster-49084.132836/Cluster-49084.150788/Cluster-49084.179145/Cluster-49084.147443/Cluster-49084.91924/Cluster-49084.140299
mtr00020	Citrate cycle (TCA cycle)	0.0435929	0.168747	0.12878	1.36058	23	Cluster-49084.187812/Cluster-49084.109037/Cluster-49084.115275/Cluster-49084.153208/Cluster-49084.127655/Cluster-49084.148944/Cluster-49084.127508/Cluster-49084.142031/Cluster-49084.159439/Cluster-49084.167658/Cluster-49084.143840/Cluster-49084.132975/Cluster-49084.178640/Cluster-49084.20526/Cluster-49084.133460/Cluster-49084.131605/Cluster-49084.173745/Cluster-49084.191645/Cluster-49084.144664/C…
mtr00630	Glyoxylate and dicarboxylate metabolism	0.0476548	0.178706	0.136381	1.32189	33	Cluster-49084.137890/Cluster-113310.0/Cluster-49084.153208/Cluster-49084.158308/Cluster-49084.127569/Cluster-49084.78420/Cluster-49084.109919/Cluster-49084.129409/Cluster-49084.142117/Cluster-49084.146554/Cluster-49084.137343/Cluster-49084.138289/Cluster-49084.117802/Cluster-62476.0/Cluster-49084.166762/Cluster-49084.226347/Cluster-49084.167658/Cluster-49084.143840/Cluster-49084.125457/Cluster-49…
mtr00920	Sulfur metabolism	0.0494532	0.17983	0.137239	1.30581	17	Cluster-49084.120891/Cluster-49084.175452/Cluster-49084.77335/Cluster-49084.140595/Cluster-109664.0/Cluster-49084.168215/Cluster-49084.142669/Cluster-49084.128749/Cluster-49084.141617/Cluster-49084.33681/Cluster-49084.6469/Cluster-49084.161365/Cluster-49084.102371/Cluster-49084.134767/Cluster-49084.52355/Cluster-49084.142672/Cluster-49084.176835
mtr00906	Carotenoid biosynthesis	0.0554411	0.195674	0.149331	1.25617	18	Cluster-49084.121263/Cluster-49084.134206/Cluster-49084.142625/Cluster-49084.132377/Cluster-49084.123397/Cluster-49084.144528/Cluster-49084.21309/Cluster-49084.95467/Cluster-49084.204107/Cluster-49084.151391/Cluster-49084.133363/Cluster-49084.145654/Cluster-49084.153927/Cluster-49084.141168/Cluster-49084.146152/Cluster-49084.108276/Cluster-49084.250821/Cluster-49084.125783
mtr00970	Aminoacyl-tRNA biosynthesis	0.0580724	0.199105	0.151949	1.23603	30	Cluster-49084.224964/Cluster-49084.127630/Cluster-49084.133089/Cluster-49084.149164/Cluster-49084.66441/Cluster-49084.147042/Cluster-49084.145864/Cluster-49084.112988/Cluster-49084.149570/Cluster-49084.90609/Cluster-49084.142453/Cluster-111612.0/Cluster-49084.134023/Cluster-49084.111525/Cluster-49084.223196/Cluster-49084.207688/Cluster-49084.145511/Cluster-49084.127842/Cluster-49084.114872/Cluste…
mtr04122	Sulfur relay system	0.0606085	0.202028	0.154179	1.21747	7	Cluster-49084.17184/Cluster-49084.50248/Cluster-49084.130293/Cluster-49084.128749/Cluster-49084.104215/Cluster-49084.239898/Cluster-49084.101617
mtr00562	Inositol phosphate metabolism	0.0659166	0.211817	0.161649	1.18101	29	Cluster-49084.38175/Cluster-49084.139480/Cluster-49084.96302/Cluster-49084.176699/Cluster-49084.44004/Cluster-49084.191087/Cluster-49084.153549/Cluster-49084.59238/Cluster-49084.115427/Cluster-49084.151591/Cluster-49084.123231/Cluster-49084.836/Cluster-49084.148284/Cluster-49084.143627/Cluster-49084.139023/Cluster-49084.186691/Cluster-49084.130886/Cluster-49084.103280/Cluster-49084.160064/Cluster…
mtr03420	Nucleotide excision repair	0.0670753	0.211817	0.161649	1.17344	26	Cluster-49084.116515/Cluster-49084.213694/Cluster-49084.79302/Cluster-49084.108914/Cluster-49084.80832/Cluster-49084.189463/Cluster-49084.181686/Cluster-49084.152292/Cluster-49084.192025/Cluster-49084.188492/Cluster-49084.162651/Cluster-49084.224608/Cluster-49084.146618/Cluster-49084.145761/Cluster-106305.0/Cluster-49084.100217/Cluster-49084.128389/Cluster-49084.96096/Cluster-49084.211546/Cluster…
mtr03430	Mismatch repair	0.0820939	0.252597	0.192771	1.08569	17	Cluster-49084.140130/Cluster-49084.213694/Cluster-49084.79302/Cluster-49084.165699/Cluster-49084.188492/Cluster-49084.162651/Cluster-49084.224608/Cluster-106305.0/Cluster-49084.100217/Cluster-49084.211546/Cluster-49084.180583/Cluster-49084.237551/Cluster-49084.195893/Cluster-49084.207345/Cluster-49084.226711/Cluster-49084.75436/Cluster-49084.200559
mtr04146	Peroxisome	0.0878735	0.26362	0.201184	1.05614	36	Cluster-49084.217517/Cluster-49084.93584/Cluster-49084.128928/Cluster-49084.120467/Cluster-49084.163286/Cluster-49084.192165/Cluster-49084.95155/Cluster-62476.0/Cluster-49084.172430/Cluster-49084.161922/Cluster-49084.161270/Cluster-49084.105058/Cluster-49084.160361/Cluster-49084.117978/Cluster-49084.125636/Cluster-49084.120227/Cluster-49084.102892/Cluster-47519.0/Cluster-49084.168425/Cluster-4908…
mtr00900	Terpenoid backbone biosynthesis	0.0916764	0.268321	0.204772	1.03774	25	Cluster-49084.138528/Cluster-49084.55030/Cluster-126612.0/Cluster-49084.256322/Cluster-49084.165944/Cluster-49084.165950/Cluster-49084.111337/Cluster-49084.169201/Cluster-49084.78420/Cluster-49084.41357/Cluster-49084.48792/Cluster-49084.138903/Cluster-49084.236512/Cluster-49084.145258/Cluster-49084.226347/Cluster-49084.138924/Cluster-49084.130933/Cluster-49084.162532/Cluster-49084.54868/Cluster-4…
mtr00220	Arginine biosynthesis	0.0951355	0.271816	0.207438	1.02166	16	Cluster-49084.36393/Cluster-49084.33329/Cluster-49084.123592/Cluster-116941.0/Cluster-49084.129409/Cluster-49084.138289/Cluster-49084.238654/Cluster-49084.166018/Cluster-49084.85842/Cluster-49084.155527/Cluster-49084.130549/Cluster-49084.123555/Cluster-49084.133803/Cluster-49084.121219/Cluster-49084.126875/Cluster-49084.184319
mtr00450	Selenocompound metabolism	0.0974838	0.272048	0.207615	1.01107	9	Cluster-49084.191527/Cluster-49084.147042/Cluster-109664.0/Cluster-49084.111525/Cluster-49084.141841/Cluster-49084.134767/Cluster-49084.128640/Cluster-49084.262880/Cluster-49084.107870
mtr03050	Proteasome	0.113216	0.303572	0.231673	0.946093	26	Cluster-49084.32007/Cluster-49084.129623/Cluster-49084.75892/Cluster-49084.240889/Cluster-49084.263740/Cluster-49084.134736/Cluster-49084.61223/Cluster-49084.74035/Cluster-49084.138416/Cluster-49084.190075/Cluster-49084.214459/Cluster-49084.160703/Cluster-49084.159241/Cluster-49084.236755/Cluster-49084.187264/Cluster-49084.169162/Cluster-49084.155095/Cluster-49084.153589/Cluster-49084.166459/Clus…
mtr00500	Starch and sucrose metabolism	0.113839	0.303572	0.231673	0.943707	68	Cluster-49084.174710/Cluster-49084.90263/Cluster-49084.83326/Cluster-49084.174469/Cluster-49084.74934/Cluster-49084.133440/Cluster-49084.152510/Cluster-49084.42858/Cluster-49084.169765/Cluster-49084.116510/Cluster-49084.143615/Cluster-64257.3/Cluster-49084.105878/Cluster-49084.155406/Cluster-49084.48018/Cluster-49084.192409/Cluster-49084.99365/Cluster-49084.15245/Cluster-49084.147124/Cluster-4908…
mtr00670	One carbon pool by folate	0.126121	0.326847	0.249436	0.899213	11	Cluster-49084.137890/Cluster-49084.115457/Cluster-49084.117802/Cluster-49084.106175/Cluster-49084.125457/Cluster-49084.135421/Cluster-49084.234847/Cluster-49084.173487/Cluster-49084.160539/Cluster-49084.121265/Cluster-49084.187693
mtr00340	Histidine metabolism	0.128015	0.326847	0.249436	0.892739	14	Cluster-114132.0/Cluster-49084.142805/Cluster-49084.237468/Cluster-49084.125803/Cluster-49084.104578/Cluster-49084.157336/Cluster-49084.222495/Cluster-49084.141426/Cluster-49084.162422/Cluster-49084.223646/Cluster-49084.101850/Cluster-117082.0/Cluster-49084.195369/Cluster-49084.112745
mtr00591	Linoleic acid metabolism	0.136935	0.338484	0.258316	0.863485	15	Cluster-49084.211178/Cluster-49084.129974/Cluster-49084.110925/Cluster-49084.151605/Cluster-49084.62003/Cluster-49084.245882/Cluster-49084.135592/Cluster-49084.70142/Cluster-49084.145306/Cluster-49084.229292/Cluster-49084.106057/Cluster-49084.211177/Cluster-49084.154878/Cluster-49084.94655/Cluster-49084.136304
mtr00261	Monobactam biosynthesis	0.138214	0.338484	0.258316	0.859447	7	Cluster-49084.144309/Cluster-49084.254404/Cluster-49084.177670/Cluster-49084.22391/Cluster-49084.134767/Cluster-49084.209760/Cluster-49084.145668
mtr00330	Arginine and proline metabolism	0.147905	0.354972	0.270899	0.830018	30	Cluster-114132.0/Cluster-49084.99482/Cluster-49084.236106/Cluster-116941.0/Cluster-49084.149675/Cluster-49084.110173/Cluster-49084.232766/Cluster-49084.85903/Cluster-49084.102403/Cluster-49084.102941/Cluster-49084.104578/Cluster-49084.177095/Cluster-49084.147780/Cluster-49084.133565/Cluster-49084.169487/Cluster-49084.157336/Cluster-49084.160603/Cluster-49084.243579/Cluster-49084.130549/Cluster-49…
mtr03008	Ribosome biogenesis in eukaryotes	0.15642	0.358562	0.273639	0.805708	39	Cluster-49084.3476/Cluster-49084.224895/Cluster-49084.82074/Cluster-49084.30602/Cluster-49084.108850/Cluster-49084.158384/Cluster-49084.66177/Cluster-49084.134126/Cluster-49084.80030/Cluster-49084.47777/Cluster-49084.34223/Cluster-49084.209629/Cluster-49084.120418/Cluster-49084.145607/Cluster-49084.129881/Cluster-49084.240023/Cluster-49084.119142/Cluster-49084.189770/Cluster-49084.262367/Cluster-…
mtr00300	Lysine biosynthesis	0.158365	0.358562	0.273639	0.800341	8	Cluster-49084.124766/Cluster-49084.172742/Cluster-49084.144309/Cluster-49084.254404/Cluster-49084.177670/Cluster-49084.22391/Cluster-49084.209760/Cluster-49084.145668
mtr00511	Other glycan degradation	0.158365	0.358562	0.273639	0.800341	8	Cluster-49084.72896/Cluster-49084.114100/Cluster-49084.110879/Cluster-49084.118606/Cluster-49084.167952/Cluster-49084.170645/Cluster-49084.167158/Cluster-49084.90675
mtr03018	RNA degradation	0.163579	0.363509	0.277415	0.786273	42	Cluster-49084.114752/Cluster-49084.139964/Cluster-49084.201963/Cluster-49084.172068/Cluster-49084.114556/Cluster-49084.54221/Cluster-49084.38482/Cluster-49084.188318/Cluster-49084.231303/Cluster-49084.158306/Cluster-49084.155794/Cluster-49084.120109/Cluster-49084.114800/Cluster-49084.225150/Cluster-49084.184471/Cluster-49084.87085/Cluster-49084.87082/Cluster-49084.179796/Cluster-49084.88030/Clust…
mtr04136	Autophagy - other	0.174588	0.380919	0.290701	0.757986	16	Cluster-49084.155669/Cluster-49084.203900/Cluster-49084.108159/Cluster-49084.177176/Cluster-49084.261187/Cluster-49084.153549/Cluster-49084.135097/Cluster-49084.170720/Cluster-49084.101959/Cluster-49084.80096/Cluster-49084.148135/Cluster-49084.187962/Cluster-49084.179521/Cluster-49084.34524/Cluster-49084.151648/Cluster-49084.65816
mtr00563	Glycosylphosphatidylinositol (GPI)-anchor biosynthesis	0.182793	0.391698	0.298928	0.738042	13	Cluster-49084.177294/Cluster-49084.218641/Cluster-49084.116284/Cluster-49084.176516/Cluster-49084.213705/Cluster-49084.222783/Cluster-51441.1/Cluster-49084.102739/Cluster-49084.96944/Cluster-49084.77449/Cluster-49084.42924/Cluster-49084.206788/Cluster-49084.166807
mtr00903	Limonene and pinene degradation	0.201186	0.42355	0.323235	0.696402	5	Cluster-114132.0/Cluster-49084.157336/Cluster-49084.101850/Cluster-49084.195369/Cluster-49084.112745
mtr00750	Vitamin B6 metabolism	0.20707	0.42842	0.326952	0.683884	8	Cluster-49084.137909/Cluster-49084.127014/Cluster-49084.135039/Cluster-49084.190669/Cluster-49084.224603/Cluster-49084.222877/Cluster-49084.225412/Cluster-49084.94235
mtr04130	SNARE interactions in vesicular transport	0.252403	0.513362	0.391776	0.597906	18	Cluster-49084.101078/Cluster-49084.226454/Cluster-49084.104761/Cluster-49084.50779/Cluster-49084.115580/Cluster-49084.189090/Cluster-49084.148149/Cluster-49084.148437/Cluster-49084.101313/Cluster-49084.191130/Cluster-49084.48658/Cluster-49084.170070/Cluster-49084.84770/Cluster-49084.194437/Cluster-49084.160289/Cluster-49084.129852/Cluster-49084.93921/Cluster-49084.38656
mtr00590	Arachidonic acid metabolism	0.272544	0.535256	0.408485	0.564563	9	Cluster-49084.230786/Cluster-49084.228848/Cluster-49084.40081/Cluster-49084.168521/Cluster-49084.124389/Cluster-49084.199247/Cluster-49084.119343/Cluster-49084.154878/Cluster-49084.270448
mtr00460	Cyanoamino acid metabolism	0.278068	0.535256	0.408485	0.555849	25	Cluster-49084.137890/Cluster-49084.230786/Cluster-49084.169765/Cluster-49084.162523/Cluster-49084.145756/Cluster-49084.99365/Cluster-49084.117802/Cluster-49084.197697/Cluster-49084.194692/Cluster-49084.146706/Cluster-49084.125457/Cluster-49084.229386/Cluster-49084.190062/Cluster-49084.81844/Cluster-119157.0/Cluster-49084.161365/Cluster-49084.135421/Cluster-49084.173487/Cluster-49084.73838/Cluster…
mtr03440	Homologous recombination	0.278068	0.535256	0.408485	0.555849	25	Cluster-49084.233372/Cluster-106200.0/Cluster-49084.66224/Cluster-49084.79302/Cluster-49084.108914/Cluster-49084.78504/Cluster-49084.37287/Cluster-49084.180682/Cluster-49084.16661/Cluster-49084.228417/Cluster-49084.188492/Cluster-120825.0/Cluster-116657.0/Cluster-49084.132181/Cluster-49084.145761/Cluster-49084.154216/Cluster-106305.0/Cluster-49084.103784/Cluster-49084.195893/Cluster-49084.164089/…
mtr00650	Butanoate metabolism	0.282274	0.535256	0.408485	0.549329	10	Cluster-49084.78420/Cluster-49084.248249/Cluster-49084.166762/Cluster-49084.226347/Cluster-49084.176669/Cluster-49084.118981/Cluster-49084.109579/Cluster-49084.47349/Cluster-49084.29330/Cluster-49084.108930
mtr04070	Phosphatidylinositol signaling system	0.28547	0.535256	0.408485	0.54444	28	Cluster-49084.76929/Cluster-49084.224645/Cluster-49084.38175/Cluster-49084.149242/Cluster-49084.96302/Cluster-124773.0/Cluster-49084.107884/Cluster-49084.44004/Cluster-49084.165640/Cluster-49084.153549/Cluster-49084.56411/Cluster-49084.59238/Cluster-49084.123231/Cluster-49084.836/Cluster-49084.148284/Cluster-49084.143627/Cluster-49084.186691/Cluster-49084.130886/Cluster-49084.103280/Cluster-49084…
mtr01210	2-Oxocarboxylic acid metabolism	0.300724	0.555184	0.423693	0.521831	22	Cluster-49084.153208/Cluster-49084.80227/Cluster-49084.138289/Cluster-49084.142031/Cluster-49084.164881/Cluster-49084.85842/Cluster-49084.159439/Cluster-49084.155527/Cluster-49084.130549/Cluster-49084.229386/Cluster-49084.168734/Cluster-49084.131605/Cluster-49084.123555/Cluster-119157.0/Cluster-49084.144664/Cluster-49084.177322/Cluster-49084.121219/Cluster-49084.12944/Cluster-49084.145668/Cluster…
mtr00240	Pyrimidine metabolism	0.308101	0.560184	0.427509	0.511307	25	Cluster-49084.210848/Cluster-49084.168941/Cluster-49084.152272/Cluster-49084.130400/Cluster-49084.132879/Cluster-49084.93113/Cluster-49084.38088/Cluster-49084.117629/Cluster-49084.114914/Cluster-49084.79172/Cluster-49084.139269/Cluster-49084.128452/Cluster-49084.135499/Cluster-49084.106175/Cluster-49084.238567/Cluster-49084.156476/Cluster-49084.66198/Cluster-49084.237494/Cluster-91286.0/Cluster-4…
mtr00780	Biotin metabolism	0.317816	0.569223	0.434407	0.497824	8	Cluster-49084.193507/Cluster-49084.191213/Cluster-49084.101371/Cluster-49084.139806/Cluster-49084.25859/Cluster-49084.157439/Cluster-49084.166731/Cluster-49084.49714
mtr00564	Glycerophospholipid metabolism	0.328265	0.572598	0.436983	0.483776	40	Cluster-49084.80369/Cluster-49084.125473/Cluster-49084.240104/Cluster-49084.76929/Cluster-49084.224645/Cluster-49084.79589/Cluster-49084.136489/Cluster-49084.108344/Cluster-49084.149242/Cluster-49084.142354/Cluster-49084.107884/Cluster-49084.96442/Cluster-49084.44003/Cluster-49084.103074/Cluster-49084.83104/Cluster-49084.189940/Cluster-49084.94905/Cluster-49084.260828/Cluster-49084.181539/Cluster…
mtr00061	Fatty acid biosynthesis	0.329244	0.572598	0.436983	0.482482	20	Cluster-49084.193507/Cluster-49084.128928/Cluster-49084.130044/Cluster-49084.101371/Cluster-49084.139806/Cluster-49084.161922/Cluster-49084.25859/Cluster-49084.131782/Cluster-49084.158141/Cluster-49084.125636/Cluster-49084.130923/Cluster-49084.227405/Cluster-49084.166731/Cluster-49084.118902/Cluster-49084.231369/Cluster-49084.49714/Cluster-49084.144682/Cluster-49084.140299/Cluster-49084.241925/Cl…
mtr00600	Sphingolipid metabolism	0.347652	0.595975	0.454823	0.458855	13	Cluster-49084.110879/Cluster-49084.185664/Cluster-49084.91975/Cluster-49084.125846/Cluster-49084.167952/Cluster-49084.203972/Cluster-49084.169609/Cluster-49084.111331/Cluster-49084.100595/Cluster-49084.97622/Cluster-49084.180945/Cluster-49084.165071/Cluster-49084.255123
mtr00053	Ascorbate and aldarate metabolism	0.363151	0.605251	0.461902	0.439913	19	Cluster-114132.0/Cluster-49084.138986/Cluster-49084.166922/Cluster-49084.138933/Cluster-49084.191087/Cluster-49084.97240/Cluster-49084.104578/Cluster-49084.110565/Cluster-49084.167188/Cluster-49084.157336/Cluster-49084.162422/Cluster-49084.181065/Cluster-49084.111461/Cluster-49084.94472/Cluster-49084.101850/Cluster-49084.9240/Cluster-49084.195369/Cluster-49084.112745/Cluster-49084.145717
mtr02010	ABC transporters	0.363151	0.605251	0.461902	0.439913	19	Cluster-49084.39954/Cluster-60174.0/Cluster-49084.245225/Cluster-49084.24254/Cluster-49084.44815/Cluster-90575.0/Cluster-49084.5526/Cluster-49084.212669/Cluster-49084.115416/Cluster-49084.201462/Cluster-49084.103479/Cluster-119356.0/Cluster-49084.48006/Cluster-81331.0/Cluster-49084.125655/Cluster-120862.0/Cluster-49084.159771/Cluster-49084.61238/Cluster-49084.85192
mtr00730	Thiamine metabolism	0.381646	0.627363	0.478777	0.418339	9	Cluster-49084.138528/Cluster-49084.130434/Cluster-49084.48792/Cluster-49084.51826/Cluster-49084.105886/Cluster-49084.54868/Cluster-49084.93481/Cluster-49084.57916/Cluster-49084.204712
mtr00513	Various types of N-glycan biosynthesis	0.390974	0.634012	0.483851	0.407852	12	Cluster-49084.110842/Cluster-49084.219913/Cluster-49084.212117/Cluster-49084.122031/Cluster-49084.41183/Cluster-49084.113438/Cluster-49084.146615/Cluster-49084.243680/Cluster-49084.181852/Cluster-49084.167158/Cluster-49084.174657/Cluster-49084.216440
mtr00520	Amino sugar and nucleotide sugar metabolism	0.421235	0.671674	0.512593	0.375476	56	Cluster-49084.95718/Cluster-49084.161771/Cluster-49084.83326/Cluster-52300.0/Cluster-49084.103926/Cluster-49084.152510/Cluster-49084.42858/Cluster-49084.118419/Cluster-49084.247151/Cluster-49084.216662/Cluster-49084.112477/Cluster-64257.3/Cluster-49084.113677/Cluster-49084.48018/Cluster-49084.192409/Cluster-49084.97240/Cluster-49084.146682/Cluster-49084.88634/Cluster-49084.237015/Cluster-49084.12…
mtr00966	Glucosinolate biosynthesis	0.43308	0.671674	0.512593	0.363432	6	Cluster-49084.164881/Cluster-49084.229386/Cluster-119157.0/Cluster-49084.177322/Cluster-49084.231558/Cluster-49084.144711
mtr00514	Other types of O-glycan biosynthesis	0.435175	0.671674	0.512593	0.361336	7	Cluster-49084.185584/Cluster-49084.108393/Cluster-49084.171782/Cluster-49084.75368/Cluster-49084.61249/Cluster-49084.84894/Cluster-49084.135737
mtr00531	Glycosaminoglycan degradation	0.436588	0.671674	0.512593	0.359928	8	Cluster-49084.54259/Cluster-49084.190811/Cluster-49084.18759/Cluster-49084.201993/Cluster-49084.101672/Cluster-49084.115162/Cluster-49084.167158/Cluster-49084.169144
mtr00130	Ubiquinone and other terpenoid-quinone biosynthesis	0.476718	0.724129	0.552625	0.321738	18	Cluster-49084.124368/Cluster-49084.123139/Cluster-49084.165291/Cluster-49084.132672/Cluster-49084.190381/Cluster-49084.102449/Cluster-49084.86022/Cluster-49084.229807/Cluster-49084.137099/Cluster-49084.75646/Cluster-49084.161616/Cluster-49084.171880/Cluster-49084.134530/Cluster-49084.125055/Cluster-49084.189399/Cluster-49084.40364/Cluster-49084.133295/Cluster-49084.131284
mtr03022	Basal transcription factors	0.51491	0.766538	0.58499	0.288268	18	Cluster-49084.236968/Cluster-49084.16303/Cluster-49084.176036/Cluster-49084.48665/Cluster-49084.80832/Cluster-49084.189463/Cluster-49084.192025/Cluster-49084.124888/Cluster-49084.175711/Cluster-49084.169008/Cluster-49084.176214/Cluster-49084.146618/Cluster-51918.0/Cluster-49084.96096/Cluster-49084.192785/Cluster-49084.32945/Cluster-49084.167021/Cluster-49084.49907
mtr00510	N-Glycan biosynthesis	0.517413	0.766538	0.58499	0.286162	17	Cluster-49084.110842/Cluster-49084.219913/Cluster-49084.212117/Cluster-49084.157825/Cluster-49084.113548/Cluster-49084.122031/Cluster-49084.98593/Cluster-49084.113438/Cluster-49084.146615/Cluster-49084.243680/Cluster-49084.181852/Cluster-49084.92011/Cluster-49084.174657/Cluster-49084.175532/Cluster-49084.217336/Cluster-49084.216440/Cluster-49084.169078
mtr00944	Flavone and flavonol biosynthesis	0.55233	0.78914	0.602239	0.257801	8	Cluster-49084.54436/Cluster-49084.234535/Cluster-49084.204402/Cluster-49084.204400/Cluster-49084.260430/Cluster-49084.267500/Cluster-49084.104415/Cluster-49084.108319
mtr00350	Tyrosine metabolism	0.552398	0.78914	0.602239	0.257748	18	Cluster-49084.124368/Cluster-49084.105827/Cluster-49084.115653/Cluster-49084.161321/Cluster-49084.106875/Cluster-49084.222636/Cluster-49084.146850/Cluster-49084.84962/Cluster-49084.235723/Cluster-49084.130549/Cluster-49084.109457/Cluster-114080.5/Cluster-49084.150907/Cluster-49084.263309/Cluster-49084.72308/Cluster-49084.128875/Cluster-49084.96863/Cluster-49084.214235
mtr03020	RNA polymerase	0.552398	0.78914	0.602239	0.257748	18	Cluster-49084.125047/Cluster-49084.187461/Cluster-49084.30553/Cluster-49084.95063/Cluster-46890.0/Cluster-49084.196246/Cluster-49084.241369/Cluster-49084.238187/Cluster-49084.177078/Cluster-95237.0/Cluster-49084.113048/Cluster-107459.0/Cluster-49084.20562/Cluster-49084.118931/Cluster-49084.57123/Cluster-49084.81139/Cluster-49084.141209/Cluster-49084.117396
mtr00290	Valine, leucine and isoleucine biosynthesis	0.56718	0.800724	0.611079	0.246279	6	Cluster-49084.80227/Cluster-49084.168734/Cluster-49084.169217/Cluster-49084.177322/Cluster-49084.12944/Cluster-49084.144711
mtr00945	Stilbenoid, diarylheptanoid and gingerol biosynthesis	0.583999	0.814882	0.621884	0.233588	11	Cluster-114451.0/Cluster-49084.105926/Cluster-49084.173949/Cluster-49084.134803/Cluster-49084.239308/Cluster-49084.131951/Cluster-49084.137099/Cluster-48122.4/Cluster-49084.170818/Cluster-49084.90230/Cluster-49084.229125
mtr00960	Tropane, piperidine and pyridine alkaloid biosynthesis	0.636951	0.869518	0.663579	0.195894	10	Cluster-49084.190789/Cluster-49084.105827/Cluster-49084.151293/Cluster-49084.161321/Cluster-111375.0/Cluster-49084.130549/Cluster-114080.5/Cluster-49084.72308/Cluster-49084.155107/Cluster-49084.96863
mtr00592	alpha-Linolenic acid metabolism	0.637646	0.869518	0.663579	0.19542	22	Cluster-49084.132985/Cluster-49084.93584/Cluster-49084.39207/Cluster-49084.166321/Cluster-49084.192165/Cluster-49084.198071/Cluster-49084.110925/Cluster-49084.161270/Cluster-49084.135592/Cluster-49084.94385/Cluster-49084.106332/Cluster-49084.168425/Cluster-49084.145306/Cluster-49084.195229/Cluster-49084.187920/Cluster-49084.129491/Cluster-49084.271710/Cluster-49084.213583/Cluster-49084.141055/Clu…
mtr00480	Glutathione metabolism	0.699405	0.943018	0.719672	0.155271	39	Cluster-49084.166922/Cluster-49084.230786/Cluster-49084.156933/Cluster-49084.162295/Cluster-49084.228848/Cluster-49084.140620/Cluster-117040.0/Cluster-49084.102941/Cluster-49084.110565/Cluster-49084.38088/Cluster-49084.131473/Cluster-49084.168521/Cluster-49084.100922/Cluster-49084.129663/Cluster-49084.128452/Cluster-49084.208641/Cluster-49084.185476/Cluster-49084.107915/Cluster-49084.167656/Clust…
mtr00760	Nicotinate and nicotinamide metabolism	0.717193	0.956257	0.729775	0.144364	7	Cluster-49084.64659/Cluster-49084.222981/Cluster-49084.139780/Cluster-49084.172430/Cluster-49084.49734/Cluster-49084.156718/Cluster-49084.211029
mtr04144	Endocytosis	0.732992	0.959636	0.732354	0.134901	74	Cluster-49084.34244/Cluster-49084.108698/Cluster-49084.34582/Cluster-49084.118125/Cluster-49084.229168/Cluster-49084.163199/Cluster-49084.151582/Cluster-49084.136973/Cluster-49084.193925/Cluster-49084.191088/Cluster-49084.96302/Cluster-49084.99588/Cluster-49084.120412/Cluster-49084.71084/Cluster-49084.208006/Cluster-49084.128418/Cluster-49084.108775/Cluster-49084.156047/Cluster-49084.145466/Clust…
mtr00052	Galactose metabolism	0.735721	0.959636	0.732354	0.133287	20	Cluster-49084.83326/Cluster-49084.110879/Cluster-49084.91975/Cluster-49084.155794/Cluster-49084.148047/Cluster-49084.129998/Cluster-49084.90021/Cluster-49084.236151/Cluster-49084.255761/Cluster-51788.1/Cluster-49084.91895/Cluster-49084.67505/Cluster-49084.127107/Cluster-49084.235392/Cluster-49084.237534/Cluster-49084.181065/Cluster-49084.14663/Cluster-49084.93907/Cluster-49084.136171/Cluster-4908…
mtr00380	Tryptophan metabolism	0.768398	0.991481	0.756657	0.114414	19	Cluster-49084.121875/Cluster-114132.0/Cluster-49084.141630/Cluster-49084.127655/Cluster-49084.78420/Cluster-49084.104578/Cluster-49084.164881/Cluster-49084.226347/Cluster-49084.167658/Cluster-49084.157336/Cluster-49084.143840/Cluster-49084.235723/Cluster-49084.110779/Cluster-49084.86840/Cluster-49084.238299/Cluster-49084.101850/Cluster-49084.110515/Cluster-49084.195369/Cluster-49084.112745
mtr00770	Pantothenate and CoA biosynthesis	0.798107	1	0.763158	0.0979391	15	Cluster-114132.0/Cluster-49084.168941/Cluster-49084.236106/Cluster-49084.80227/Cluster-49084.46576/Cluster-49084.169487/Cluster-49084.157336/Cluster-49084.168734/Cluster-49084.66198/Cluster-120629.0/Cluster-49084.177322/Cluster-49084.164866/Cluster-49084.101850/Cluster-49084.195369/Cluster-49084.112745
mtr00910	Nitrogen metabolism	0.82031	1	0.763158	0.0860222	10	Cluster-49084.137622/Cluster-49084.123592/Cluster-49084.158571/Cluster-49084.129409/Cluster-49084.69381/Cluster-49084.140821/Cluster-49084.51997/Cluster-49084.133803/Cluster-49084.132906/Cluster-49084.184319
mtr00950	Isoquinoline alkaloid biosynthesis	0.831755	1	0.763158	0.0800046	7	Cluster-49084.105827/Cluster-49084.161321/Cluster-49084.235723/Cluster-49084.130549/Cluster-114080.5/Cluster-49084.72308/Cluster-49084.96863
mtr00062	Fatty acid elongation	0.870065	1	0.763158	0.0604483	10	Cluster-49084.114892/Cluster-49084.181286/Cluster-49084.132650/Cluster-49084.110446/Cluster-49084.227405/Cluster-106873.0/Cluster-49084.92195/Cluster-49084.112098/Cluster-49084.108305/Cluster-49084.119832
mtr04712	Circadian rhythm - plant	0.875644	1	0.763158	0.0576724	16	Cluster-49084.106584/Cluster-49084.108850/Cluster-49084.156434/Cluster-49084.126998/Cluster-49084.208941/Cluster-49084.120418/Cluster-49084.118962/Cluster-49084.128199/Cluster-49084.187396/Cluster-49084.160556/Cluster-49084.174918/Cluster-49084.176932/Cluster-49084.112644/Cluster-120310.2/Cluster-49084.225372/Cluster-49084.145801
mtr00400	Phenylalanine, tyrosine and tryptophan biosynthesis	0.880387	1	0.763158	0.0553263	11	Cluster-49084.180362/Cluster-49084.162817/Cluster-49084.161321/Cluster-49084.190000/Cluster-49084.130549/Cluster-109230.0/Cluster-49084.218136/Cluster-49084.202402/Cluster-49084.144078/Cluster-49084.96286/Cluster-49084.153674
mtr00073	Cutin, suberine and wax biosynthesis	0.898723	1	0.763158	0.0463744	11	Cluster-49084.227621/Cluster-49084.163286/Cluster-49084.152010/Cluster-49084.69334/Cluster-49084.100469/Cluster-47519.0/Cluster-49084.145182/Cluster-49084.42228/Cluster-49084.35058/Cluster-49084.180591/Cluster-49084.173028
mtr04141	Protein processing in endoplasmic reticulum	0.924079	1	0.763158	0.0342908	89	Cluster-49084.136032/Cluster-49084.122016/Cluster-49084.114168/Cluster-49084.110842/Cluster-49084.117975/Cluster-49084.229168/Cluster-49084.151255/Cluster-49084.211609/Cluster-49084.79701/Cluster-49084.178396/Cluster-49084.185379/Cluster-49084.168722/Cluster-49084.157825/Cluster-49084.135812/Cluster-49084.191088/Cluster-49084.99588/Cluster-49084.113548/Cluster-49084.125600/Cluster-49084.122031/Cl…
mtr00905	Brassinosteroid biosynthesis	0.95135	1	0.763158	0.0216597	3	Cluster-49084.161065/Cluster-49084.143888/Cluster-49084.107719
mtr00909	Sesquiterpenoid and triterpenoid biosynthesis	0.95436	1	0.763158	0.0202876	9	Cluster-49084.164513/Cluster-49084.235275/Cluster-49084.147056/Cluster-49084.59601/Cluster-49084.42956/Cluster-49084.170783/Cluster-120792.0/Cluster-49084.153395/Cluster-49084.173150
mtr00360	Phenylalanine metabolism	0.966135	1	0.763158	0.0149623	11	Cluster-49084.124368/Cluster-49084.105827/Cluster-49084.161321/Cluster-49084.106875/Cluster-49084.146850/Cluster-49084.235723/Cluster-49084.130549/Cluster-114080.5/Cluster-49084.72308/Cluster-49084.86840/Cluster-49084.96863
mtr00603	Glycosphingolipid biosynthesis - globo and isoglobo series	0.969887	1	0.763158	0.0132789	2	Cluster-49084.91975/Cluster-49084.167158
mtr00195	Photosynthesis	0.9754	1	0.763158	0.0108175	24	Cluster-49084.142900/Cluster-49084.136777/Cluster-49084.143998/Cluster-49084.144750/Cluster-49084.137395/Cluster-49084.168304/Cluster-49084.138502/Cluster-49084.137853/Cluster-49084.134788/Cluster-49084.114326/Cluster-49084.233077/Cluster-49084.109540/Cluster-49084.146429/Cluster-49084.137669/Cluster-49084.141065/Cluster-49084.139287/Cluster-49084.135375/Cluster-49084.137439/Cluster-49084.137159/…
mtr04016	MAPK signaling pathway - plant	0.976146	1	0.763158	0.0104853	50	Cluster-49084.94628/Cluster-49084.179524/Cluster-49084.157040/Cluster-49084.111663/Cluster-49084.98310/Cluster-49084.244992/Cluster-49084.68183/Cluster-49084.66410/Cluster-49084.263860/Cluster-49084.187418/Cluster-124773.0/Cluster-49084.119478/Cluster-49084.165640/Cluster-49084.259935/Cluster-49084.218982/Cluster-49084.182261/Cluster-49084.57674/Cluster-49084.65448/Cluster-49084.109203/Cluster-49…
mtr00943	Isoflavonoid biosynthesis	0.982942	1	0.763158	0.00747194	4	Cluster-49084.63112/Cluster-49084.213829/Cluster-49084.55555/Cluster-49084.91841
mtr00941	Flavonoid biosynthesis	0.990482	1	0.763158	0.00415339	21	Cluster-49084.106584/Cluster-114451.0/Cluster-73446.0/Cluster-49084.105926/Cluster-49084.173949/Cluster-49084.208941/Cluster-49084.134803/Cluster-49084.239308/Cluster-49084.230009/Cluster-49084.131951/Cluster-49084.137099/Cluster-48122.4/Cluster-49084.260430/Cluster-49084.247803/Cluster-49084.267500/Cluster-49084.91841/Cluster-49084.90230/Cluster-49084.108319/Cluster-49084.156470/Cluster-49084.22…
mtr04120	Ubiquitin mediated proteolysis	0.990823	1	0.763158	0.00400376	57	Cluster-49084.53209/Cluster-49084.120049/Cluster-49084.101794/Cluster-106911.0/Cluster-49084.193249/Cluster-49084.184367/Cluster-49084.209051/Cluster-49084.30418/Cluster-49084.125600/Cluster-49084.101817/Cluster-49084.170421/Cluster-49084.152580/Cluster-49084.66502/Cluster-49084.180077/Cluster-49084.186418/Cluster-49084.106856/Cluster-49084.121249/Cluster-49084.85359/Cluster-49084.85146/Cluster-4…
mtr00565	Ether lipid metabolism	0.991771	1	0.763158	0.00358866	5	Cluster-49084.142354/Cluster-49084.189940/Cluster-49084.29833/Cluster-49084.154878/Cluster-49084.100949
mtr00904	Diterpenoid biosynthesis	0.993778	1	0.763158	0.00271071	5	Cluster-49084.164297/Cluster-49084.103621/Cluster-49084.98805/Cluster-49084.69438/Cluster-49084.101065
mtr00100	Steroid biosynthesis	0.996344	1	0.763158	0.00159068	8	Cluster-49084.53252/Cluster-49084.147056/Cluster-49084.126131/Cluster-49084.261174/Cluster-49084.170783/Cluster-49084.113021/Cluster-49084.154878/Cluster-49084.107549
mtr04626	Plant-pathogen interaction	0.99907	1	0.763158	0.000404171	70	Cluster-49084.179524/Cluster-49084.229962/Cluster-49084.184799/Cluster-49084.248678/Cluster-49084.139776/Cluster-49084.186070/Cluster-49084.115269/Cluster-49084.240383/Cluster-49084.76623/Cluster-49084.200227/Cluster-49084.87244/Cluster-49084.31275/Cluster-49084.244992/Cluster-49084.66410/Cluster-116941.0/Cluster-49084.78457/Cluster-49084.129577/Cluster-49084.189418/Cluster-124773.0/Cluster-49084…
mtr00908	Zeatin biosynthesis	0.999444	1	0.763158	0.000241634	6	Cluster-49084.140322/Cluster-49084.119747/Cluster-49084.245095/Cluster-49084.13285/Cluster-49084.29271/Cluster-49084.16068
mtr03010	Ribosome	0.99999	1	0.763158	4.24561e-06	98	Cluster-49084.125933/Cluster-49084.141620/Cluster-49084.134214/Cluster-49084.121057/Cluster-49084.123677/Cluster-49084.118091/Cluster-49084.109016/Cluster-49084.143504/Cluster-49084.182845/Cluster-49084.86572/Cluster-49084.148359/Cluster-49084.137065/Cluster-49084.129769/Cluster-49084.180461/Cluster-49084.67127/Cluster-49084.149778/Cluster-49084.120256/Cluster-49084.143002/Cluster-49084.47863/Clu…
mtr00940	Phenylpropanoid biosynthesis	0.999991	1	0.763158	4.08166e-06	54	Cluster-106629.0/Cluster-114451.0/Cluster-49084.169765/Cluster-50660.0/Cluster-103446.1/Cluster-49084.160689/Cluster-109847.0/Cluster-49084.172270/Cluster-49084.149180/Cluster-49084.99365/Cluster-49084.201411/Cluster-49084.105926/Cluster-49084.143445/Cluster-49084.197697/Cluster-49084.194692/Cluster-49084.124674/Cluster-49084.173949/Cluster-49084.134803/Cluster-49084.171102/Cluster-49084.173127/C…
mtr00190	Oxidative phosphorylation	0.999992	1	0.763158	3.66784e-06	36	Cluster-49084.122604/Cluster-49084.109037/Cluster-49084.98429/Cluster-49084.107964/Cluster-49084.119500/Cluster-49084.118997/Cluster-49084.212005/Cluster-49084.124382/Cluster-49084.139214/Cluster-49084.51706/Cluster-49084.121474/Cluster-49084.144585/Cluster-49084.125105/Cluster-49084.74442/Cluster-49084.128688/Cluster-47869.0/Cluster-49084.160495/Cluster-49084.123650/Cluster-49084.67986/Cluster-4…
mtr04075	Plant hormone signal transduction	0.999996	1	0.763158	1.53583e-06	78	Cluster-49084.179524/Cluster-49084.83559/Cluster-49084.130505/Cluster-49084.205944/Cluster-125390.0/Cluster-49084.119455/Cluster-49084.103644/Cluster-49084.68183/Cluster-49084.202859/Cluster-49084.127285/Cluster-49084.187418/Cluster-49084.185862/Cluster-49084.100390/Cluster-49084.110605/Cluster-49084.119478/Cluster-49084.167878/Cluster-49084.187899/Cluster-49084.259935/Cluster-49084.61440/Cluster…
mtr00040	Pentose and glucuronate interconversions	1	1	0.763158	6.00119e-10	24	Cluster-49084.138984/Cluster-49084.139230/Cluster-49084.116803/Cluster-49084.15220/Cluster-49084.183592/Cluster-49084.89275/Cluster-49084.52525/Cluster-49084.97240/Cluster-49084.86493/Cluster-49084.131583/Cluster-49084.129998/Cluster-49084.96487/Cluster-49084.224486/Cluster-49084.159715/Cluster-49084.157312/Cluster-49084.181065/Cluster-49084.127044/Cluster-49084.168072/Cluster-49084.90076/Cluster…

## Sheet: T03LvsT09L
ID	Description	pvalue	p.adjust	qvalue	-log10[Pvalue]	Count	geneID
mtr01200	Carbon metabolism	6.25411e-08	7.44239e-06	6.12245e-06	7.20383	85	Cluster-49084.125801/Cluster-49084.120891/Cluster-49084.63311/Cluster-49084.145437/Cluster-49084.150834/Cluster-49084.128322/Cluster-49084.109037/Cluster-49084.135931/Cluster-49084.215044/Cluster-49084.108892/Cluster-49084.156000/Cluster-49084.138298/Cluster-49084.70036/Cluster-49084.81380/Cluster-49084.167658/Cluster-49084.127655/Cluster-49084.158308/Cluster-49084.109919/Cluster-49084.174888/Clu…
mtr00860	Porphyrin and chlorophyll metabolism	0.000225203	0.0133996	0.0110231	3.64742	20	Cluster-49084.53397/Cluster-49084.186096/Cluster-49084.124671/Cluster-49084.138201/Cluster-49084.239819/Cluster-49084.138924/Cluster-49084.143993/Cluster-49084.49032/Cluster-49084.145793/Cluster-49084.142364/Cluster-49084.174123/Cluster-49084.125985/Cluster-49084.144903/Cluster-49084.194083/Cluster-49084.117963/Cluster-49084.154165/Cluster-49084.49710/Cluster-49084.144464/Cluster-49084.152516/Clu…
mtr00020	Citrate cycle (TCA cycle)	0.000916138	0.0284639	0.0234157	3.03804	19	Cluster-49084.109037/Cluster-49084.108892/Cluster-49084.140907/Cluster-49084.81380/Cluster-49084.167658/Cluster-49084.127655/Cluster-49084.142031/Cluster-49084.123893/Cluster-49084.132975/Cluster-49084.172229/Cluster-49084.153772/Cluster-49084.173748/Cluster-49084.131605/Cluster-49084.240124/Cluster-49084.127508/Cluster-49084.129985/Cluster-49084.150788/Cluster-49084.147841/Cluster-49084.141604
mtr00010	Glycolysis / Gluconeogenesis	0.0010309	0.0284639	0.0234157	2.98678	40	Cluster-49084.128322/Cluster-49084.135931/Cluster-49084.215044/Cluster-49084.108892/Cluster-49084.151853/Cluster-49084.156000/Cluster-49084.167658/Cluster-49084.221502/Cluster-49084.28817/Cluster-49084.86493/Cluster-49084.216676/Cluster-49084.92669/Cluster-49084.218295/Cluster-49084.136987/Cluster-49084.138913/Cluster-49084.174210/Cluster-49084.153950/Cluster-49084.169832/Cluster-49084.144798/Clu…
mtr00620	Pyruvate metabolism	0.00119596	0.0284639	0.0234157	2.92228	29	Cluster-49084.63311/Cluster-49084.215044/Cluster-49084.108892/Cluster-49084.151853/Cluster-49084.167658/Cluster-49084.157347/Cluster-49084.134451/Cluster-49084.226904/Cluster-49084.144798/Cluster-49084.126467/Cluster-49084.132975/Cluster-49084.172229/Cluster-49084.106014/Cluster-49084.101315/Cluster-100092.0/Cluster-49084.153772/Cluster-49084.173748/Cluster-49084.240124/Cluster-49084.163994/Clust…
mtr01230	Biosynthesis of amino acids	0.00298584	0.0573255	0.0471585	2.52493	61	Cluster-49084.120891/Cluster-49084.145437/Cluster-49084.150834/Cluster-49084.128322/Cluster-49084.33329/Cluster-49084.135931/Cluster-49084.215044/Cluster-49084.147669/Cluster-49084.70036/Cluster-49084.81380/Cluster-49084.162817/Cluster-49084.172742/Cluster-49084.129409/Cluster-49084.132171/Cluster-49084.144539/Cluster-49084.142031/Cluster-49084.135095/Cluster-49084.124766/Cluster-49084.145933/Clu…
mtr03015	mRNA surveillance pathway	0.00337209	0.0573255	0.0471585	2.4721	35	Cluster-49084.150728/Cluster-49084.130761/Cluster-49084.136400/Cluster-49084.138982/Cluster-49084.256421/Cluster-49084.110840/Cluster-49084.126267/Cluster-49084.145166/Cluster-49084.127828/Cluster-49084.97664/Cluster-49084.124255/Cluster-49084.48182/Cluster-49084.112055/Cluster-49084.116062/Cluster-49084.105249/Cluster-49084.145239/Cluster-49084.167063/Cluster-49084.140305/Cluster-49084.80096/Clu…
mtr00511	Other glycan degradation	0.00578937	0.0857015	0.0705019	2.23737	8	Cluster-49084.72896/Cluster-49084.114100/Cluster-49084.110879/Cluster-49084.233947/Cluster-49084.188968/Cluster-49084.132188/Cluster-49084.170649/Cluster-49084.163989
mtr00260	Glycine, serine and threonine metabolism	0.00648163	0.0857015	0.0705019	2.18832	23	Cluster-49084.183809/Cluster-49084.150834/Cluster-49084.128322/Cluster-49084.151853/Cluster-49084.167658/Cluster-49084.109919/Cluster-49084.131460/Cluster-49084.135095/Cluster-49084.129283/Cluster-49084.190547/Cluster-49084.152745/Cluster-49084.121600/Cluster-49084.28937/Cluster-49084.135421/Cluster-49084.138289/Cluster-49084.173487/Cluster-49084.209754/Cluster-49084.144327/Cluster-49084.168694/C…
mtr00240	Pyrimidine metabolism	0.00845092	0.0902966	0.074282	2.0731	21	Cluster-49084.103630/Cluster-49084.144847/Cluster-49084.135190/Cluster-49084.107043/Cluster-49084.120520/Cluster-49084.149072/Cluster-49084.118321/Cluster-49084.135499/Cluster-49084.103456/Cluster-49084.119916/Cluster-49084.132879/Cluster-49084.66198/Cluster-49084.207320/Cluster-49084.60978/Cluster-49084.143588/Cluster-49084.16469/Cluster-49084.205384/Cluster-49084.161745/Cluster-49084.149666/Clu…
mtr00230	Purine metabolism	0.00866561	0.0902966	0.074282	2.0622	29	Cluster-49084.215044/Cluster-49084.55601/Cluster-49084.115456/Cluster-49084.121920/Cluster-49084.70036/Cluster-49084.141089/Cluster-49084.130434/Cluster-49084.177717/Cluster-49084.238654/Cluster-49084.171911/Cluster-49084.105058/Cluster-49084.137302/Cluster-49084.144798/Cluster-49084.135499/Cluster-49084.101315/Cluster-49084.119916/Cluster-100092.0/Cluster-49084.116369/Cluster-49084.55683/Cluster…
mtr00630	Glyoxylate and dicarboxylate metabolism	0.00910554	0.0902966	0.074282	2.04069	23	Cluster-49084.150834/Cluster-49084.81380/Cluster-49084.167658/Cluster-49084.158308/Cluster-49084.109919/Cluster-49084.129409/Cluster-49084.131460/Cluster-49084.166762/Cluster-49084.126467/Cluster-49084.132975/Cluster-49084.172229/Cluster-49084.129283/Cluster-49084.226347/Cluster-49084.121600/Cluster-49084.28937/Cluster-49084.135421/Cluster-49084.138289/Cluster-49084.173487/Cluster-49084.128252/Cl…
mtr00710	Carbon fixation in photosynthetic organisms	0.0107089	0.0980275	0.0806418	1.97026	23	Cluster-49084.63311/Cluster-49084.145437/Cluster-49084.135931/Cluster-49084.156000/Cluster-49084.138298/Cluster-49084.134451/Cluster-49084.138913/Cluster-49084.226904/Cluster-49084.132975/Cluster-49084.172229/Cluster-49084.152000/Cluster-49084.138289/Cluster-49084.141452/Cluster-49084.134030/Cluster-49084.121219/Cluster-49084.167031/Cluster-49084.112545/Cluster-49084.148155/Cluster-49084.138175/C…
mtr00970	Aminoacyl-tRNA biosynthesis	0.0119331	0.101431	0.0834419	1.92325	21	Cluster-49084.127630/Cluster-49084.232195/Cluster-49084.133089/Cluster-49084.144050/Cluster-49084.149164/Cluster-49084.128353/Cluster-49084.147042/Cluster-49084.202610/Cluster-49084.124671/Cluster-49084.92200/Cluster-49084.150399/Cluster-49084.245260/Cluster-49084.127842/Cluster-49084.133848/Cluster-49084.61007/Cluster-49084.199550/Cluster-49084.72088/Cluster-49084.223889/Cluster-49084.159193/Clu…
mtr00250	Alanine, aspartate and glutamate metabolism	0.014405	0.11428	0.0940115	1.84149	17	Cluster-49084.33329/Cluster-49084.55601/Cluster-49084.222981/Cluster-49084.135190/Cluster-49084.129409/Cluster-49084.132171/Cluster-49084.145933/Cluster-49084.137302/Cluster-49084.175183/Cluster-49084.126266/Cluster-49084.138289/Cluster-49084.121219/Cluster-49084.167031/Cluster-49084.126875/Cluster-49084.29330/Cluster-49084.73288/Cluster-49084.193322
mtr00906	Carotenoid biosynthesis	0.0161286	0.115869	0.0953192	1.7924	13	Cluster-49084.81870/Cluster-49084.134206/Cluster-49084.123397/Cluster-49084.133978/Cluster-49084.113842/Cluster-111449.0/Cluster-49084.69548/Cluster-49084.151391/Cluster-49084.114846/Cluster-49084.179548/Cluster-49084.132377/Cluster-49084.110794/Cluster-49084.250821
mtr03040	Spliceosome	0.0165527	0.115869	0.0953192	1.78113	61	Cluster-49084.113883/Cluster-49084.130761/Cluster-49084.136400/Cluster-49084.144766/Cluster-49084.149091/Cluster-49084.88030/Cluster-49084.154729/Cluster-49084.55767/Cluster-49084.223516/Cluster-49084.154735/Cluster-49084.122991/Cluster-49084.126155/Cluster-49084.38482/Cluster-49084.188317/Cluster-49084.92833/Cluster-49084.168016/Cluster-49084.165648/Cluster-49084.180770/Cluster-49084.149498/Clus…
mtr00051	Fructose and mannose metabolism	0.0180332	0.11922	0.0980753	1.74393	22	Cluster-49084.161771/Cluster-49084.135931/Cluster-49084.156000/Cluster-49084.143763/Cluster-49084.175584/Cluster-49084.182805/Cluster-49084.192409/Cluster-49084.45730/Cluster-49084.218295/Cluster-49084.52476/Cluster-49084.138913/Cluster-49084.174210/Cluster-49084.156326/Cluster-49084.127044/Cluster-49084.91896/Cluster-49084.181667/Cluster-49084.160213/Cluster-49084.132931/Cluster-49084.14837/Clus…
mtr00071	Fatty acid degradation	0.0195555	0.121176	0.0996848	1.70873	18	Cluster-49084.97204/Cluster-49084.151853/Cluster-49084.192165/Cluster-49084.28817/Cluster-49084.92669/Cluster-49084.126467/Cluster-49084.194842/Cluster-49084.234190/Cluster-49084.226347/Cluster-49084.45440/Cluster-49084.142368/Cluster-49084.128875/Cluster-49084.125636/Cluster-49084.101850/Cluster-49084.223360/Cluster-49084.148395/Cluster-49084.147443/Cluster-49084.134268
mtr00220	Arginine biosynthesis	0.0204211	0.121176	0.0996848	1.68992	12	Cluster-49084.33329/Cluster-49084.129409/Cluster-49084.238654/Cluster-49084.145933/Cluster-49084.123555/Cluster-49084.138289/Cluster-49084.121219/Cluster-49084.167031/Cluster-49084.126875/Cluster-49084.182458/Cluster-49084.73288/Cluster-49084.51208
mtr03060	Protein export	0.0216937	0.121176	0.0996848	1.66367	16	Cluster-49084.112506/Cluster-49084.35048/Cluster-49084.202481/Cluster-49084.113690/Cluster-49084.68241/Cluster-49084.134540/Cluster-49084.128255/Cluster-49084.117916/Cluster-49084.168130/Cluster-49084.124173/Cluster-49084.210274/Cluster-49084.196630/Cluster-49084.45220/Cluster-49084.100820/Cluster-49084.185399/Cluster-49084.123803
mtr03013	RNA transport	0.0224023	0.121176	0.0996848	1.64971	51	Cluster-49084.130761/Cluster-49084.136400/Cluster-49084.3476/Cluster-49084.68511/Cluster-49084.50910/Cluster-49084.138982/Cluster-49084.126599/Cluster-49084.100397/Cluster-49084.127624/Cluster-49084.102209/Cluster-49084.154347/Cluster-49084.152580/Cluster-49084.138210/Cluster-49084.25718/Cluster-49084.226891/Cluster-49084.85284/Cluster-49084.147875/Cluster-49084.116062/Cluster-49084.157594/Cluste…
mtr00310	Lysine degradation	0.0311999	0.161425	0.132796	1.50585	12	Cluster-49084.151853/Cluster-49084.167658/Cluster-49084.127655/Cluster-49084.126467/Cluster-49084.151898/Cluster-49084.226347/Cluster-49084.95556/Cluster-49084.168694/Cluster-49084.101850/Cluster-49084.235125/Cluster-49084.130444/Cluster-49084.44763
mtr00514	Other types of O-glycan biosynthesis	0.0418362	0.207438	0.170648	1.37845	7	Cluster-49084.97583/Cluster-49084.186174/Cluster-49084.128422/Cluster-49084.40934/Cluster-49084.40936/Cluster-49084.61249/Cluster-49084.135737
mtr00030	Pentose phosphate pathway	0.0482713	0.225041	0.185129	1.31631	16	Cluster-49084.145437/Cluster-49084.156000/Cluster-49084.70036/Cluster-49084.174888/Cluster-49084.218295/Cluster-49084.136987/Cluster-49084.226078/Cluster-49084.129663/Cluster-49084.138913/Cluster-49084.153950/Cluster-49084.169832/Cluster-49084.192119/Cluster-49084.91896/Cluster-49084.160213/Cluster-49084.114120/Cluster-49084.228242
mtr01212	Fatty acid metabolism	0.0491685	0.225041	0.185129	1.30831	21	Cluster-49084.145910/Cluster-49084.97204/Cluster-49084.123006/Cluster-49084.192165/Cluster-49084.101371/Cluster-49084.227405/Cluster-49084.126467/Cluster-49084.131782/Cluster-49084.194842/Cluster-49084.106014/Cluster-49084.169057/Cluster-49084.226347/Cluster-49084.45440/Cluster-49084.166731/Cluster-49084.142368/Cluster-49084.92195/Cluster-49084.125636/Cluster-49084.108305/Cluster-49084.147443/Clu…
mtr00196	Photosynthesis - antenna proteins	0.069636	0.30021	0.246966	1.15717	7	Cluster-49084.62976/Cluster-49084.76021/Cluster-49084.140203/Cluster-49084.138525/Cluster-49084.138389/Cluster-49084.129083/Cluster-49084.158467
mtr00300	Lysine biosynthesis	0.0706376	0.30021	0.246966	1.15096	6	Cluster-49084.172742/Cluster-49084.124766/Cluster-49084.190547/Cluster-49084.38356/Cluster-49084.209754/Cluster-49084.145668
mtr00130	Ubiquinone and other terpenoid-quinone biosynthesis	0.0846882	0.344472	0.283378	1.07218	14	Cluster-49084.175755/Cluster-49084.105166/Cluster-49084.165291/Cluster-49084.102449/Cluster-49084.161285/Cluster-49084.149043/Cluster-49084.135563/Cluster-49084.161616/Cluster-49084.128622/Cluster-49084.125055/Cluster-49084.125633/Cluster-49084.225351/Cluster-49084.190381/Cluster-49084.155288
mtr00590	Arachidonic acid metabolism	0.0868416	0.344472	0.283378	1.06127	7	Cluster-49084.82325/Cluster-49084.134058/Cluster-49084.236308/Cluster-49084.222828/Cluster-49084.168521/Cluster-49084.124389/Cluster-49084.199247
mtr00450	Selenocompound metabolism	0.0903827	0.346953	0.285419	1.04391	6	Cluster-49084.191527/Cluster-49084.147042/Cluster-49084.92200/Cluster-49084.141728/Cluster-49084.107866/Cluster-49084.128640
mtr04145	Phagosome	0.0938603	0.349043	0.287139	1.02752	21	Cluster-49084.122604/Cluster-49084.113690/Cluster-49084.136115/Cluster-49084.82064/Cluster-49084.98429/Cluster-49084.118997/Cluster-49084.124382/Cluster-49084.153546/Cluster-49084.128312/Cluster-49084.230565/Cluster-49084.109247/Cluster-49084.151157/Cluster-49084.243112/Cluster-49084.186556/Cluster-49084.190596/Cluster-49084.133403/Cluster-49084.115016/Cluster-49084.121474/Cluster-49084.131550/Cl…
mtr03018	RNA degradation	0.0996257	0.359256	0.29554	1.00163	26	Cluster-49084.182556/Cluster-49084.88030/Cluster-49084.38482/Cluster-49084.188317/Cluster-49084.119396/Cluster-49084.225151/Cluster-49084.179796/Cluster-49084.140305/Cluster-49084.161787/Cluster-49084.74517/Cluster-49084.157576/Cluster-49084.123998/Cluster-49084.91896/Cluster-49084.152927/Cluster-49084.179385/Cluster-49084.89833/Cluster-49084.160213/Cluster-49084.98767/Cluster-49084.215597/Cluste…
mtr03050	Proteasome	0.103177	0.36112	0.297074	0.986416	16	Cluster-49084.222207/Cluster-49084.129622/Cluster-49084.75892/Cluster-49084.160763/Cluster-49084.190075/Cluster-49084.163979/Cluster-49084.134733/Cluster-49084.159241/Cluster-49084.127697/Cluster-49084.169162/Cluster-49084.153589/Cluster-49084.74035/Cluster-49084.122642/Cluster-49084.138416/Cluster-49084.224205/Cluster-49084.78018
mtr00900	Terpenoid backbone biosynthesis	0.112104	0.381155	0.313555	0.950378	15	Cluster-49084.165955/Cluster-49084.164022/Cluster-49084.138903/Cluster-49084.41071/Cluster-49084.132268/Cluster-49084.138924/Cluster-49084.126467/Cluster-49084.156532/Cluster-49084.106538/Cluster-49084.226347/Cluster-49084.167603/Cluster-49084.130933/Cluster-49084.55030/Cluster-49084.161239/Cluster-49084.217585
mtr00513	Various types of N-glycan biosynthesis	0.127501	0.410812	0.337952	0.894485	9	Cluster-49084.110842/Cluster-49084.219913/Cluster-49084.154899/Cluster-49084.245579/Cluster-49084.47004/Cluster-49084.157308/Cluster-49084.102408/Cluster-49084.114495/Cluster-49084.163989
mtr00760	Nicotinate and nicotinamide metabolism	0.127731	0.410812	0.337952	0.893703	7	Cluster-49084.222981/Cluster-49084.139780/Cluster-49084.97304/Cluster-49084.40705/Cluster-49084.172432/Cluster-49084.117473/Cluster-49084.156716
mtr00520	Amino sugar and nucleotide sugar metabolism	0.132572	0.415159	0.341528	0.877549	36	Cluster-49084.161559/Cluster-49084.117569/Cluster-49084.95718/Cluster-49084.161771/Cluster-49084.118428/Cluster-49084.126990/Cluster-49084.249169/Cluster-49084.112476/Cluster-49084.175584/Cluster-49084.192409/Cluster-49084.45730/Cluster-49084.139695/Cluster-49084.237015/Cluster-49084.146587/Cluster-49084.83013/Cluster-49084.52476/Cluster-49084.174210/Cluster-49084.159538/Cluster-49084.153950/Clus…
mtr04136	Autophagy - other	0.15348	0.468312	0.385254	0.813947	10	Cluster-49084.110840/Cluster-49084.157861/Cluster-49084.203903/Cluster-49084.124255/Cluster-49084.153546/Cluster-49084.135097/Cluster-49084.101959/Cluster-49084.80096/Cluster-49084.160861/Cluster-49084.115045
mtr03410	Base excision repair	0.162155	0.48241	0.396852	0.79007	12	Cluster-54324.7/Cluster-49084.146792/Cluster-49084.96289/Cluster-49084.88734/Cluster-49084.178102/Cluster-49084.108914/Cluster-49084.6768/Cluster-49084.44287/Cluster-49084.211398/Cluster-49084.110522/Cluster-49084.59074/Cluster-49084.145761
mtr00600	Sphingolipid metabolism	0.168137	0.488006	0.401456	0.774338	9	Cluster-49084.110879/Cluster-49084.203972/Cluster-49084.188968/Cluster-49084.211512/Cluster-49084.132188/Cluster-49084.182430/Cluster-49084.97622/Cluster-49084.180944/Cluster-49084.169609
mtr01210	2-Oxocarboxylic acid metabolism	0.184057	0.521495	0.429005	0.735048	14	Cluster-49084.81380/Cluster-49084.142031/Cluster-49084.145933/Cluster-49084.190547/Cluster-49084.168734/Cluster-49084.131605/Cluster-49084.123555/Cluster-49084.138289/Cluster-49084.177321/Cluster-49084.121219/Cluster-49084.12944/Cluster-49084.167031/Cluster-49084.145668/Cluster-49084.182458
mtr00740	Riboflavin metabolism	0.214439	0.589633	0.485058	0.668697	5	Cluster-49084.129299/Cluster-49084.131962/Cluster-49084.146140/Cluster-49084.188079/Cluster-49084.246545
mtr00270	Cysteine and methionine metabolism	0.218016	0.589633	0.485058	0.661513	26	Cluster-49084.120891/Cluster-49084.130354/Cluster-49084.190210/Cluster-49084.191527/Cluster-49084.186649/Cluster-49084.182290/Cluster-49084.144539/Cluster-49084.138208/Cluster-40820.1/Cluster-49084.145933/Cluster-49084.141728/Cluster-49084.97425/Cluster-49084.132975/Cluster-49084.172229/Cluster-49084.190547/Cluster-49084.107866/Cluster-49084.122360/Cluster-49084.181137/Cluster-49084.177321/Cluste…
mtr03008	Ribosome biogenesis in eukaryotes	0.225931	0.597462	0.491499	0.646024	22	Cluster-49084.3476/Cluster-49084.109378/Cluster-49084.111347/Cluster-49084.30602/Cluster-49084.86483/Cluster-49084.79866/Cluster-49084.262367/Cluster-49084.83413/Cluster-49084.200047/Cluster-49084.160556/Cluster-49084.90807/Cluster-49084.131982/Cluster-49084.206859/Cluster-49084.250335/Cluster-49084.169952/Cluster-49084.223308/Cluster-49084.209629/Cluster-49084.120418/Cluster-49084.103679/Cluster…
mtr00640	Propanoate metabolism	0.238601	0.616936	0.50752	0.622327	9	Cluster-49084.125801/Cluster-49084.167658/Cluster-49084.205441/Cluster-49084.126467/Cluster-49084.206007/Cluster-49084.106014/Cluster-49084.226347/Cluster-49084.150788/Cluster-49084.147443
mtr00562	Inositol phosphate metabolism	0.25653	0.616936	0.50752	0.590862	15	Cluster-49084.125801/Cluster-49084.135931/Cluster-49084.96302/Cluster-49084.191087/Cluster-49084.153546/Cluster-49084.82795/Cluster-49084.203770/Cluster-49084.205441/Cluster-49084.230222/Cluster-49084.152000/Cluster-49084.243112/Cluster-49084.141552/Cluster-49084.145314/Cluster-49084.148969/Cluster-49084.138316
mtr00670	One carbon pool by folate	0.257797	0.616936	0.50752	0.588721	6	Cluster-49084.150834/Cluster-49084.115456/Cluster-49084.129283/Cluster-49084.121600/Cluster-49084.135421/Cluster-49084.173487
mtr00410	beta-Alanine metabolism	0.263084	0.616936	0.50752	0.579906	11	Cluster-49084.125801/Cluster-49084.103630/Cluster-49084.151853/Cluster-49084.184238/Cluster-49084.205441/Cluster-49084.103456/Cluster-49084.66198/Cluster-49084.207320/Cluster-49084.101850/Cluster-49084.29330/Cluster-49084.147443
mtr00945	Stilbenoid, diarylheptanoid and gingerol biosynthesis	0.263515	0.616936	0.50752	0.579194	8	Cluster-49084.56758/Cluster-108046.10/Cluster-108046.11/Cluster-49084.145136/Cluster-49084.170818/Cluster-49084.173949/Cluster-49084.90230/Cluster-49084.229125
mtr04146	Peroxisome	0.264401	0.616936	0.50752	0.577736	19	Cluster-49084.97204/Cluster-49084.100461/Cluster-49084.163282/Cluster-49084.192165/Cluster-49084.113516/Cluster-49084.238694/Cluster-49084.172432/Cluster-49084.105058/Cluster-49084.194842/Cluster-49084.174937/Cluster-49084.131605/Cluster-49084.50986/Cluster-49084.45440/Cluster-49084.142368/Cluster-49084.128252/Cluster-49084.125636/Cluster-49084.168694/Cluster-49084.147443/Cluster-49084.102892
mtr00061	Fatty acid biosynthesis	0.283965	0.637582	0.524504	0.546735	12	Cluster-49084.97204/Cluster-49084.101371/Cluster-49084.227405/Cluster-49084.131782/Cluster-49084.194842/Cluster-49084.106014/Cluster-49084.169057/Cluster-49084.45440/Cluster-49084.166731/Cluster-49084.142368/Cluster-49084.125636/Cluster-49084.169056
mtr03020	RNA polymerase	0.283965	0.637582	0.524504	0.546735	12	Cluster-49084.133231/Cluster-49084.84633/Cluster-49084.134514/Cluster-49084.146260/Cluster-49084.186965/Cluster-49084.230147/Cluster-49084.113048/Cluster-49084.20562/Cluster-49084.151780/Cluster-49084.187461/Cluster-49084.192236/Cluster-49084.192235
mtr00790	Folate biosynthesis	0.290463	0.640093	0.52657	0.53691	9	Cluster-49084.141863/Cluster-49084.121733/Cluster-49084.51797/Cluster-49084.77177/Cluster-49084.129299/Cluster-49084.153167/Cluster-49084.247042/Cluster-49084.119357/Cluster-49084.230744
mtr00500	Starch and sucrose metabolism	0.314843	0.681207	0.560391	0.501905	36	Cluster-49084.185898/Cluster-49084.154946/Cluster-49084.126990/Cluster-49084.139796/Cluster-49084.175584/Cluster-49084.150398/Cluster-49084.226231/Cluster-49084.192409/Cluster-49084.45730/Cluster-49084.139695/Cluster-49084.147124/Cluster-49084.146587/Cluster-49084.84280/Cluster-49084.174210/Cluster-49084.153950/Cluster-49084.169832/Cluster-49084.15245/Cluster-49084.146292/Cluster-49084.151989/Clu…
mtr00920	Sulfur metabolism	0.32072	0.681531	0.560658	0.493874	8	Cluster-49084.120891/Cluster-49084.144539/Cluster-49084.153867/Cluster-49084.40797/Cluster-49084.77335/Cluster-49084.191945/Cluster-49084.176835/Cluster-49084.114634
mtr00053	Ascorbate and aldarate metabolism	0.359364	0.737316	0.60655	0.444465	11	Cluster-49084.138986/Cluster-49084.151853/Cluster-49084.119242/Cluster-49084.191087/Cluster-49084.94553/Cluster-49084.205539/Cluster-49084.97110/Cluster-49084.101850/Cluster-49084.187797/Cluster-49084.116988/Cluster-49084.145717
mtr00770	Pantothenate and CoA biosynthesis	0.359364	0.737316	0.60655	0.444465	11	Cluster-49084.103630/Cluster-49084.45670/Cluster-49084.184238/Cluster-49084.160053/Cluster-49084.195068/Cluster-49084.103456/Cluster-49084.168734/Cluster-49084.66198/Cluster-49084.207320/Cluster-49084.177321/Cluster-49084.101850
mtr00350	Tyrosine metabolism	0.409401	0.823598	0.677529	0.387851	11	Cluster-49084.106875/Cluster-49084.28817/Cluster-49084.92669/Cluster-49084.146850/Cluster-49084.115653/Cluster-49084.145933/Cluster-49084.101033/Cluster-49084.128875/Cluster-49084.167031/Cluster-49084.223360/Cluster-49084.148395
mtr00290	Valine, leucine and isoleucine biosynthesis	0.415259	0.823598	0.677529	0.38168	4	Cluster-49084.135095/Cluster-49084.168734/Cluster-49084.177321/Cluster-49084.12944
mtr03420	Nucleotide excision repair	0.424828	0.828762	0.681777	0.371787	12	Cluster-49084.146792/Cluster-49084.87943/Cluster-49084.50383/Cluster-49084.109660/Cluster-49084.108914/Cluster-49084.104676/Cluster-49084.171739/Cluster-49084.100217/Cluster-49084.59074/Cluster-49084.196467/Cluster-49084.145761/Cluster-49084.180583
mtr00510	N-Glycan biosynthesis	0.445027	0.854164	0.702674	0.351614	10	Cluster-49084.110842/Cluster-49084.219913/Cluster-49084.161920/Cluster-49084.117401/Cluster-49084.154899/Cluster-49084.245579/Cluster-49084.47004/Cluster-49084.102408/Cluster-49084.114495/Cluster-49084.169078
mtr00261	Monobactam biosynthesis	0.47808	0.896358	0.737384	0.320499	3	Cluster-49084.190547/Cluster-49084.209754/Cluster-49084.145668
mtr00650	Butanoate metabolism	0.482075	0.896358	0.737384	0.316886	5	Cluster-49084.166762/Cluster-49084.126467/Cluster-49084.226347/Cluster-49084.126266/Cluster-49084.29330
mtr00780	Biotin metabolism	0.501808	0.914096	0.751977	0.299462	4	Cluster-49084.101371/Cluster-49084.169057/Cluster-49084.166731/Cluster-49084.169056
mtr03030	DNA replication	0.511499	0.914096	0.751977	0.291155	9	Cluster-49084.146792/Cluster-49084.50383/Cluster-49084.108914/Cluster-49084.104676/Cluster-49084.100217/Cluster-49084.59074/Cluster-49084.145761/Cluster-49084.154054/Cluster-49084.180583
mtr00910	Nitrogen metabolism	0.514659	0.914096	0.751977	0.28848	7	Cluster-49084.116142/Cluster-49084.129409/Cluster-49084.137622/Cluster-49084.80408/Cluster-49084.184368/Cluster-49084.69380/Cluster-49084.73288
mtr00280	Valine, leucine and isoleucine degradation	0.523025	0.915293	0.752961	0.281478	10	Cluster-49084.125801/Cluster-49084.151853/Cluster-49084.167658/Cluster-49084.192165/Cluster-49084.205441/Cluster-49084.126467/Cluster-49084.206007/Cluster-49084.226347/Cluster-49084.177321/Cluster-49084.101850
mtr04712	Circadian rhythm - plant	0.533408	0.919936	0.756781	0.27294	11	Cluster-49084.124265/Cluster-49084.201718/Cluster-49084.199237/Cluster-49084.83413/Cluster-49084.160556/Cluster-49084.174918/Cluster-49084.177566/Cluster-49084.264029/Cluster-49084.120418/Cluster-49084.5977/Cluster-49084.215348
mtr03440	Homologous recombination	0.587843	0.99493	0.818474	0.230739	12	Cluster-49084.105157/Cluster-49084.146792/Cluster-49084.180379/Cluster-49084.50383/Cluster-49084.46008/Cluster-49084.108914/Cluster-49084.122036/Cluster-49084.132181/Cluster-49084.200672/Cluster-49084.142585/Cluster-49084.193040/Cluster-49084.145761
mtr00561	Glycerolipid metabolism	0.593614	0.99493	0.818474	0.226496	16	Cluster-49084.76929/Cluster-49084.82325/Cluster-49084.151853/Cluster-49084.112476/Cluster-49084.107884/Cluster-49084.139787/Cluster-49084.202941/Cluster-49084.213153/Cluster-49084.86493/Cluster-49084.224486/Cluster-49084.63796/Cluster-49084.220095/Cluster-49084.144327/Cluster-49084.101850/Cluster-49084.146176/Cluster-49084.105267
mtr00905	Brassinosteroid biosynthesis	0.617312	0.996767	0.819985	0.209495	3	Cluster-49084.143887/Cluster-49084.116254/Cluster-49084.65535
mtr00592	alpha-Linolenic acid metabolism	0.630775	0.996767	0.819985	0.200125	12	Cluster-49084.82325/Cluster-49084.126452/Cluster-49084.192165/Cluster-49084.143207/Cluster-49084.226856/Cluster-49084.138132/Cluster-49084.195229/Cluster-49084.166321/Cluster-49084.94385/Cluster-49084.141055/Cluster-49084.147443/Cluster-49084.134268
mtr04130	SNARE interactions in vesicular transport	0.635106	0.996767	0.819985	0.197154	8	Cluster-49084.101085/Cluster-49084.161186/Cluster-49084.101313/Cluster-49084.48658/Cluster-49084.208181/Cluster-49084.194437/Cluster-49084.129852/Cluster-49084.148149
mtr00730	Thiamine metabolism	0.654637	0.996767	0.819985	0.184	4	Cluster-49084.130434/Cluster-49084.51826/Cluster-49084.106538/Cluster-49084.105884
mtr00330	Arginine and proline metabolism	0.655241	0.996767	0.819985	0.183599	13	Cluster-49084.159737/Cluster-49084.151853/Cluster-49084.170364/Cluster-49084.182290/Cluster-49084.184238/Cluster-49084.145933/Cluster-49084.169428/Cluster-49084.167031/Cluster-49084.101850/Cluster-49084.109589/Cluster-49084.142323/Cluster-49084.110175/Cluster-49084.51208
mtr04070	Phosphatidylinositol signaling system	0.655241	0.996767	0.819985	0.183599	13	Cluster-49084.76929/Cluster-49084.96302/Cluster-49084.107884/Cluster-49084.165640/Cluster-49084.153546/Cluster-49084.82795/Cluster-49084.230222/Cluster-49084.118970/Cluster-49084.243112/Cluster-49084.113982/Cluster-49084.141552/Cluster-49084.148969/Cluster-49084.70179
mtr00100	Steroid biosynthesis	0.659827	0.996767	0.819985	0.18057	8	Cluster-49084.82325/Cluster-49084.175848/Cluster-49084.126131/Cluster-49084.158932/Cluster-49084.249959/Cluster-49084.147718/Cluster-49084.167647/Cluster-49084.163148
mtr04122	Sulfur relay system	0.667318	0.996767	0.819985	0.175667	2	Cluster-49084.51797/Cluster-49084.104215
mtr00400	Phenylalanine, tyrosine and tryptophan biosynthesis	0.682738	0.996767	0.819985	0.165746	7	Cluster-49084.162817/Cluster-49084.145933/Cluster-49084.127990/Cluster-49084.167031/Cluster-49084.144078/Cluster-49084.46394/Cluster-49084.202399
mtr01040	Biosynthesis of unsaturated fatty acids	0.687506	0.996767	0.819985	0.162724	4	Cluster-49084.123006/Cluster-49084.192165/Cluster-49084.108305/Cluster-49084.147443
mtr03430	Mismatch repair	0.708568	0.996767	0.819985	0.149619	6	Cluster-49084.140130/Cluster-49084.50383/Cluster-49084.104676/Cluster-49084.100217/Cluster-49084.59074/Cluster-49084.180583
mtr04141	Protein processing in endoplasmic reticulum	0.708989	0.996767	0.819985	0.14936	52	Cluster-49084.126917/Cluster-49084.110842/Cluster-49084.119277/Cluster-49084.151255/Cluster-49084.202481/Cluster-49084.79700/Cluster-49084.113690/Cluster-49084.161920/Cluster-49084.82064/Cluster-49084.131325/Cluster-49084.5673/Cluster-49084.19735/Cluster-49084.260183/Cluster-49084.118763/Cluster-21179.7/Cluster-49084.161590/Cluster-49084.117401/Cluster-49084.133518/Cluster-49084.141891/Cluster-49…
mtr00340	Histidine metabolism	0.711976	0.996767	0.819985	0.147534	5	Cluster-49084.151853/Cluster-49084.147669/Cluster-49084.143842/Cluster-49084.222495/Cluster-49084.101850
mtr00960	Tropane, piperidine and pyridine alkaloid biosynthesis	0.711976	0.996767	0.819985	0.147534	5	Cluster-49084.151292/Cluster-49084.151293/Cluster-49084.145933/Cluster-49084.119217/Cluster-49084.167031
mtr00564	Glycerophospholipid metabolism	0.775272	0.999999	0.822644	0.110546	18	Cluster-49084.103646/Cluster-49084.76929/Cluster-49084.52370/Cluster-49084.82325/Cluster-49084.193255/Cluster-49084.135787/Cluster-49084.105806/Cluster-49084.107884/Cluster-49084.117359/Cluster-49084.202941/Cluster-49084.213153/Cluster-49084.63796/Cluster-49084.125100/Cluster-49084.202302/Cluster-49084.145710/Cluster-49084.146176/Cluster-49084.105267/Cluster-49084.70179
mtr00591	Linoleic acid metabolism	0.785075	0.999999	0.822644	0.105089	5	Cluster-49084.82325/Cluster-49084.129974/Cluster-49084.138132/Cluster-126181.1/Cluster-49084.77286
mtr00531	Glycosaminoglycan degradation	0.788138	0.999999	0.822644	0.103398	3	Cluster-49084.190811/Cluster-49084.160777/Cluster-49084.163989
mtr00052	Galactose metabolism	0.795641	0.999999	0.822644	0.0992828	10	Cluster-49084.110879/Cluster-49084.139796/Cluster-49084.146587/Cluster-49084.174210/Cluster-51788.0/Cluster-49084.181677/Cluster-49084.91896/Cluster-49084.160213/Cluster-49084.127107/Cluster-49084.61247
mtr00460	Cyanoamino acid metabolism	0.810768	0.999999	0.822644	0.0911035	10	Cluster-49084.150834/Cluster-49084.222828/Cluster-49084.129283/Cluster-49084.175183/Cluster-49084.121600/Cluster-49084.135421/Cluster-49084.173487/Cluster-49084.184996/Cluster-49084.232835/Cluster-49084.194692
mtr00563	Glycosylphosphatidylinositol (GPI)-anchor biosynthesis	0.838194	0.999999	0.822644	0.0766554	4	Cluster-49084.113103/Cluster-49084.102743/Cluster-49084.191228/Cluster-49084.42926
mtr00480	Glutathione metabolism	0.842545	0.999999	0.822644	0.0744067	19	Cluster-49084.134058/Cluster-49084.174888/Cluster-49084.222828/Cluster-49084.182290/Cluster-49084.94553/Cluster-49084.131473/Cluster-49084.205539/Cluster-49084.129663/Cluster-40820.1/Cluster-49084.168521/Cluster-49084.131605/Cluster-49084.200040/Cluster-49084.34378/Cluster-49084.111440/Cluster-49084.205166/Cluster-49084.166913/Cluster-49084.114120/Cluster-49084.145717/Cluster-49084.188347
mtr00062	Fatty acid elongation	0.85908	0.999999	0.822644	0.0659665	5	Cluster-49084.145910/Cluster-49084.123006/Cluster-49084.227405/Cluster-49084.92195/Cluster-49084.108305
mtr00750	Vitamin B6 metabolism	0.863328	0.999999	0.822644	0.0638241	2	Cluster-49084.127014/Cluster-49084.148239
mtr00903	Limonene and pinene degradation	0.86427	0.999999	0.822644	0.0633504	1	Cluster-49084.101850
mtr00380	Tryptophan metabolism	0.92204	0.999999	0.822644	0.0352502	8	Cluster-49084.141630/Cluster-49084.151853/Cluster-49084.167658/Cluster-49084.127655/Cluster-49084.60585/Cluster-49084.126467/Cluster-49084.226347/Cluster-49084.101850
mtr04144	Endocytosis	0.932079	0.999999	0.822644	0.0305474	35	Cluster-49084.34580/Cluster-49084.109365/Cluster-49084.151582/Cluster-49084.96302/Cluster-49084.120412/Cluster-49084.156047/Cluster-49084.260183/Cluster-49084.128312/Cluster-49084.193465/Cluster-49084.130284/Cluster-49084.261303/Cluster-49084.102453/Cluster-49084.224522/Cluster-49084.47114/Cluster-49084.118367/Cluster-49084.124179/Cluster-49084.261707/Cluster-49084.177061/Cluster-49084.149424/Clu…
mtr00908	Zeatin biosynthesis	0.937415	0.999999	0.822644	0.0280683	5	Cluster-49084.262221/Cluster-49084.140322/Cluster-49084.245095/Cluster-49084.13285/Cluster-49084.29271
mtr00603	Glycosphingolipid biosynthesis - globo and isoglobo series	0.939004	0.999999	0.822644	0.0273328	1	Cluster-49084.163989
mtr04626	Plant-pathogen interaction	0.943337	0.999999	0.822644	0.0253333	42	Cluster-49084.229962/Cluster-49084.149818/Cluster-49084.92275/Cluster-49084.115269/Cluster-49084.158789/Cluster-49084.31275/Cluster-49084.54122/Cluster-49084.129577/Cluster-49084.165640/Cluster-49084.46989/Cluster-49084.147148/Cluster-49084.15630/Cluster-49084.108743/Cluster-49084.235064/Cluster-49084.87594/Cluster-49084.207287/Cluster-49084.164567/Cluster-49084.45181/Cluster-49084.109476/Cluster…
mtr00944	Flavone and flavonol biosynthesis	0.947902	0.999999	0.822644	0.0232367	2	Cluster-49084.204402/Cluster-49084.204401
mtr00190	Oxidative phosphorylation	0.953051	0.999999	0.822644	0.0208838	26	Cluster-49084.122604/Cluster-49084.109037/Cluster-49084.98429/Cluster-49084.118997/Cluster-49084.86559/Cluster-49084.124382/Cluster-49084.58028/Cluster-49084.111976/Cluster-49084.51706/Cluster-49084.144585/Cluster-49084.101447/Cluster-49084.139214/Cluster-49084.123893/Cluster-49084.171185/Cluster-49084.187998/Cluster-49084.160495/Cluster-49084.67986/Cluster-49084.161900/Cluster-49084.87656/Cluste…
mtr00966	Glucosinolate biosynthesis	0.959119	0.999999	0.822644	0.0181277	1	Cluster-49084.177321
mtr00195	Photosynthesis	0.959914	0.999999	0.822644	0.0177676	12	Cluster-49084.137395/Cluster-49084.152721/Cluster-49084.133627/Cluster-49084.143998/Cluster-49084.146429/Cluster-49084.115642/Cluster-49084.139287/Cluster-49084.138475/Cluster-49084.55009/Cluster-49084.114975/Cluster-49084.138895/Cluster-49084.154948
mtr00950	Isoquinoline alkaloid biosynthesis	0.968425	0.999999	0.822644	0.0139338	2	Cluster-49084.145933/Cluster-49084.167031
mtr00073	Cutin, suberine and wax biosynthesis	0.969748	0.999999	0.822644	0.0133413	4	Cluster-49084.227621/Cluster-49084.163282/Cluster-49084.261703/Cluster-49084.145182
mtr03022	Basal transcription factors	0.977394	0.999999	0.822644	0.00993021	5	Cluster-49084.87943/Cluster-49084.148319/Cluster-49084.171739/Cluster-49084.176036/Cluster-49084.144479
mtr00941	Flavonoid biosynthesis	0.983815	0.999999	0.822644	0.00708646	10	Cluster-49084.56758/Cluster-108046.10/Cluster-108046.11/Cluster-49084.145136/Cluster-49084.199237/Cluster-49084.156470/Cluster-49084.173949/Cluster-49084.90230/Cluster-49084.5977/Cluster-49084.229125
mtr00909	Sesquiterpenoid and triterpenoid biosynthesis	0.986223	0.999999	0.822644	0.00602496	3	Cluster-49084.131444/Cluster-49084.147718/Cluster-49084.167647
mtr00565	Ether lipid metabolism	0.986569	0.999999	0.822644	0.00587242	2	Cluster-49084.82325/Cluster-49084.105806
mtr00360	Phenylalanine metabolism	0.987129	0.999999	0.822644	0.00562594	4	Cluster-49084.106875/Cluster-49084.146850/Cluster-49084.145933/Cluster-49084.167031
mtr00904	Diterpenoid biosynthesis	0.988709	0.999999	0.822644	0.0049317	2	Cluster-49084.164297/Cluster-49084.112966
mtr02010	ABC transporters	0.991725	0.999999	0.822644	0.00360887	4	Cluster-49084.93075/Cluster-49084.125653/Cluster-49084.175129/Cluster-49084.236958
mtr00940	Phenylpropanoid biosynthesis	0.994676	0.999999	0.822644	0.00231843	32	Cluster-49084.166763/Cluster-49084.160689/Cluster-49084.56758/Cluster-108046.10/Cluster-115594.0/Cluster-49084.225943/Cluster-49084.6491/Cluster-108046.11/Cluster-49084.150962/Cluster-117996.0/Cluster-49084.124674/Cluster-49084.145136/Cluster-49084.201055/Cluster-49084.161285/Cluster-49084.131943/Cluster-52156.0/Cluster-49084.149043/Cluster-49084.161616/Cluster-49084.128622/Cluster-49084.86385/Cl…
mtr03010	Ribosome	0.998414	0.999999	0.822644	0.00068943	54	Cluster-49084.121057/Cluster-49084.194002/Cluster-49084.182845/Cluster-49084.137065/Cluster-49084.134996/Cluster-49084.139340/Cluster-49084.121386/Cluster-49084.85153/Cluster-49084.260069/Cluster-49084.91349/Cluster-49084.170408/Cluster-129108.0/Cluster-49084.47771/Cluster-49084.145414/Cluster-49084.156410/Cluster-49084.192601/Cluster-49084.155219/Cluster-49084.129292/Cluster-49084.117937/Cluster…
mtr04016	MAPK signaling pathway - plant	0.998608	0.999999	0.822644	0.000604999	20	Cluster-49084.153694/Cluster-49084.89078/Cluster-49084.158789/Cluster-49084.164079/Cluster-49084.146063/Cluster-49084.165640/Cluster-112486.0/Cluster-49084.74291/Cluster-49084.149453/Cluster-49084.102448/Cluster-49084.135499/Cluster-49084.119916/Cluster-49084.118970/Cluster-49084.156096/Cluster-49084.167605/Cluster-49084.15758/Cluster-49084.152431/Cluster-49084.54639/Cluster-49084.113982/Cluster-…
mtr04120	Ubiquitin mediated proteolysis	0.999902	0.999999	0.822644	4.24662e-05	21	Cluster-49084.126917/Cluster-49084.125529/Cluster-49084.226543/Cluster-49084.152580/Cluster-49084.47720/Cluster-49084.71029/Cluster-49084.149227/Cluster-49084.18945/Cluster-49084.143864/Cluster-49084.165733/Cluster-49084.180077/Cluster-49084.182500/Cluster-49084.213731/Cluster-49084.142271/Cluster-121200.0/Cluster-49084.174296/Cluster-49084.126638/Cluster-49084.194450/Cluster-49084.115808/Cluster…
mtr00040	Pentose and glucuronate interconversions	0.999963	0.999999	0.822644	1.62157e-05	14	Cluster-49084.138984/Cluster-49084.116803/Cluster-49084.86493/Cluster-49084.113175/Cluster-49084.146587/Cluster-49084.52525/Cluster-49084.127044/Cluster-49084.224486/Cluster-49084.96487/Cluster-49084.183333/Cluster-49084.196332/Cluster-49084.187797/Cluster-49084.183592/Cluster-49084.141136
mtr04075	Plant hormone signal transduction	0.999999	0.999999	0.822644	4.72965e-07	33	Cluster-49084.153694/Cluster-49084.89078/Cluster-49084.146063/Cluster-49084.110605/Cluster-49084.155576/Cluster-49084.42238/Cluster-49084.218898/Cluster-84912.0/Cluster-49084.143361/Cluster-49084.74291/Cluster-49084.132329/Cluster-49084.137855/Cluster-49084.102448/Cluster-49084.156299/Cluster-49084.173732/Cluster-49084.205649/Cluster-49084.103431/Cluster-49084.162412/Cluster-49084.133928/Cluster-…

## Sheet: C03RvsC09R
ID	Description	pvalue	p.adjust	qvalue	-log10[Pvalue]	Count	geneID
mtr03015	and	2.45898e-05	0.00255734	0.00230368	4.60924	21	Cluster-49084.191457/Cluster-49084.145164/Cluster-49084.113830/Cluster-49084.143151/Cluster-49084.88370/Cluster-49084.163791/Cluster-49084.80096/Cluster-49084.159006/Cluster-49084.191722/Cluster-49084.183702/Cluster-49084.114092/Cluster-49084.88115/Cluster-49084.129688/Cluster-49084.87172/Cluster-49084.102713/Cluster-49084.239117/Cluster-49084.154859/Cluster-49084.155899/Cluster-49084.148906/Clus…
mtr01200	Carbon metabolism	0.000185695	0.00965615	0.00869835	3.7312	33	Cluster-49084.128321/Cluster-49084.123593/Cluster-49084.127655/Cluster-49084.234618/Cluster-49084.165869/Cluster-49084.135095/Cluster-49084.147788/Cluster-49084.173910/Cluster-49084.153950/Cluster-49084.166409/Cluster-49084.174212/Cluster-49084.112544/Cluster-49084.153208/Cluster-49084.145992/Cluster-49084.120814/Cluster-49084.173746/Cluster-49084.131605/Cluster-49084.128046/Cluster-49084.91893/C…
mtr03040	Spliceosome	0.00177037	0.0613727	0.0552851	2.75194	29	Cluster-49084.99040/Cluster-49084.113248/Cluster-49084.150156/Cluster-49084.175270/Cluster-49084.89254/Cluster-49084.178151/Cluster-49084.214044/Cluster-49084.23473/Cluster-49084.113830/Cluster-49084.115251/Cluster-49084.127457/Cluster-49084.153901/Cluster-49084.231819/Cluster-49084.181452/Cluster-49084.126033/Cluster-49084.181878/Cluster-49084.134624/Cluster-49084.156387/Cluster-49084.145900/Clu…
mtr01230	Biosynthesis of amino acids	0.00238315	0.0619618	0.0558158	2.62285	27	Cluster-49084.105286/Cluster-49084.128321/Cluster-49084.85842/Cluster-49084.144001/Cluster-49084.234618/Cluster-49084.149675/Cluster-49084.135095/Cluster-49084.184078/Cluster-49084.173910/Cluster-49084.112544/Cluster-49084.141728/Cluster-49084.153208/Cluster-49084.145992/Cluster-49084.120814/Cluster-49084.155527/Cluster-49084.131605/Cluster-49084.128046/Cluster-49084.91893/Cluster-49084.140816/Cl…
mtr00460	Cyanoamino acid metabolism	0.00938998	0.195312	0.175939	2.02734	10	Cluster-49084.207660/Cluster-49084.158666/Cluster-49084.93379/Cluster-49084.136108/Cluster-49084.235522/Cluster-49084.74703/Cluster-49084.222828/Cluster-49084.179886/Cluster-49084.103137/Cluster-49084.187693
mtr00970	Aminoacyl-tRNA biosynthesis	0.01262	0.218746	0.197049	1.89894	10	Cluster-49084.127631/Cluster-49084.173223/Cluster-49084.136320/Cluster-49084.144050/Cluster-49084.154067/Cluster-49084.197081/Cluster-49084.107853/Cluster-49084.124671/Cluster-49084.145511/Cluster-49084.193598
mtr03440	Homologous recombination	0.0254488	0.286566	0.258142	1.59433	9	Cluster-49084.215247/Cluster-49084.148048/Cluster-49084.119519/Cluster-49084.173007/Cluster-49084.36760/Cluster-49084.129272/Cluster-49084.183841/Cluster-49084.145761/Cluster-49084.211098
mtr03030	DNA replication	0.0289645	0.286566	0.258142	1.53813	7	Cluster-49084.161790/Cluster-49084.148048/Cluster-49084.104547/Cluster-49084.173007/Cluster-49084.161714/Cluster-49084.145761/Cluster-49084.211098
mtr01212	Fatty acid metabolism	0.0295154	0.286566	0.258142	1.52995	10	Cluster-49084.111398/Cluster-49084.143708/Cluster-49084.195385/Cluster-49084.166409/Cluster-49084.143665/Cluster-49084.130044/Cluster-49084.110196/Cluster-49084.135151/Cluster-49084.162959/Cluster-49084.126464
mtr00640	Propanoate metabolism	0.0295898	0.286566	0.258142	1.52886	6	Cluster-49084.90423/Cluster-49084.147788/Cluster-49084.166409/Cluster-49084.179144/Cluster-49084.162959/Cluster-49084.126464
mtr00900	Terpenoid backbone biosynthesis	0.0328479	0.286566	0.258142	1.48349	8	Cluster-49084.116551/Cluster-49084.162533/Cluster-49084.209523/Cluster-49084.132269/Cluster-49084.57063/Cluster-49084.256322/Cluster-49084.54872/Cluster-49084.126464
mtr04136	Autophagy - other	0.0331873	0.286566	0.258142	1.47903	6	Cluster-49084.140605/Cluster-49084.80096/Cluster-49084.179521/Cluster-49084.195304/Cluster-49084.101955/Cluster-49084.175313
mtr03420	Nucleotide excision repair	0.0358208	0.286566	0.258142	1.44586	8	Cluster-49084.154744/Cluster-49084.79767/Cluster-49084.161790/Cluster-49084.148048/Cluster-49084.173007/Cluster-49084.86270/Cluster-49084.145761/Cluster-49084.211098
mtr00020	Citrate cycle (TCA cycle)	0.0388242	0.288408	0.259801	1.4109	7	Cluster-49084.127655/Cluster-49084.165869/Cluster-49084.153208/Cluster-49084.173746/Cluster-49084.131605/Cluster-49084.163528/Cluster-49084.147841
mtr00260	Glycine, serine and threonine metabolism	0.0475649	0.329784	0.297072	1.32271	9	Cluster-49084.105286/Cluster-49084.128321/Cluster-49084.135095/Cluster-49084.173910/Cluster-49084.120814/Cluster-49084.136108/Cluster-49084.202402/Cluster-49084.186678/Cluster-49084.187693
mtr00920	Sulfur metabolism	0.0724205	0.470733	0.424041	1.14014	5	Cluster-49084.234618/Cluster-49084.160226/Cluster-49084.144539/Cluster-49084.154848/Cluster-49084.68886
mtr03410	Base excision repair	0.0847027	0.503913	0.453929	1.0721	6	Cluster-49084.178102/Cluster-49084.148048/Cluster-49084.115161/Cluster-49084.80308/Cluster-49084.241897/Cluster-49084.145761
mtr03430	Mismatch repair	0.0872157	0.503913	0.453929	1.05941	5	Cluster-49084.226711/Cluster-49084.161790/Cluster-49084.173007/Cluster-49084.165696/Cluster-49084.211098
mtr04145	Phagosome	0.0945661	0.517625	0.466282	1.02426	9	Cluster-49084.147299/Cluster-49084.69917/Cluster-49084.140605/Cluster-49084.108497/Cluster-49084.160479/Cluster-49084.131994/Cluster-49084.96823/Cluster-49084.131550/Cluster-49084.98963
mtr00450	Selenocompound metabolism	0.0997097	0.518491	0.467061	1.00126	3	Cluster-49084.141728/Cluster-49084.116313/Cluster-49084.128640
mtr00280	Valine, leucine and isoleucine degradation	0.121139	0.599925	0.540418	0.916717	6	Cluster-49084.90423/Cluster-49084.147788/Cluster-49084.130044/Cluster-49084.172777/Cluster-49084.179144/Cluster-49084.126464
mtr00061	Fatty acid biosynthesis	0.12923	0.610906	0.55031	0.888636	6	Cluster-49084.195385/Cluster-49084.143665/Cluster-49084.130044/Cluster-49084.110196/Cluster-49084.135151/Cluster-49084.162959
mtr00030	Pentose phosphate pathway	0.154994	0.649931	0.585464	0.809685	6	Cluster-49084.196698/Cluster-49084.153950/Cluster-49084.128046/Cluster-49084.91893/Cluster-49084.173200/Cluster-49084.133691
mtr00010	Glycolysis / Gluconeogenesis	0.157275	0.649931	0.585464	0.80334	12	Cluster-49084.128321/Cluster-49084.165869/Cluster-49084.196698/Cluster-49084.173910/Cluster-49084.153950/Cluster-49084.174212/Cluster-49084.112544/Cluster-49084.145992/Cluster-49084.173746/Cluster-49084.91893/Cluster-49084.140816/Cluster-49084.156599
mtr03018	RNA degradation	0.165025	0.649931	0.585464	0.782449	10	Cluster-49084.89254/Cluster-49084.54215/Cluster-49084.120109/Cluster-49084.97229/Cluster-49084.149596/Cluster-49084.112141/Cluster-49084.90840/Cluster-49084.145992/Cluster-49084.91893/Cluster-49084.140102
mtr01210	2-Oxocarboxylic acid metabolism	0.17333	0.649931	0.585464	0.761126	6	Cluster-49084.85842/Cluster-49084.164882/Cluster-49084.153208/Cluster-49084.155527/Cluster-49084.131605/Cluster-49084.163528
mtr00600	Sphingolipid metabolism	0.174885	0.649931	0.585464	0.757247	4	Cluster-49084.174840/Cluster-49084.196081/Cluster-49084.169609/Cluster-49084.100913
mtr00500	Starch and sucrose metabolism	0.174981	0.649931	0.585464	0.757008	15	Cluster-49084.124517/Cluster-49084.175585/Cluster-49084.103794/Cluster-49084.207660/Cluster-49084.158666/Cluster-49084.153950/Cluster-49084.174212/Cluster-49084.93379/Cluster-49084.66193/Cluster-49084.87031/Cluster-49084.114683/Cluster-49084.235522/Cluster-49084.74703/Cluster-49084.134853/Cluster-49084.103137
mtr00670	One carbon pool by folate	0.188833	0.654621	0.589689	0.723922	3	Cluster-49084.167652/Cluster-49084.136108/Cluster-49084.187693
mtr00730	Thiamine metabolism	0.188833	0.654621	0.589689	0.723922	3	Cluster-49084.51826/Cluster-49084.101722/Cluster-49084.54872
mtr03008	Ribosome biogenesis in eukaryotes	0.197794	0.660496	0.594982	0.703786	9	Cluster-49084.21784/Cluster-49084.112548/Cluster-49084.164955/Cluster-49084.206859/Cluster-49084.83499/Cluster-49084.131813/Cluster-49084.179435/Cluster-49084.215117/Cluster-49084.249536
mtr04146	Peroxisome	0.20323	0.660496	0.594982	0.692013	8	Cluster-49084.120467/Cluster-49084.105065/Cluster-49084.166409/Cluster-49084.143665/Cluster-49084.160360/Cluster-49084.131605/Cluster-49084.110196/Cluster-49084.193459
mtr00563	Glycosylphosphatidylinositol (GPI)-anchor biosynthesis	0.308768	0.881483	0.794049	0.510367	3	Cluster-49084.177294/Cluster-49084.126839/Cluster-49084.175419
mtr00740	Riboflavin metabolism	0.313967	0.881483	0.794049	0.503116	2	Cluster-49084.191294/Cluster-49084.116978
mtr00565	Ether lipid metabolism	0.326386	0.881483	0.794049	0.486268	3	Cluster-49084.235648/Cluster-49084.142354/Cluster-49084.72290
mtr00071	Fatty acid degradation	0.337458	0.881483	0.794049	0.47178	5	Cluster-49084.111398/Cluster-49084.166409/Cluster-49084.143665/Cluster-49084.110196/Cluster-49084.126464
mtr00514	Other types of O-glycan biosynthesis	0.337593	0.881483	0.794049	0.471607	2	Cluster-49084.91469/Cluster-49084.108392
mtr00620	Pyruvate metabolism	0.357307	0.881483	0.794049	0.446958	7	Cluster-49084.165869/Cluster-49084.173746/Cluster-49084.137657/Cluster-49084.141452/Cluster-49084.147423/Cluster-49084.162959/Cluster-49084.126464
mtr00780	Biotin metabolism	0.360967	0.881483	0.794049	0.442533	2	Cluster-49084.191213/Cluster-49084.135151
mtr00270	Cysteine and methionine metabolism	0.368251	0.881483	0.794049	0.433857	9	Cluster-49084.234618/Cluster-49084.145115/Cluster-49084.138208/Cluster-49084.191131/Cluster-49084.141728/Cluster-49084.120814/Cluster-49084.157574/Cluster-49084.136469/Cluster-49084.144539
mtr00410	beta-Alanine metabolism	0.371214	0.881483	0.794049	0.430375	4	Cluster-49084.147788/Cluster-49084.166409/Cluster-49084.179144/Cluster-49084.10409
mtr00710	Carbon fixation in photosynthetic organisms	0.377646	0.881483	0.794049	0.422915	6	Cluster-49084.165869/Cluster-49084.112544/Cluster-49084.140816/Cluster-49084.137657/Cluster-49084.141452/Cluster-49084.147423
mtr00860	Porphyrin and chlorophyll metabolism	0.385791	0.881483	0.794049	0.413648	4	Cluster-49084.124671/Cluster-49084.143993/Cluster-49084.132285/Cluster-49084.49709
mtr00480	Glutathione metabolism	0.39565	0.881483	0.794049	0.402689	9	Cluster-49084.26812/Cluster-49084.140859/Cluster-49084.136064/Cluster-49084.157574/Cluster-49084.131605/Cluster-49084.173200/Cluster-49084.133915/Cluster-49084.222828/Cluster-49084.210462
mtr00220	Arginine biosynthesis	0.396476	0.881483	0.794049	0.401783	3	Cluster-49084.85842/Cluster-49084.123593/Cluster-49084.155527
mtr00590	Arachidonic acid metabolism	0.406722	0.881483	0.794049	0.390702	2	Cluster-49084.235648/Cluster-49084.222828
mtr00910	Nitrogen metabolism	0.413742	0.881483	0.794049	0.38327	3	Cluster-49084.123593/Cluster-49084.136543/Cluster-79195.3
mtr00564	Glycerophospholipid metabolism	0.426869	0.881483	0.794049	0.369705	8	Cluster-49084.173546/Cluster-49084.235648/Cluster-49084.145011/Cluster-49084.142354/Cluster-49084.52124/Cluster-49084.72290/Cluster-49084.210898/Cluster-49084.197615
mtr00130	Ubiquinone and other terpenoid-quinone biosynthesis	0.429196	0.881483	0.794049	0.367344	4	Cluster-49084.105166/Cluster-49084.44902/Cluster-49084.153814/Cluster-49084.143776
mtr00562	Inositol phosphate metabolism	0.43912	0.881483	0.794049	0.357416	5	Cluster-49084.176699/Cluster-49084.147788/Cluster-49084.82795/Cluster-49084.140605/Cluster-49084.98963
mtr03022	Basal transcription factors	0.443499	0.881483	0.794049	0.353107	4	Cluster-49084.79767/Cluster-49084.124888/Cluster-49084.33599/Cluster-49084.86270
mtr00062	Fatty acid elongation	0.447775	0.881483	0.794049	0.34894	3	Cluster-49084.143708/Cluster-49084.195385/Cluster-49084.184929
mtr00760	Nicotinate and nicotinamide metabolism	0.450839	0.881483	0.794049	0.345978	2	Cluster-49084.97298/Cluster-49084.211026
mtr00250	Alanine, aspartate and glutamate metabolism	0.457693	0.881483	0.794049	0.339425	4	Cluster-49084.123593/Cluster-49084.184078/Cluster-49084.179886/Cluster-49084.10409
mtr00650	Butanoate metabolism	0.472192	0.891392	0.802974	0.325881	2	Cluster-49084.10409/Cluster-49084.126464
mtr00230	Purine metabolism	0.482705	0.891392	0.802974	0.316318	7	Cluster-49084.142738/Cluster-49084.100612/Cluster-49084.105065/Cluster-49084.167652/Cluster-49084.160226/Cluster-49084.76420/Cluster-49084.188059
mtr03013	RNA transport	0.493207	0.891392	0.802974	0.306971	14	Cluster-49084.99393/Cluster-49084.127624/Cluster-49084.113830/Cluster-49084.138210/Cluster-49084.219979/Cluster-49084.128583/Cluster-49084.195073/Cluster-49084.172375/Cluster-49084.88115/Cluster-49084.119485/Cluster-49084.239117/Cluster-49084.109792/Cluster-49084.148906/Cluster-49084.249536
mtr00400	Phenylalanine, tyrosine and tryptophan biosynthesis	0.513235	0.891392	0.802974	0.289684	3	Cluster-49084.202402/Cluster-49084.96288/Cluster-49084.163502
mtr04712	Circadian rhythm - plant	0.526557	0.891392	0.802974	0.278555	4	Cluster-49084.201718/Cluster-49084.154327/Cluster-49084.144402/Cluster-49084.220841
mtr04120	Ubiquitin mediated proteolysis	0.528787	0.891392	0.802974	0.27672	14	Cluster-49084.184367/Cluster-49084.226540/Cluster-49084.106856/Cluster-49084.82667/Cluster-49084.85146/Cluster-100004.3/Cluster-49084.117788/Cluster-49084.18945/Cluster-49084.216181/Cluster-49084.144402/Cluster-49084.162677/Cluster-49084.57493/Cluster-49084.198985/Cluster-49084.135079
mtr00330	Arginine and proline metabolism	0.536859	0.891392	0.802974	0.27014	5	Cluster-49084.149675/Cluster-49084.157574/Cluster-49084.136469/Cluster-49084.176842/Cluster-49084.91636
mtr04070	Phosphatidylinositol signaling system	0.536859	0.891392	0.802974	0.27014	5	Cluster-49084.52124/Cluster-49084.91093/Cluster-49084.82795/Cluster-49084.140605/Cluster-49084.98963
mtr00051	Fructose and mannose metabolism	0.548549	0.891392	0.802974	0.260785	5	Cluster-49084.175585/Cluster-49084.182805/Cluster-49084.196698/Cluster-49084.174212/Cluster-49084.91893
mtr00630	Glyoxylate and dicarboxylate metabolism	0.548549	0.891392	0.802974	0.260785	5	Cluster-49084.153208/Cluster-49084.136108/Cluster-49084.136543/Cluster-49084.126464/Cluster-49084.187693
mtr03050	Proteasome	0.578462	0.925539	0.833735	0.237725	4	Cluster-49084.154932/Cluster-49084.135848/Cluster-49084.168279/Cluster-49084.155095
mtr00513	Various types of N-glycan biosynthesis	0.623546	0.974519	0.877856	0.205131	2	Cluster-49084.114495/Cluster-49084.123282
mtr00945	Stilbenoid, diarylheptanoid and gingerol biosynthesis	0.639919	0.974519	0.877856	0.193875	2	Cluster-49084.89985/Cluster-49084.229125
mtr00190	Oxidative phosphorylation	0.642763	0.974519	0.877856	0.191949	11	Cluster-49084.136969/Cluster-49084.147299/Cluster-49084.172669/Cluster-49084.95619/Cluster-49084.217757/Cluster-49084.108497/Cluster-49084.160479/Cluster-49084.167691/Cluster-49084.147841/Cluster-49084.111016/Cluster-49084.207519
mtr00966	Glucosinolate biosynthesis	0.646556	0.974519	0.877856	0.189394	1	Cluster-49084.164882
mtr00300	Lysine biosynthesis	0.66883	0.977717	0.880737	0.174684	1	Cluster-49084.144001
mtr00511	Other glycan degradation	0.66883	0.977717	0.880737	0.174684	1	Cluster-49084.189274
mtr00290	Valine, leucine and isoleucine biosynthesis	0.689705	0.977717	0.880737	0.161337	1	Cluster-49084.135095
mtr00750	Vitamin B6 metabolism	0.689705	0.977717	0.880737	0.161337	1	Cluster-49084.81075
mtr00310	Lysine degradation	0.699834	0.977717	0.880737	0.155005	2	Cluster-49084.127655/Cluster-49084.126464
mtr00906	Carotenoid biosynthesis	0.713459	0.977717	0.880737	0.146631	2	Cluster-49084.135621/Cluster-49084.185605
mtr04626	Plant-pathogen interaction	0.714486	0.977717	0.880737	0.146006	16	Cluster-49084.200223/Cluster-66775.1/Cluster-49084.255086/Cluster-49084.91093/Cluster-49084.117529/Cluster-49084.108743/Cluster-49084.44801/Cluster-49084.184929/Cluster-49084.182328/Cluster-49084.96240/Cluster-49084.115062/Cluster-49084.152405/Cluster-49084.87244/Cluster-49084.75821/Cluster-49084.235064/Cluster-49084.185768
mtr00520	Amino sugar and nucleotide sugar metabolism	0.725434	0.979807	0.882619	0.139402	9	Cluster-49084.175585/Cluster-49084.202954/Cluster-49084.118428/Cluster-49084.153950/Cluster-49084.174212/Cluster-49084.183217/Cluster-49084.146513/Cluster-49084.114683/Cluster-49084.126822
mtr00940	Phenylpropanoid biosynthesis	0.746194	0.982601	0.885137	0.127148	14	Cluster-49084.207660/Cluster-49084.158666/Cluster-49084.201411/Cluster-49084.166763/Cluster-49084.93379/Cluster-49084.89985/Cluster-49084.28028/Cluster-49084.213181/Cluster-49084.235522/Cluster-49084.153814/Cluster-49084.74703/Cluster-49084.143776/Cluster-49084.103137/Cluster-49084.229125
mtr00380	Tryptophan metabolism	0.78516	0.982601	0.885137	0.105042	3	Cluster-49084.127655/Cluster-49084.164882/Cluster-49084.126464
mtr00052	Galactose metabolism	0.8022	0.982601	0.885137	0.0957174	3	Cluster-49084.174212/Cluster-49084.91893/Cluster-49084.78485
mtr00943	Isoflavonoid biosynthesis	0.803341	0.982601	0.885137	0.0951002	1	Cluster-49084.200964
mtr01040	Biosynthesis of unsaturated fatty acids	0.803341	0.982601	0.885137	0.0951002	1	Cluster-49084.166409
mtr00240	Pyrimidine metabolism	0.818094	0.982601	0.885137	0.087197	3	Cluster-49084.120520/Cluster-49084.111696/Cluster-49084.121174
mtr00592	alpha-Linolenic acid metabolism	0.825626	0.982601	0.885137	0.0832166	3	Cluster-49084.111398/Cluster-49084.235648/Cluster-49084.166409
mtr04144	Endocytosis	0.826347	0.982601	0.885137	0.0828376	12	Cluster-49084.74584/Cluster-49084.247424/Cluster-49084.151587/Cluster-49084.120946/Cluster-49084.152837/Cluster-49084.102689/Cluster-49084.118367/Cluster-49084.96823/Cluster-49084.113978/Cluster-49084.98410/Cluster-49084.185173/Cluster-49084.64669
mtr00561	Glycerolipid metabolism	0.832993	0.982601	0.885137	0.0793586	4	Cluster-49084.52124/Cluster-49084.117529/Cluster-49084.198413/Cluster-49084.210898
mtr00510	N-Glycan biosynthesis	0.839884	0.982601	0.885137	0.0757807	2	Cluster-49084.46256/Cluster-49084.114495
mtr00941	Flavonoid biosynthesis	0.851212	0.982601	0.885137	0.0699621	4	Cluster-49084.62681/Cluster-49084.48506/Cluster-49084.89985/Cluster-49084.229125
mtr00053	Ascorbate and aldarate metabolism	0.85523	0.982601	0.885137	0.0679172	2	Cluster-49084.202954/Cluster-49084.140859
mtr03060	Protein export	0.85523	0.982601	0.885137	0.0679172	2	Cluster-49084.122231/Cluster-49084.162017
mtr00350	Tyrosine metabolism	0.869224	0.982601	0.885137	0.0608683	2	Cluster-49084.115651/Cluster-49084.133962
mtr03020	RNA polymerase	0.869224	0.982601	0.885137	0.0608683	2	Cluster-49084.95063/Cluster-49084.66483
mtr00591	Linoleic acid metabolism	0.897585	0.999871	0.900694	0.0469243	1	Cluster-49084.235648
mtr04016	MAPK signaling pathway - plant	0.915607	0.999871	0.900694	0.0382909	8	Cluster-49084.164078/Cluster-49084.156125/Cluster-49084.91093/Cluster-49084.117697/Cluster-49084.121135/Cluster-49084.53338/Cluster-49084.187387/Cluster-49084.96296
mtr04130	SNARE interactions in vesicular transport	0.953258	0.999871	0.900694	0.0207894	1	Cluster-49084.79055
mtr00100	Steroid biosynthesis	0.956219	0.999871	0.900694	0.0194426	1	Cluster-49084.107555
mtr04075	Plant hormone signal transduction	0.96157	0.999871	0.900694	0.0170191	15	Cluster-49084.196534/Cluster-49084.156125/Cluster-49084.129574/Cluster-49084.128899/Cluster-49084.247039/Cluster-49084.117697/Cluster-49084.147685/Cluster-49084.121135/Cluster-49084.187387/Cluster-49084.99539/Cluster-49084.123785/Cluster-49084.131168/Cluster-49084.133928/Cluster-49084.98167/Cluster-49084.216124
mtr00360	Phenylalanine metabolism	0.961591	0.999871	0.900694	0.0170095	1	Cluster-49084.133962
mtr00770	Pantothenate and CoA biosynthesis	0.968442	0.999871	0.900694	0.0139266	1	Cluster-49084.97279
mtr02010	ABC transporters	0.968442	0.999871	0.900694	0.0139266	1	Cluster-49084.67357
mtr00195	Photosynthesis	0.998467	0.999871	0.900694	0.000666135	1	Cluster-49084.136969
mtr04141	Protein processing in endoplasmic reticulum	0.999168	0.999871	0.900694	0.000361525	8	Cluster-49084.46256/Cluster-49084.155562/Cluster-49084.18945/Cluster-49084.209415/Cluster-49084.118948/Cluster-49084.162017/Cluster-49084.179785/Cluster-49084.114495
mtr03010	Ribosome	0.99961	0.999871	0.900694	0.000169387	12	Cluster-49084.165841/Cluster-49084.91941/Cluster-49084.166895/Cluster-49084.66269/Cluster-49084.92908/Cluster-49084.129006/Cluster-49084.51574/Cluster-49084.129055/Cluster-49084.129209/Cluster-49084.138078/Cluster-49084.146667/Cluster-49084.108206
mtr00040	Pentose and glucuronate interconversions	0.999871	0.999871	0.900694	5.58978e-05	2	Cluster-49084.202954/Cluster-49084.55468

## Sheet: T03RvsT09R
ID	Description	pvalue	p.adjust	qvalue	-log10[Pvalue]	Count	geneID
mtr03013	RNA transport	0.00049323	0.0355126	0.0347857	3.30695	13	Cluster-49084.185871/Cluster-49084.189867/Cluster-49084.108957/Cluster-49084.90711/Cluster-49084.201121/Cluster-49084.123694/Cluster-49084.92094/Cluster-49084.116161/Cluster-49084.139471/Cluster-49084.135118/Cluster-49084.83930/Cluster-49084.240018/Cluster-49084.146442
mtr03015	mRNA surveillance pathway	0.00403825	0.145377	0.142401	2.39381	8	Cluster-49084.114559/Cluster-49084.100423/Cluster-49084.90711/Cluster-49084.201121/Cluster-49084.132674/Cluster-49084.155776/Cluster-49084.158076/Cluster-49084.183195
mtr00514	Other types of O-glycan biosynthesis	0.00661716	0.158812	0.155561	2.17933	3	Cluster-49084.115447/Cluster-49084.40936/Cluster-49084.81860
mtr00970	Aminoacyl-tRNA biosynthesis	0.0154925	0.278865	0.273157	1.80988	5	Cluster-49084.124669/Cluster-49084.127631/Cluster-49084.131107/Cluster-49084.142453/Cluster-49084.114460
mtr04122	Sulfur relay system	0.0245754	0.353886	0.346642	1.6095	2	Cluster-49084.149326/Cluster-49084.128360
mtr03008	Ribosome biogenesis in eukaryotes	0.062107	0.731932	0.716951	1.20686	5	Cluster-49084.65982/Cluster-49084.150976/Cluster-49084.135118/Cluster-49084.240018/Cluster-49084.80576
mtr00670	One carbon pool by folate	0.0875555	0.731932	0.716951	1.05772	2	Cluster-49084.132276/Cluster-49084.131107
mtr00020	Citrate cycle (TCA cycle)	0.0884561	0.731932	0.716951	1.05327	3	Cluster-49084.138935/Cluster-49084.142944/Cluster-49084.135734
mtr03040	Spliceosome	0.0914915	0.731932	0.716951	1.03862	9	Cluster-49084.113883/Cluster-49084.81171/Cluster-49084.209534/Cluster-49084.82866/Cluster-49084.126033/Cluster-49084.182204/Cluster-49084.130017/Cluster-49084.115133/Cluster-49084.177375
mtr03050	Proteasome	0.146631	0.898975	0.880575	0.833775	3	Cluster-49084.139685/Cluster-49084.135142/Cluster-49084.130311
mtr00600	Sphingolipid metabolism	0.163458	0.898975	0.880575	0.786593	2	Cluster-49084.97619/Cluster-49084.100913
mtr00460	Cyanoamino acid metabolism	0.166559	0.898975	0.880575	0.778433	3	Cluster-49084.217379/Cluster-49084.198728/Cluster-49084.132276
mtr00562	Inositol phosphate metabolism	0.171662	0.898975	0.880575	0.765326	3	Cluster-49084.64266/Cluster-49084.121665/Cluster-49084.135109
mtr04141	Protein processing in endoplasmic reticulum	0.180943	0.898975	0.880575	0.742459	9	Cluster-49084.151255/Cluster-49084.115240/Cluster-49084.120013/Cluster-49084.161920/Cluster-49084.161831/Cluster-49084.122694/Cluster-49084.137426/Cluster-49084.131495/Cluster-49084.179033
mtr00909	Sesquiterpenoid and triterpenoid biosynthesis	0.208526	0.898975	0.880575	0.68084	2	Cluster-49084.83114/Cluster-49084.152972
mtr01212	Fatty acid metabolism	0.23587	0.898975	0.880575	0.627326	3	Cluster-49084.108102/Cluster-49084.114522/Cluster-49084.54905
mtr00100	Steroid biosynthesis	0.262428	0.898975	0.880575	0.580989	2	Cluster-49084.134377/Cluster-49084.152972
mtr04145	Phagosome	0.269439	0.898975	0.880575	0.56954	3	Cluster-49084.172405/Cluster-49084.157333/Cluster-49084.135109
mtr00940	Phenylpropanoid biosynthesis	0.280573	0.898975	0.880575	0.551954	7	Cluster-49084.217379/Cluster-49084.139083/Cluster-49084.198728/Cluster-49084.114301/Cluster-49084.222016/Cluster-49084.198094/Cluster-49084.104188
mtr04146	Peroxisome	0.286435	0.898975	0.880575	0.542974	3	Cluster-49084.114522/Cluster-49084.266124/Cluster-49084.54905
mtr00130	Ubiquinone and other terpenoid-quinone biosynthesis	0.301076	0.898975	0.880575	0.521325	2	Cluster-49084.139083/Cluster-49084.89067
mtr00280	Valine, leucine and isoleucine degradation	0.308776	0.898975	0.880575	0.510356	2	Cluster-49084.108102/Cluster-49084.114522
mtr00740	Riboflavin metabolism	0.314549	0.898975	0.880575	0.502312	1	Cluster-49084.136125
mtr00061	Fatty acid biosynthesis	0.316461	0.898975	0.880575	0.49968	2	Cluster-49084.108102/Cluster-49084.54905
mtr00780	Biotin metabolism	0.342764	0.898975	0.880575	0.465005	1	Cluster-49084.191215
mtr00900	Terpenoid backbone biosynthesis	0.354552	0.898975	0.880575	0.450321	2	Cluster-49084.83114/Cluster-49084.197107
mtr01210	2-Oxocarboxylic acid metabolism	0.354552	0.898975	0.880575	0.450321	2	Cluster-49084.270831/Cluster-49084.138935
mtr00071	Fatty acid degradation	0.362087	0.898975	0.880575	0.441187	2	Cluster-49084.114522/Cluster-49084.54905
mtr03420	Nucleotide excision repair	0.362087	0.898975	0.880575	0.441187	2	Cluster-49084.72142/Cluster-49084.250452
mtr00730	Thiamine metabolism	0.395782	0.902727	0.884251	0.402544	1	Cluster-49084.149326
mtr01040	Biosynthesis of unsaturated fatty acids	0.40836	0.902727	0.884251	0.388957	1	Cluster-49084.114522
mtr04075	Plant hormone signal transduction	0.440956	0.902727	0.884251	0.355604	8	Cluster-49084.163182/Cluster-49084.128899/Cluster-49084.157797/Cluster-49084.187389/Cluster-49084.131168/Cluster-49084.132017/Cluster-49084.144042/Cluster-49084.119537
mtr00260	Glycine, serine and threonine metabolism	0.470337	0.902727	0.884251	0.327591	2	Cluster-49084.128324/Cluster-49084.132276
mtr00330	Arginine and proline metabolism	0.477174	0.902727	0.884251	0.321323	2	Cluster-49084.184237/Cluster-49084.76424
mtr04070	Phosphatidylinositol signaling system	0.477174	0.902727	0.884251	0.321323	2	Cluster-49084.121665/Cluster-49084.135109
mtr00340	Histidine metabolism	0.489419	0.902727	0.884251	0.310319	1	Cluster-49084.137393
mtr00945	Stilbenoid, diarylheptanoid and gingerol biosynthesis	0.510484	0.902727	0.884251	0.292018	1	Cluster-49084.104188
mtr00591	Linoleic acid metabolism	0.52069	0.902727	0.884251	0.28342	1	Cluster-49084.160043
mtr00220	Arginine biosynthesis	0.530686	0.902727	0.884251	0.275163	1	Cluster-49084.270831
mtr00310	Lysine degradation	0.55006	0.902727	0.884251	0.25959	1	Cluster-49084.241603
mtr03430	Mismatch repair	0.55006	0.902727	0.884251	0.25959	1	Cluster-49084.250452
mtr01230	Biosynthesis of amino acids	0.568048	0.902727	0.884251	0.245615	5	Cluster-49084.128324/Cluster-49084.132276/Cluster-49084.270831/Cluster-49084.138935/Cluster-49084.137393
mtr04130	SNARE interactions in vesicular transport	0.627877	0.902727	0.884251	0.202125	1	Cluster-49084.236674
mtr03030	DNA replication	0.635653	0.902727	0.884251	0.19678	1	Cluster-49084.250452
mtr00230	Purine metabolism	0.640149	0.902727	0.884251	0.193719	2	Cluster-49084.266124/Cluster-49084.95313
mtr00410	beta-Alanine metabolism	0.643267	0.902727	0.884251	0.191609	1	Cluster-49084.184237
mtr00860	Porphyrin and chlorophyll metabolism	0.650724	0.902727	0.884251	0.186603	1	Cluster-49084.124669
mtr00510	N-Glycan biosynthesis	0.658025	0.902727	0.884251	0.181757	1	Cluster-49084.161920
mtr00053	Ascorbate and aldarate metabolism	0.672178	0.902727	0.884251	0.172516	1	Cluster-49084.143493
mtr00770	Pantothenate and CoA biosynthesis	0.672178	0.902727	0.884251	0.172516	1	Cluster-49084.184237
mtr00520	Amino sugar and nucleotide sugar metabolism	0.67488	0.902727	0.884251	0.170773	3	Cluster-49084.117570/Cluster-49084.145512/Cluster-49084.262195
mtr01200	Carbon metabolism	0.675163	0.902727	0.884251	0.170592	5	Cluster-49084.128324/Cluster-49084.176556/Cluster-49084.132276/Cluster-49084.138935/Cluster-49084.142944
mtr03022	Basal transcription factors	0.679034	0.902727	0.884251	0.168108	1	Cluster-49084.72142
mtr03018	RNA degradation	0.68016	0.902727	0.884251	0.167389	2	Cluster-49084.73957/Cluster-49084.118180
mtr00564	Glycerophospholipid metabolism	0.689584	0.902727	0.884251	0.161413	2	Cluster-49084.173546/Cluster-49084.79590
mtr00030	Pentose phosphate pathway	0.705067	0.906514	0.88796	0.15177	1	Cluster-49084.176556
mtr04144	Endocytosis	0.734123	0.910321	0.891689	0.134231	4	Cluster-49084.180790/Cluster-49084.120017/Cluster-49084.102689/Cluster-49084.103453
mtr04016	MAPK signaling pathway - plant	0.757379	0.910321	0.891689	0.120687	3	Cluster-49084.209269/Cluster-49084.187389/Cluster-49084.262195
mtr03440	Homologous recombination	0.76134	0.910321	0.891689	0.118421	1	Cluster-49084.184736
mtr00240	Pyrimidine metabolism	0.766344	0.910321	0.891689	0.115576	1	Cluster-49084.116034
mtr00592	alpha-Linolenic acid metabolism	0.771244	0.910321	0.891689	0.112808	1	Cluster-49084.114522
mtr00010	Glycolysis / Gluconeogenesis	0.785788	0.912528	0.893851	0.104694	2	Cluster-49084.128324/Cluster-49084.142944
mtr00630	Glyoxylate and dicarboxylate metabolism	0.806945	0.922223	0.903347	0.0931562	1	Cluster-49084.132276
mtr04120	Ubiquitin mediated proteolysis	0.843396	0.926967	0.907994	0.0739683	3	Cluster-49084.164009/Cluster-49084.115240/Cluster-49084.180858
mtr04626	Plant-pathogen interaction	0.847793	0.926967	0.907994	0.0717104	4	Cluster-49084.209269/Cluster-49084.118511/Cluster-49084.121885/Cluster-49084.68285
mtr00620	Pyruvate metabolism	0.856621	0.926967	0.907994	0.0672113	1	Cluster-49084.142944
mtr00941	Flavonoid biosynthesis	0.862595	0.926967	0.907994	0.0641933	1	Cluster-49084.104188
mtr00500	Starch and sucrose metabolism	0.898169	0.943691	0.924376	0.0466418	2	Cluster-49084.217379/Cluster-49084.198728
mtr00190	Oxidative phosphorylation	0.906538	0.943691	0.924376	0.0426142	2	Cluster-49084.172405/Cluster-49084.157333
mtr00270	Cysteine and methionine metabolism	0.925984	0.943691	0.924376	0.0333966	1	Cluster-49084.91337
mtr00480	Glutathione metabolism	0.930584	0.943691	0.924376	0.0312443	1	Cluster-49084.176556
mtr03010	Ribosome	0.976669	0.976669	0.956679	0.0102526	4	Cluster-49084.141641/Cluster-49084.140275/Cluster-49084.136849/Cluster-49084.135947

## Sheet: C03LvsC03R
ID	Description	pvalue	p.adjust	qvalue	-log10[Pvalue]	Count	geneID
mtr00860	Porphyrin and chlorophyll metabolism	1.89941e-05	0.00150339	0.00112095	4.72138	33	Cluster-49084.169853/Cluster-49084.158019/Cluster-49084.143684/Cluster-49084.148864/Cluster-49084.138086/Cluster-49084.137649/Cluster-49084.138051/Cluster-49084.43369/Cluster-49084.117397/Cluster-49084.134026/Cluster-49084.229795/Cluster-49084.133268/Cluster-49084.232950/Cluster-49084.37827/Cluster-49084.144139/Cluster-49084.139313/Cluster-49084.127174/Cluster-49084.132285/Cluster-49084.166316/Cl…
mtr00053	Ascorbate and aldarate metabolism	3.49646e-05	0.00150339	0.00112095	4.45637	34	Cluster-114132.0/Cluster-49084.133088/Cluster-49084.166922/Cluster-49084.157518/Cluster-49084.213563/Cluster-49084.138338/Cluster-49084.168343/Cluster-49084.106482/Cluster-49084.143086/Cluster-49084.97242/Cluster-49084.102401/Cluster-49084.179259/Cluster-49084.74553/Cluster-49084.139358/Cluster-49084.128519/Cluster-49084.83101/Cluster-49084.130914/Cluster-49084.125550/Cluster-49084.94545/Cluster-…
mtr00196	Photosynthesis - antenna proteins	3.75847e-05	0.00150339	0.00112095	4.42499	17	Cluster-49084.137635/Cluster-49084.137392/Cluster-49084.152814/Cluster-49084.137475/Cluster-49084.176424/Cluster-49084.137773/Cluster-49084.138530/Cluster-49084.137716/Cluster-49084.136872/Cluster-49084.131818/Cluster-49084.138438/Cluster-49084.123738/Cluster-49084.137017/Cluster-49084.139102/Cluster-49084.108532/Cluster-49084.138227/Cluster-49084.138049
mtr00280	Valine, leucine and isoleucine degradation	6.16107e-05	0.00164971	0.00123005	4.21034	34	Cluster-114132.0/Cluster-49084.118145/Cluster-49084.60276/Cluster-49084.74774/Cluster-49084.136619/Cluster-49084.157518/Cluster-49084.213563/Cluster-49084.81545/Cluster-49084.95492/Cluster-49084.168343/Cluster-49084.114522/Cluster-49084.74553/Cluster-49084.22616/Cluster-49084.125550/Cluster-49084.125801/Cluster-49084.76933/Cluster-49084.157344/Cluster-49084.124904/Cluster-49084.179144/Cluster-490…
mtr00500	Starch and sucrose metabolism	6.8738e-05	0.00164971	0.00123005	4.1628	92	Cluster-49084.151990/Cluster-86824.0/Cluster-49084.137387/Cluster-49084.122162/Cluster-49084.141293/Cluster-49084.133082/Cluster-49084.204940/Cluster-49084.155406/Cluster-49084.120756/Cluster-49084.71864/Cluster-49084.86135/Cluster-49084.126535/Cluster-49084.243813/Cluster-49084.144135/Cluster-49084.136214/Cluster-49084.98786/Cluster-86181.2/Cluster-49084.104143/Cluster-49084.99366/Cluster-49084.…
mtr00010	Glycolysis / Gluconeogenesis	9.48287e-05	0.00189657	0.00141411	4.02306	72	Cluster-49084.136346/Cluster-49084.127595/Cluster-49084.192446/Cluster-114132.0/Cluster-49084.135651/Cluster-49084.135011/Cluster-49084.128323/Cluster-49084.136619/Cluster-49084.135931/Cluster-49084.157518/Cluster-49084.213563/Cluster-49084.137739/Cluster-49084.168343/Cluster-86181.2/Cluster-49084.196810/Cluster-49084.191490/Cluster-49084.119444/Cluster-49084.136131/Cluster-76198.0/Cluster-49084.…
mtr01200	Carbon metabolism	0.000180761	0.00309876	0.00231048	3.7429	128	Cluster-49084.136346/Cluster-49084.138618/Cluster-49084.127595/Cluster-49084.192446/Cluster-49084.140210/Cluster-49084.122172/Cluster-49084.63311/Cluster-49084.136379/Cluster-49084.190647/Cluster-49084.169590/Cluster-49084.135651/Cluster-49084.134170/Cluster-49084.137890/Cluster-49084.138763/Cluster-49084.135011/Cluster-49084.138062/Cluster-49084.274614/Cluster-49084.128323/Cluster-49084.136619/C…
mtr00906	Carotenoid biosynthesis	0.000389727	0.0058459	0.00435879	3.40924	25	Cluster-49084.116114/Cluster-49084.146151/Cluster-49084.151391/Cluster-49084.129067/Cluster-49084.123397/Cluster-49084.5000/Cluster-49084.144528/Cluster-82691.0/Cluster-49084.95459/Cluster-49084.141168/Cluster-81798.0/Cluster-49084.131211/Cluster-49084.160204/Cluster-49084.117398/Cluster-49084.135033/Cluster-49084.140646/Cluster-81265.0/Cluster-49084.204107/Cluster-49084.151903/Cluster-49084.1257…
mtr00903	Limonene and pinene degradation	0.000748939	0.00916066	0.00683031	3.12555	9	Cluster-114132.0/Cluster-49084.157518/Cluster-49084.213563/Cluster-49084.168343/Cluster-49084.74553/Cluster-49084.157344/Cluster-49084.112744/Cluster-49084.195370/Cluster-49084.124540
mtr00710	Carbon fixation in photosynthetic organisms	0.000763388	0.00916066	0.00683031	3.11725	43	Cluster-49084.136346/Cluster-49084.138618/Cluster-49084.63311/Cluster-49084.169590/Cluster-49084.135651/Cluster-49084.134170/Cluster-49084.138062/Cluster-49084.274614/Cluster-49084.135931/Cluster-49084.137923/Cluster-49084.138471/Cluster-49084.145705/Cluster-49084.137739/Cluster-49084.138448/Cluster-49084.162727/Cluster-49084.132946/Cluster-49084.124680/Cluster-49084.136131/Cluster-49084.136993/C…
mtr00410	beta-Alanine metabolism	0.000939219	0.010246	0.00763958	3.02723	29	Cluster-114132.0/Cluster-49084.187099/Cluster-49084.169397/Cluster-49084.157518/Cluster-49084.213563/Cluster-49084.168343/Cluster-49084.248187/Cluster-49084.74553/Cluster-80466.0/Cluster-49084.103447/Cluster-49084.125550/Cluster-49084.125801/Cluster-49084.225399/Cluster-49084.96863/Cluster-49084.157344/Cluster-49084.96546/Cluster-49084.179144/Cluster-49084.171660/Cluster-120629.0/Cluster-49084.16…
mtr00620	Pyruvate metabolism	0.00133886	0.0133886	0.00998276	2.87326	48	Cluster-49084.127595/Cluster-114132.0/Cluster-49084.63311/Cluster-49084.135651/Cluster-49084.274614/Cluster-49084.136619/Cluster-49084.138428/Cluster-49084.157518/Cluster-49084.213563/Cluster-49084.145705/Cluster-49084.168343/Cluster-49084.162727/Cluster-49084.132946/Cluster-49084.119444/Cluster-49084.125197/Cluster-49084.74553/Cluster-49084.94497/Cluster-49084.138330/Cluster-49084.139175/Cluster…
mtr00340	Histidine metabolism	0.00234162	0.020924	0.0156012	2.63048	20	Cluster-114132.0/Cluster-49084.51367/Cluster-49084.117289/Cluster-49084.157518/Cluster-49084.213563/Cluster-129284.0/Cluster-49084.168343/Cluster-49084.74553/Cluster-49084.143842/Cluster-49084.125550/Cluster-49084.69994/Cluster-49084.169098/Cluster-49084.157344/Cluster-49084.142808/Cluster-49084.112744/Cluster-49084.147231/Cluster-49084.145855/Cluster-49084.195370/Cluster-49084.124540/Cluster-490…
mtr00630	Glyoxylate and dicarboxylate metabolism	0.00244113	0.020924	0.0156012	2.61241	41	Cluster-49084.138618/Cluster-49084.140210/Cluster-49084.122172/Cluster-49084.136379/Cluster-49084.190647/Cluster-49084.169590/Cluster-49084.137890/Cluster-49084.138763/Cluster-49084.136619/Cluster-49084.145705/Cluster-49084.173489/Cluster-49084.163256/Cluster-49084.124680/Cluster-49084.109919/Cluster-49084.129409/Cluster-49084.154029/Cluster-49084.139091/Cluster-49084.146554/Cluster-49084.136543/…
mtr00195	Photosynthesis	0.00265902	0.0212722	0.0158608	2.57528	50	Cluster-49084.141897/Cluster-49084.138601/Cluster-49084.137926/Cluster-49084.139504/Cluster-49084.148774/Cluster-49084.137439/Cluster-49084.137137/Cluster-49084.137862/Cluster-49084.137432/Cluster-49084.107133/Cluster-49084.138507/Cluster-49084.133316/Cluster-49084.139160/Cluster-49084.103078/Cluster-49084.129177/Cluster-49084.137935/Cluster-49084.145845/Cluster-49084.137395/Cluster-49084.138895/…
mtr00910	Nitrogen metabolism	0.00352865	0.0252175	0.0188025	2.45239	22	Cluster-49084.137767/Cluster-49084.190647/Cluster-49084.76210/Cluster-49084.151351/Cluster-49084.143128/Cluster-49084.23208/Cluster-49084.80443/Cluster-49084.129409/Cluster-49084.136543/Cluster-49084.137398/Cluster-49084.27523/Cluster-49084.133803/Cluster-48826.2/Cluster-49084.88580/Cluster-55046.1/Cluster-79195.0/Cluster-49084.57483/Cluster-49084.116980/Cluster-49084.225361/Cluster-49084.69390/C…
mtr00591	Linoleic acid metabolism	0.00373065	0.0252175	0.0188025	2.42822	21	Cluster-74494.0/Cluster-49084.203627/Cluster-49084.235648/Cluster-49084.211178/Cluster-49084.139580/Cluster-49084.129206/Cluster-49084.79428/Cluster-49084.16214/Cluster-126181.2/Cluster-49084.251139/Cluster-49084.135594/Cluster-49084.169925/Cluster-49084.207602/Cluster-49084.85003/Cluster-49084.134668/Cluster-49084.67133/Cluster-49084.118844/Cluster-49084.94656/Cluster-49084.141342/Cluster-49084.…
mtr00561	Glycerolipid metabolism	0.00378263	0.0252175	0.0188025	2.42221	46	Cluster-114132.0/Cluster-49084.35399/Cluster-49084.136507/Cluster-49084.95970/Cluster-49084.127394/Cluster-49084.157518/Cluster-49084.213563/Cluster-49084.168343/Cluster-49084.148016/Cluster-49084.112476/Cluster-49084.164463/Cluster-49084.74553/Cluster-49084.252324/Cluster-49084.177398/Cluster-49084.83105/Cluster-49084.52124/Cluster-49084.125550/Cluster-49084.241949/Cluster-49084.226877/Cluster-4…
mtr00310	Lysine degradation	0.00553306	0.0338141	0.0252123	2.25703	22	Cluster-114132.0/Cluster-49084.83180/Cluster-49084.136619/Cluster-49084.157518/Cluster-49084.213563/Cluster-49084.168343/Cluster-49084.74553/Cluster-49084.151207/Cluster-49084.125550/Cluster-49084.157344/Cluster-49084.222884/Cluster-49084.167660/Cluster-49084.112744/Cluster-49084.181477/Cluster-49084.180057/Cluster-49084.95554/Cluster-49084.5889/Cluster-49084.63187/Cluster-49084.195370/Cluster-49…
mtr00030	Pentose phosphate pathway	0.0057505	0.0338141	0.0252123	2.24029	31	Cluster-49084.136346/Cluster-49084.192446/Cluster-49084.134170/Cluster-49084.135011/Cluster-49084.137923/Cluster-49084.138471/Cluster-49084.137739/Cluster-49084.71901/Cluster-49084.67575/Cluster-49084.123867/Cluster-49084.173201/Cluster-49084.167925/Cluster-49084.136079/Cluster-49084.134890/Cluster-49084.137896/Cluster-49084.129471/Cluster-49084.221601/Cluster-49084.157858/Cluster-49084.192119/Cl…
mtr00220	Arginine biosynthesis	0.00591747	0.0338141	0.0252123	2.22786	21	Cluster-49084.138618/Cluster-49084.210694/Cluster-49084.105093/Cluster-49084.188637/Cluster-49084.129409/Cluster-49084.180672/Cluster-49084.137398/Cluster-49084.133803/Cluster-49084.124771/Cluster-48826.2/Cluster-49084.130500/Cluster-49084.57483/Cluster-49084.148358/Cluster-49084.234373/Cluster-49084.67547/Cluster-49084.225361/Cluster-49084.263093/Cluster-49084.126875/Cluster-49084.73288/Cluster-…
mtr00071	Fatty acid degradation	0.00729008	0.0397641	0.0296487	2.13727	32	Cluster-49084.111398/Cluster-114132.0/Cluster-49084.134710/Cluster-49084.157518/Cluster-49084.213563/Cluster-49084.168343/Cluster-49084.147538/Cluster-49084.143666/Cluster-49084.191490/Cluster-49084.114522/Cluster-76198.0/Cluster-49084.74553/Cluster-49084.91412/Cluster-49084.125550/Cluster-49084.156250/Cluster-49084.146175/Cluster-49084.226713/Cluster-49084.157344/Cluster-49084.96546/Cluster-4908…
mtr00051	Fructose and mannose metabolism	0.0092245	0.0481278	0.0358848	2.03506	39	Cluster-49084.136346/Cluster-78044.3/Cluster-49084.192446/Cluster-49084.127709/Cluster-49084.135931/Cluster-49084.104008/Cluster-49084.137739/Cluster-86181.2/Cluster-49084.175583/Cluster-49084.123867/Cluster-49084.226858/Cluster-49084.192408/Cluster-49084.167925/Cluster-49084.148140/Cluster-49084.146703/Cluster-49084.134890/Cluster-49084.129278/Cluster-49084.137896/Cluster-49084.124002/Cluster-49…
mtr00900	Terpenoid backbone biosynthesis	0.0108252	0.0523791	0.0390546	1.96556	31	Cluster-49084.136874/Cluster-126612.0/Cluster-49084.177148/Cluster-49084.142367/Cluster-49084.128057/Cluster-49084.138051/Cluster-49084.117109/Cluster-49084.156316/Cluster-49084.158455/Cluster-49084.169200/Cluster-49084.167918/Cluster-49084.236510/Cluster-49084.22616/Cluster-49084.140202/Cluster-49084.132882/Cluster-49084.216364/Cluster-49084.57063/Cluster-49084.138903/Cluster-49084.113544/Cluste…
mtr01212	Fatty acid metabolism	0.0109123	0.0523791	0.0390546	1.96208	40	Cluster-49084.193895/Cluster-49084.111398/Cluster-49084.134710/Cluster-49084.135414/Cluster-49084.147538/Cluster-49084.122430/Cluster-49084.143666/Cluster-49084.114522/Cluster-49084.108305/Cluster-49084.94497/Cluster-49084.195385/Cluster-49084.91412/Cluster-49084.159128/Cluster-49084.156250/Cluster-49084.126404/Cluster-127296.2/Cluster-49084.96546/Cluster-49084.271033/Cluster-49084.225922/Cluster…
mtr00460	Cyanoamino acid metabolism	0.0144907	0.0668804	0.0498669	1.83891	34	Cluster-86824.0/Cluster-49084.122162/Cluster-49084.190647/Cluster-49084.204940/Cluster-49084.137890/Cluster-49084.138763/Cluster-49084.120756/Cluster-49084.162523/Cluster-49084.173489/Cluster-49084.99366/Cluster-49084.266604/Cluster-49084.142043/Cluster-49084.201149/Cluster-49084.198731/Cluster-49084.194692/Cluster-49084.265230/Cluster-49084.101135/Cluster-49084.203361/Cluster-49084.251478/Cluste…
mtr00480	Glutathione metabolism	0.0157477	0.0699898	0.0521854	1.80278	58	Cluster-49084.26158/Cluster-49084.86567/Cluster-49084.146095/Cluster-49084.156108/Cluster-49084.130474/Cluster-49084.78568/Cluster-49084.185475/Cluster-49084.257956/Cluster-49084.166922/Cluster-49084.69108/Cluster-49084.168849/Cluster-49084.156186/Cluster-49084.131679/Cluster-49084.223882/Cluster-49084.143086/Cluster-49084.12982/Cluster-49084.111439/Cluster-49084.134058/Cluster-49084.75716/Cluste…
mtr00061	Fatty acid biosynthesis	0.0190511	0.0816475	0.0608775	1.72008	28	Cluster-49084.193895/Cluster-49084.134710/Cluster-49084.135414/Cluster-49084.147538/Cluster-49084.143666/Cluster-49084.94497/Cluster-49084.195385/Cluster-49084.91412/Cluster-49084.159128/Cluster-49084.156250/Cluster-49084.126404/Cluster-49084.225922/Cluster-49084.153723/Cluster-49084.157478/Cluster-49084.149041/Cluster-49084.124484/Cluster-49084.118902/Cluster-49084.191689/Cluster-49084.110196/Cl…
mtr01230	Biosynthesis of amino acids	0.0257143	0.106404	0.0793364	1.58982	103	Cluster-49084.136346/Cluster-49084.138618/Cluster-49084.210694/Cluster-49084.192446/Cluster-49084.105093/Cluster-49084.134170/Cluster-49084.137890/Cluster-49084.138763/Cluster-49084.105286/Cluster-49084.60276/Cluster-49084.193322/Cluster-49084.117289/Cluster-49084.188637/Cluster-49084.74774/Cluster-49084.128323/Cluster-49084.135931/Cluster-49084.137923/Cluster-49084.138471/Cluster-129284.0/Cluste…
mtr00260	Glycine, serine and threonine metabolism	0.0316179	0.125364	0.0934735	1.50007	36	Cluster-49084.138618/Cluster-49084.122172/Cluster-49084.164117/Cluster-49084.187099/Cluster-49084.137890/Cluster-49084.138763/Cluster-49084.105286/Cluster-49084.128323/Cluster-49084.136619/Cluster-49084.95492/Cluster-49084.173489/Cluster-49084.71991/Cluster-49084.109919/Cluster-49084.138768/Cluster-49084.144305/Cluster-49084.104541/Cluster-49084.125550/Cluster-49084.76933/Cluster-49084.96863/Clus…
mtr00920	Sulfur metabolism	0.0323858	0.125364	0.0934735	1.48965	19	Cluster-49084.231451/Cluster-49084.193554/Cluster-49084.104137/Cluster-49084.199757/Cluster-49084.31245/Cluster-49084.176835/Cluster-49084.52355/Cluster-49084.144539/Cluster-49084.91266/Cluster-49084.142672/Cluster-49084.11138/Cluster-49084.68882/Cluster-49084.40311/Cluster-49084.207142/Cluster-49084.127047/Cluster-49084.140819/Cluster-49084.127225/Cluster-49084.257563/Cluster-49084.161365
mtr00230	Purine metabolism	0.039268	0.144928	0.10806	1.40596	47	Cluster-49084.27120/Cluster-49084.168849/Cluster-49084.108709/Cluster-49084.223882/Cluster-74657.0/Cluster-49084.130400/Cluster-49084.254133/Cluster-49084.193554/Cluster-49084.119444/Cluster-49084.199757/Cluster-49084.120208/Cluster-49084.159482/Cluster-49084.149123/Cluster-49084.116306/Cluster-49084.49631/Cluster-49084.215624/Cluster-49084.171214/Cluster-49084.93478/Cluster-49084.186153/Cluster-…
mtr00564	Glycerophospholipid metabolism	0.0398551	0.144928	0.10806	1.39952	51	Cluster-49084.35399/Cluster-49084.136507/Cluster-49084.139567/Cluster-49084.79572/Cluster-49084.235648/Cluster-49084.127394/Cluster-49084.84080/Cluster-49084.174251/Cluster-49084.103074/Cluster-49084.12787/Cluster-49084.83105/Cluster-49084.112127/Cluster-49084.52124/Cluster-49084.33248/Cluster-49084.67784/Cluster-49084.108344/Cluster-49084.261608/Cluster-49084.241949/Cluster-49084.226877/Cluster-…
mtr03410	Base excision repair	0.0475698	0.167894	0.125184	1.32267	24	Cluster-49084.180666/Cluster-49084.67467/Cluster-110798.0/Cluster-49084.148048/Cluster-49084.208545/Cluster-49084.82322/Cluster-49084.241589/Cluster-49084.59073/Cluster-49084.93042/Cluster-49084.142497/Cluster-84474.0/Cluster-49084.44433/Cluster-49084.92080/Cluster-49084.157158/Cluster-49084.207059/Cluster-49084.110522/Cluster-49084.149124/Cluster-49084.199884/Cluster-49084.173372/Cluster-49084.2…
mtr00511	Other glycan degradation	0.0498286	0.168878	0.125918	1.30252	10	Cluster-49084.118611/Cluster-49084.90675/Cluster-49084.141895/Cluster-49084.179050/Cluster-49084.91591/Cluster-49084.7778/Cluster-49084.233947/Cluster-49084.170644/Cluster-49084.50297/Cluster-49084.47194
mtr00270	Cysteine and methionine metabolism	0.0506634	0.168878	0.125918	1.29531	54	Cluster-49084.94628/Cluster-49084.121875/Cluster-49084.60276/Cluster-49084.63931/Cluster-49084.74774/Cluster-49084.120051/Cluster-49084.128515/Cluster-49084.145705/Cluster-49084.95492/Cluster-49084.130353/Cluster-49084.191527/Cluster-49084.104137/Cluster-49084.176835/Cluster-49084.15209/Cluster-49084.139175/Cluster-49084.144305/Cluster-49084.52355/Cluster-49084.144539/Cluster-49084.76933/Cluster-…
mtr00240	Pyrimidine metabolism	0.055802	0.180979	0.134941	1.25335	32	Cluster-49084.54524/Cluster-49084.169397/Cluster-49084.168849/Cluster-49084.223882/Cluster-49084.130400/Cluster-49084.132879/Cluster-49084.103447/Cluster-49084.215624/Cluster-49084.230836/Cluster-49084.111696/Cluster-49084.161057/Cluster-49084.149072/Cluster-49084.133509/Cluster-49084.248208/Cluster-49084.159896/Cluster-49084.212389/Cluster-49084.128451/Cluster-49084.67333/Cluster-49084.135499/Cl…
mtr00052	Galactose metabolism	0.0610284	0.192721	0.143696	1.21447	31	Cluster-49084.192446/Cluster-49084.133082/Cluster-49084.95970/Cluster-49084.118966/Cluster-49084.243813/Cluster-86181.2/Cluster-49084.164463/Cluster-49084.99051/Cluster-49084.123867/Cluster-49084.200262/Cluster-49084.75602/Cluster-49084.154943/Cluster-49084.236150/Cluster-49084.174212/Cluster-49084.211471/Cluster-49084.74257/Cluster-49084.91898/Cluster-49084.212824/Cluster-49084.141980/Cluster-49…
mtr00592	alpha-Linolenic acid metabolism	0.0679239	0.208366	0.155361	1.16798	32	Cluster-49084.111398/Cluster-49084.72502/Cluster-49084.235648/Cluster-49084.125768/Cluster-49084.129206/Cluster-49084.174439/Cluster-49084.114522/Cluster-49084.274989/Cluster-49084.79428/Cluster-76198.0/Cluster-49084.179352/Cluster-49084.16214/Cluster-49084.213582/Cluster-49084.135594/Cluster-49084.79297/Cluster-49084.96546/Cluster-49084.169925/Cluster-49084.203112/Cluster-49084.199857/Cluster-49…
mtr02010	ABC transporters	0.0694554	0.208366	0.155361	1.15829	25	Cluster-49084.204993/Cluster-49084.212669/Cluster-49084.132344/Cluster-49084.159771/Cluster-49084.267928/Cluster-116372.1/Cluster-49084.210444/Cluster-49084.148646/Cluster-49084.61236/Cluster-49084.245225/Cluster-75391.0/Cluster-49084.76606/Cluster-49084.204992/Cluster-49084.117082/Cluster-49084.76617/Cluster-49084.93072/Cluster-49084.67358/Cluster-49084.152734/Cluster-49084.123941/Cluster-49084.…
mtr00740	Riboflavin metabolism	0.0763711	0.218089	0.16261	1.11707	10	Cluster-49084.151244/Cluster-49084.171413/Cluster-49084.193438/Cluster-49084.129299/Cluster-49084.94499/Cluster-49084.116835/Cluster-49084.83342/Cluster-49084.188080/Cluster-81353.0/Cluster-49084.187285
mtr00062	Fatty acid elongation	0.0772215	0.218089	0.16261	1.11226	19	Cluster-49084.106739/Cluster-49084.231827/Cluster-49084.138434/Cluster-49084.122430/Cluster-49084.108305/Cluster-49084.195385/Cluster-49084.127204/Cluster-127296.2/Cluster-49084.138112/Cluster-49084.106738/Cluster-49084.110446/Cluster-49084.226217/Cluster-49084.149572/Cluster-49084.140818/Cluster-49084.72573/Cluster-49084.127429/Cluster-49084.144460/Cluster-49084.174325/Cluster-49084.165779
mtr00943	Isoflavonoid biosynthesis	0.0804252	0.218089	0.16261	1.09461	13	Cluster-49084.198371/Cluster-49084.198579/Cluster-49084.125622/Cluster-49084.59239/Cluster-49084.66576/Cluster-49084.221362/Cluster-49084.221941/Cluster-49084.203959/Cluster-49084.101016/Cluster-49084.203960/Cluster-49084.55555/Cluster-49084.210086/Cluster-49084.210084
mtr01040	Biosynthesis of unsaturated fatty acids	0.0804252	0.218089	0.16261	1.09461	13	Cluster-49084.122430/Cluster-49084.114522/Cluster-49084.108305/Cluster-127296.2/Cluster-49084.96546/Cluster-49084.271033/Cluster-49084.199857/Cluster-49084.203608/Cluster-49084.118902/Cluster-49084.127429/Cluster-49084.149648/Cluster-49084.165779/Cluster-49084.40762
mtr00970	Aminoacyl-tRNA biosynthesis	0.0817832	0.218089	0.16261	1.08734	32	Cluster-49084.169853/Cluster-49084.173221/Cluster-107931.0/Cluster-49084.140868/Cluster-49084.200984/Cluster-49084.149164/Cluster-49084.131430/Cluster-49084.143254/Cluster-49084.112988/Cluster-49084.197008/Cluster-49084.126763/Cluster-49084.197080/Cluster-49084.166960/Cluster-49084.151094/Cluster-49084.159452/Cluster-49084.136321/Cluster-49084.154548/Cluster-49084.141246/Cluster-49084.132452/Clus…
mtr04626	Plant-pathogen interaction	0.101574	0.264289	0.197058	0.993217	114	Cluster-49084.199324/Cluster-72218.0/Cluster-49084.8256/Cluster-49084.89568/Cluster-49084.231404/Cluster-49084.159012/Cluster-49084.72417/Cluster-49084.247334/Cluster-49084.106739/Cluster-49084.78349/Cluster-49084.231827/Cluster-49084.138434/Cluster-49084.19005/Cluster-128053.0/Cluster-49084.51656/Cluster-49084.216544/Cluster-49084.50645/Cluster-49084.102518/Cluster-49084.12549/Cluster-49084.2180…
mtr00250	Alanine, aspartate and glutamate metabolism	0.104913	0.264289	0.197058	0.979171	25	Cluster-49084.138618/Cluster-49084.210694/Cluster-49084.193322/Cluster-49084.108709/Cluster-49084.95492/Cluster-49084.129409/Cluster-49084.248187/Cluster-49084.159482/Cluster-49084.133243/Cluster-49084.138768/Cluster-49084.137398/Cluster-49084.142043/Cluster-49084.76933/Cluster-49084.133803/Cluster-49084.225399/Cluster-48826.2/Cluster-49084.57483/Cluster-49084.148358/Cluster-49084.77855/Cluster-4…
mtr04712	Circadian rhythm - plant	0.105716	0.264289	0.197058	0.975861	27	Cluster-49084.199932/Cluster-49084.124265/Cluster-49084.177959/Cluster-49084.79938/Cluster-49084.80040/Cluster-49084.83276/Cluster-49084.215736/Cluster-49084.72059/Cluster-49084.184706/Cluster-49084.72146/Cluster-49084.143120/Cluster-49084.66089/Cluster-49084.124046/Cluster-49084.112644/Cluster-49084.77735/Cluster-49084.160556/Cluster-49084.154834/Cluster-49084.144402/Cluster-49084.142633/Cluster…
mtr00640	Propanoate metabolism	0.108727	0.266269	0.198534	0.963664	18	Cluster-49084.136619/Cluster-49084.81545/Cluster-49084.94497/Cluster-49084.125801/Cluster-49084.126404/Cluster-49084.96546/Cluster-49084.179144/Cluster-49084.199857/Cluster-49084.203608/Cluster-49084.167660/Cluster-49084.212371/Cluster-49084.205437/Cluster-49084.181477/Cluster-49084.92497/Cluster-49084.108424/Cluster-49084.119947/Cluster-49084.172183/Cluster-49084.85312
mtr03030	DNA replication	0.113717	0.27042	0.201629	0.944173	22	Cluster-49084.180666/Cluster-49084.99469/Cluster-49084.48983/Cluster-49084.250450/Cluster-49084.173007/Cluster-49084.148048/Cluster-49084.148682/Cluster-49084.174555/Cluster-49084.70253/Cluster-49084.59073/Cluster-49084.236185/Cluster-49084.93042/Cluster-49084.104547/Cluster-49084.141123/Cluster-49084.157158/Cluster-49084.180583/Cluster-49084.161714/Cluster-49084.173372/Cluster-49084.26440/Cluste…
mtr00130	Ubiquinone and other terpenoid-quinone biosynthesis	0.114929	0.27042	0.201629	0.939571	24	Cluster-49084.121092/Cluster-49084.223566/Cluster-49084.221620/Cluster-49084.231365/Cluster-49084.125634/Cluster-49084.218154/Cluster-49084.124313/Cluster-49084.133416/Cluster-49084.168091/Cluster-49084.203950/Cluster-49084.205538/Cluster-49084.175755/Cluster-49084.91695/Cluster-49084.102449/Cluster-49084.134895/Cluster-49084.136134/Cluster-49084.54585/Cluster-49084.134530/Cluster-49084.86651/Clu…
mtr00531	Glycosaminoglycan degradation	0.135121	0.305183	0.227549	0.869279	11	Cluster-49084.38865/Cluster-49084.266822/Cluster-49084.156002/Cluster-49084.128635/Cluster-49084.101674/Cluster-49084.121254/Cluster-49084.169144/Cluster-49084.185043/Cluster-49084.266820/Cluster-49084.47194/Cluster-49084.172089
mtr00562	Inositol phosphate metabolism	0.135707	0.305183	0.227549	0.867396	30	Cluster-49084.110371/Cluster-49084.135931/Cluster-49084.148284/Cluster-49084.35401/Cluster-49084.179495/Cluster-49084.133679/Cluster-49084.179259/Cluster-49084.51196/Cluster-49084.83101/Cluster-49084.125801/Cluster-81659.0/Cluster-49084.123231/Cluster-49084.151591/Cluster-49084.143626/Cluster-49084.139219/Cluster-49084.134656/Cluster-49084.186689/Cluster-49084.194259/Cluster-49084.138041/Cluster-…
mtr00073	Cutin, suberine and wax biosynthesis	0.137332	0.305183	0.227549	0.862227	20	Cluster-49084.83159/Cluster-49084.102108/Cluster-49084.248501/Cluster-49084.227620/Cluster-49084.149012/Cluster-49084.92364/Cluster-49084.139988/Cluster-49084.264618/Cluster-49084.107911/Cluster-49084.147896/Cluster-49084.180589/Cluster-49084.1863/Cluster-49084.208592/Cluster-49084.111992/Cluster-49084.149007/Cluster-49084.83157/Cluster-49084.197467/Cluster-49084.154127/Cluster-49084.219325/Clust…
mtr00450	Selenocompound metabolism	0.169276	0.369329	0.275377	0.771405	9	Cluster-49084.143254/Cluster-49084.191527/Cluster-49084.193554/Cluster-49084.144339/Cluster-49084.107870/Cluster-49084.10444/Cluster-49084.166206/Cluster-49084.257563/Cluster-49084.130454
mtr04075	Plant hormone signal transduction	0.177722	0.380834	0.283955	0.750258	136	Cluster-49084.260575/Cluster-49084.199324/Cluster-49084.66984/Cluster-49084.159012/Cluster-49084.198844/Cluster-49084.28700/Cluster-49084.162602/Cluster-49084.135208/Cluster-49084.149010/Cluster-49084.119455/Cluster-49084.209793/Cluster-49084.56011/Cluster-49084.158478/Cluster-49084.102518/Cluster-49084.65090/Cluster-49084.125963/Cluster-49084.261337/Cluster-49084.79105/Cluster-49084.126707/Clust…
mtr00966	Glucosinolate biosynthesis	0.190425	0.400895	0.298913	0.720276	8	Cluster-49084.60276/Cluster-49084.74774/Cluster-49084.82848/Cluster-49084.101135/Cluster-126011.0/Cluster-49084.28276/Cluster-87071.0/Cluster-49084.144711
mtr00940	Phenylpropanoid biosynthesis	0.201314	0.416512	0.310557	0.696126	100	Cluster-86824.0/Cluster-49084.188756/Cluster-49084.207728/Cluster-49084.122162/Cluster-49084.28019/Cluster-49084.200321/Cluster-49084.204940/Cluster-49084.13096/Cluster-49084.213751/Cluster-114127.0/Cluster-49084.210289/Cluster-49084.120756/Cluster-49084.169228/Cluster-49084.71739/Cluster-49084.158285/Cluster-49084.187764/Cluster-49084.99366/Cluster-49084.184744/Cluster-49084.60606/Cluster-49084.…
mtr00960	Tropane, piperidine and pyridine alkaloid biosynthesis	0.245312	0.498939	0.372016	0.610282	14	Cluster-49084.187099/Cluster-49084.139866/Cluster-49084.155608/Cluster-111375.0/Cluster-49084.161321/Cluster-49084.46785/Cluster-49084.69994/Cluster-49084.96863/Cluster-49084.171660/Cluster-49084.47425/Cluster-114080.6/Cluster-49084.148358/Cluster-49084.151292/Cluster-49084.126739
mtr00770	Pantothenate and CoA biosynthesis	0.261414	0.522827	0.389827	0.582672	22	Cluster-114132.0/Cluster-49084.169397/Cluster-49084.97279/Cluster-49084.60276/Cluster-49084.74774/Cluster-49084.157518/Cluster-49084.213563/Cluster-49084.168343/Cluster-49084.74553/Cluster-80466.0/Cluster-49084.103447/Cluster-49084.35194/Cluster-49084.142753/Cluster-49084.157344/Cluster-120629.0/Cluster-49084.169487/Cluster-81353.0/Cluster-49084.112744/Cluster-49084.974/Cluster-49084.195370/Clust…
mtr00650	Butanoate metabolism	0.276402	0.543742	0.405422	0.558458	11	Cluster-49084.118145/Cluster-49084.248187/Cluster-49084.154029/Cluster-49084.138970/Cluster-49084.22616/Cluster-49084.225399/Cluster-49084.142753/Cluster-49084.124904/Cluster-49084.31866/Cluster-49084.181477/Cluster-49084.113027
mtr00780	Biotin metabolism	0.280954	0.543781	0.405451	0.551365	9	Cluster-49084.193895/Cluster-49084.77636/Cluster-49084.159128/Cluster-49084.225922/Cluster-49084.145865/Cluster-49084.166731/Cluster-49084.136560/Cluster-49084.266338/Cluster-49084.111930
mtr00330	Arginine and proline metabolism	0.360062	0.677241	0.504961	0.443623	30	Cluster-114132.0/Cluster-49084.90490/Cluster-49084.157518/Cluster-49084.213563/Cluster-49084.168343/Cluster-49084.134750/Cluster-49084.99482/Cluster-49084.74553/Cluster-80466.0/Cluster-49084.125550/Cluster-49084.157344/Cluster-49084.151624/Cluster-120629.0/Cluster-49084.222371/Cluster-49084.124771/Cluster-49084.169487/Cluster-49084.243579/Cluster-49084.150286/Cluster-49084.136469/Cluster-49084.14…
mtr00670	One carbon pool by folate	0.366839	0.677241	0.504961	0.435525	10	Cluster-49084.54524/Cluster-49084.137890/Cluster-49084.138763/Cluster-49084.173489/Cluster-49084.163256/Cluster-49084.49631/Cluster-49084.163556/Cluster-49084.42120/Cluster-49084.143931/Cluster-49084.137154
mtr00944	Flavone and flavonol biosynthesis	0.366839	0.677241	0.504961	0.435525	10	Cluster-49084.84356/Cluster-49084.72449/Cluster-49084.204402/Cluster-49084.204401/Cluster-127357.1/Cluster-49084.260435/Cluster-49084.210086/Cluster-49084.210084/Cluster-49084.215770/Cluster-49084.207814
mtr00790	Folate biosynthesis	0.373845	0.679718	0.506807	0.427309	16	Cluster-49084.54524/Cluster-49084.140034/Cluster-49084.78015/Cluster-49084.129299/Cluster-49084.36370/Cluster-49084.134700/Cluster-49084.51807/Cluster-49084.157469/Cluster-49084.163525/Cluster-49084.200956/Cluster-49084.102960/Cluster-49084.38015/Cluster-49084.89260/Cluster-49084.94425/Cluster-49084.107116/Cluster-49084.105112
mtr00400	Phenylalanine, tyrosine and tryptophan biosynthesis	0.389204	0.697082	0.519754	0.409822	17	Cluster-83107.6/Cluster-49084.161321/Cluster-49084.96705/Cluster-49084.96704/Cluster-49084.104541/Cluster-49084.69994/Cluster-49084.219451/Cluster-49084.117776/Cluster-49084.114863/Cluster-49084.224596/Cluster-49084.143670/Cluster-49084.46394/Cluster-49084.148358/Cluster-49084.144078/Cluster-49084.96286/Cluster-49084.153674/Cluster-49084.94955
mtr00261	Monobactam biosynthesis	0.402401	0.71012	0.529475	0.395341	6	Cluster-49084.193554/Cluster-49084.30646/Cluster-49084.144305/Cluster-49084.65700/Cluster-49084.138575/Cluster-49084.25078
mtr00300	Lysine biosynthesis	0.429089	0.735581	0.548459	0.367453	7	Cluster-49084.30646/Cluster-49084.144305/Cluster-49084.65700/Cluster-49084.138575/Cluster-49084.25078/Cluster-49084.144001/Cluster-49084.36646
mtr00905	Brassinosteroid biosynthesis	0.429089	0.735581	0.548459	0.367453	7	Cluster-49084.39715/Cluster-49084.141932/Cluster-49084.156370/Cluster-49084.259056/Cluster-49084.136445/Cluster-49084.246323/Cluster-49084.138769
mtr00350	Tyrosine metabolism	0.441943	0.746946	0.556934	0.354634	21	Cluster-49084.109459/Cluster-49084.187099/Cluster-49084.97306/Cluster-49084.191490/Cluster-76198.0/Cluster-49084.161321/Cluster-49084.106875/Cluster-49084.69994/Cluster-49084.146175/Cluster-49084.96863/Cluster-49084.171660/Cluster-49084.148395/Cluster-49084.133962/Cluster-114080.6/Cluster-49084.148358/Cluster-49084.252160/Cluster-49084.29307/Cluster-49084.115653/Cluster-49084.86651/Cluster-49084.…
mtr00520	Amino sugar and nucleotide sugar metabolism	0.493125	0.793722	0.591811	0.307043	61	Cluster-49084.137387/Cluster-49084.162738/Cluster-49084.133088/Cluster-49084.127709/Cluster-49084.176907/Cluster-49084.243283/Cluster-49084.118966/Cluster-49084.104008/Cluster-49084.106482/Cluster-86181.2/Cluster-49084.97242/Cluster-49084.112476/Cluster-49084.242453/Cluster-49084.175583/Cluster-49084.133181/Cluster-49084.127448/Cluster-49084.70007/Cluster-49084.140870/Cluster-49084.226858/Cluster…
mtr00290	Valine, leucine and isoleucine biosynthesis	0.501368	0.793722	0.591811	0.299843	7	Cluster-49084.60276/Cluster-49084.74774/Cluster-49084.142753/Cluster-87071.0/Cluster-49084.12944/Cluster-49084.144711/Cluster-49084.80228
mtr00750	Vitamin B6 metabolism	0.501368	0.793722	0.591811	0.299843	7	Cluster-49084.142259/Cluster-49084.174614/Cluster-49084.192786/Cluster-49084.81075/Cluster-49084.224603/Cluster-49084.90176/Cluster-49084.153860
mtr00020	Citrate cycle (TCA cycle)	0.502691	0.793722	0.591811	0.298699	19	Cluster-49084.127595/Cluster-49084.136619/Cluster-49084.109037/Cluster-49084.148944/Cluster-49084.145705/Cluster-49084.150403/Cluster-49084.139175/Cluster-49084.51910/Cluster-49084.167660/Cluster-49084.149752/Cluster-49084.113125/Cluster-49084.133461/Cluster-49084.191645/Cluster-49084.137104/Cluster-49084.178640/Cluster-49084.127508/Cluster-49084.147841/Cluster-49084.141604/Cluster-49084.169646
mtr00510	N-Glycan biosynthesis	0.502691	0.793722	0.591811	0.298699	19	Cluster-49084.122031/Cluster-49084.252894/Cluster-49084.71977/Cluster-49084.53845/Cluster-49084.162370/Cluster-49084.231552/Cluster-49084.148637/Cluster-49084.73039/Cluster-49084.92016/Cluster-105106.0/Cluster-49084.174643/Cluster-49084.82181/Cluster-49084.186238/Cluster-49084.178841/Cluster-49084.175531/Cluster-49084.35825/Cluster-49084.199748/Cluster-49084.19377/Cluster-49084.80619
mtr04016	MAPK signaling pathway - plant	0.51646	0.804872	0.600124	0.286963	69	Cluster-49084.94628/Cluster-49084.199324/Cluster-49084.159012/Cluster-49084.198844/Cluster-49084.72417/Cluster-49084.163317/Cluster-49084.162602/Cluster-49084.209793/Cluster-49084.111663/Cluster-49084.51656/Cluster-49084.243283/Cluster-49084.102518/Cluster-49084.125963/Cluster-49084.12549/Cluster-49084.218018/Cluster-49084.83126/Cluster-80122.0/Cluster-49084.259935/Cluster-49084.140870/Cluster-49…
mtr04070	Phosphatidylinositol signaling system	0.546479	0.840737	0.626865	0.262427	28	Cluster-49084.110371/Cluster-49084.35399/Cluster-49084.139567/Cluster-49084.148284/Cluster-49084.35401/Cluster-49084.179495/Cluster-49084.133679/Cluster-49084.51196/Cluster-49084.12620/Cluster-49084.52124/Cluster-81659.0/Cluster-49084.123231/Cluster-49084.68634/Cluster-49084.143626/Cluster-49084.134656/Cluster-49084.186689/Cluster-49084.96225/Cluster-49084.194259/Cluster-49084.206777/Cluster-4908…
mtr00380	Tryptophan metabolism	0.614502	0.933421	0.695972	0.211477	23	Cluster-49084.121875/Cluster-114132.0/Cluster-49084.136619/Cluster-49084.45367/Cluster-49084.157518/Cluster-49084.213563/Cluster-49084.168343/Cluster-49084.74553/Cluster-49084.82848/Cluster-49084.125550/Cluster-49084.122416/Cluster-49084.157344/Cluster-49084.60583/Cluster-49084.148112/Cluster-49084.167660/Cluster-49084.110779/Cluster-49084.112744/Cluster-49084.225984/Cluster-49084.181477/Cluster-…
mtr01210	2-Oxocarboxylic acid metabolism	0.637443	0.951116	0.709165	0.195558	21	Cluster-49084.138618/Cluster-49084.105093/Cluster-49084.60276/Cluster-49084.188637/Cluster-49084.74774/Cluster-49084.180672/Cluster-49084.82848/Cluster-49084.142753/Cluster-49084.51910/Cluster-49084.101135/Cluster-49084.65700/Cluster-126011.0/Cluster-49084.28276/Cluster-49084.130500/Cluster-87071.0/Cluster-49084.148358/Cluster-49084.137104/Cluster-49084.12944/Cluster-49084.144711/Cluster-49084.18…
mtr00941	Flavonoid biosynthesis	0.642003	0.951116	0.709165	0.192463	33	Cluster-49084.199932/Cluster-49084.213751/Cluster-49084.84356/Cluster-49084.79938/Cluster-49084.80040/Cluster-49084.83276/Cluster-49084.215736/Cluster-49084.125622/Cluster-49084.96600/Cluster-49084.134803/Cluster-49084.134563/Cluster-49084.199935/Cluster-49084.135976/Cluster-49084.122380/Cluster-49084.39625/Cluster-49084.197712/Cluster-49084.260435/Cluster-49084.77735/Cluster-49084.156470/Cluster…
mtr03420	Nucleotide excision repair	0.672561	0.971433	0.724314	0.172268	21	Cluster-49084.180666/Cluster-49084.48983/Cluster-49084.188638/Cluster-49084.250450/Cluster-49084.173007/Cluster-49084.148048/Cluster-49084.192029/Cluster-49084.179672/Cluster-49084.207790/Cluster-49084.59073/Cluster-49084.93042/Cluster-49084.130149/Cluster-49084.175201/Cluster-49084.157158/Cluster-49084.180583/Cluster-49084.96097/Cluster-49084.228108/Cluster-49084.26440/Cluster-49084.167019/Clust…
mtr00909	Sesquiterpenoid and triterpenoid biosynthesis	0.674513	0.971433	0.724314	0.171009	14	Cluster-49084.179543/Cluster-49084.235275/Cluster-49084.97984/Cluster-49084.159635/Cluster-120792.0/Cluster-49084.205421/Cluster-49084.150168/Cluster-49084.98032/Cluster-49084.164513/Cluster-49084.128683/Cluster-49084.142608/Cluster-49084.87477/Cluster-49084.158086/Cluster-49084.160587
mtr04146	Peroxisome	0.688886	0.971433	0.724314	0.161853	31	Cluster-49084.140210/Cluster-49084.134710/Cluster-49084.118145/Cluster-49084.249447/Cluster-49084.102108/Cluster-49084.248501/Cluster-49084.147538/Cluster-49084.143666/Cluster-49084.114522/Cluster-49084.152786/Cluster-49084.144063/Cluster-49084.138768/Cluster-49084.91412/Cluster-49084.113516/Cluster-49084.156250/Cluster-49084.238694/Cluster-49084.96546/Cluster-49084.124904/Cluster-49084.222884/Cl…
mtr00730	Thiamine metabolism	0.695129	0.971433	0.724314	0.157935	8	Cluster-49084.136874/Cluster-49084.149123/Cluster-49084.140812/Cluster-49084.93478/Cluster-49084.236245/Cluster-49084.113544/Cluster-49084.106538/Cluster-49084.204715
mtr00513	Various types of N-glycan biosynthesis	0.704289	0.971433	0.724314	0.152249	11	Cluster-49084.122031/Cluster-49084.162370/Cluster-49084.148637/Cluster-49084.73039/Cluster-105106.0/Cluster-49084.174643/Cluster-49084.82181/Cluster-49084.186238/Cluster-49084.178841/Cluster-49084.123282/Cluster-49084.19377
mtr00904	Diterpenoid biosynthesis	0.704289	0.971433	0.724314	0.152249	11	Cluster-49084.244008/Cluster-49084.165788/Cluster-83979.0/Cluster-49084.103620/Cluster-85140.0/Cluster-49084.99847/Cluster-49084.212546/Cluster-125368.0/Cluster-49084.125948/Cluster-49084.164297/Cluster-67797.1
mtr03430	Mismatch repair	0.783244	1	0.745614	0.106103	12	Cluster-49084.48983/Cluster-49084.250450/Cluster-49084.173007/Cluster-49084.74262/Cluster-49084.155452/Cluster-49084.78469/Cluster-49084.108556/Cluster-49084.59073/Cluster-49084.180583/Cluster-49084.26440/Cluster-49084.66053/Cluster-49084.91834
mtr00565	Ether lipid metabolism	0.783781	1	0.745614	0.105805	10	Cluster-49084.235648/Cluster-49084.12787/Cluster-49084.68708/Cluster-49084.113201/Cluster-49084.117456/Cluster-49084.100949/Cluster-49084.29833/Cluster-49084.154552/Cluster-49084.73227/Cluster-49084.94587
mtr03440	Homologous recombination	0.794367	1	0.745614	0.099979	22	Cluster-49084.180666/Cluster-49084.48983/Cluster-49084.173007/Cluster-49084.61717/Cluster-49084.76430/Cluster-49084.195111/Cluster-49084.129820/Cluster-49084.148048/Cluster-49084.37287/Cluster-49084.47361/Cluster-49084.215247/Cluster-49084.42376/Cluster-49084.227528/Cluster-49084.122036/Cluster-118730.0/Cluster-121069.0/Cluster-49084.118785/Cluster-49084.43108/Cluster-49084.129275/Cluster-49084.2…
mtr00908	Zeatin biosynthesis	0.841117	1	0.745614	0.0751434	14	Cluster-49084.148137/Cluster-49084.131500/Cluster-49084.94616/Cluster-49084.72754/Cluster-49084.142104/Cluster-49084.9833/Cluster-49084.208752/Cluster-49084.158639/Cluster-49084.65728/Cluster-49084.101980/Cluster-49084.250464/Cluster-83691.0/Cluster-49084.242023/Cluster-49084.16068
mtr00945	Stilbenoid, diarylheptanoid and gingerol biosynthesis	0.848548	1	0.745614	0.0713235	10	Cluster-49084.213751/Cluster-49084.134803/Cluster-49084.135976/Cluster-49084.122380/Cluster-49084.194355/Cluster-49084.170818/Cluster-49084.208537/Cluster-49084.90230/Cluster-49084.104188/Cluster-49084.87460
mtr00360	Phenylalanine metabolism	0.863541	1	0.745614	0.0637168	15	Cluster-49084.187099/Cluster-49084.97306/Cluster-49084.161321/Cluster-49084.207395/Cluster-49084.106875/Cluster-49084.69994/Cluster-49084.96863/Cluster-49084.171660/Cluster-49084.133962/Cluster-114080.6/Cluster-49084.148358/Cluster-49084.130112/Cluster-49084.29307/Cluster-49084.86651/Cluster-49084.116450
mtr04130	SNARE interactions in vesicular transport	0.864923	1	0.745614	0.0630225	14	Cluster-49084.104761/Cluster-49084.112110/Cluster-49084.148149/Cluster-49084.186163/Cluster-49084.198752/Cluster-49084.101312/Cluster-49084.117550/Cluster-49084.191130/Cluster-49084.103462/Cluster-119316.0/Cluster-49084.227296/Cluster-49084.83749/Cluster-49084.160289/Cluster-49084.10421
mtr04122	Sulfur relay system	0.87121	1	0.745614	0.0598773	3	Cluster-49084.51807/Cluster-49084.130293/Cluster-49084.104215
mtr00600	Sphingolipid metabolism	0.874655	1	0.745614	0.0581634	10	Cluster-49084.230594/Cluster-49084.95970/Cluster-49084.164463/Cluster-49084.100595/Cluster-49084.91591/Cluster-49084.148339/Cluster-49084.218261/Cluster-49084.165071/Cluster-49084.102475/Cluster-49084.47194
mtr03020	RNA polymerase	0.900311	1	0.745614	0.0456075	16	Cluster-49084.116680/Cluster-49084.111296/Cluster-49084.142094/Cluster-49084.84293/Cluster-49084.190022/Cluster-49084.130829/Cluster-49084.65251/Cluster-49084.211735/Cluster-49084.66483/Cluster-49084.252496/Cluster-49084.119579/Cluster-49084.85880/Cluster-49084.20562/Cluster-49084.230151/Cluster-49084.141209/Cluster-49084.192237
mtr00950	Isoquinoline alkaloid biosynthesis	0.912154	1	0.745614	0.0399318	7	Cluster-49084.187099/Cluster-49084.161321/Cluster-49084.96863/Cluster-49084.171660/Cluster-114080.6/Cluster-49084.148358/Cluster-49084.29307
mtr00760	Nicotinate and nicotinamide metabolism	0.919288	1	0.745614	0.0365482	6	Cluster-49084.137323/Cluster-49084.215624/Cluster-49084.67333/Cluster-81353.0/Cluster-49084.97298/Cluster-49084.137601
mtr00563	Glycosylphosphatidylinositol (GPI)-anchor biosynthesis	0.925066	1	0.745614	0.0338272	8	Cluster-49084.185488/Cluster-49084.175419/Cluster-49084.209036/Cluster-49084.227658/Cluster-49084.96943/Cluster-49084.113103/Cluster-49084.166805/Cluster-49084.35825
mtr03018	RNA degradation	0.926936	1	0.745614	0.0329502	34	Cluster-49084.192446/Cluster-49084.201963/Cluster-49084.89254/Cluster-49084.150237/Cluster-49084.257057/Cluster-49084.188317/Cluster-49084.127320/Cluster-49084.193624/Cluster-49084.123867/Cluster-49084.178617/Cluster-49084.225151/Cluster-49084.99003/Cluster-49084.87081/Cluster-49084.133769/Cluster-49084.143773/Cluster-49084.112143/Cluster-49084.91693/Cluster-49084.79476/Cluster-49084.139964/Clust…
mtr00603	Glycosphingolipid biosynthesis - globo and isoglobo series	0.931524	1	0.745614	0.030806	3	Cluster-49084.95970/Cluster-49084.164463/Cluster-49084.19372
mtr00590	Arachidonic acid metabolism	0.945246	1	0.745614	0.0244551	5	Cluster-49084.235648/Cluster-49084.134058/Cluster-49084.140114/Cluster-49084.116257/Cluster-49084.199247
mtr04145	Phagosome	0.948398	1	0.745614	0.0230096	25	Cluster-49084.136110/Cluster-49084.108497/Cluster-49084.47394/Cluster-49084.164346/Cluster-49084.179495/Cluster-49084.167216/Cluster-49084.106962/Cluster-49084.112529/Cluster-49084.170754/Cluster-49084.128548/Cluster-49084.207497/Cluster-49084.121674/Cluster-49084.138703/Cluster-49084.133022/Cluster-49084.241221/Cluster-49084.170019/Cluster-113069.0/Cluster-49084.152975/Cluster-49084.147620/Clust…
mtr00514	Other types of O-glycan biosynthesis	0.954305	1	0.745614	0.020313	4	Cluster-49084.135713/Cluster-49084.84894/Cluster-76707.0/Cluster-49084.135737
mtr03022	Basal transcription factors	0.962835	1	0.745614	0.016448	14	Cluster-49084.236968/Cluster-49084.124888/Cluster-49084.192029/Cluster-49084.207790/Cluster-49084.58740/Cluster-49084.176218/Cluster-49084.65175/Cluster-121140.2/Cluster-49084.130149/Cluster-49084.52416/Cluster-49084.48665/Cluster-49084.96097/Cluster-49084.169008/Cluster-49084.167019
mtr00100	Steroid biosynthesis	0.967159	1	0.745614	0.0145021	12	Cluster-49084.179543/Cluster-49084.150168/Cluster-49084.237991/Cluster-49084.47808/Cluster-49084.213087/Cluster-49084.153813/Cluster-49084.146481/Cluster-49084.205631/Cluster-49084.261173/Cluster-49084.163148/Cluster-49084.158086/Cluster-49084.75212
mtr04136	Autophagy - other	0.974938	1	0.745614	0.0110229	9	Cluster-49084.177174/Cluster-49084.210374/Cluster-49084.187962/Cluster-49084.195304/Cluster-49084.112791/Cluster-49084.80897/Cluster-80006.0/Cluster-49084.150117/Cluster-49084.59478
mtr00190	Oxidative phosphorylation	0.978116	1	0.745614	0.00960952	56	Cluster-49084.141897/Cluster-49084.148867/Cluster-49084.109037/Cluster-49084.108497/Cluster-49084.47394/Cluster-49084.200930/Cluster-49084.85885/Cluster-49084.156056/Cluster-49084.159804/Cluster-49084.133316/Cluster-49084.139160/Cluster-49084.61705/Cluster-49084.245352/Cluster-49084.187366/Cluster-49084.112185/Cluster-49084.51706/Cluster-49084.143838/Cluster-49084.253118/Cluster-49084.135776/Clus…
mtr03060	Protein export	0.989517	1	0.745614	0.00457672	12	Cluster-49084.123718/Cluster-49084.120535/Cluster-49084.129602/Cluster-111527.0/Cluster-49084.196630/Cluster-49084.127126/Cluster-49084.128256/Cluster-49084.149208/Cluster-49084.132866/Cluster-49084.120752/Cluster-49084.125882/Cluster-49084.174438
mtr03008	Ribosome biogenesis in eukaryotes	0.994457	1	0.745614	0.00241383	26	Cluster-49084.3476/Cluster-49084.177959/Cluster-49084.217587/Cluster-49084.217244/Cluster-81055.0/Cluster-49084.68176/Cluster-49084.169727/Cluster-49084.83499/Cluster-49084.112548/Cluster-49084.76777/Cluster-49084.69843/Cluster-49084.79502/Cluster-49084.53424/Cluster-49084.271409/Cluster-49084.160556/Cluster-49084.46362/Cluster-49084.90807/Cluster-49084.215117/Cluster-49084.126510/Cluster-88252.0…
mtr03015	mRNA surveillance pathway	0.995769	1	0.745614	0.00184121	32	Cluster-49084.148904/Cluster-49084.150776/Cluster-49084.113830/Cluster-49084.177174/Cluster-49084.136318/Cluster-49084.171308/Cluster-49084.62749/Cluster-49084.263071/Cluster-49084.191722/Cluster-49084.133769/Cluster-49084.153733/Cluster-49084.162465/Cluster-49084.16682/Cluster-49084.154860/Cluster-49084.133785/Cluster-49084.183706/Cluster-49084.186693/Cluster-49084.43084/Cluster-49084.123780/Clu…
mtr03050	Proteasome	0.996014	1	0.745614	0.00173457	14	Cluster-80401.0/Cluster-49084.75892/Cluster-49084.226574/Cluster-49084.76266/Cluster-49084.146834/Cluster-79909.0/Cluster-49084.236753/Cluster-49084.219623/Cluster-49084.153589/Cluster-49084.88827/Cluster-49084.74007/Cluster-49084.258475/Cluster-49084.108324/Cluster-49084.121328
mtr03040	Spliceosome	0.996927	1	0.745614	0.00133681	75	Cluster-49084.110523/Cluster-49084.113887/Cluster-49084.137047/Cluster-49084.185436/Cluster-49084.148904/Cluster-49084.162903/Cluster-49084.200540/Cluster-49084.172125/Cluster-49084.141875/Cluster-49084.149091/Cluster-49084.89254/Cluster-49084.154729/Cluster-49084.23473/Cluster-49084.70206/Cluster-49084.64008/Cluster-49084.113830/Cluster-49084.119467/Cluster-49084.122991/Cluster-49084.49199/Clust…
mtr04144	Endocytosis	0.998458	1	0.745614	0.000670047	66	Cluster-49084.34583/Cluster-49084.105049/Cluster-49084.178160/Cluster-49084.141875/Cluster-49084.70206/Cluster-49084.64008/Cluster-49084.35401/Cluster-49084.70608/Cluster-49084.192776/Cluster-49084.123744/Cluster-49084.217029/Cluster-49084.42118/Cluster-49084.12787/Cluster-49084.112529/Cluster-49084.270688/Cluster-49084.113195/Cluster-49084.118364/Cluster-49084.88493/Cluster-49084.103703/Cluster-…
mtr03013	RNA transport	0.99944	1	0.745614	0.000243104	57	Cluster-49084.3476/Cluster-49084.148904/Cluster-49084.216659/Cluster-49084.68511/Cluster-49084.141694/Cluster-49084.178243/Cluster-49084.210221/Cluster-49084.217857/Cluster-49084.161225/Cluster-49084.113830/Cluster-49084.147936/Cluster-49084.157618/Cluster-49084.173340/Cluster-49084.81142/Cluster-49084.159640/Cluster-49084.48614/Cluster-49084.191669/Cluster-49084.133769/Cluster-49084.46551/Cluste…
mtr04120	Ubiquitin mediated proteolysis	0.99998	1	0.745614	8.89321e-06	53	Cluster-49084.50768/Cluster-49084.120049/Cluster-49084.17762/Cluster-49084.112711/Cluster-49084.164009/Cluster-49084.125685/Cluster-49084.209053/Cluster-49084.104485/Cluster-49084.69182/Cluster-49084.255854/Cluster-49084.71029/Cluster-49084.215403/Cluster-49084.209255/Cluster-49084.78288/Cluster-49084.84131/Cluster-49084.116081/Cluster-100004.3/Cluster-49084.228594/Cluster-49084.150142/Cluster-49…
mtr00040	Pentose and glucuronate interconversions	0.999984	1	0.745614	6.75518e-06	39	Cluster-49084.129819/Cluster-49084.137923/Cluster-49084.81915/Cluster-81018.0/Cluster-49084.106482/Cluster-49084.181795/Cluster-49084.183592/Cluster-49084.97242/Cluster-49084.222081/Cluster-49084.252324/Cluster-49084.137452/Cluster-49084.75994/Cluster-49084.136999/Cluster-49084.159715/Cluster-49084.217652/Cluster-49084.123517/Cluster-49084.13494/Cluster-49084.96377/Cluster-49084.119918/Cluster-49…
mtr04141	Protein processing in endoplasmic reticulum	1	1	0.745614	1.0014e-11	60	Cluster-49084.254772/Cluster-49084.120535/Cluster-49084.141875/Cluster-49084.70206/Cluster-49084.64008/Cluster-49084.95243/Cluster-49084.133535/Cluster-49084.122031/Cluster-49084.5673/Cluster-49084.71977/Cluster-49084.171638/Cluster-49084.196630/Cluster-49084.168503/Cluster-49084.145426/Cluster-49084.158615/Cluster-49084.157201/Cluster-49084.122694/Cluster-49084.176792/Cluster-49084.121674/Cluste…
mtr03010	Ribosome	1	1	0.745614	4.86503e-14	85	Cluster-49084.138410/Cluster-49084.47771/Cluster-49084.139109/Cluster-49084.67629/Cluster-49084.99685/Cluster-49084.136570/Cluster-49084.127468/Cluster-49084.131612/Cluster-49084.116556/Cluster-49084.159996/Cluster-49084.133877/Cluster-49084.144345/Cluster-49084.133202/Cluster-49084.134627/Cluster-49084.49872/Cluster-49084.74568/Cluster-49084.134996/Cluster-49084.143369/Cluster-49084.138419/Clust…

## Sheet: C09LvsC09R
ID	Description	pvalue	p.adjust	qvalue	-log10[Pvalue]	Count	geneID
mtr00196	Photosynthesis - antenna proteins	9.07072e-06	0.000710133	0.000529485	5.04236	18	Cluster-49084.76020/Cluster-49084.137815/Cluster-49084.131818/Cluster-49084.137635/Cluster-49084.137392/Cluster-49084.138747/Cluster-49084.138530/Cluster-49084.137017/Cluster-49084.139102/Cluster-49084.137716/Cluster-49084.136872/Cluster-49084.138438/Cluster-49084.108532/Cluster-49084.138227/Cluster-49084.137773/Cluster-49084.138881/Cluster-49084.138049/Cluster-49084.176424
mtr00591	Linoleic acid metabolism	1.30868e-05	0.000710133	0.000529485	4.88317	26	Cluster-49084.150765/Cluster-49084.1994/Cluster-49084.63392/Cluster-49084.139580/Cluster-49084.141642/Cluster-49084.129206/Cluster-49084.134668/Cluster-49084.79428/Cluster-49084.94656/Cluster-49084.221309/Cluster-49084.135594/Cluster-49084.110926/Cluster-49084.109317/Cluster-49084.85003/Cluster-49084.75643/Cluster-49084.94653/Cluster-49084.141342/Cluster-109342.0/Cluster-49084.118844/Cluster-4908…
mtr00906	Carotenoid biosynthesis	1.77533e-05	0.000710133	0.000529485	4.75072	28	Cluster-49084.147609/Cluster-92068.0/Cluster-49084.146151/Cluster-49084.135033/Cluster-49084.123294/Cluster-49084.142628/Cluster-49084.140646/Cluster-49084.91817/Cluster-49084.5000/Cluster-49084.123399/Cluster-49084.144124/Cluster-76285.0/Cluster-49084.140642/Cluster-49084.211765/Cluster-81798.0/Cluster-49084.116999/Cluster-49084.153928/Cluster-49084.131211/Cluster-49084.160204/Cluster-49084.2290…
mtr00710	Carbon fixation in photosynthetic organisms	7.70293e-05	0.00231088	0.00172302	4.11334	47	Cluster-49084.113125/Cluster-49084.136346/Cluster-49084.138618/Cluster-49084.179844/Cluster-49084.135651/Cluster-49084.138062/Cluster-49084.138471/Cluster-49084.123518/Cluster-49084.140795/Cluster-49084.132945/Cluster-49084.137923/Cluster-49084.138370/Cluster-49084.108446/Cluster-49084.136993/Cluster-49084.139091/Cluster-49084.146554/Cluster-49084.117345/Cluster-49084.154266/Cluster-49084.138448/…
mtr00860	Porphyrin and chlorophyll metabolism	0.000160682	0.00385636	0.00287535	3.79403	32	Cluster-49084.133173/Cluster-49084.138086/Cluster-49084.137649/Cluster-49084.142194/Cluster-49084.132285/Cluster-49084.143684/Cluster-49084.145065/Cluster-49084.169581/Cluster-49084.117397/Cluster-49084.137744/Cluster-49084.261278/Cluster-49084.10017/Cluster-49084.133268/Cluster-49084.232950/Cluster-49084.138051/Cluster-49084.144139/Cluster-49084.18753/Cluster-49084.191705/Cluster-49084.186040/Cl…
mtr00010	Glycolysis / Gluconeogenesis	0.000414872	0.00829745	0.00618669	3.38209	72	Cluster-49084.113125/Cluster-49084.136346/Cluster-49084.49926/Cluster-49084.174212/Cluster-49084.135651/Cluster-49084.137130/Cluster-49084.202223/Cluster-49084.128324/Cluster-49084.115665/Cluster-49084.115275/Cluster-49084.213563/Cluster-49084.120517/Cluster-117891.0/Cluster-49084.159857/Cluster-49084.191489/Cluster-49084.119444/Cluster-49084.108446/Cluster-49084.118993/Cluster-49084.264830/Clust…
mtr00592	alpha-Linolenic acid metabolism	0.000818189	0.0140261	0.0104581	3.08715	40	Cluster-49084.101142/Cluster-49084.108626/Cluster-49084.93584/Cluster-49084.98246/Cluster-49084.125768/Cluster-49084.141642/Cluster-49084.129206/Cluster-49084.104405/Cluster-49084.217763/Cluster-49084.79428/Cluster-49084.35276/Cluster-49084.35277/Cluster-49084.135594/Cluster-49084.79298/Cluster-49084.110926/Cluster-49084.203112/Cluster-49084.218502/Cluster-49084.237964/Cluster-49084.148298/Cluste…
mtr00620	Pyruvate metabolism	0.000945329	0.0141799	0.0105728	3.02442	50	Cluster-49084.113125/Cluster-49084.49926/Cluster-49084.179844/Cluster-49084.135651/Cluster-49084.233289/Cluster-49084.138428/Cluster-49084.115275/Cluster-49084.213563/Cluster-49084.120517/Cluster-49084.140795/Cluster-49084.132945/Cluster-49084.119444/Cluster-49084.125197/Cluster-49084.118993/Cluster-49084.264830/Cluster-49084.138330/Cluster-49084.215794/Cluster-49084.154266/Cluster-49084.148998/C…
mtr00310	Lysine degradation	0.00139472	0.0167415	0.0124827	2.85551	24	Cluster-49084.49926/Cluster-49084.213563/Cluster-49084.56413/Cluster-49084.120517/Cluster-49084.62736/Cluster-49084.83181/Cluster-49084.264830/Cluster-49084.125550/Cluster-49084.61976/Cluster-49084.233926/Cluster-49084.147941/Cluster-49084.239692/Cluster-49084.157344/Cluster-49084.151895/Cluster-49084.130453/Cluster-49084.180055/Cluster-49084.131825/Cluster-49084.265774/Cluster-49084.5889/Cluster…
mtr00920	Sulfur metabolism	0.00139512	0.0167415	0.0124827	2.85539	23	Cluster-49084.175452/Cluster-49084.177063/Cluster-49084.193554/Cluster-49084.104137/Cluster-49084.33859/Cluster-49084.176834/Cluster-49084.160226/Cluster-49084.47580/Cluster-49084.211962/Cluster-49084.149364/Cluster-49084.175194/Cluster-49084.137670/Cluster-49084.4650/Cluster-49084.140595/Cluster-49084.257563/Cluster-49084.57831/Cluster-49084.266174/Cluster-49084.127225/Cluster-49084.147449/Clust…
mtr01200	Carbon metabolism	0.00192569	0.0210075	0.0156635	2.71541	127	Cluster-49084.113125/Cluster-49084.136346/Cluster-49084.138618/Cluster-49084.140178/Cluster-49084.158308/Cluster-49084.175452/Cluster-49084.174212/Cluster-49084.179844/Cluster-49084.135651/Cluster-49084.138763/Cluster-49084.137343/Cluster-49084.137130/Cluster-49084.138062/Cluster-49084.128324/Cluster-49084.93584/Cluster-49084.138471/Cluster-49084.98246/Cluster-49084.115665/Cluster-49084.115275/Cl…
mtr00562	Inositol phosphate metabolism	0.00273449	0.0257366	0.0191896	2.56312	38	Cluster-49084.202223/Cluster-49084.148285/Cluster-49084.97054/Cluster-49084.35402/Cluster-49084.174055/Cluster-49084.163595/Cluster-49084.207914/Cluster-49084.175615/Cluster-49084.153551/Cluster-49084.7562/Cluster-49084.190098/Cluster-49084.91449/Cluster-49084.190086/Cluster-49084.111595/Cluster-49084.62171/Cluster-49084.131662/Cluster-49084.215459/Cluster-49084.139219/Cluster-49084.103280/Cluste…
mtr00280	Valine, leucine and isoleucine degradation	0.00278813	0.0257366	0.0191896	2.55469	31	Cluster-49084.49926/Cluster-49084.130932/Cluster-49084.81242/Cluster-49084.74774/Cluster-49084.213563/Cluster-49084.202515/Cluster-49084.120517/Cluster-49084.124484/Cluster-49084.217763/Cluster-49084.264830/Cluster-49084.95492/Cluster-49084.91924/Cluster-49084.125550/Cluster-49084.81546/Cluster-49084.168646/Cluster-49084.190086/Cluster-49084.237964/Cluster-49084.147941/Cluster-49084.239692/Cluste…
mtr03030	DNA replication	0.00320871	0.027144	0.0202389	2.49367	28	Cluster-49084.74587/Cluster-49084.48983/Cluster-49084.166058/Cluster-49084.8625/Cluster-49084.79302/Cluster-49084.103085/Cluster-49084.94272/Cluster-49084.118810/Cluster-49084.130956/Cluster-49084.64738/Cluster-49084.250444/Cluster-49084.162654/Cluster-49084.53671/Cluster-49084.230454/Cluster-64248.0/Cluster-49084.141123/Cluster-49084.59073/Cluster-49084.26440/Cluster-49084.213694/Cluster-49084.2…
mtr00071	Fatty acid degradation	0.00345909	0.027144	0.0202389	2.46104	34	Cluster-49084.49926/Cluster-49084.134710/Cluster-49084.102522/Cluster-49084.93584/Cluster-49084.116111/Cluster-49084.98246/Cluster-49084.213563/Cluster-49084.120517/Cluster-49084.147538/Cluster-49084.143666/Cluster-49084.191489/Cluster-49084.217763/Cluster-49084.191270/Cluster-49084.264830/Cluster-49084.125550/Cluster-71301.0/Cluster-49084.149042/Cluster-49084.218502/Cluster-49084.264618/Cluster-…
mtr03430	Mismatch repair	0.00387498	0.027144	0.0202389	2.41173	23	Cluster-49084.74587/Cluster-49084.48983/Cluster-49084.165696/Cluster-49084.147302/Cluster-49084.79302/Cluster-49084.118810/Cluster-49084.78469/Cluster-49084.64738/Cluster-49084.250444/Cluster-49084.66056/Cluster-49084.162654/Cluster-49084.52600/Cluster-49084.108556/Cluster-64248.0/Cluster-49084.59073/Cluster-49084.26440/Cluster-49084.213694/Cluster-49084.23868/Cluster-49084.91831/Cluster-49084.67…
mtr00195	Photosynthesis	0.00388382	0.027144	0.0202389	2.41074	51	Cluster-49084.141897/Cluster-49084.138601/Cluster-49084.137926/Cluster-49084.137898/Cluster-49084.137439/Cluster-49084.137208/Cluster-49084.137862/Cluster-49084.138507/Cluster-49084.129601/Cluster-49084.141608/Cluster-49084.137935/Cluster-49084.145845/Cluster-49084.133483/Cluster-49084.138171/Cluster-49084.233535/Cluster-49084.138895/Cluster-49084.135913/Cluster-49084.137752/Cluster-49084.137648/…
mtr00460	Cyanoamino acid metabolism	0.0040716	0.027144	0.0202389	2.39024	37	Cluster-49084.204940/Cluster-49084.138763/Cluster-49084.207660/Cluster-49084.62061/Cluster-49084.107585/Cluster-49084.108059/Cluster-49084.206437/Cluster-49084.220960/Cluster-49084.150834/Cluster-49084.99366/Cluster-49084.142043/Cluster-49084.21575/Cluster-49084.266603/Cluster-49084.50471/Cluster-49084.101282/Cluster-49084.188406/Cluster-49084.117802/Cluster-49084.201149/Cluster-49084.198731/Clus…
mtr00053	Ascorbate and aldarate metabolism	0.0043266	0.0273259	0.0203746	2.36385	30	Cluster-49084.49926/Cluster-49084.153360/Cluster-49084.132415/Cluster-49084.213563/Cluster-49084.55062/Cluster-49084.138338/Cluster-49084.120517/Cluster-49084.106482/Cluster-49084.149657/Cluster-49084.264830/Cluster-49084.139358/Cluster-49084.128518/Cluster-49084.175615/Cluster-49084.125550/Cluster-49084.190098/Cluster-49084.97240/Cluster-49084.49948/Cluster-49084.144224/Cluster-49084.157344/Clus…
mtr00500	Starch and sucrose metabolism	0.00456152	0.0273691	0.0204068	2.34089	87	Cluster-49084.151989/Cluster-49084.137387/Cluster-49084.133097/Cluster-49084.143454/Cluster-49084.204940/Cluster-49084.174212/Cluster-49084.124574/Cluster-49084.124691/Cluster-49084.207660/Cluster-49084.117172/Cluster-49084.62061/Cluster-49084.133810/Cluster-49084.115665/Cluster-49084.107585/Cluster-49084.108059/Cluster-49084.99810/Cluster-49084.94851/Cluster-49084.206437/Cluster-49084.220960/Clu…
mtr00260	Glycine, serine and threonine metabolism	0.00622725	0.0355843	0.0265321	2.2057	40	Cluster-49084.138618/Cluster-49084.192927/Cluster-49084.138763/Cluster-49084.137343/Cluster-49084.128324/Cluster-49084.202515/Cluster-49084.265613/Cluster-49084.136012/Cluster-49084.150834/Cluster-49084.19606/Cluster-49084.138768/Cluster-49084.95492/Cluster-49084.144309/Cluster-49084.125550/Cluster-49084.96863/Cluster-49084.138055/Cluster-49084.117802/Cluster-49084.135095/Cluster-49084.230413/Clu…
mtr04016	MAPK signaling pathway - plant	0.00872073	0.0475676	0.0354671	2.05945	88	Cluster-49084.50326/Cluster-49084.250560/Cluster-49084.159012/Cluster-49084.162602/Cluster-49084.198844/Cluster-49084.169916/Cluster-49084.120012/Cluster-49084.209793/Cluster-49084.150973/Cluster-49084.68191/Cluster-49084.77125/Cluster-49084.100697/Cluster-79101.0/Cluster-49084.44171/Cluster-49084.272591/Cluster-49084.54596/Cluster-49084.119478/Cluster-49084.79306/Cluster-80122.0/Cluster-49084.16…
mtr02010	ABC transporters	0.00941238	0.0491081	0.0366157	2.0263	29	Cluster-49084.220098/Cluster-49084.234370/Cluster-49084.267928/Cluster-49084.210446/Cluster-49084.61238/Cluster-57585.1/Cluster-49084.76606/Cluster-114416.0/Cluster-49084.117082/Cluster-49084.76617/Cluster-49084.93072/Cluster-49084.24290/Cluster-49084.67358/Cluster-49084.232349/Cluster-49084.48006/Cluster-49084.205643/Cluster-49084.119314/Cluster-49084.98394/Cluster-49084.204992/Cluster-49084.256…
mtr00410	beta-Alanine metabolism	0.0106731	0.0533653	0.0397899	1.97171	27	Cluster-49084.49926/Cluster-49084.192927/Cluster-49084.93584/Cluster-49084.98246/Cluster-49084.188329/Cluster-49084.213563/Cluster-49084.120517/Cluster-49084.264830/Cluster-49084.91924/Cluster-49084.125550/Cluster-49084.96863/Cluster-120051.0/Cluster-49084.190086/Cluster-49084.218502/Cluster-49084.134820/Cluster-49084.157344/Cluster-49084.101303/Cluster-49084.128223/Cluster-49084.248187/Cluster-4…
mtr00940	Phenylpropanoid biosynthesis	0.011837	0.0568176	0.042364	1.92676	115	Cluster-49084.28914/Cluster-49084.127795/Cluster-49084.166768/Cluster-49084.204940/Cluster-49084.238260/Cluster-49084.220590/Cluster-105592.0/Cluster-49084.207660/Cluster-49084.241296/Cluster-49084.155288/Cluster-49084.169228/Cluster-49084.62061/Cluster-49084.158285/Cluster-114451.0/Cluster-49084.107585/Cluster-49084.108059/Cluster-49084.71739/Cluster-49084.206437/Cluster-49084.220960/Cluster-490…
mtr00062	Fatty acid elongation	0.0144488	0.0666868	0.0497226	1.84017	22	Cluster-49084.138112/Cluster-49084.184/Cluster-49084.236979/Cluster-49084.106739/Cluster-49084.231827/Cluster-49084.49359/Cluster-49084.123005/Cluster-49084.127204/Cluster-127296.0/Cluster-49084.106738/Cluster-49084.165207/Cluster-49084.111564/Cluster-49084.133840/Cluster-49084.176847/Cluster-49084.149572/Cluster-49084.140818/Cluster-106873.0/Cluster-49084.243242/Cluster-49084.92195/Cluster-49084…
mtr00561	Glycerolipid metabolism	0.0160277	0.0712342	0.0531132	1.79513	45	Cluster-49084.49926/Cluster-49084.136507/Cluster-62556.0/Cluster-49084.123918/Cluster-49084.164465/Cluster-49084.213563/Cluster-49084.117891/Cluster-49084.120517/Cluster-49084.95970/Cluster-49084.150532/Cluster-49084.202941/Cluster-49084.264830/Cluster-49084.94585/Cluster-49084.177398/Cluster-123458.0/Cluster-49084.125550/Cluster-49084.241949/Cluster-49084.226877/Cluster-49084.124541/Cluster-4908…
mtr00230	Purine metabolism	0.0215247	0.0922489	0.0687821	1.66706	50	Cluster-49084.198653/Cluster-49084.105070/Cluster-49084.143382/Cluster-49084.229835/Cluster-49084.121920/Cluster-49084.130400/Cluster-49084.121348/Cluster-49084.61279/Cluster-49084.97941/Cluster-49084.193554/Cluster-49084.92133/Cluster-49084.119444/Cluster-49084.215794/Cluster-49084.160226/Cluster-49084.148998/Cluster-49084.176960/Cluster-49084.247681/Cluster-49084.174119/Cluster-102356.0/Cluster…
mtr01212	Fatty acid metabolism	0.0229208	0.0948447	0.0707176	1.63977	40	Cluster-49084.193507/Cluster-49084.134710/Cluster-49084.135414/Cluster-49084.102522/Cluster-49084.93584/Cluster-49084.116111/Cluster-49084.98246/Cluster-49084.49359/Cluster-49084.147538/Cluster-49084.123005/Cluster-49084.143666/Cluster-49084.124484/Cluster-49084.217763/Cluster-49084.101370/Cluster-49084.191270/Cluster-71301.0/Cluster-49084.126402/Cluster-127296.0/Cluster-49084.111930/Cluster-4908…
mtr00970	Aminoacyl-tRNA biosynthesis	0.0329394	0.12838	0.0957219	1.48228	35	Cluster-49084.161694/Cluster-49084.151094/Cluster-49084.146573/Cluster-49084.119980/Cluster-49084.171439/Cluster-49084.149742/Cluster-49084.140395/Cluster-49084.112989/Cluster-49084.220988/Cluster-49084.154549/Cluster-49084.154910/Cluster-49084.10017/Cluster-49084.137434/Cluster-49084.135840/Cluster-49084.62156/Cluster-49084.136043/Cluster-49084.145223/Cluster-49084.271133/Cluster-49084.59149/Clu…
mtr00630	Glyoxylate and dicarboxylate metabolism	0.0331648	0.12838	0.0957219	1.47932	38	Cluster-49084.138618/Cluster-49084.140178/Cluster-49084.158308/Cluster-49084.138763/Cluster-49084.137343/Cluster-49084.136012/Cluster-49084.150834/Cluster-49084.58406/Cluster-49084.234847/Cluster-49084.138370/Cluster-49084.154029/Cluster-49084.139091/Cluster-49084.146554/Cluster-49084.137690/Cluster-49084.138768/Cluster-49084.137398/Cluster-49084.138055/Cluster-49084.117802/Cluster-49084.136930/C…
mtr00903	Limonene and pinene degradation	0.040958	0.153592	0.114521	1.38766	7	Cluster-49084.49926/Cluster-49084.213563/Cluster-49084.120517/Cluster-49084.264830/Cluster-49084.157344/Cluster-49084.124540/Cluster-49084.112746
mtr01230	Biosynthesis of amino acids	0.044572	0.16208	0.120849	1.35094	105	Cluster-49084.136346/Cluster-49084.138618/Cluster-49084.199939/Cluster-49084.193322/Cluster-49084.150625/Cluster-65474.3/Cluster-49084.175452/Cluster-49084.138763/Cluster-49084.81242/Cluster-49084.74774/Cluster-49084.128324/Cluster-49084.138471/Cluster-49084.123518/Cluster-49084.265613/Cluster-49084.150834/Cluster-117891.0/Cluster-49084.71901/Cluster-49084.148476/Cluster-49084.243439/Cluster-4908…
mtr04075	Plant hormone signal transduction	0.0489956	0.164486	0.122643	1.30984	148	Cluster-49084.260581/Cluster-49084.50326/Cluster-49084.250560/Cluster-49084.159012/Cluster-49084.162602/Cluster-49084.135208/Cluster-49084.29574/Cluster-49084.198844/Cluster-49084.169916/Cluster-125390.0/Cluster-49084.150155/Cluster-49084.209793/Cluster-49084.150973/Cluster-49084.68191/Cluster-49084.241617/Cluster-49084.74756/Cluster-49084.131789/Cluster-49084.14885/Cluster-49084.65090/Cluster-49…
mtr00220	Arginine biosynthesis	0.0496049	0.164486	0.122643	1.30448	19	Cluster-49084.138618/Cluster-49084.199939/Cluster-65474.3/Cluster-49084.180672/Cluster-49084.137398/Cluster-49084.166018/Cluster-49084.136930/Cluster-49084.124771/Cluster-49084.67547/Cluster-49084.155525/Cluster-49084.231223/Cluster-49084.201525/Cluster-49084.123555/Cluster-49084.234373/Cluster-114301.0/Cluster-49084.123592/Cluster-49084.126877/Cluster-49084.73288/Cluster-49084.130549
mtr00270	Cysteine and methionine metabolism	0.0501584	0.164486	0.122643	1.29966	56	Cluster-49084.149668/Cluster-49084.175452/Cluster-49084.166206/Cluster-49084.81242/Cluster-49084.74774/Cluster-49084.267442/Cluster-49084.202515/Cluster-49084.130090/Cluster-49084.70655/Cluster-49084.265613/Cluster-49084.170431/Cluster-49084.104137/Cluster-49084.79306/Cluster-49084.176834/Cluster-49084.182296/Cluster-49084.95492/Cluster-49084.144309/Cluster-49084.47580/Cluster-49084.213632/Cluste…
mtr00943	Isoflavonoid biosynthesis	0.0507165	0.164486	0.122643	1.29485	14	Cluster-49084.198371/Cluster-49084.95212/Cluster-49084.66576/Cluster-49084.213829/Cluster-49084.219681/Cluster-49084.203959/Cluster-49084.6954/Cluster-49084.203960/Cluster-49084.198579/Cluster-49084.83722/Cluster-49084.210083/Cluster-49084.210084/Cluster-49084.163034/Cluster-49084.214309
mtr00480	Glutathione metabolism	0.0548977	0.170427	0.127073	1.26045	57	Cluster-49084.191411/Cluster-49084.146095/Cluster-49084.156109/Cluster-49084.78568/Cluster-49084.125698/Cluster-49084.130474/Cluster-49084.257956/Cluster-49084.132415/Cluster-49084.69108/Cluster-49084.97199/Cluster-49084.269902/Cluster-49084.149657/Cluster-49084.140114/Cluster-49084.103817/Cluster-49084.75765/Cluster-49084.111439/Cluster-49084.75638/Cluster-49084.75328/Cluster-49084.173203/Cluste…
mtr04146	Peroxisome	0.0553888	0.170427	0.127073	1.25658	42	Cluster-49084.140178/Cluster-49084.134710/Cluster-49084.130932/Cluster-49084.102522/Cluster-49084.217517/Cluster-49084.93584/Cluster-49084.116111/Cluster-49084.249447/Cluster-49084.105070/Cluster-49084.98246/Cluster-49084.102109/Cluster-49084.163296/Cluster-49084.248501/Cluster-49084.147538/Cluster-49084.143666/Cluster-49084.217763/Cluster-49084.191270/Cluster-76508.0/Cluster-49084.144065/Cluster…
mtr00960	Tropane, piperidine and pyridine alkaloid biosynthesis	0.0576551	0.172965	0.128965	1.23916	17	Cluster-49084.192927/Cluster-49084.190789/Cluster-49084.139866/Cluster-49084.169176/Cluster-49084.238920/Cluster-49084.46785/Cluster-49084.96863/Cluster-49084.69994/Cluster-49084.134820/Cluster-49084.128223/Cluster-49084.237270/Cluster-49084.116738/Cluster-49084.60139/Cluster-49084.60138/Cluster-49084.133918/Cluster-87578.1/Cluster-49084.130549
mtr00250	Alanine, aspartate and glutamate metabolism	0.0597123	0.174768	0.130309	1.22394	27	Cluster-49084.138618/Cluster-49084.199939/Cluster-49084.193322/Cluster-49084.150625/Cluster-49084.210848/Cluster-49084.143382/Cluster-49084.202515/Cluster-49084.122588/Cluster-49084.142043/Cluster-49084.132171/Cluster-49084.21575/Cluster-49084.138768/Cluster-49084.137398/Cluster-49084.95492/Cluster-49084.136930/Cluster-120051.0/Cluster-49084.153975/Cluster-49084.231223/Cluster-49084.248187/Cluste…
mtr00511	Other glycan degradation	0.0656304	0.185918	0.138623	1.18289	10	Cluster-49084.233947/Cluster-49084.103420/Cluster-49084.165951/Cluster-49084.188324/Cluster-49084.219633/Cluster-49084.152700/Cluster-49084.47194/Cluster-49084.167158/Cluster-49084.50297/Cluster-49084.188967
mtr00910	Nitrogen metabolism	0.0666205	0.185918	0.138623	1.17639	19	Cluster-49084.65023/Cluster-49084.137767/Cluster-49084.150625/Cluster-49084.79214/Cluster-49084.151351/Cluster-49084.135216/Cluster-49084.143128/Cluster-49084.137690/Cluster-49084.137398/Cluster-49084.206351/Cluster-49084.136930/Cluster-49084.80408/Cluster-49084.27523/Cluster-49084.51999/Cluster-49084.231223/Cluster-55046.1/Cluster-79195.5/Cluster-49084.123592/Cluster-49084.73288
mtr04626	Plant-pathogen interaction	0.0721675	0.19682	0.146752	1.14166	120	Cluster-49084.50326/Cluster-49084.266710/Cluster-49084.39248/Cluster-49084.219845/Cluster-49084.159012/Cluster-49084.138112/Cluster-60714.2/Cluster-49084.149818/Cluster-49084.164567/Cluster-49084.184/Cluster-49084.115269/Cluster-49084.236979/Cluster-49084.106739/Cluster-36692.0/Cluster-49084.78349/Cluster-49084.200227/Cluster-49084.231827/Cluster-49084.73083/Cluster-49084.31275/Cluster-49084.1613…
mtr00513	Various types of N-glycan biosynthesis	0.0780005	0.204099	0.152179	1.1079	17	Cluster-49084.124532/Cluster-49084.110842/Cluster-123168.0/Cluster-49084.219913/Cluster-49084.144069/Cluster-49084.148995/Cluster-49084.261049/Cluster-113274.11/Cluster-49084.148637/Cluster-49084.181852/Cluster-49084.111323/Cluster-49084.167158/Cluster-49084.186238/Cluster-49084.178841/Cluster-49084.113438/Cluster-49084.159281/Cluster-49084.216440
mtr00944	Flavone and flavonol biosynthesis	0.078238	0.204099	0.152179	1.10658	13	Cluster-49084.29377/Cluster-49084.51315/Cluster-49084.72449/Cluster-49084.234535/Cluster-49084.204406/Cluster-127357.0/Cluster-49084.260433/Cluster-49084.210083/Cluster-49084.210084/Cluster-49084.95086/Cluster-49084.201801/Cluster-49084.215770/Cluster-49084.108319
mtr00564	Glycerophospholipid metabolism	0.0805049	0.205544	0.153257	1.09418	51	Cluster-49084.136507/Cluster-49084.124227/Cluster-49084.215357/Cluster-49084.45239/Cluster-49084.173549/Cluster-49084.69259/Cluster-49084.150532/Cluster-49084.163595/Cluster-49084.44003/Cluster-49084.260188/Cluster-49084.202941/Cluster-49084.221314/Cluster-49084.103898/Cluster-49084.125254/Cluster-49084.173030/Cluster-49084.67785/Cluster-49084.241949/Cluster-49084.226877/Cluster-49084.124541/Clus…
mtr00450	Selenocompound metabolism	0.098714	0.246785	0.184006	1.00562	10	Cluster-49084.166206/Cluster-49084.171439/Cluster-49084.70655/Cluster-49084.193554/Cluster-49084.134153/Cluster-49084.107868/Cluster-49084.257563/Cluster-49084.116313/Cluster-49084.135949/Cluster-49084.130454
mtr04712	Circadian rhythm - plant	0.104174	0.254242	0.189567	0.982239	28	Cluster-49084.199932/Cluster-49084.53055/Cluster-49084.154834/Cluster-49084.199237/Cluster-49084.80040/Cluster-49084.83276/Cluster-49084.209849/Cluster-121663.0/Cluster-49084.156444/Cluster-49084.126998/Cluster-49084.72059/Cluster-49084.142633/Cluster-49084.144404/Cluster-49084.72146/Cluster-49084.215736/Cluster-49084.208940/Cluster-49084.93559/Cluster-49084.124048/Cluster-49084.77735/Cluster-490…
mtr04070	Phosphatidylinositol signaling system	0.107188	0.254242	0.189567	0.969852	35	Cluster-49084.215357/Cluster-49084.148285/Cluster-49084.35402/Cluster-49084.174055/Cluster-49084.150532/Cluster-49084.165640/Cluster-49084.207914/Cluster-49084.68635/Cluster-49084.153551/Cluster-49084.106256/Cluster-49084.7562/Cluster-49084.12620/Cluster-49084.91449/Cluster-49084.111595/Cluster-49084.62171/Cluster-49084.131662/Cluster-49084.215459/Cluster-49084.273545/Cluster-49084.103280/Cluster…
mtr01040	Biosynthesis of unsaturated fatty acids	0.108053	0.254242	0.189567	0.966363	13	Cluster-49084.93584/Cluster-49084.98246/Cluster-49084.49359/Cluster-49084.123005/Cluster-49084.217763/Cluster-127296.0/Cluster-49084.40762/Cluster-49084.218502/Cluster-49084.237964/Cluster-49084.84550/Cluster-49084.230960/Cluster-49084.165778/Cluster-49084.134029
mtr00073	Cutin, suberine and wax biosynthesis	0.118925	0.274443	0.204629	0.924725	21	Cluster-49084.42229/Cluster-49084.102521/Cluster-49084.174958/Cluster-49084.111992/Cluster-49084.102109/Cluster-49084.248501/Cluster-49084.149007/Cluster-76508.0/Cluster-49084.149012/Cluster-49084.69334/Cluster-49084.92364/Cluster-49084.139988/Cluster-49084.264618/Cluster-49084.137388/Cluster-49084.112168/Cluster-49084.103131/Cluster-47519.0/Cluster-49084.84761/Cluster-49084.154127/Cluster-49084.…
mtr00240	Pyrimidine metabolism	0.141487	0.320347	0.238856	0.849284	31	Cluster-49084.210848/Cluster-49084.130400/Cluster-49084.33790/Cluster-49084.111695/Cluster-49084.67333/Cluster-49084.101303/Cluster-49084.182225/Cluster-49084.66671/Cluster-49084.140258/Cluster-49084.215624/Cluster-49084.109397/Cluster-49084.136014/Cluster-49084.121170/Cluster-49084.121177/Cluster-49084.59475/Cluster-49084.110384/Cluster-49084.63691/Cluster-49084.154222/Cluster-49084.225891/Clust…
mtr00030	Pentose phosphate pathway	0.171512	0.381137	0.284181	0.765706	26	Cluster-49084.136346/Cluster-49084.137130/Cluster-49084.138471/Cluster-49084.115665/Cluster-49084.123518/Cluster-117891.0/Cluster-49084.71901/Cluster-49084.137923/Cluster-49084.67575/Cluster-49084.173203/Cluster-49084.134890/Cluster-49084.137896/Cluster-49084.157650/Cluster-49084.142015/Cluster-49084.106716/Cluster-49084.221601/Cluster-49084.156000/Cluster-49084.140961/Cluster-49084.192118/Cluste…
mtr00565	Ether lipid metabolism	0.194115	0.423523	0.315785	0.711942	15	Cluster-49084.45239/Cluster-49084.69259/Cluster-49084.163595/Cluster-49084.221314/Cluster-49084.2500/Cluster-49084.109317/Cluster-49084.263436/Cluster-49084.137214/Cluster-49084.117456/Cluster-49084.154273/Cluster-49084.68711/Cluster-49084.183400/Cluster-49084.247591/Cluster-49084.154552/Cluster-49084.154878
mtr00650	Butanoate metabolism	0.201953	0.432756	0.322669	0.69475	12	Cluster-49084.130932/Cluster-49084.154029/Cluster-120051.0/Cluster-49084.146960/Cluster-49084.147941/Cluster-49084.31865/Cluster-49084.150385/Cluster-49084.248187/Cluster-49084.118981/Cluster-49084.47349/Cluster-49084.92720/Cluster-49084.126464
mtr00941	Flavonoid biosynthesis	0.205982	0.433647	0.323334	0.68617	40	Cluster-49084.199932/Cluster-49084.29377/Cluster-49084.53055/Cluster-49084.127856/Cluster-49084.48506/Cluster-49084.154834/Cluster-114451.0/Cluster-49084.199237/Cluster-49084.80040/Cluster-49084.83276/Cluster-49084.209849/Cluster-49084.28148/Cluster-121663.0/Cluster-108046.9/Cluster-49084.134563/Cluster-49084.192725/Cluster-49084.137205/Cluster-49084.215736/Cluster-49084.208940/Cluster-49084.1041…
mtr00966	Glucosinolate biosynthesis	0.22848	0.457333	0.340994	0.641152	8	Cluster-49084.81242/Cluster-49084.74774/Cluster-49084.146474/Cluster-49084.224580/Cluster-49084.229541/Cluster-49084.146582/Cluster-49084.28276/Cluster-126011.0
mtr00061	Fatty acid biosynthesis	0.230668	0.457333	0.340994	0.637013	24	Cluster-49084.193507/Cluster-49084.134710/Cluster-49084.135414/Cluster-49084.102522/Cluster-49084.116111/Cluster-49084.147538/Cluster-49084.143666/Cluster-49084.124484/Cluster-49084.101370/Cluster-49084.191270/Cluster-71301.0/Cluster-49084.126402/Cluster-49084.111930/Cluster-49084.149042/Cluster-49084.94497/Cluster-49084.40762/Cluster-49084.169056/Cluster-49084.228289/Cluster-119700.5/Cluster-490…
mtr00900	Terpenoid backbone biosynthesis	0.231804	0.457333	0.340994	0.634879	26	Cluster-49084.136874/Cluster-49084.132882/Cluster-49084.177148/Cluster-49084.142367/Cluster-49084.132630/Cluster-49084.111337/Cluster-49084.41357/Cluster-49084.48792/Cluster-49084.138051/Cluster-49084.132269/Cluster-49084.147941/Cluster-49084.134622/Cluster-49084.167608/Cluster-106479.0/Cluster-49084.127349/Cluster-49084.201689/Cluster-49084.54872/Cluster-49084.177326/Cluster-49084.41073/Cluster-…
mtr00380	Tryptophan metabolism	0.232478	0.457333	0.340994	0.633618	28	Cluster-49084.49926/Cluster-49084.149870/Cluster-49084.12601/Cluster-49084.213563/Cluster-49084.120517/Cluster-49084.264830/Cluster-49084.125550/Cluster-49084.224580/Cluster-49084.110515/Cluster-49084.147941/Cluster-49084.239692/Cluster-49084.96264/Cluster-49084.136651/Cluster-49084.157344/Cluster-49084.235723/Cluster-49084.152915/Cluster-49084.45367/Cluster-49084.110779/Cluster-49084.182146/Clus…
mtr00130	Ubiquinone and other terpenoid-quinone biosynthesis	0.247415	0.478868	0.357051	0.606573	23	Cluster-49084.132764/Cluster-49084.146999/Cluster-49084.231365/Cluster-49084.125634/Cluster-49084.204329/Cluster-49084.175755/Cluster-49084.155288/Cluster-49084.255782/Cluster-49084.161285/Cluster-49084.133416/Cluster-49084.250279/Cluster-49084.134930/Cluster-49084.136134/Cluster-49084.86020/Cluster-49084.133564/Cluster-49084.174201/Cluster-49084.168091/Cluster-49084.134895/Cluster-49084.171688/C…
mtr03420	Nucleotide excision repair	0.265092	0.504938	0.376489	0.576603	26	Cluster-49084.74587/Cluster-49084.48983/Cluster-49084.166058/Cluster-49084.8625/Cluster-49084.175201/Cluster-49084.79302/Cluster-49084.24942/Cluster-49084.154744/Cluster-49084.202712/Cluster-49084.192034/Cluster-49084.118810/Cluster-49084.64738/Cluster-49084.250444/Cluster-49084.80832/Cluster-49084.162654/Cluster-49084.136292/Cluster-49084.14458/Cluster-49084.230454/Cluster-64248.0/Cluster-49084.…
mtr04145	Phagosome	0.28892	0.541725	0.403918	0.539222	36	Cluster-49084.153737/Cluster-49084.166057/Cluster-49084.127837/Cluster-49084.138025/Cluster-49084.115016/Cluster-49084.231638/Cluster-49084.151754/Cluster-49084.98427/Cluster-49084.167216/Cluster-49084.118997/Cluster-49084.207914/Cluster-49084.134475/Cluster-49084.142420/Cluster-49084.121394/Cluster-49084.165633/Cluster-49084.112529/Cluster-124922.0/Cluster-49084.153551/Cluster-49084.172406/Clust…
mtr00052	Galactose metabolism	0.298016	0.549809	0.409945	0.52576	28	Cluster-49084.143454/Cluster-49084.174212/Cluster-49084.164465/Cluster-49084.190134/Cluster-49084.205343/Cluster-49084.118964/Cluster-117891.0/Cluster-49084.95970/Cluster-49084.154943/Cluster-122535.0/Cluster-49084.59192/Cluster-116808.0/Cluster-49084.47194/Cluster-49084.275646/Cluster-110479.0/Cluster-49084.211471/Cluster-49084.2083/Cluster-49084.212824/Cluster-49084.64572/Cluster-49084.67505/Cl…
mtr00531	Glycosaminoglycan degradation	0.302395	0.549809	0.409945	0.519425	10	Cluster-49084.54259/Cluster-49084.121254/Cluster-49084.182605/Cluster-49084.156002/Cluster-49084.47194/Cluster-49084.139111/Cluster-49084.167158/Cluster-49084.132656/Cluster-49084.266820/Cluster-49084.266822
mtr00340	Histidine metabolism	0.307026	0.549898	0.410012	0.512824	14	Cluster-49084.49926/Cluster-49084.234229/Cluster-49084.51367/Cluster-49084.213563/Cluster-49084.120517/Cluster-49084.264830/Cluster-49084.125550/Cluster-49084.69994/Cluster-49084.157344/Cluster-49084.145855/Cluster-49084.137393/Cluster-49084.124540/Cluster-49084.112746/Cluster-49084.123134
mtr00640	Propanoate metabolism	0.355088	0.626625	0.467221	0.449664	16	Cluster-49084.93584/Cluster-49084.98246/Cluster-49084.91924/Cluster-49084.126402/Cluster-49084.81546/Cluster-49084.190086/Cluster-49084.94497/Cluster-49084.218502/Cluster-49084.147941/Cluster-49084.239692/Cluster-49084.130453/Cluster-49084.92498/Cluster-49084.172182/Cluster-49084.179145/Cluster-77672.0/Cluster-49084.126464
mtr00740	Riboflavin metabolism	0.36658	0.628805	0.468846	0.435831	8	Cluster-49084.151244/Cluster-49084.146949/Cluster-49084.188081/Cluster-49084.131962/Cluster-49084.77861/Cluster-49084.268456/Cluster-49084.94498/Cluster-49084.157263
mtr00510	N-Glycan biosynthesis	0.366803	0.628805	0.468846	0.435567	21	Cluster-49084.110842/Cluster-123168.0/Cluster-49084.219913/Cluster-49084.113548/Cluster-49084.144069/Cluster-49084.103800/Cluster-49084.114409/Cluster-49084.148995/Cluster-49084.261049/Cluster-113274.11/Cluster-49084.188704/Cluster-49084.148637/Cluster-49084.181852/Cluster-49084.111323/Cluster-49084.186238/Cluster-49084.178841/Cluster-49084.113438/Cluster-49084.159281/Cluster-49084.216440/Cluster…
mtr03410	Base excision repair	0.391078	0.660977	0.492834	0.407736	20	Cluster-49084.166058/Cluster-115109.0/Cluster-49084.8625/Cluster-49084.79302/Cluster-49084.237781/Cluster-49084.82322/Cluster-49084.168686/Cluster-49084.72972/Cluster-49084.162654/Cluster-49084.142497/Cluster-49084.110519/Cluster-49084.44286/Cluster-49084.230454/Cluster-49084.59073/Cluster-49084.149124/Cluster-49084.200641/Cluster-49084.173374/Cluster-49084.108914/Cluster-49084.261888/Cluster-515…
mtr04136	Autophagy - other	0.404223	0.670868	0.500209	0.393379	16	Cluster-49084.36491/Cluster-49084.177176/Cluster-49084.153551/Cluster-49084.135097/Cluster-49084.101959/Cluster-49084.148135/Cluster-49084.104446/Cluster-49084.85320/Cluster-49084.115545/Cluster-32150.1/Cluster-49084.47402/Cluster-49084.192253/Cluster-49084.112791/Cluster-49084.24567/Cluster-49084.180139/Cluster-49084.35468
mtr00945	Stilbenoid, diarylheptanoid and gingerol biosynthesis	0.411554	0.670868	0.500209	0.385574	14	Cluster-114451.0/Cluster-49084.28148/Cluster-108046.9/Cluster-49084.192725/Cluster-49084.137205/Cluster-49084.104188/Cluster-108046.7/Cluster-88878.0/Cluster-49084.89985/Cluster-48122.4/Cluster-49084.213751/Cluster-49084.208536/Cluster-49084.90229/Cluster-49084.87458
mtr00051	Fructose and mannose metabolism	0.413702	0.670868	0.500209	0.383312	31	Cluster-49084.136346/Cluster-49084.174212/Cluster-49084.117172/Cluster-49084.104008/Cluster-49084.182800/Cluster-117891.0/Cluster-49084.45730/Cluster-49084.148140/Cluster-49084.146703/Cluster-49084.134890/Cluster-49084.129278/Cluster-49084.137896/Cluster-49084.145769/Cluster-49084.160394/Cluster-49084.221601/Cluster-49084.149441/Cluster-49084.156000/Cluster-49084.252512/Cluster-49084.138913/Clust…
mtr00350	Tyrosine metabolism	0.42692	0.67651	0.504415	0.369653	22	Cluster-49084.192927/Cluster-49084.149870/Cluster-49084.97306/Cluster-49084.109457/Cluster-49084.191489/Cluster-49084.96863/Cluster-49084.69994/Cluster-49084.134820/Cluster-49084.96264/Cluster-49084.235723/Cluster-49084.128223/Cluster-49084.60139/Cluster-49084.60138/Cluster-49084.229978/Cluster-49084.170305/Cluster-49084.11327/Cluster-49084.115652/Cluster-49084.29307/Cluster-49084.148395/Cluster-…
mtr00670	One carbon pool by folate	0.428456	0.67651	0.504415	0.368094	10	Cluster-49084.138763/Cluster-49084.229835/Cluster-49084.136012/Cluster-49084.150834/Cluster-49084.234847/Cluster-49084.117802/Cluster-49084.42120/Cluster-49084.173486/Cluster-49084.143931/Cluster-49084.124029
mtr00261	Monobactam biosynthesis	0.450583	0.69859	0.520879	0.346225	6	Cluster-49084.265613/Cluster-49084.193554/Cluster-49084.144309/Cluster-49084.159990/Cluster-49084.25078/Cluster-49084.212799
mtr00950	Isoquinoline alkaloid biosynthesis	0.454084	0.69859	0.520879	0.342864	11	Cluster-49084.192927/Cluster-49084.149870/Cluster-49084.96863/Cluster-49084.134820/Cluster-49084.96264/Cluster-49084.235723/Cluster-49084.128223/Cluster-49084.60139/Cluster-49084.60138/Cluster-49084.29307/Cluster-49084.130549
mtr00905	Brassinosteroid biosynthesis	0.482508	0.732923	0.546478	0.316496	7	Cluster-49084.143888/Cluster-49084.23614/Cluster-49084.259056/Cluster-49084.136445/Cluster-49084.107719/Cluster-49084.57848/Cluster-49084.138769
mtr00290	Valine, leucine and isoleucine biosynthesis	0.55628	0.83442	0.622155	0.254707	7	Cluster-49084.81242/Cluster-49084.74774/Cluster-49084.243439/Cluster-49084.146474/Cluster-49084.135095/Cluster-49084.146960/Cluster-49084.146582
mtr00020	Citrate cycle (TCA cycle)	0.593942	0.860116	0.641315	0.226256	19	Cluster-49084.113125/Cluster-49084.115275/Cluster-49084.128182/Cluster-49084.58406/Cluster-49084.143817/Cluster-49084.118993/Cluster-49084.121079/Cluster-49084.138935/Cluster-49084.67441/Cluster-49084.239692/Cluster-49084.261600/Cluster-49084.149752/Cluster-49084.130105/Cluster-49084.130453/Cluster-49084.133294/Cluster-124841.0/Cluster-49084.92727/Cluster-49084.127507/Cluster-49084.144031
mtr00520	Amino sugar and nucleotide sugar metabolism	0.594558	0.860116	0.641315	0.225806	62	Cluster-49084.146676/Cluster-49084.137387/Cluster-49084.153360/Cluster-49084.174212/Cluster-49084.48013/Cluster-49084.117172/Cluster-49084.181123/Cluster-49084.176907/Cluster-49084.115665/Cluster-49084.77125/Cluster-49084.133092/Cluster-49084.118964/Cluster-49084.104008/Cluster-49084.127684/Cluster-49084.106482/Cluster-49084.148838/Cluster-49084.242449/Cluster-49084.54596/Cluster-49084.126990/Clu…
mtr00760	Nicotinate and nicotinamide metabolism	0.594914	0.860116	0.641315	0.225546	9	Cluster-49084.105280/Cluster-49084.263326/Cluster-49084.122588/Cluster-49084.123873/Cluster-49084.211026/Cluster-49084.103972/Cluster-49084.67333/Cluster-49084.215624/Cluster-49084.137601
mtr00600	Sphingolipid metabolism	0.602866	0.861238	0.642151	0.219779	13	Cluster-49084.164465/Cluster-49084.190328/Cluster-49084.212222/Cluster-49084.95970/Cluster-49084.59192/Cluster-49084.82976/Cluster-116808.0/Cluster-49084.47194/Cluster-49084.91176/Cluster-49084.97622/Cluster-49084.180945/Cluster-49084.188967/Cluster-49084.109521
mtr00908	Zeatin biosynthesis	0.610822	0.862337	0.642971	0.214085	17	Cluster-49084.262221/Cluster-49084.84112/Cluster-49084.140322/Cluster-49084.72754/Cluster-49084.142104/Cluster-49084.208752/Cluster-49084.157567/Cluster-49084.65727/Cluster-49084.101980/Cluster-86320.0/Cluster-49084.250467/Cluster-49084.79641/Cluster-49084.249164/Cluster-83691.0/Cluster-49084.29271/Cluster-49084.259600/Cluster-49084.196516
mtr00603	Glycosphingolipid biosynthesis - globo and isoglobo series	0.665671	0.926544	0.690844	0.17674	5	Cluster-49084.164465/Cluster-49084.95970/Cluster-49084.59192/Cluster-116808.0/Cluster-49084.167158
mtr00300	Lysine biosynthesis	0.676816	0.926544	0.690844	0.16953	6	Cluster-49084.265613/Cluster-49084.148476/Cluster-49084.144309/Cluster-49084.159990/Cluster-49084.25078/Cluster-49084.212799
mtr03015	mRNA surveillance pathway	0.68244	0.926544	0.690844	0.165936	45	Cluster-49084.213056/Cluster-49084.128331/Cluster-49084.233682/Cluster-49084.204742/Cluster-49084.42856/Cluster-49084.93932/Cluster-49084.97665/Cluster-49084.275586/Cluster-49084.30464/Cluster-49084.177176/Cluster-49084.76988/Cluster-49084.112055/Cluster-49084.105249/Cluster-49084.97443/Cluster-49084.130977/Cluster-49084.201375/Cluster-49084.171923/Cluster-49084.134340/Cluster-49084.181542/Cluste…
mtr00780	Biotin metabolism	0.687187	0.926544	0.690844	0.162925	7	Cluster-49084.193507/Cluster-49084.101370/Cluster-49084.111930/Cluster-49084.169056/Cluster-49084.120727/Cluster-49084.275298/Cluster-49084.265730
mtr00790	Folate biosynthesis	0.705508	0.940677	0.701382	0.151498	14	Cluster-49084.140034/Cluster-49084.154630/Cluster-49084.146949/Cluster-49084.267613/Cluster-49084.157469/Cluster-49084.200956/Cluster-49084.51798/Cluster-49084.141863/Cluster-49084.181282/Cluster-49084.153167/Cluster-49084.29634/Cluster-49084.107116/Cluster-49084.219071/Cluster-49084.202991
mtr00400	Phenylalanine, tyrosine and tryptophan biosynthesis	0.714102	0.941673	0.702125	0.14624	15	Cluster-49084.117776/Cluster-49084.96706/Cluster-49084.96704/Cluster-49084.69994/Cluster-49084.219451/Cluster-49084.133634/Cluster-49084.44293/Cluster-49084.113472/Cluster-49084.84269/Cluster-109274.0/Cluster-49084.104541/Cluster-49084.139649/Cluster-49084.96288/Cluster-49084.163502/Cluster-49084.130549
mtr01210	2-Oxocarboxylic acid metabolism	0.726102	0.947089	0.706163	0.139003	21	Cluster-49084.138618/Cluster-65474.3/Cluster-49084.81242/Cluster-49084.74774/Cluster-49084.265613/Cluster-49084.243439/Cluster-49084.58406/Cluster-49084.146474/Cluster-49084.180672/Cluster-49084.121079/Cluster-49084.138935/Cluster-49084.224580/Cluster-49084.146960/Cluster-49084.229541/Cluster-49084.146582/Cluster-49084.155525/Cluster-49084.28276/Cluster-49084.201525/Cluster-49084.123555/Cluster-1…
mtr00730	Thiamine metabolism	0.74787	0.964993	0.719512	0.126174	8	Cluster-49084.136874/Cluster-49084.145612/Cluster-49084.198632/Cluster-49084.48792/Cluster-49084.130433/Cluster-49084.54872/Cluster-49084.104945/Cluster-49084.93481
mtr00770	Pantothenate and CoA biosynthesis	0.769968	0.972591	0.725177	0.113528	18	Cluster-49084.49926/Cluster-49084.81242/Cluster-49084.74774/Cluster-49084.188329/Cluster-49084.213563/Cluster-49084.120517/Cluster-49084.243439/Cluster-49084.46576/Cluster-49084.264830/Cluster-49084.146960/Cluster-49084.157344/Cluster-49084.101303/Cluster-49084.146582/Cluster-49084.63691/Cluster-49084.164866/Cluster-49084.124540/Cluster-49084.112746/Cluster-49084.169498
mtr03060	Protein export	0.769968	0.972591	0.725177	0.113528	18	Cluster-49084.135907/Cluster-49084.169275/Cluster-49084.153737/Cluster-49084.166057/Cluster-49084.128255/Cluster-49084.129373/Cluster-49084.160295/Cluster-49084.36442/Cluster-49084.123753/Cluster-49084.127126/Cluster-49084.123942/Cluster-49084.174438/Cluster-49084.124173/Cluster-49084.158985/Cluster-49084.150039/Cluster-49084.6086/Cluster-49084.141440/Cluster-49084.4198
mtr03440	Homologous recombination	0.796438	0.995547	0.742294	0.0988483	23	Cluster-49084.270083/Cluster-49084.74587/Cluster-49084.48983/Cluster-49084.99536/Cluster-49084.16023/Cluster-49084.8625/Cluster-49084.28248/Cluster-49084.79302/Cluster-49084.120924/Cluster-49084.183555/Cluster-49084.118810/Cluster-49084.175906/Cluster-49084.232452/Cluster-49084.259996/Cluster-49084.234207/Cluster-49084.265207/Cluster-49084.23868/Cluster-49084.156739/Cluster-49084.108914/Cluster-4…
mtr00100	Steroid biosynthesis	0.867445	1	0.745614	0.0617582	15	Cluster-49084.190267/Cluster-49084.150168/Cluster-49084.147827/Cluster-49084.213087/Cluster-49084.149684/Cluster-49084.237991/Cluster-49084.114998/Cluster-49084.109317/Cluster-49084.158934/Cluster-49084.92846/Cluster-122180.0/Cluster-49084.158086/Cluster-49084.147717/Cluster-49084.153813/Cluster-49084.154878
mtr00330	Arginine and proline metabolism	0.868696	1	0.745614	0.0611324	25	Cluster-49084.49926/Cluster-49084.188329/Cluster-49084.213563/Cluster-49084.120517/Cluster-49084.102403/Cluster-49084.264830/Cluster-49084.182296/Cluster-49084.125550/Cluster-49084.99893/Cluster-49084.124771/Cluster-49084.157344/Cluster-49084.150286/Cluster-49084.39567/Cluster-49084.163237/Cluster-49084.234373/Cluster-49084.172063/Cluster-114301.0/Cluster-49084.243301/Cluster-49084.124540/Cluster…
mtr00563	Glycosylphosphatidylinositol (GPI)-anchor biosynthesis	0.889051	1	0.745614	0.0510733	9	Cluster-49084.218641/Cluster-49084.233683/Cluster-49084.39252/Cluster-49084.74347/Cluster-49084.102739/Cluster-49084.96942/Cluster-49084.145946/Cluster-49084.168019/Cluster-49084.77449
mtr04122	Sulfur relay system	0.892759	1	0.745614	0.0492658	3	Cluster-49084.198632/Cluster-49084.51798/Cluster-49084.202991
mtr00360	Phenylalanine metabolism	0.948188	1	0.745614	0.0231056	14	Cluster-49084.192927/Cluster-49084.149870/Cluster-49084.97306/Cluster-49084.96863/Cluster-49084.69994/Cluster-49084.134820/Cluster-49084.96264/Cluster-49084.235723/Cluster-49084.128223/Cluster-49084.163237/Cluster-49084.60139/Cluster-49084.60138/Cluster-49084.29307/Cluster-49084.130549
mtr00590	Arachidonic acid metabolism	0.959639	1	0.745614	0.0178923	5	Cluster-49084.140114/Cluster-49084.109317/Cluster-49084.236308/Cluster-49084.116257/Cluster-49084.154878
mtr03008	Ribosome biogenesis in eukaryotes	0.962568	1	0.745614	0.0165687	31	Cluster-117301.0/Cluster-65726.0/Cluster-49084.66997/Cluster-49084.222023/Cluster-49084.21784/Cluster-49084.107245/Cluster-49084.181270/Cluster-49084.111348/Cluster-49084.65986/Cluster-49084.96539/Cluster-49084.88723/Cluster-49084.191395/Cluster-49084.125357/Cluster-114698.0/Cluster-49084.189770/Cluster-49084.81375/Cluster-49084.64448/Cluster-49084.131982/Cluster-49084.91322/Cluster-88252.0/Clust…
mtr03050	Proteasome	0.963048	1	0.745614	0.0163521	18	Cluster-49084.33264/Cluster-91891.0/Cluster-49084.203331/Cluster-49084.144755/Cluster-49084.117508/Cluster-49084.127697/Cluster-49084.179664/Cluster-49084.159242/Cluster-49084.125233/Cluster-49084.59994/Cluster-49084.160703/Cluster-49084.74035/Cluster-49084.93133/Cluster-49084.137732/Cluster-49084.258474/Cluster-49084.139674/Cluster-49084.232159/Cluster-49084.132768
mtr00514	Other types of O-glycan biosynthesis	0.965855	1	0.745614	0.015088	4	Cluster-49084.128422/Cluster-49084.91469/Cluster-49084.75368/Cluster-49084.40936
mtr04130	SNARE interactions in vesicular transport	0.974891	1	0.745614	0.0110439	12	Cluster-49084.106792/Cluster-49084.189090/Cluster-49084.186163/Cluster-49084.101312/Cluster-49084.117550/Cluster-49084.48658/Cluster-49084.260883/Cluster-119316.0/Cluster-49084.151635/Cluster-49084.84770/Cluster-49084.121478/Cluster-49084.38656
mtr03013	RNA transport	0.981665	1	0.745614	0.00803667	68	Cluster-49084.128331/Cluster-49084.133209/Cluster-49084.141694/Cluster-49084.233682/Cluster-49084.222133/Cluster-49084.114155/Cluster-49084.81142/Cluster-49084.11583/Cluster-49084.118141/Cluster-49084.275586/Cluster-49084.111368/Cluster-49084.180787/Cluster-49084.85284/Cluster-49084.189898/Cluster-49084.130977/Cluster-49084.83529/Cluster-49084.221743/Cluster-49084.46859/Cluster-49084.83620/Cluste…
mtr03020	RNA polymerase	0.982546	1	0.745614	0.00764733	14	Cluster-49084.116680/Cluster-49084.174617/Cluster-49084.267701/Cluster-49084.179835/Cluster-58103.0/Cluster-49084.229610/Cluster-49084.65671/Cluster-49084.108599/Cluster-49084.176325/Cluster-49084.85880/Cluster-49084.214050/Cluster-49084.230151/Cluster-49084.190142/Cluster-49084.117396
mtr00750	Vitamin B6 metabolism	0.987251	1	0.745614	0.00557252	3	Cluster-49084.142259/Cluster-49084.269672/Cluster-49084.81081
mtr03022	Basal transcription factors	0.989797	1	0.745614	0.00445383	13	Cluster-49084.124888/Cluster-49084.27360/Cluster-49084.24942/Cluster-49084.202712/Cluster-49084.192034/Cluster-49084.139066/Cluster-49084.58740/Cluster-49084.176214/Cluster-49084.65175/Cluster-49084.80832/Cluster-49084.14458/Cluster-49084.52418/Cluster-49084.215946
mtr04144	Endocytosis	0.989843	1	0.745614	0.00443357	74	Cluster-49084.34244/Cluster-49084.70595/Cluster-49084.12745/Cluster-123471.1/Cluster-49084.45239/Cluster-49084.105049/Cluster-49084.142839/Cluster-49084.136973/Cluster-49084.127837/Cluster-49084.35402/Cluster-49084.192776/Cluster-49084.174055/Cluster-49084.61234/Cluster-49084.26837/Cluster-129282.0/Cluster-49084.159263/Cluster-49084.114992/Cluster-49084.145466/Cluster-49084.260186/Cluster-49084.1…
mtr00909	Sesquiterpenoid and triterpenoid biosynthesis	0.99097	1	0.745614	0.00393934	9	Cluster-49084.114611/Cluster-49084.159635/Cluster-49084.150168/Cluster-49084.98032/Cluster-49084.128683/Cluster-49084.114998/Cluster-49084.142608/Cluster-49084.158086/Cluster-49084.147717
mtr00190	Oxidative phosphorylation	0.998324	1	0.745614	0.000728543	53	Cluster-49084.141897/Cluster-49084.144027/Cluster-49084.228240/Cluster-49084.151754/Cluster-49084.80838/Cluster-49084.125540/Cluster-49084.107014/Cluster-49084.159804/Cluster-49084.129601/Cluster-49084.98427/Cluster-49084.135193/Cluster-49084.118997/Cluster-49084.126392/Cluster-49084.139961/Cluster-49084.134475/Cluster-49084.142420/Cluster-49084.165633/Cluster-49084.245352/Cluster-49084.172406/Cl…
mtr00904	Diterpenoid biosynthesis	0.998988	1	0.745614	0.000439617	5	Cluster-49084.103621/Cluster-49084.128090/Cluster-49084.165788/Cluster-49084.125948/Cluster-49084.262634
mtr03018	RNA degradation	0.999411	1	0.745614	0.000255812	27	Cluster-49084.232798/Cluster-49084.11911/Cluster-49084.172068/Cluster-117891.0/Cluster-49084.54221/Cluster-49084.123034/Cluster-49084.184471/Cluster-49084.275586/Cluster-49084.157067/Cluster-49084.160997/Cluster-49084.87085/Cluster-49084.130977/Cluster-49084.97229/Cluster-49084.90842/Cluster-49084.88030/Cluster-49084.112144/Cluster-49084.127320/Cluster-49084.246387/Cluster-49084.180021/Cluster-49…
mtr03040	Spliceosome	0.999794	1	0.745614	8.95468e-05	73	Cluster-49084.128331/Cluster-49084.144766/Cluster-49084.169945/Cluster-49084.99040/Cluster-49084.142839/Cluster-49084.65571/Cluster-49084.119467/Cluster-49084.161071/Cluster-49084.115548/Cluster-49084.30520/Cluster-49084.149498/Cluster-49084.260186/Cluster-49084.80796/Cluster-49084.107704/Cluster-49084.165905/Cluster-49084.215825/Cluster-49084.80039/Cluster-49084.83529/Cluster-49084.160626/Cluste…
mtr00040	Pentose and glucuronate interconversions	1	1	0.745614	1.81075e-07	37	Cluster-86495.0/Cluster-49084.129819/Cluster-49084.181795/Cluster-49084.81915/Cluster-49084.106482/Cluster-49084.102117/Cluster-49084.137923/Cluster-49084.214970/Cluster-49084.222084/Cluster-49084.94585/Cluster-49084.52525/Cluster-49084.84640/Cluster-49084.19644/Cluster-49084.97240/Cluster-49084.159716/Cluster-49084.217652/Cluster-49084.252512/Cluster-49084.96377/Cluster-49084.119918/Cluster-4908…
mtr04141	Protein processing in endoplasmic reticulum	1	1	0.745614	6.79317e-09	72	Cluster-49084.169275/Cluster-49084.153737/Cluster-49084.114168/Cluster-49084.110842/Cluster-49084.125578/Cluster-49084.142839/Cluster-49084.166057/Cluster-49084.115016/Cluster-49084.158509/Cluster-49084.123862/Cluster-49084.113548/Cluster-49084.125600/Cluster-49084.144069/Cluster-49084.179033/Cluster-49084.15968/Cluster-49084.129373/Cluster-49084.260186/Cluster-49084.36442/Cluster-49084.195285/Cl…
mtr04120	Ubiquitin mediated proteolysis	1	1	0.745614	3.4466e-09	46	Cluster-49084.150002/Cluster-49084.214857/Cluster-49084.163341/Cluster-49084.86422/Cluster-77460.2/Cluster-49084.125685/Cluster-49084.209051/Cluster-49084.125600/Cluster-49084.29478/Cluster-49084.69182/Cluster-49084.189315/Cluster-49084.154584/Cluster-49084.180077/Cluster-49084.152887/Cluster-49084.92657/Cluster-49084.144404/Cluster-49084.71027/Cluster-49084.215402/Cluster-49084.209255/Cluster-49…
mtr03010	Ribosome	1	1	0.745614	4.33947e-16	85	Cluster-49084.131986/Cluster-49084.135016/Cluster-49084.141620/Cluster-49084.137324/Cluster-49084.32256/Cluster-49084.133087/Cluster-49084.85246/Cluster-49084.136570/Cluster-49084.143504/Cluster-49084.131612/Cluster-49084.144131/Cluster-49084.66412/Cluster-49084.110877/Cluster-49084.133877/Cluster-49084.159966/Cluster-49084.133202/Cluster-49084.143369/Cluster-49084.138419/Cluster-49084.154934/Clu…

[truncated: 2 more sheets: T03LvsT03R, T09LvsT09R]
