# Supplementary material for: Transcriptional profiling of two contrasting genotypes uncovers molecular mechanisms underlying salt tolerance in alfalfa
Source: Sci Rep. 2021 Mar 4;11:5210. doi: 10.1038/s41598-021-84461-w (PMC7933430; doi:10.1038/s41598-021-84461-w)
Supplement: Supplementary file 7 — Supplementary Table S7. [file 41598_2021_84461_MOESM7_ESM.xlsx]

## Sheet: C03LvsT03L
Supplemental Table S7. Mapman analysis of differentially expressed genes (DEGs) involved in hormonal signaling
IAA					ABA					BRs					Ethylene					Cytokinin					Jasmonate					SA					GA
Gene_id	Pathway	description	logFC		Gene_id	Pathway	description	logFC		Gene_id	Pathway	description	logFC		Gene_id	Pathway	description	logFC		Gene_id	Pathway	description	logFC		Gene_id	Pathway	description	logFC		Gene_id	Pathway	description	logFC		Gene_id	Pathway	description	logFC
cluster-49084.131789	hormone metabolism.auxin.induced-regulated-responsive-activated	(at4g34760 : 167.0) SAUR-like auxin-responsive protein family ; CONTAINS InterPro DOMAIN/s: Auxin responsive SAUR protein (InterPro:IPR003676); BEST Arabidopsis thaliana protein match is: SAUR-like auxin-responsive protein family (TAIR:AT2G16580.1); Has 1475 Blast hits to 1458 proteins in 28 species: Archae - 0; Bacteria - 0; Metazoa - 0; Fungi - 0; Plants - 1474; Viruses - 0; Other Eukaryotes - …	8.8716																						cluster-49084.164407	hormone metabolism.jasmonate.synthesis-degradation.jasmonate-O-methyltransferase	(at1g19640 : 310.0) Encodes a S-adenosyl-L-methionine:jasmonic acid carboxyl methyltransferase that catalyzes the formation of methyljasmonate from jasmonic acid. Its expression is induced in response to wounding or methyljasmonate treatment.; jasmonic acid carboxyl methyltransferase (JMT); CONTAINS InterPro DOMAIN/s: SAM dependent carboxyl methyltransferase (InterPro:IPR005299); BEST Arabidopsis…	10.247		cluster-49084.164407	hormone metabolism.salicylic acid.synthesis-degradation	(at1g19640 : 310.0) Encodes a S-adenosyl-L-methionine:jasmonic acid carboxyl methyltransferase that catalyzes the formation of methyljasmonate from jasmonic acid. Its expression is induced in response to wounding or methyljasmonate treatment.; jasmonic acid carboxyl methyltransferase (JMT); CONTAINS InterPro DOMAIN/s: SAM dependent carboxyl methyltransferase (InterPro:IPR005299); BEST Arabidopsis…	10.247

## Sheet: C09LvsT09L
IAA					ABA					BRs					Ethylene					Cytokinin					Jasmonate					SA					GA
Gene_id	Pathway	description	logFC		Gene_id	Pathway	description	logFC		Gene_id	Pathway	description	logFC		Gene_id	Pathway	description	logFC		Gene_id	Pathway	description	logFC		Gene_id	Pathway	description	logFC		Gene_id	Pathway	description	logFC		Gene_id	Pathway	description	logFC
cluster-49084.82848	hormone metabolism.auxin.synthesis-degradation	(at1g24100 : 465.0) Encodes a UDP-glucose:thiohydroximate S-glucosyltransferase, involved in glucosinolate biosynthesis; UDP-glucosyl transferase 74B1 (UGT74B1); CONTAINS InterPro DOMAIN/s: UDP-glucuronosyl/UDP-glucosyltransferase (InterPro:IPR002213); BEST Arabidopsis thaliana protein match is: UDP-glycosyltransferase 74 F1 (TAIR:AT2G43840.1); Has 7754 Blast hits to 7677 proteins in 493 species:…	2.875																	cluster-49084.81250	hormone metabolism.cytokinin.signal transduction	(loc_os06g08440.1 : 348.0) no description available & (at2g25180 : 321.0) Encodes an Arabidopsis response regulator (ARR) protein that acts in concert with other type-B ARRs in the cytokinin signaling pathway.; response regulator 12 (RR12); CONTAINS InterPro DOMAIN/s: Response regulator, plant B-type (InterPro:IPR017053), Myb-like DNA-binding domain, SHAQKYF class (InterPro:IPR006447), CheY-like …	7.359		cluster-49084.138029	hormone metabolism.jasmonate.synthesis-degradation.lipoxygenase	(p38417|lox4_soybn : 880.0) Lipoxygenase-4 (EC 1.13.11.12) (L-4) (VSP94) - Glycine max (Soybean) & (at3g22400 : 697.0) LOX5; FUNCTIONS IN: oxidoreductase activity, acting on single donors with incorporation of molecular oxygen, incorporation of two atoms of oxygen, lipoxygenase activity, iron ion binding, metal ion binding; INVOLVED IN: root development; LOCATED IN: chloroplast; EXPRESSED IN: 22 …	2.8278		cluster-49084.82848	hormone metabolism.salicylic acid.synthesis-degradation.synthesis.SA glucosyltransferase ester and ether bond making SGE, SAG	(at1g24100 : 465.0) Encodes a UDP-glucose:thiohydroximate S-glucosyltransferase, involved in glucosinolate biosynthesis; UDP-glucosyl transferase 74B1 (UGT74B1); CONTAINS InterPro DOMAIN/s: UDP-glucuronosyl/UDP-glucosyltransferase (InterPro:IPR002213); BEST Arabidopsis thaliana protein match is: UDP-glycosyltransferase 74 F1 (TAIR:AT2G43840.1); Has 7754 Blast hits to 7677 proteins in 493 species:…	2.875		cluster-125368.0	hormone metabolism.gibberelin.synthesis-degradation.ent-kaurenoic acid hydroxylase/oxygenase	(at2g32440 : 467.0) ent-kaurenoic acid hydroxylase (KAO2); ent-kaurenoic acid hydroxylase 2 (KAO2); CONTAINS InterPro DOMAIN/s: Cytochrome P450, B-class (InterPro:IPR002397), Cytochrome P450 (InterPro:IPR001128), Cytochrome P450, conserved site (InterPro:IPR017972); BEST Arabidopsis thaliana protein match is: cytochrome P450, family 88, subfamily A, polypeptide 3 (TAIR:AT1G05160.1). & (q43246|c88…	7.8412
cluster-49084.174216	hormone metabolism.auxin.induced-regulated-responsive-activated	(at1g75580 : 161.0) SAUR-like auxin-responsive protein family ; CONTAINS InterPro DOMAIN/s: Auxin responsive SAUR protein (InterPro:IPR003676); BEST Arabidopsis thaliana protein match is: SAUR-like auxin-responsive protein family (TAIR:AT1G19830.1); Has 1403 Blast hits to 1386 proteins in 27 species: Archae - 0; Bacteria - 0; Metazoa - 0; Fungi - 0; Plants - 1402; Viruses - 0; Other Eukaryotes - …	8.6375																						cluster-49084.110927	hormone metabolism.jasmonate.synthesis-degradation.lipoxygenase	(loc_os02g10120.1 : 973.0) no description available & (q8gsm2|lox23_horvu : 952.0) Lipoxygenase 2.3, chloroplast precursor (EC 1.13.11.12) (LOX2:Hv:3) - Hordeum vulgare (Barley) & (at3g45140 : 934.0) Chloroplast lipoxygenase required for wound-induced jasmonic acid accumulation in Arabidopsis.Mutants are resistant to Staphylococcus aureus and accumulate salicylic acid upon infection.; lipoxygenas…	3.8499
																									cluster-49084.110926	hormone metabolism.jasmonate.synthesis-degradation.lipoxygenase	(at3g45140 : 305.0) Chloroplast lipoxygenase required for wound-induced jasmonic acid accumulation in Arabidopsis.Mutants are resistant to Staphylococcus aureus and accumulate salicylic acid upon infection.; lipoxygenase 2 (LOX2); FUNCTIONS IN: lipoxygenase activity; INVOLVED IN: in 7 processes; LOCATED IN: chloroplast thylakoid membrane, chloroplast stroma, chloroplast, chloroplast envelope; EXP…	3.768
																									cluster-49084.194999	hormone metabolism.jasmonate.synthesis-degradation.lipoxygenase	(p09918|lox3_pea : 748.0) Seed lipoxygenase-3 (EC 1.13.11.12) - Pisum sativum (Garden pea) & (at1g55020 : 541.0) lipoxygenase, a defense gene conferring resistance Xanthomonas campestris; lipoxygenase 1 (LOX1); CONTAINS InterPro DOMAIN/s: Lipoxygenase, iron binding site (InterPro:IPR020833), Lipoxygenase, C-terminal (InterPro:IPR013819), Lipoxygenase, LH2 (InterPro:IPR001024), Lipase/lipooxygenas…	10.028
																									cluster-49084.148338	hormone metabolism.jasmonate.synthesis-degradation.lipoxygenase	(p09918|lox3_pea : 378.0) Seed lipoxygenase-3 (EC 1.13.11.12) - Pisum sativum (Garden pea) & (at1g55020 : 261.0) lipoxygenase, a defense gene conferring resistance Xanthomonas campestris; lipoxygenase 1 (LOX1); CONTAINS InterPro DOMAIN/s: Lipoxygenase, iron binding site (InterPro:IPR020833), Lipoxygenase, C-terminal (InterPro:IPR013819), Lipoxygenase, LH2 (InterPro:IPR001024), Lipase/lipooxygenas…	2.6513
																									cluster-49084.138113	hormone metabolism.jasmonate.synthesis-degradation.lipoxygenase	(p38417|lox4_soybn : 510.0) Lipoxygenase-4 (EC 1.13.11.12) (L-4) (VSP94) - Glycine max (Soybean) & (at3g22400 : 408.0) LOX5; FUNCTIONS IN: oxidoreductase activity, acting on single donors with incorporation of molecular oxygen, incorporation of two atoms of oxygen, lipoxygenase activity, iron ion binding, metal ion binding; INVOLVED IN: root development; LOCATED IN: chloroplast; EXPRESSED IN: 22 …	2.6827
																									cluster-49084.145306	hormone metabolism.jasmonate.synthesis-degradation.lipoxygenase	(at1g67560 : 743.0) PLAT/LH2 domain-containing lipoxygenase family protein; FUNCTIONS IN: oxidoreductase activity, acting on single donors with incorporation of molecular oxygen, incorporation of two atoms of oxygen, lipoxygenase activity, iron ion binding, metal ion binding; INVOLVED IN: oxidation reduction, growth; LOCATED IN: chloroplast; EXPRESSED IN: 22 plant structures; EXPRESSED DURING: 13…	-8.0279
																									cluster-49084.140049	hormone metabolism.jasmonate.synthesis-degradation.lipoxygenase	(p38417|lox4_soybn : 371.0) Lipoxygenase-4 (EC 1.13.11.12) (L-4) (VSP94) - Glycine max (Soybean) & (at3g22400 : 315.0) LOX5; FUNCTIONS IN: oxidoreductase activity, acting on single donors with incorporation of molecular oxygen, incorporation of two atoms of oxygen, lipoxygenase activity, iron ion binding, metal ion binding; INVOLVED IN: root development; LOCATED IN: chloroplast; EXPRESSED IN: 22 …	2.7105
																									cluster-49084.134668	hormone metabolism.jasmonate.synthesis-degradation.lipoxygenase	(p09918|lox3_pea : 458.0) Seed lipoxygenase-3 (EC 1.13.11.12) - Pisum sativum (Garden pea) & (at1g55020 : 306.0) lipoxygenase, a defense gene conferring resistance Xanthomonas campestris; lipoxygenase 1 (LOX1); CONTAINS InterPro DOMAIN/s: Lipoxygenase, iron binding site (InterPro:IPR020833), Lipoxygenase, C-terminal (InterPro:IPR013819), Lipoxygenase, LH2 (InterPro:IPR001024), Lipase/lipooxygenas…	2.6363
																									cluster-49084.154211	hormone metabolism.jasmonate.synthesis-degradation.lipoxygenase	(loc_os02g10120.1 : 600.0) no description available & (q8gsm2|lox23_horvu : 575.0) Lipoxygenase 2.3, chloroplast precursor (EC 1.13.11.12) (LOX2:Hv:3) - Hordeum vulgare (Barley) & (at3g45140 : 535.0) Chloroplast lipoxygenase required for wound-induced jasmonic acid accumulation in Arabidopsis.Mutants are resistant to Staphylococcus aureus and accumulate salicylic acid upon infection.; lipoxygenas…	3.9899
																									cluster-49084.133318	hormone metabolism.jasmonate.synthesis-degradation.lipoxygenase	(at3g22400 : 1194.0) LOX5; FUNCTIONS IN: oxidoreductase activity, acting on single donors with incorporation of molecular oxygen, incorporation of two atoms of oxygen, lipoxygenase activity, iron ion binding, metal ion binding; INVOLVED IN: root development; LOCATED IN: chloroplast; EXPRESSED IN: 22 plant structures; EXPRESSED DURING: 13 growth stages; CONTAINS InterPro DOMAIN/s: Lipoxygenase, LH…	2.8217

## Sheet: C03RvsT03R
IAA					ABA					BRs					Ethylene					Cytokinin					Jasmonate					SA					GA
Gene_id	Pathway	description	logFC		Gene_id	Pathway	description	logFC		Gene_id	Pathway	description	logFC		Gene_id	Pathway	description	logFC		Gene_id	Pathway	description	logFC		Gene_id	Pathway	description	logFC		Gene_id	Pathway	description	logFC		Gene_id	Pathway	description	logFC
cluster-49084.177228	hormone metabolism.auxin.induced-regulated-responsive-activated	(loc_os07g05470.1 : 380.0) no description available & (at2g34680 : 374.0) isolated from differential screening of a cDNA library from auxin-treated root culture. sequence does not show homology to any known proteins and is predicted to be extracellular.; AUXIN-INDUCED IN ROOT CULTURES 9 (AIR9); INVOLVED IN: response to auxin stimulus, lateral root morphogenesis; LOCATED IN: plasma membrane; EXPRE…	8.82		cluster-49084.135621	hormone metabolism.abscisic acid.synthesis-degradation.synthesis.zeaxanthin epoxidase	(loc_os04g37619.2 : 143.0) no description available & (q96375|aba2_capan : 139.0) Zeaxanthin epoxidase, chloroplast precursor (EC 1.14.13.90) (Xanthophyll epoxidase) (Beta-cyclohexenyl epoxidase) - Capsicum annuum (Bell pepper) & (at5g67030 : 135.0) Encodes a single copy zeaxanthin epoxidase gene that functions in first step of the biosynthesis of the abiotic stress hormone abscisic acid (ABA). M…	6.8144

## Sheet: C09RvsT09R
IAA					ABA					BRs					Ethylene					Cytokinin					Jasmonate					SA					GA
Gene_id	Pathway	description	logFC		Gene_id	Pathway	description	logFC		Gene_id	Pathway	description	logFC		Gene_id	Pathway	description	logFC		Gene_id	Pathway	description	logFC		Gene_id	Pathway	description	logFC		Gene_id	Pathway	description	logFC		Gene_id	Pathway	description	logFC
cluster-49084.232957	hormone metabolism.auxin.induced-regulated-responsive-activated	(at2g37000 : 128.0) TCP family transcription factor ; FUNCTIONS IN: sequence-specific DNA binding transcription factor activity; INVOLVED IN: regulation of transcription; LOCATED IN: chloroplast; CONTAINS InterPro DOMAIN/s: Transcription factor, TCP (InterPro:IPR005333), Transcription factor TCP subgroup (InterPro:IPR017887); BEST Arabidopsis thaliana protein match is: TCP family transcription fa…	-9.9843

## Sheet: C03LvsC09L
IAA					ABA					BRs					Ethylene					Cytokinin					Jasmonate					SA					GA
Gene_id	Pathway	description	logFC		Gene_id	Pathway	description	logFC		Gene_id	Pathway	description	logFC		Gene_id	Pathway	description	logFC		Gene_id	Pathway	description	logFC		Gene_id	Pathway	description	logFC		Gene_id	Pathway	description	logFC		Gene_id	Pathway	description	logFC
cluster-49084.176527	hormone metabolism.auxin.signal transduction	(q8l884|lax4_medtr : 922.0) Auxin transporter-like protein 4 (AUX1-like protein 4) (MtLAX4) - Medicago truncatula (Barrel medic) & (at2g38120 : 805.0) Encodes an auxin influx transporter. AUX1 resides at the apical plasma membrane of protophloem cells and at highly dynamic subpopulations of Golgi apparatus and endosomes in all cell types. AUX1 action in the lateral root cap and/or epidermal cells…	8.9329		cluster-49084.112053	hormone metabolism.abscisic acid.synthesis-degradation	(at3g21760 : 359.0) Encodes HYR1, a UDP glycosyltransferase (UGT). HYR1 glucosylates hypostatin, an inhibitor of cell expansion in vivo to form a bioactive glucoside.; HYPOSTATIN RESISTANCE 1 (HYR1); FUNCTIONS IN: UDP-glycosyltransferase activity, transferase activity, transferring glycosyl groups; INVOLVED IN: metabolic process; LOCATED IN: cellular_component unknown; EXPRESSED IN: 21 plant stru…	-7.3829		cluster-49084.147056	hormone metabolism.brassinosteroid.synthesis-degradation.sterols.other	(o48651|erg1_pangi : 744.0) Squalene monooxygenase (EC 1.14.99.7) (Squalene epoxidase) (SE) - Panax ginseng (Korean ginseng) & (loc_os03g12910.2 : 739.0) no description available & (at1g58440 : 713.0) Encodes a putative protein that has been speculated, based on sequence similarities, to have squalene monooxygenase activity.; XF1; FUNCTIONS IN: squalene monooxygenase activity; INVOLVED IN: respon…	4.6945		cluster-49084.120051	hormone metabolism.ethylene.synthesis-degradation	(loc_os02g53330.4 : 276.0) no description available & (at1g48420 : 261.0) Encodes an enzyme that decomposes D-cysteine into pyruvate, H2S, and NH3. Only D-cysteine but not L-cysteine was converted by D-CDes to pyruvate, H2S, and NH3. There is conflicting evidence on its 1-aminocyclopropane-1-carboxylate deaminase activity. Involved in regulating ethylene levels.; D-cysteine desulfhydrase (D-CDES)…	3.0251		cluster-49084.188548	hormone metabolism.cytokinin.synthesis-degradation	(at2g15490 : 341.0) UDP-glycosyltransferase 73B4 (UGT73B4); FUNCTIONS IN: quercetin 3-O-glucosyltransferase activity, UDP-glycosyltransferase activity, quercetin 7-O-glucosyltransferase activity, UDP-glucosyltransferase activity, transferase activity, transferring glycosyl groups; INVOLVED IN: response to other organism; LOCATED IN: endomembrane system; EXPRESSED IN: root; CONTAINS InterPro DOMAI…	9.5948		cluster-49084.62003	hormone metabolism.jasmonate.synthesis-degradation.lipoxygenase	(p09918|lox3_pea : 442.0) Seed lipoxygenase-3 (EC 1.13.11.12) - Pisum sativum (Garden pea) & (at3g22400 : 363.0) LOX5; FUNCTIONS IN: oxidoreductase activity, acting on single donors with incorporation of molecular oxygen, incorporation of two atoms of oxygen, lipoxygenase activity, iron ion binding, metal ion binding; INVOLVED IN: root development; LOCATED IN: chloroplast; EXPRESSED IN: 22 plant …	-6.9629		cluster-49084.159776	hormone metabolism.salicylic acid.synthesis-degradation	(at1g05680 : 374.0) Encodes a UDP-glucosyltransferase, UGT74E2, that acts on IBA (indole-3-butyric acid) and affects auxin homeostasis. The transcript and protein levels of this enzyme are strongly induced by H2O2 and may allow integration of ROS (reactive oxygen species) and auxin signaling. This enzyme can also transfer glycosyl groups to several compounds related to the explosive TNT when this…	2.4996		cluster-49084.138943	hormone metabolism.gibberelin.induced-regulated-responsive-activated	(at5g14920 : 114.0) Gibberellin-regulated family protein; INVOLVED IN: response to gibberellin stimulus; LOCATED IN: endomembrane system; EXPRESSED IN: 22 plant structures; EXPRESSED DURING: 13 growth stages; Has 177972 Blast hits to 67014 proteins in 2759 species: Archae - 778; Bacteria - 39574; Metazoa - 64340; Fungi - 23851; Plants - 18819; Viruses - 6445; Other Eukaryotes - 24165 (source: NCB…	9.0339
cluster-49084.134391	hormone metabolism.auxin.signal transduction	(at5g64220 : 587.0) Calmodulin-binding transcription activator protein with CG-1 and Ankyrin domains; FUNCTIONS IN: calmodulin binding, transcription regulator activity; INVOLVED IN: regulation of transcription; LOCATED IN: nucleus; EXPRESSED IN: 23 plant structures; EXPRESSED DURING: 13 growth stages; CONTAINS InterPro DOMAIN/s: Ankyrin repeat-containing domain (InterPro:IPR020683), CG-1 (InterP…	-12.234		cluster-49084.105112	hormone metabolism.abscisic acid.synthesis-degradation	(at1g16540 : 150.0) Encodes molybdenum cofactor sulfurase. Involved in Moco biosynthesis. Involved in the conversion of ABA-aldehyde to ABA, the last step of abscisic acid (ABA) biosynthesis. <i>sir</i> loss-of-function mutants are resistant to sirtinol, a modulator of auxin signaling.N terminal domain is similar to bacterial NifS suggesting a common mechanism for sulphur mobilization and transfe…	-7.6232		cluster-49084.133693	hormone metabolism.brassinosteroid.signal transduction.BRI	(at1g06390 : 681.0) encodes a GSK3/shaggy-like protein kinase. Gene expression is induced by NaCl and ABA but not KCl, suggesting that this gene may be involved in response to osmotic stress. This protein can interact with the BZR1 protein involved in brassinosteroid-mediated signaling in a Y2H assay and promotes BZR1 phosphorylation in protoplasts.; GSK3/SHAGGY-like protein kinase 1 (GSK1); FUNC…	9.0022		cluster-49084.160766	hormone metabolism.ethylene.synthesis-degradation	(at1g06620 : 388.0) encodes a protein whose sequence is similar to a 2-oxoglutarate-dependent dioxygenase; 2-oxoglutarate (2OG) and Fe(II)-dependent oxygenase superfamily protein; CONTAINS InterPro DOMAIN/s: Oxoglutarate/iron-dependent oxygenase (InterPro:IPR005123); BEST Arabidopsis thaliana protein match is: 2-oxoglutarate (2OG) and Fe(II)-dependent oxygenase superfamily protein (TAIR:AT3G61400…	10.071							cluster-49084.146348	hormone metabolism.jasmonate.synthesis-degradation.lipoxygenase	(at1g72520 : 262.0) PLAT/LH2 domain-containing lipoxygenase family protein; FUNCTIONS IN: oxidoreductase activity, acting on single donors with incorporation of molecular oxygen, incorporation of two atoms of oxygen, lipoxygenase activity, iron ion binding, metal ion binding; INVOLVED IN: growth, jasmonic acid biosynthetic process, response to wounding, defense response; LOCATED IN: chloroplast; …	5.1718		cluster-49084.164407	hormone metabolism.salicylic acid.synthesis-degradation	(at1g19640 : 310.0) Encodes a S-adenosyl-L-methionine:jasmonic acid carboxyl methyltransferase that catalyzes the formation of methyljasmonate from jasmonic acid. Its expression is induced in response to wounding or methyljasmonate treatment.; jasmonic acid carboxyl methyltransferase (JMT); CONTAINS InterPro DOMAIN/s: SAM dependent carboxyl methyltransferase (InterPro:IPR005299); BEST Arabidopsis…	10.942		cluster-49084.144483	hormone metabolism.gibberelin.induced-regulated-responsive-activated	(at1g74670 : 90.9) Gibberellin-regulated family protein; FUNCTIONS IN: molecular_function unknown; INVOLVED IN: in 6 processes; LOCATED IN: endomembrane system; EXPRESSED IN: 21 plant structures; EXPRESSED DURING: 13 growth stages; CONTAINS InterPro DOMAIN/s: Gibberellin regulated protein (InterPro:IPR003854); BEST Arabidopsis thaliana protein match is: GAST1 protein homolog 4 (TAIR:AT5G15230.1);…	9.9334
cluster-49084.112470	hormone metabolism.auxin.induced-regulated-responsive-activated	(at5g15740 : 244.0) O-fucosyltransferase family protein; CONTAINS InterPro DOMAIN/s: GDP-fucose protein O-fucosyltransferase (InterPro:IPR019378); BEST Arabidopsis thaliana protein match is: O-fucosyltransferase family protein (TAIR:AT3G02250.1); Has 822 Blast hits to 815 proteins in 30 species: Archae - 0; Bacteria - 0; Metazoa - 0; Fungi - 0; Plants - 822; Viruses - 0; Other Eukaryotes - 0 (sou…	3.7344		cluster-49084.135621	hormone metabolism.abscisic acid.synthesis-degradation.synthesis.zeaxanthin epoxidase	(loc_os04g37619.2 : 143.0) no description available & (q96375|aba2_capan : 139.0) Zeaxanthin epoxidase, chloroplast precursor (EC 1.14.13.90) (Xanthophyll epoxidase) (Beta-cyclohexenyl epoxidase) - Capsicum annuum (Bell pepper) & (at5g67030 : 135.0) Encodes a single copy zeaxanthin epoxidase gene that functions in first step of the biosynthesis of the abiotic stress hormone abscisic acid (ABA). M…	10.961							cluster-49084.87674	hormone metabolism.ethylene.synthesis-degradation	(at3g12900 : 306.0) 2-oxoglutarate (2OG) and Fe(II)-dependent oxygenase superfamily protein; FUNCTIONS IN: oxidoreductase activity, acting on paired donors, with incorporation or reduction of molecular oxygen, 2-oxoglutarate as one donor, and incorporation of one atom each of oxygen into both donors, oxidoreductase activity; INVOLVED IN: biological_process unknown; LOCATED IN: cellular_component …	9.2026							cluster-49084.145306	hormone metabolism.jasmonate.synthesis-degradation.lipoxygenase	(at1g67560 : 743.0) PLAT/LH2 domain-containing lipoxygenase family protein; FUNCTIONS IN: oxidoreductase activity, acting on single donors with incorporation of molecular oxygen, incorporation of two atoms of oxygen, lipoxygenase activity, iron ion binding, metal ion binding; INVOLVED IN: oxidation reduction, growth; LOCATED IN: chloroplast; EXPRESSED IN: 22 plant structures; EXPRESSED DURING: 13…	9.1137		cluster-49084.93729	hormone metabolism.salicylic acid.synthesis-degradation	(at1g05670 : 338.0) Pentatricopeptide repeat (PPR-like) superfamily protein; CONTAINS InterPro DOMAIN/s: Pentatricopeptide repeat (InterPro:IPR002885); BEST Arabidopsis thaliana protein match is: Tetratricopeptide repeat (TPR)-like superfamily protein (TAIR:AT5G01110.1); Has 76919 Blast hits to 23782 proteins in 722 species: Archae - 3; Bacteria - 657; Metazoa - 3612; Fungi - 1352; Plants - 68766…	8.2747		cluster-49084.57667	hormone metabolism.gibberelin.induced-regulated-responsive-activated	(at3g55560 : 185.0) AT-hook protein of GA feedback 2 (AGF2); INVOLVED IN: biological_process unknown; LOCATED IN: chloroplast; EXPRESSED IN: 19 plant structures; EXPRESSED DURING: 6 growth stages; CONTAINS InterPro DOMAIN/s: Protein of unknown function DUF296 (InterPro:IPR005175), Predicted AT-hook DNA-binding (InterPro:IPR014476); BEST Arabidopsis thaliana protein match is: AT-hook motif nuclear…	-8.9485
cluster-49084.143236	hormone metabolism.auxin.induced-regulated-responsive-activated	(at2g04850 : 558.0) Auxin-responsive family protein; CONTAINS InterPro DOMAIN/s: Cytochrome b561, eukaryote (InterPro:IPR004877), Uncharacterised conserved protein UCP037471 (InterPro:IPR017214), Protein of unknown function DUF568, DOMON-like (InterPro:IPR007613), DOMON related (InterPro:IPR005018), Cytochrome b561/ferric reductase transmembrane (InterPro:IPR006593); BEST Arabidopsis thaliana pro…	9.5202		cluster-49084.134206	hormone metabolism.abscisic acid.synthesis-degradation.synthesis.9-cis-epoxycarotenoid dioxygenase	(at4g19170 : 326.0) chloroplast-targeted member of a family of enzymes similar to nine-cis-epoxycarotenoid dioxygenase; nine-cis-epoxycarotenoid dioxygenase 4 (NCED4); LOCATED IN: chloroplast, plastoglobule; EXPRESSED IN: 16 plant structures; EXPRESSED DURING: 9 growth stages; CONTAINS InterPro DOMAIN/s: Carotenoid oxygenase (InterPro:IPR004294); BEST Arabidopsis thaliana protein match is: nine-c…	10.768							cluster-49084.151182	hormone metabolism.ethylene.synthesis-degradation	(at5g59540 : 162.0) 2-oxoglutarate (2OG) and Fe(II)-dependent oxygenase superfamily protein; FUNCTIONS IN: oxidoreductase activity; INVOLVED IN: biological_process unknown; LOCATED IN: cellular_component unknown; EXPRESSED IN: 17 plant structures; EXPRESSED DURING: 9 growth stages; CONTAINS InterPro DOMAIN/s: Oxoglutarate/iron-dependent oxygenase (InterPro:IPR005123); BEST Arabidopsis thaliana pr…	-7.4358							cluster-49084.211178	hormone metabolism.jasmonate.synthesis-degradation.lipoxygenase	(p38417|lox4_soybn : 876.0) Lipoxygenase-4 (EC 1.13.11.12) (L-4) (VSP94) - Glycine max (Soybean) & (at3g22400 : 722.0) LOX5; FUNCTIONS IN: oxidoreductase activity, acting on single donors with incorporation of molecular oxygen, incorporation of two atoms of oxygen, lipoxygenase activity, iron ion binding, metal ion binding; INVOLVED IN: root development; LOCATED IN: chloroplast; EXPRESSED IN: 22 …	-7.1302							cluster-49084.136910	hormone metabolism.gibberelin.induced-regulated-responsive-activated	(at1g74670 : 159.0) Gibberellin-regulated family protein; FUNCTIONS IN: molecular_function unknown; INVOLVED IN: in 6 processes; LOCATED IN: endomembrane system; EXPRESSED IN: 21 plant structures; EXPRESSED DURING: 13 growth stages; CONTAINS InterPro DOMAIN/s: Gibberellin regulated protein (InterPro:IPR003854); BEST Arabidopsis thaliana protein match is: GAST1 protein homolog 4 (TAIR:AT5G15230.1)…	-3.3032
cluster-49084.118156	hormone metabolism.auxin.induced-regulated-responsive-activated	(p33081|ax15a_soybn : 137.0) Auxin-induced protein 15A - Glycine max (Soybean) & (at4g38840 : 112.0) SAUR-like auxin-responsive protein family ; FUNCTIONS IN: molecular_function unknown; INVOLVED IN: response to auxin stimulus, response to cold; LOCATED IN: plasma membrane; EXPRESSED IN: 21 plant structures; EXPRESSED DURING: 13 growth stages; CONTAINS InterPro DOMAIN/s: Auxin responsive SAUR pro…	3.6116		cluster-49084.128494	hormone metabolism.abscisic acid.synthesis-degradation.synthesis.9-cis-epoxycarotenoid dioxygenase	(at4g19170 : 778.0) chloroplast-targeted member of a family of enzymes similar to nine-cis-epoxycarotenoid dioxygenase; nine-cis-epoxycarotenoid dioxygenase 4 (NCED4); LOCATED IN: chloroplast, plastoglobule; EXPRESSED IN: 16 plant structures; EXPRESSED DURING: 9 growth stages; CONTAINS InterPro DOMAIN/s: Carotenoid oxygenase (InterPro:IPR004294); BEST Arabidopsis thaliana protein match is: nine-c…	12.255							cluster-49084.94630	hormone metabolism.ethylene.synthesis-degradation.1-aminocyclopropane-1-carboxylate synthase	(p23599|1a11_cucma : 394.0) 1-aminocyclopropane-1-carboxylate synthase CMW33 (EC 4.4.1.14) (ACC synthase) (S-adenosyl-L-methionine methylthioadenosine-lyase) - Cucurbita maxima (Pumpkin) (Winter squash) & (at3g61510 : 378.0) Encodes a member of the 1-aminocyclopropane-1-carboxylate (ACC) synthase (S-adenosyl-L-methionine methylthioadenosine-lyase, EC 4.4.1.14) gene family. The gene is transcripti…	6.0228							cluster-49084.200626	hormone metabolism.jasmonate.synthesis-degradation.lipoxygenase	(p09186|lox3_soybn : 723.0) Seed lipoxygenase-3 (EC 1.13.11.12) (L-3) - Glycine max (Soybean) & (at3g22400 : 590.0) LOX5; FUNCTIONS IN: oxidoreductase activity, acting on single donors with incorporation of molecular oxygen, incorporation of two atoms of oxygen, lipoxygenase activity, iron ion binding, metal ion binding; INVOLVED IN: root development; LOCATED IN: chloroplast; EXPRESSED IN: 22 pla…	-3.6075							cluster-49084.149775	hormone metabolism.gibberelin.induced-regulated-responsive-activated	(at3g10185 : 139.0) Encodes a Gibberellin-regulated GASA/GAST/Snakin family protein; Gibberellin-regulated family protein; LOCATED IN: endomembrane system; CONTAINS InterPro DOMAIN/s: Gibberellin regulated protein (InterPro:IPR003854); BEST Arabidopsis thaliana protein match is: Gibberellin-regulated family protein (TAIR:AT1G74670.1); Has 470 Blast hits to 470 proteins in 44 species: Archae - 0; …	5.2371
cluster-49084.232957	hormone metabolism.auxin.induced-regulated-responsive-activated	(at2g37000 : 128.0) TCP family transcription factor ; FUNCTIONS IN: sequence-specific DNA binding transcription factor activity; INVOLVED IN: regulation of transcription; LOCATED IN: chloroplast; CONTAINS InterPro DOMAIN/s: Transcription factor, TCP (InterPro:IPR005333), Transcription factor TCP subgroup (InterPro:IPR017887); BEST Arabidopsis thaliana protein match is: TCP family transcription fa…	-7.6849		cluster-49084.133978	hormone metabolism.abscisic acid.synthesis-degradation.synthesis.9-cis-epoxycarotenoid dioxygenase	(at4g19170 : 236.0) chloroplast-targeted member of a family of enzymes similar to nine-cis-epoxycarotenoid dioxygenase; nine-cis-epoxycarotenoid dioxygenase 4 (NCED4); LOCATED IN: chloroplast, plastoglobule; EXPRESSED IN: 16 plant structures; EXPRESSED DURING: 9 growth stages; CONTAINS InterPro DOMAIN/s: Carotenoid oxygenase (InterPro:IPR004294); BEST Arabidopsis thaliana protein match is: nine-c…	10.449							cluster-49084.94628	hormone metabolism.ethylene.synthesis-degradation.1-aminocyclopropane-1-carboxylate synthase	(p23599|1a11_cucma : 394.0) 1-aminocyclopropane-1-carboxylate synthase CMW33 (EC 4.4.1.14) (ACC synthase) (S-adenosyl-L-methionine methylthioadenosine-lyase) - Cucurbita maxima (Pumpkin) (Winter squash) & (at3g61510 : 378.0) Encodes a member of the 1-aminocyclopropane-1-carboxylate (ACC) synthase (S-adenosyl-L-methionine methylthioadenosine-lyase, EC 4.4.1.14) gene family. The gene is transcripti…	6.0228							cluster-49084.94655	hormone metabolism.jasmonate.synthesis-degradation.lipoxygenase	(p09918|lox3_pea : 353.0) Seed lipoxygenase-3 (EC 1.13.11.12) - Pisum sativum (Garden pea) & (at1g55020 : 244.0) lipoxygenase, a defense gene conferring resistance Xanthomonas campestris; lipoxygenase 1 (LOX1); CONTAINS InterPro DOMAIN/s: Lipoxygenase, iron binding site (InterPro:IPR020833), Lipoxygenase, C-terminal (InterPro:IPR013819), Lipoxygenase, LH2 (InterPro:IPR001024), Lipase/lipooxygenas…	-4.3016
cluster-49084.156299	hormone metabolism.auxin.induced-regulated-responsive-activated	(p33079|a10a5_soybn : 135.0) Auxin-induced protein 10A5 - Glycine max (Soybean) & (at4g38840 : 112.0) SAUR-like auxin-responsive protein family ; FUNCTIONS IN: molecular_function unknown; INVOLVED IN: response to auxin stimulus, response to cold; LOCATED IN: plasma membrane; EXPRESSED IN: 21 plant structures; EXPRESSED DURING: 13 growth stages; CONTAINS InterPro DOMAIN/s: Auxin responsive SAUR pr…	9.8903		cluster-49084.117398	hormone metabolism.abscisic acid.synthesis-degradation.synthesis.9-cis-epoxycarotenoid dioxygenase	(at3g14440 : 492.0) Encodes 9-<i>cis</i>-epoxycarotenoid dioxygenase, a key enzyme in the biosynthesis of abscisic acid. Regulated in response to drought and salinity. Expressed in roots, flowers and seeds. Localized to the chloroplast stroma and thylakoid membrane.; nine-cis-epoxycarotenoid dioxygenase 3 (NCED3); CONTAINS InterPro DOMAIN/s: Carotenoid oxygenase (InterPro:IPR004294); BEST Arabido…	2.5953							cluster-49084.154355	hormone metabolism.ethylene.synthesis-degradation.1-aminocyclopropane-1-carboxylate oxidase	(q08507|acco3_pethy : 528.0) 1-aminocyclopropane-1-carboxylate oxidase 3 (EC 1.14.17.4) (ACC oxidase 3) (Ethylene-forming enzyme) (EFE) - Petunia hybrida (Petunia) & (at1g05010 : 495.0) Encodes 1-aminocyclopropane-1-carboxylate oxidase; ethylene-forming enzyme (EFE); FUNCTIONS IN: 1-aminocyclopropane-1-carboxylate oxidase activity; INVOLVED IN: response to fungus, ethylene biosynthetic process; E…	-2.4609							cluster-49084.136304	hormone metabolism.jasmonate.synthesis-degradation.lipoxygenase	(p09186|lox3_soybn : 641.0) Seed lipoxygenase-3 (EC 1.13.11.12) (L-3) - Glycine max (Soybean) & (at1g55020 : 561.0) lipoxygenase, a defense gene conferring resistance Xanthomonas campestris; lipoxygenase 1 (LOX1); CONTAINS InterPro DOMAIN/s: Lipoxygenase, iron binding site (InterPro:IPR020833), Lipoxygenase, C-terminal (InterPro:IPR013819), Lipoxygenase, LH2 (InterPro:IPR001024), Lipase/lipooxyge…	-4.759
cluster-49084.128464	hormone metabolism.auxin.induced-regulated-responsive-activated	(at2g45210 : 144.0) SAUR-like auxin-responsive protein family ; CONTAINS InterPro DOMAIN/s: Auxin responsive SAUR protein (InterPro:IPR003676); BEST Arabidopsis thaliana protein match is: SAUR-like auxin-responsive protein family (TAIR:AT3G60690.1); Has 1221 Blast hits to 1213 proteins in 27 species: Archae - 0; Bacteria - 0; Metazoa - 0; Fungi - 0; Plants - 1220; Viruses - 0; Other Eukaryotes - …	-2.2694		cluster-49084.133363	hormone metabolism.abscisic acid.synthesis-degradation.synthesis.9-cis-epoxycarotenoid dioxygenase	(at3g14440 : 304.0) Encodes 9-<i>cis</i>-epoxycarotenoid dioxygenase, a key enzyme in the biosynthesis of abscisic acid. Regulated in response to drought and salinity. Expressed in roots, flowers and seeds. Localized to the chloroplast stroma and thylakoid membrane.; nine-cis-epoxycarotenoid dioxygenase 3 (NCED3); CONTAINS InterPro DOMAIN/s: Carotenoid oxygenase (InterPro:IPR004294); BEST Arabido…	4.9206							cluster-49084.149667	hormone metabolism.ethylene.synthesis-degradation.1-aminocyclopropane-1-carboxylate oxidase	(q08507|acco3_pethy : 530.0) 1-aminocyclopropane-1-carboxylate oxidase 3 (EC 1.14.17.4) (ACC oxidase 3) (Ethylene-forming enzyme) (EFE) - Petunia hybrida (Petunia) & (at1g05010 : 496.0) Encodes 1-aminocyclopropane-1-carboxylate oxidase; ethylene-forming enzyme (EFE); FUNCTIONS IN: 1-aminocyclopropane-1-carboxylate oxidase activity; INVOLVED IN: response to fungus, ethylene biosynthetic process; E…	2.198							cluster-49084.213583	hormone metabolism.jasmonate.synthesis-degradation.12-Oxo-PDA-reductase	(at1g76690 : 336.0) Encodes one of the closely related 12-oxophytodienoic acid reductases. This enzyme is not expected to participate in jasmonic acid biosynthesis because during in vitro assays, it shows very little activity with the naturally occurring OPDA isomer. Shows activity towards 2,4,6-trinitrotoluene. Expressed predominately in root. Predicted to be a cytosolic protein.; 12-oxophytodie…	8.992
cluster-49084.102933	hormone metabolism.auxin.induced-regulated-responsive-activated	(loc_os06g17390.1 : 209.0) no description available & (at3g02250 : 191.0) O-fucosyltransferase family protein; CONTAINS InterPro DOMAIN/s: GDP-fucose protein O-fucosyltransferase (InterPro:IPR019378); BEST Arabidopsis thaliana protein match is: O-fucosyltransferase family protein (TAIR:AT5G15740.1); Has 830 Blast hits to 821 proteins in 30 species: Archae - 0; Bacteria - 0; Metazoa - 0; Fungi - 0…	10.697		cluster-49084.140137	hormone metabolism.abscisic acid.induced-regulated-responsive-activated	(at3g56850 : 168.0) Encodes an ABA-responsive element binding protein with a bZIP domain. Located in the nucleus and expressed in the embryo during seed maturation.; ABA-responsive element binding protein 3 (AREB3); FUNCTIONS IN: DNA binding, transcription activator activity, sequence-specific DNA binding transcription factor activity; INVOLVED IN: regulation of transcription, DNA-dependent, resp…	4.9131							cluster-49084.149668	hormone metabolism.ethylene.synthesis-degradation.1-aminocyclopropane-1-carboxylate oxidase	(q08507|acco3_pethy : 395.0) 1-aminocyclopropane-1-carboxylate oxidase 3 (EC 1.14.17.4) (ACC oxidase 3) (Ethylene-forming enzyme) (EFE) - Petunia hybrida (Petunia) & (at1g05010 : 369.0) Encodes 1-aminocyclopropane-1-carboxylate oxidase; ethylene-forming enzyme (EFE); FUNCTIONS IN: 1-aminocyclopropane-1-carboxylate oxidase activity; INVOLVED IN: response to fungus, ethylene biosynthetic process; E…	3.7299							cluster-49084.164407	hormone metabolism.jasmonate.synthesis-degradation.jasmonate-O-methyltransferase	(at1g19640 : 310.0) Encodes a S-adenosyl-L-methionine:jasmonic acid carboxyl methyltransferase that catalyzes the formation of methyljasmonate from jasmonic acid. Its expression is induced in response to wounding or methyljasmonate treatment.; jasmonic acid carboxyl methyltransferase (JMT); CONTAINS InterPro DOMAIN/s: SAM dependent carboxyl methyltransferase (InterPro:IPR005299); BEST Arabidopsis…	10.942
cluster-49084.102932	hormone metabolism.auxin.induced-regulated-responsive-activated	(loc_os06g17390.1 : 468.0) no description available & (at5g15740 : 441.0) O-fucosyltransferase family protein; CONTAINS InterPro DOMAIN/s: GDP-fucose protein O-fucosyltransferase (InterPro:IPR019378); BEST Arabidopsis thaliana protein match is: O-fucosyltransferase family protein (TAIR:AT3G02250.1); Has 822 Blast hits to 815 proteins in 30 species: Archae - 0; Bacteria - 0; Metazoa - 0; Fungi - 0…	10.809												cluster-49084.116559	hormone metabolism.ethylene.signal transduction	(at4g31980 : 175.0) unknown protein; CONTAINS InterPro DOMAIN/s: Protein of unknown function DUF247, plant (InterPro:IPR004158), Protein of unknown function DUF862, eukaryotic (InterPro:IPR008580); BEST Arabidopsis thaliana protein match is: Plant protein of unknown function (DUF247) (TAIR:AT5G11290.1); Has 1967 Blast hits to 1844 proteins in 183 species: Archae - 0; Bacteria - 6; Metazoa - 223; …	3.9433
cluster-49084.126708	hormone metabolism.auxin.induced-regulated-responsive-activated	(p33081|ax15a_soybn : 108.0) Auxin-induced protein 15A - Glycine max (Soybean) & (at4g38840 : 98.2) SAUR-like auxin-responsive protein family ; FUNCTIONS IN: molecular_function unknown; INVOLVED IN: response to auxin stimulus, response to cold; LOCATED IN: plasma membrane; EXPRESSED IN: 21 plant structures; EXPRESSED DURING: 13 growth stages; CONTAINS InterPro DOMAIN/s: Auxin responsive SAUR prot…	2.1834												cluster-49084.114999	hormone metabolism.ethylene.signal transduction	(loc_os03g49500.2 : 655.0) no description available & (at2g40940 : 637.0) Ethylene receptor, subfamily 1. Has histidine kinase activity.; ethylene response sensor 1 (ERS1); FUNCTIONS IN: ethylene binding, protein histidine kinase activity, receptor activity; INVOLVED IN: negative regulation of ethylene mediated signaling pathway; LOCATED IN: membrane; EXPRESSED IN: 22 plant structures; EXPRESSED …	9.5357
cluster-49084.119103	hormone metabolism.auxin.induced-regulated-responsive-activated	(p33080|ax10a_soybn : 122.0) Auxin-induced protein X10A - Glycine max (Soybean) & (at4g38840 : 103.0) SAUR-like auxin-responsive protein family ; FUNCTIONS IN: molecular_function unknown; INVOLVED IN: response to auxin stimulus, response to cold; LOCATED IN: plasma membrane; EXPRESSED IN: 21 plant structures; EXPRESSED DURING: 13 growth stages; CONTAINS InterPro DOMAIN/s: Auxin responsive SAUR pr…	4.3424												cluster-49084.156832	hormone metabolism.ethylene.signal transduction	(at4g31980 : 125.0) unknown protein; CONTAINS InterPro DOMAIN/s: Protein of unknown function DUF247, plant (InterPro:IPR004158), Protein of unknown function DUF862, eukaryotic (InterPro:IPR008580); BEST Arabidopsis thaliana protein match is: Plant protein of unknown function (DUF247) (TAIR:AT5G11290.1); Has 1967 Blast hits to 1844 proteins in 183 species: Archae - 0; Bacteria - 6; Metazoa - 223; …	6.2577
cluster-49084.148081	hormone metabolism.auxin.induced-regulated-responsive-activated	(at5g65470 : 382.0) O-fucosyltransferase family protein; CONTAINS InterPro DOMAIN/s: GDP-fucose protein O-fucosyltransferase (InterPro:IPR019378); BEST Arabidopsis thaliana protein match is: O-fucosyltransferase family protein (TAIR:AT4G24530.1); Has 30201 Blast hits to 17322 proteins in 780 species: Archae - 12; Bacteria - 1396; Metazoa - 17338; Fungi - 3422; Plants - 5037; Viruses - 0; Other Eu…	5.4286												cluster-49084.30157	hormone metabolism.ethylene.signal transduction	(at1g80690 : 255.0) PPPDE putative thiol peptidase family protein; CONTAINS InterPro DOMAIN/s: Protein of unknown function DUF862, eukaryotic (InterPro:IPR008580); BEST Arabidopsis thaliana protein match is: PPPDE putative thiol peptidase family protein (TAIR:AT5G25170.1); Has 30201 Blast hits to 17322 proteins in 780 species: Archae - 12; Bacteria - 1396; Metazoa - 17338; Fungi - 3422; Plants - …	9.2741
cluster-49084.90224	hormone metabolism.auxin.induced-regulated-responsive-activated	(q05349|12kd_fraan : 95.9) Auxin-repressed 12.5 kDa protein - Fragaria ananassa (Strawberry) & (at1g28330 : 92.4) dormancy-associated protein (DRM1); dormancy-associated protein-like 1 (DYL1); FUNCTIONS IN: molecular_function unknown; INVOLVED IN: response to fructose stimulus, response to sucrose stimulus, response to glucose stimulus; LOCATED IN: cellular_component unknown; EXPRESSED IN: 22 pla…	-3.2157												cluster-49084.149753	hormone metabolism.ethylene.signal transduction	(at4g31980 : 117.0) unknown protein; CONTAINS InterPro DOMAIN/s: Protein of unknown function DUF247, plant (InterPro:IPR004158), Protein of unknown function DUF862, eukaryotic (InterPro:IPR008580); BEST Arabidopsis thaliana protein match is: Plant protein of unknown function (DUF247) (TAIR:AT5G11290.1); Has 1967 Blast hits to 1844 proteins in 183 species: Archae - 0; Bacteria - 6; Metazoa - 223; …	10.973
cluster-49084.155043	hormone metabolism.auxin.induced-regulated-responsive-activated	(at2g34680 : 2154.0) isolated from differential screening of a cDNA library from auxin-treated root culture. sequence does not show homology to any known proteins and is predicted to be extracellular.; AUXIN-INDUCED IN ROOT CULTURES 9 (AIR9); INVOLVED IN: response to auxin stimulus, lateral root morphogenesis; LOCATED IN: plasma membrane; EXPRESSED IN: 23 plant structures; EXPRESSED DURING: 13 gr…	-9.9932												cluster-49084.163513	hormone metabolism.ethylene.signal transduction	(at4g31980 : 173.0) unknown protein; CONTAINS InterPro DOMAIN/s: Protein of unknown function DUF247, plant (InterPro:IPR004158), Protein of unknown function DUF862, eukaryotic (InterPro:IPR008580); BEST Arabidopsis thaliana protein match is: Plant protein of unknown function (DUF247) (TAIR:AT5G11290.1); Has 1967 Blast hits to 1844 proteins in 183 species: Archae - 0; Bacteria - 6; Metazoa - 223; …	9.0176
cluster-49084.138135	hormone metabolism.auxin.induced-regulated-responsive-activated	(at2g45210 : 146.0) SAUR-like auxin-responsive protein family ; CONTAINS InterPro DOMAIN/s: Auxin responsive SAUR protein (InterPro:IPR003676); BEST Arabidopsis thaliana protein match is: SAUR-like auxin-responsive protein family (TAIR:AT3G60690.1); Has 1221 Blast hits to 1213 proteins in 27 species: Archae - 0; Bacteria - 0; Metazoa - 0; Fungi - 0; Plants - 1220; Viruses - 0; Other Eukaryotes - …	3.8448												cluster-49084.134391	hormone metabolism.ethylene.induced-regulated-responsive-activated	(at5g64220 : 587.0) Calmodulin-binding transcription activator protein with CG-1 and Ankyrin domains; FUNCTIONS IN: calmodulin binding, transcription regulator activity; INVOLVED IN: regulation of transcription; LOCATED IN: nucleus; EXPRESSED IN: 23 plant structures; EXPRESSED DURING: 13 growth stages; CONTAINS InterPro DOMAIN/s: Ankyrin repeat-containing domain (InterPro:IPR020683), CG-1 (InterP…	-12.234

## Sheet: T03LvsT09L
IAA					ABA					BRs					Ethylene					Cytokinin					Jasmonate					SA					GA
Gene_id	Pathway	description	logFC		Gene_id	Pathway	description	logFC		Gene_id	Pathway	description	logFC		Gene_id	Pathway	description	logFC		Gene_id	Pathway	description	logFC		Gene_id	Pathway	description	logFC		Gene_id	Pathway	description	logFC		Gene_id	Pathway	description	logFC
cluster-49084.134391	hormone metabolism.auxin.signal transduction	(at5g64220 : 587.0) Calmodulin-binding transcription activator protein with CG-1 and Ankyrin domains; FUNCTIONS IN: calmodulin binding, transcription regulator activity; INVOLVED IN: regulation of transcription; LOCATED IN: nucleus; EXPRESSED IN: 23 plant structures; EXPRESSED DURING: 13 growth stages; CONTAINS InterPro DOMAIN/s: Ankyrin repeat-containing domain (InterPro:IPR020683), CG-1 (InterP…	-11.458		cluster-49084.134206	hormone metabolism.abscisic acid.synthesis-degradation.synthesis.9-cis-epoxycarotenoid dioxygenase	(at4g19170 : 326.0) chloroplast-targeted member of a family of enzymes similar to nine-cis-epoxycarotenoid dioxygenase; nine-cis-epoxycarotenoid dioxygenase 4 (NCED4); LOCATED IN: chloroplast, plastoglobule; EXPRESSED IN: 16 plant structures; EXPRESSED DURING: 9 growth stages; CONTAINS InterPro DOMAIN/s: Carotenoid oxygenase (InterPro:IPR004294); BEST Arabidopsis thaliana protein match is: nine-c…	7.9546		cluster-49084.163148	hormone metabolism.brassinosteroid.synthesis-degradation.sterols.SMT2	(at5g13710 : 616.0) SMT1 controls the level of cholesterol in plants; sterol methyltransferase 1 (SMT1); CONTAINS InterPro DOMAIN/s: Sterol methyltransferase C-terminal (InterPro:IPR013705), Methyltransferase type 11 (InterPro:IPR013216); BEST Arabidopsis thaliana protein match is: sterol methyltransferase 3 (TAIR:AT1G76090.1); Has 12253 Blast hits to 12250 proteins in 2286 species: Archae - 352;…	10.037		cluster-49084.160766	hormone metabolism.ethylene.synthesis-degradation	(at1g06620 : 388.0) encodes a protein whose sequence is similar to a 2-oxoglutarate-dependent dioxygenase; 2-oxoglutarate (2OG) and Fe(II)-dependent oxygenase superfamily protein; CONTAINS InterPro DOMAIN/s: Oxoglutarate/iron-dependent oxygenase (InterPro:IPR005123); BEST Arabidopsis thaliana protein match is: 2-oxoglutarate (2OG) and Fe(II)-dependent oxygenase superfamily protein (TAIR:AT3G61400…	6.4972		cluster-49084.34493	hormone metabolism.cytokinin.signal transduction	(at2g17820 : 177.0) Encodes a member of the histidine kinase family.; histidine kinase 1 (HK1); FUNCTIONS IN: osmosensor activity, protein histidine kinase activity, histidine phosphotransfer kinase activity; INVOLVED IN: response to water deprivation, seed maturation, response to osmotic stress; LOCATED IN: membrane; EXPRESSED IN: 19 plant structures; EXPRESSED DURING: 12 growth stages; CONTAINS…	-8.1451		cluster-49084.138132	hormone metabolism.jasmonate.synthesis-degradation.lipoxygenase	(q84yk8|loxc2_orysa : 381.0) Probable lipoxygenase 8, chloroplast precursor (EC 1.13.11.12) - Oryza sativa (Rice) & (loc_os08g39850.2 : 381.0) no description available & (at3g45140 : 357.0) Chloroplast lipoxygenase required for wound-induced jasmonic acid accumulation in Arabidopsis.Mutants are resistant to Staphylococcus aureus and accumulate salicylic acid upon infection.; lipoxygenase 2 (LOX2)…	8.3649							cluster-49084.138943	hormone metabolism.gibberelin.induced-regulated-responsive-activated	(at5g14920 : 114.0) Gibberellin-regulated family protein; INVOLVED IN: response to gibberellin stimulus; LOCATED IN: endomembrane system; EXPRESSED IN: 22 plant structures; EXPRESSED DURING: 13 growth stages; Has 177972 Blast hits to 67014 proteins in 2759 species: Archae - 778; Bacteria - 39574; Metazoa - 64340; Fungi - 23851; Plants - 18819; Viruses - 6445; Other Eukaryotes - 24165 (source: NCB…	9.0115
cluster-49084.156299	hormone metabolism.auxin.induced-regulated-responsive-activated	(p33079|a10a5_soybn : 135.0) Auxin-induced protein 10A5 - Glycine max (Soybean) & (at4g38840 : 112.0) SAUR-like auxin-responsive protein family ; FUNCTIONS IN: molecular_function unknown; INVOLVED IN: response to auxin stimulus, response to cold; LOCATED IN: plasma membrane; EXPRESSED IN: 21 plant structures; EXPRESSED DURING: 13 growth stages; CONTAINS InterPro DOMAIN/s: Auxin responsive SAUR pr…	6.6416		cluster-49084.128494	hormone metabolism.abscisic acid.synthesis-degradation.synthesis.9-cis-epoxycarotenoid dioxygenase	(at4g19170 : 778.0) chloroplast-targeted member of a family of enzymes similar to nine-cis-epoxycarotenoid dioxygenase; nine-cis-epoxycarotenoid dioxygenase 4 (NCED4); LOCATED IN: chloroplast, plastoglobule; EXPRESSED IN: 16 plant structures; EXPRESSED DURING: 9 growth stages; CONTAINS InterPro DOMAIN/s: Carotenoid oxygenase (InterPro:IPR004294); BEST Arabidopsis thaliana protein match is: nine-c…	10.667							cluster-49084.85076	hormone metabolism.ethylene.synthesis-degradation	(at3g12900 : 306.0) 2-oxoglutarate (2OG) and Fe(II)-dependent oxygenase superfamily protein; FUNCTIONS IN: oxidoreductase activity, acting on paired donors, with incorporation or reduction of molecular oxygen, 2-oxoglutarate as one donor, and incorporation of one atom each of oxygen into both donors, oxidoreductase activity; INVOLVED IN: biological_process unknown; LOCATED IN: cellular_component …	6.0334																	cluster-49084.57667	hormone metabolism.gibberelin.induced-regulated-responsive-activated	(at3g55560 : 185.0) AT-hook protein of GA feedback 2 (AGF2); INVOLVED IN: biological_process unknown; LOCATED IN: chloroplast; EXPRESSED IN: 19 plant structures; EXPRESSED DURING: 6 growth stages; CONTAINS InterPro DOMAIN/s: Protein of unknown function DUF296 (InterPro:IPR005175), Predicted AT-hook DNA-binding (InterPro:IPR014476); BEST Arabidopsis thaliana protein match is: AT-hook motif nuclear…	-8.6678
cluster-49084.173732	hormone metabolism.auxin.induced-regulated-responsive-activated	(at5g54510 : 358.0) Encodes an IAA-amido synthase that conjugates Ala, Asp, Phe, and Trp to auxin. Lines overexpressing this gene accumulate IAA-ASP and are hypersensitive to several auxins. Identified as a dominant mutation that displays shorter hypocotyls in light grown plants when compared to wild type siblings. Protein is similar to auxin inducible gene from pea (GH3).; DWARF IN LIGHT 1 (DFL1…	-7.3133		cluster-49084.133978	hormone metabolism.abscisic acid.synthesis-degradation.synthesis.9-cis-epoxycarotenoid dioxygenase	(at4g19170 : 236.0) chloroplast-targeted member of a family of enzymes similar to nine-cis-epoxycarotenoid dioxygenase; nine-cis-epoxycarotenoid dioxygenase 4 (NCED4); LOCATED IN: chloroplast, plastoglobule; EXPRESSED IN: 16 plant structures; EXPRESSED DURING: 9 growth stages; CONTAINS InterPro DOMAIN/s: Carotenoid oxygenase (InterPro:IPR004294); BEST Arabidopsis thaliana protein match is: nine-c…	10.942							cluster-49084.156832	hormone metabolism.ethylene.signal transduction	(at4g31980 : 125.0) unknown protein; CONTAINS InterPro DOMAIN/s: Protein of unknown function DUF247, plant (InterPro:IPR004158), Protein of unknown function DUF862, eukaryotic (InterPro:IPR008580); BEST Arabidopsis thaliana protein match is: Plant protein of unknown function (DUF247) (TAIR:AT5G11290.1); Has 1967 Blast hits to 1844 proteins in 183 species: Archae - 0; Bacteria - 6; Metazoa - 223; …	9.6826																	cluster-49084.136910	hormone metabolism.gibberelin.induced-regulated-responsive-activated	(at1g74670 : 159.0) Gibberellin-regulated family protein; FUNCTIONS IN: molecular_function unknown; INVOLVED IN: in 6 processes; LOCATED IN: endomembrane system; EXPRESSED IN: 21 plant structures; EXPRESSED DURING: 13 growth stages; CONTAINS InterPro DOMAIN/s: Gibberellin regulated protein (InterPro:IPR003854); BEST Arabidopsis thaliana protein match is: GAST1 protein homolog 4 (TAIR:AT5G15230.1)…	-6.2572
cluster-49084.102933	hormone metabolism.auxin.induced-regulated-responsive-activated	(loc_os06g17390.1 : 209.0) no description available & (at3g02250 : 191.0) O-fucosyltransferase family protein; CONTAINS InterPro DOMAIN/s: GDP-fucose protein O-fucosyltransferase (InterPro:IPR019378); BEST Arabidopsis thaliana protein match is: O-fucosyltransferase family protein (TAIR:AT5G15740.1); Has 830 Blast hits to 821 proteins in 30 species: Archae - 0; Bacteria - 0; Metazoa - 0; Fungi - 0…	10.058												cluster-49084.30157	hormone metabolism.ethylene.signal transduction	(at1g80690 : 255.0) PPPDE putative thiol peptidase family protein; CONTAINS InterPro DOMAIN/s: Protein of unknown function DUF862, eukaryotic (InterPro:IPR008580); BEST Arabidopsis thaliana protein match is: PPPDE putative thiol peptidase family protein (TAIR:AT5G25170.1); Has 30201 Blast hits to 17322 proteins in 780 species: Archae - 12; Bacteria - 1396; Metazoa - 17338; Fungi - 3422; Plants - …	8.7159
cluster-49084.148081	hormone metabolism.auxin.induced-regulated-responsive-activated	(at5g65470 : 382.0) O-fucosyltransferase family protein; CONTAINS InterPro DOMAIN/s: GDP-fucose protein O-fucosyltransferase (InterPro:IPR019378); BEST Arabidopsis thaliana protein match is: O-fucosyltransferase family protein (TAIR:AT4G24530.1); Has 30201 Blast hits to 17322 proteins in 780 species: Archae - 12; Bacteria - 1396; Metazoa - 17338; Fungi - 3422; Plants - 5037; Viruses - 0; Other Eu…	9.1516												cluster-49084.149753	hormone metabolism.ethylene.signal transduction	(at4g31980 : 117.0) unknown protein; CONTAINS InterPro DOMAIN/s: Protein of unknown function DUF247, plant (InterPro:IPR004158), Protein of unknown function DUF862, eukaryotic (InterPro:IPR008580); BEST Arabidopsis thaliana protein match is: Plant protein of unknown function (DUF247) (TAIR:AT5G11290.1); Has 1967 Blast hits to 1844 proteins in 183 species: Archae - 0; Bacteria - 6; Metazoa - 223; …	8.9996
cluster-49084.131789	hormone metabolism.auxin.induced-regulated-responsive-activated	(at4g34760 : 167.0) SAUR-like auxin-responsive protein family ; CONTAINS InterPro DOMAIN/s: Auxin responsive SAUR protein (InterPro:IPR003676); BEST Arabidopsis thaliana protein match is: SAUR-like auxin-responsive protein family (TAIR:AT2G16580.1); Has 1475 Blast hits to 1458 proteins in 28 species: Archae - 0; Bacteria - 0; Metazoa - 0; Fungi - 0; Plants - 1474; Viruses - 0; Other Eukaryotes - …	-9.9101												cluster-49084.163513	hormone metabolism.ethylene.signal transduction	(at4g31980 : 173.0) unknown protein; CONTAINS InterPro DOMAIN/s: Protein of unknown function DUF247, plant (InterPro:IPR004158), Protein of unknown function DUF862, eukaryotic (InterPro:IPR008580); BEST Arabidopsis thaliana protein match is: Plant protein of unknown function (DUF247) (TAIR:AT5G11290.1); Has 1967 Blast hits to 1844 proteins in 183 species: Archae - 0; Bacteria - 6; Metazoa - 223; …	8.2894
															cluster-49084.134391	hormone metabolism.ethylene.induced-regulated-responsive-activated	(at5g64220 : 587.0) Calmodulin-binding transcription activator protein with CG-1 and Ankyrin domains; FUNCTIONS IN: calmodulin binding, transcription regulator activity; INVOLVED IN: regulation of transcription; LOCATED IN: nucleus; EXPRESSED IN: 23 plant structures; EXPRESSED DURING: 13 growth stages; CONTAINS InterPro DOMAIN/s: Ankyrin repeat-containing domain (InterPro:IPR020683), CG-1 (InterP…	-11.458

## Sheet:  C03RvsC09R
IAA					ABA					BRs					Ethylene					Cytokinin					Jasmonate					SA					GA
Gene_id	Pathway	description	logFC		Gene_id	Pathway	description	logFC		Gene_id	Pathway	description	logFC		Gene_id	Pathway	description	logFC		Gene_id	Pathway	description	logFC		Gene_id	Pathway	description	logFC		Gene_id	Pathway	description	logFC		Gene_id	Pathway	description	logFC
cluster-49084.232957	hormone metabolism.auxin.induced-regulated-responsive-activated	(at2g37000 : 128.0) TCP family transcription factor ; FUNCTIONS IN: sequence-specific DNA binding transcription factor activity; INVOLVED IN: regulation of transcription; LOCATED IN: chloroplast; CONTAINS InterPro DOMAIN/s: Transcription factor, TCP (InterPro:IPR005333), Transcription factor TCP subgroup (InterPro:IPR017887); BEST Arabidopsis thaliana protein match is: TCP family transcription fa…	9.5979		cluster-49084.135621	hormone metabolism.abscisic acid.synthesis-degradation.synthesis.zeaxanthin epoxidase	(loc_os04g37619.2 : 143.0) no description available & (q96375|aba2_capan : 139.0) Zeaxanthin epoxidase, chloroplast precursor (EC 1.14.13.90) (Xanthophyll epoxidase) (Beta-cyclohexenyl epoxidase) - Capsicum annuum (Bell pepper) & (at5g67030 : 135.0) Encodes a single copy zeaxanthin epoxidase gene that functions in first step of the biosynthesis of the abiotic stress hormone abscisic acid (ABA). M…	7.0386							cluster-49084.185605	hormone metabolism.ethylene.synthesis-degradation	(at4g36910 : 262.0) Has a cystathionine Beta-synthase domain.; LOSS OF THE TIMING OF ET AND JA BIOSYNTHESIS 2 (LEJ2); FUNCTIONS IN: molecular_function unknown; INVOLVED IN: biological_process unknown; LOCATED IN: chloroplast; EXPRESSED IN: 23 plant structures; EXPRESSED DURING: 13 growth stages; CONTAINS InterPro DOMAIN/s: Cystathionine beta-synthase, core (InterPro:IPR000644); BEST Arabidopsis t…	-8.9387							cluster-49084.185605	hormone metabolism.jasmonate.synthesis-degradation	(at4g36910 : 262.0) Has a cystathionine Beta-synthase domain.; LOSS OF THE TIMING OF ET AND JA BIOSYNTHESIS 2 (LEJ2); FUNCTIONS IN: molecular_function unknown; INVOLVED IN: biological_process unknown; LOCATED IN: chloroplast; EXPRESSED IN: 23 plant structures; EXPRESSED DURING: 13 growth stages; CONTAINS InterPro DOMAIN/s: Cystathionine beta-synthase, core (InterPro:IPR000644); BEST Arabidopsis t…	-8.9387		cluster-49084.56537	hormone metabolism.salicylic acid.synthesis-degradation	(at1g05675 : 342.0) UDP-Glycosyltransferase superfamily protein; FUNCTIONS IN: transferase activity, transferring hexosyl groups; INVOLVED IN: metabolic process; CONTAINS InterPro DOMAIN/s: UDP-glucuronosyl/UDP-glucosyltransferase (InterPro:IPR002213); BEST Arabidopsis thaliana protein match is: Uridine diphosphate glycosyltransferase 74E2 (TAIR:AT1G05680.1). & (loc_os09g34250.1 : 339.0) no descr…	8.5812		cluster-49084.265487	hormone metabolism.gibberelin.signal transduction	(at3g03450 : 196.0) Encodes a DELLA protein, a member of the GRAS superfamily of putative transcription factors. DELLA proteins restrain the cell proliferation and expansion that drives plant growth. Negative regulator of the response to GA in controlling seed germination. GA triggers the degradation of RGL2 protein in a process blocked by both proteasome inhibitors and serine/threonine phosphata…	8.2954
cluster-49084.177228	hormone metabolism.auxin.induced-regulated-responsive-activated	(loc_os07g05470.1 : 380.0) no description available & (at2g34680 : 374.0) isolated from differential screening of a cDNA library from auxin-treated root culture. sequence does not show homology to any known proteins and is predicted to be extracellular.; AUXIN-INDUCED IN ROOT CULTURES 9 (AIR9); INVOLVED IN: response to auxin stimulus, lateral root morphogenesis; LOCATED IN: plasma membrane; EXPRE…	8.8891

## Sheet: T03RvsT09R
IAA					ABA					BRs					Ethylene					Cytokinin					Jasmonate					SA					GA
Gene_id	Pathway	description	logFC		Gene_id	Pathway	description	logFC		Gene_id	Pathway	description	logFC		Gene_id	Pathway	description	logFC		Gene_id	Pathway	description	logFC		Gene_id	Pathway	description	logFC		Gene_id	Pathway	description	logFC		Gene_id	Pathway	description	logFC

## Sheet: C03LvsC03R
IAA					ABA					BRs					Ethylene					Cytokinin					Jasmonate					SA					GA
Gene_id	Pathway	description	logFC		Gene_id	Pathway	description	logFC		Gene_id	Pathway	description	logFC		Gene_id	Pathway	description	logFC		Gene_id	Pathway	description	logFC		Gene_id	Pathway	description	logFC		Gene_id	Pathway	description	logFC		Gene_id	Pathway	description	logFC
cluster-49084.82848	hormone metabolism.auxin.synthesis-degradation	(at1g24100 : 465.0) Encodes a UDP-glucose:thiohydroximate S-glucosyltransferase, involved in glucosinolate biosynthesis; UDP-glucosyl transferase 74B1 (UGT74B1); CONTAINS InterPro DOMAIN/s: UDP-glucuronosyl/UDP-glucosyltransferase (InterPro:IPR002213); BEST Arabidopsis thaliana protein match is: UDP-glycosyltransferase 74 F1 (TAIR:AT2G43840.1); Has 7754 Blast hits to 7677 proteins in 493 species:…	5.6533		cluster-49084.167967	hormone metabolism.abscisic acid.synthesis-degradation	(at3g21750 : 158.0) Encodes a glucosyltransferase that can attach glucose to a number of hydroxylated phenolic compounds as well as quercetins in vitro; UDP-glucosyl transferase 71B1 (UGT71B1); FUNCTIONS IN: quercetin 3-O-glucosyltransferase activity, UDP-glycosyltransferase activity, UDP-glucosyltransferase activity, transferase activity, transferring glycosyl groups; INVOLVED IN: metabolic proc…	10.261		cluster-49084.163735	hormone metabolism.brassinosteroid.synthesis-degradation.BRs.DET2	(at5g16010 : 293.0) 3-oxo-5-alpha-steroid 4-dehydrogenase family protein; FUNCTIONS IN: oxidoreductase activity, acting on the CH-CH group of donors, 3-oxo-5-alpha-steroid 4-dehydrogenase activity; INVOLVED IN: lipid metabolic process; LOCATED IN: chloroplast, chloroplast envelope; EXPRESSED IN: 23 plant structures; EXPRESSED DURING: 15 growth stages; CONTAINS InterPro DOMAIN/s: 3-oxo-5-alpha-ste…	9.8362		cluster-49084.56567	hormone metabolism.ethylene.synthesis-degradation	(at1g06620 : 139.0) encodes a protein whose sequence is similar to a 2-oxoglutarate-dependent dioxygenase; 2-oxoglutarate (2OG) and Fe(II)-dependent oxygenase superfamily protein; CONTAINS InterPro DOMAIN/s: Oxoglutarate/iron-dependent oxygenase (InterPro:IPR005123); BEST Arabidopsis thaliana protein match is: 2-oxoglutarate (2OG) and Fe(II)-dependent oxygenase superfamily protein (TAIR:AT3G61400…	-9.1385		cluster-49084.113918	hormone metabolism.cytokinin.synthesis-degradation	(at4g34135 : 111.0) The At4g34135 gene encodes a flavonol 7-O-glucosyltransferase (EC 2.4.1.237) that glucosylates also with a 20 fold lower activity flavonols (kaempferol and quercetin) at the 3-O-position.; UDP-glucosyltransferase 73B2 (UGT73B2); FUNCTIONS IN: flavonol 3-O-glucosyltransferase activity, UDP-glycosyltransferase activity, quercetin 7-O-glucosyltransferase activity, UDP-glucosyltra…	8.6389		cluster-49084.185605	hormone metabolism.jasmonate.synthesis-degradation	(at4g36910 : 262.0) Has a cystathionine Beta-synthase domain.; LOSS OF THE TIMING OF ET AND JA BIOSYNTHESIS 2 (LEJ2); FUNCTIONS IN: molecular_function unknown; INVOLVED IN: biological_process unknown; LOCATED IN: chloroplast; EXPRESSED IN: 23 plant structures; EXPRESSED DURING: 13 growth stages; CONTAINS InterPro DOMAIN/s: Cystathionine beta-synthase, core (InterPro:IPR000644); BEST Arabidopsis t…	9.3193		cluster-119437.1	hormone metabolism.salicylic acid.synthesis-degradation	(at1g19640 : 267.0) Encodes a S-adenosyl-L-methionine:jasmonic acid carboxyl methyltransferase that catalyzes the formation of methyljasmonate from jasmonic acid. Its expression is induced in response to wounding or methyljasmonate treatment.; jasmonic acid carboxyl methyltransferase (JMT); CONTAINS InterPro DOMAIN/s: SAM dependent carboxyl methyltransferase (InterPro:IPR005299); BEST Arabidopsis…	8.2211		cluster-49084.195956	hormone metabolism.gibberelin.synthesis-degradation	(at4g21200 : 306.0) Encodes a protein with gibberellin 2-oxidase activity which acts specifically on C-20 gibberellins.; gibberellin 2-oxidase 8 (GA2OX8); FUNCTIONS IN: C-20 gibberellin 2-beta-dioxygenase activity; INVOLVED IN: gibberellin metabolic process; LOCATED IN: cellular_component unknown; EXPRESSED IN: sepal, flower; EXPRESSED DURING: petal differentiation and expansion stage; BEST Arabi…	4.7069
cluster-49084.72397	hormone metabolism.auxin.synthesis-degradation	(loc_os04g39880.3 : 475.0) no description available & (at5g42260 : 384.0) beta glucosidase 12 (BGLU12); FUNCTIONS IN: cation binding, hydrolase activity, hydrolyzing O-glycosyl compounds, catalytic activity; INVOLVED IN: carbohydrate metabolic process; LOCATED IN: endomembrane system; EXPRESSED IN: male gametophyte, pollen tube; EXPRESSED DURING: L mature pollen stage, M germinated pollen stage; …	-8.1247		cluster-49084.95450	hormone metabolism.abscisic acid.synthesis-degradation	(at2g36020 : 189.0) HVA22-like protein J (HVA22J); FUNCTIONS IN: molecular_function unknown; INVOLVED IN: biological_process unknown; LOCATED IN: endomembrane system; EXPRESSED IN: 10 plant structures; EXPRESSED DURING: L mature pollen stage, M germinated pollen stage, 4 anthesis, C globular stage, petal differentiation and expansion stage; CONTAINS InterPro DOMAIN/s: TB2/DP1/HVA22 related protei…	-8.6088		cluster-49084.138879	hormone metabolism.brassinosteroid.synthesis-degradation.BRs.DWF4	(at3g50660 : 402.0) Encodes a 22&#945; hydroxylase whose reaction is a rate-limiting step in brassinosteroid biosynthetic pathway. The protein is a member of CYP90B gene family. CLM is an epi-allele with small, compressed rosette, reduced internode length, and reduced fertility, appears in selfed ddm mutant plants possibly due to loss of cytosine methylation. Transcripts accumulate in actively gr…	8.1883		cluster-49084.120051	hormone metabolism.ethylene.synthesis-degradation	(loc_os02g53330.4 : 276.0) no description available & (at1g48420 : 261.0) Encodes an enzyme that decomposes D-cysteine into pyruvate, H2S, and NH3. Only D-cysteine but not L-cysteine was converted by D-CDes to pyruvate, H2S, and NH3. There is conflicting evidence on its 1-aminocyclopropane-1-carboxylate deaminase activity. Involved in regulating ethylene levels.; D-cysteine desulfhydrase (D-CDES)…	11.174		cluster-49084.144608	hormone metabolism.cytokinin.synthesis-degradation	(at2g15490 : 331.0) UDP-glycosyltransferase 73B4 (UGT73B4); FUNCTIONS IN: quercetin 3-O-glucosyltransferase activity, UDP-glycosyltransferase activity, quercetin 7-O-glucosyltransferase activity, UDP-glucosyltransferase activity, transferase activity, transferring glycosyl groups; INVOLVED IN: response to other organism; LOCATED IN: endomembrane system; EXPRESSED IN: root; CONTAINS InterPro DOMAI…	12.068		cluster-49084.72112	hormone metabolism.jasmonate.synthesis-degradation.lipoxygenase	(p09918|lox3_pea : 228.0) Seed lipoxygenase-3 (EC 1.13.11.12) - Pisum sativum (Garden pea) & (at1g55020 : 190.0) lipoxygenase, a defense gene conferring resistance Xanthomonas campestris; lipoxygenase 1 (LOX1); CONTAINS InterPro DOMAIN/s: Lipoxygenase, iron binding site (InterPro:IPR020833), Lipoxygenase, C-terminal (InterPro:IPR013819), Lipoxygenase, LH2 (InterPro:IPR001024), Lipase/lipooxygenas…	-9.6959		cluster-49084.56537	hormone metabolism.salicylic acid.synthesis-degradation	(at1g05675 : 342.0) UDP-Glycosyltransferase superfamily protein; FUNCTIONS IN: transferase activity, transferring hexosyl groups; INVOLVED IN: metabolic process; CONTAINS InterPro DOMAIN/s: UDP-glucuronosyl/UDP-glucosyltransferase (InterPro:IPR002213); BEST Arabidopsis thaliana protein match is: Uridine diphosphate glycosyltransferase 74E2 (TAIR:AT1G05680.1). & (loc_os09g34250.1 : 339.0) no descr…	-8.7026		cluster-49084.27304	hormone metabolism.gibberelin.synthesis-degradation	(at1g52820 : 382.0) 2-oxoglutarate (2OG) and Fe(II)-dependent oxygenase superfamily protein; FUNCTIONS IN: oxidoreductase activity; EXPRESSED IN: root; CONTAINS InterPro DOMAIN/s: Oxoglutarate/iron-dependent oxygenase (InterPro:IPR005123); BEST Arabidopsis thaliana protein match is: 2-oxoglutarate (2OG) and Fe(II)-dependent oxygenase superfamily protein (TAIR:AT4G03070.1); Has 7837 Blast hits to …	-5.6737
cluster-49084.265442	hormone metabolism.auxin.synthesis-degradation	(loc_os06g21570.1 : 213.0) no description available & (at2g44480 : 183.0) beta glucosidase 17 (BGLU17); FUNCTIONS IN: cation binding, hydrolase activity, hydrolyzing O-glycosyl compounds, catalytic activity; INVOLVED IN: carbohydrate metabolic process; EXPRESSED IN: stem, hypocotyl, sepal, male gametophyte, root; EXPRESSED DURING: 4 anthesis; CONTAINS InterPro DOMAIN/s: Glycoside hydrolase, famil…	-9.133		cluster-49084.112053	hormone metabolism.abscisic acid.synthesis-degradation	(at3g21760 : 359.0) Encodes HYR1, a UDP glycosyltransferase (UGT). HYR1 glucosylates hypostatin, an inhibitor of cell expansion in vivo to form a bioactive glucoside.; HYPOSTATIN RESISTANCE 1 (HYR1); FUNCTIONS IN: UDP-glycosyltransferase activity, transferase activity, transferring glycosyl groups; INVOLVED IN: metabolic process; LOCATED IN: cellular_component unknown; EXPRESSED IN: 21 plant stru…	-8.4945		cluster-49084.141932	hormone metabolism.brassinosteroid.synthesis-degradation.BRs.DWF4	(at3g50660 : 688.0) Encodes a 22&#945; hydroxylase whose reaction is a rate-limiting step in brassinosteroid biosynthetic pathway. The protein is a member of CYP90B gene family. CLM is an epi-allele with small, compressed rosette, reduced internode length, and reduced fertility, appears in selfed ddm mutant plants possibly due to loss of cytosine methylation. Transcripts accumulate in actively gr…	3.9278		cluster-49084.160766	hormone metabolism.ethylene.synthesis-degradation	(at1g06620 : 388.0) encodes a protein whose sequence is similar to a 2-oxoglutarate-dependent dioxygenase; 2-oxoglutarate (2OG) and Fe(II)-dependent oxygenase superfamily protein; CONTAINS InterPro DOMAIN/s: Oxoglutarate/iron-dependent oxygenase (InterPro:IPR005123); BEST Arabidopsis thaliana protein match is: 2-oxoglutarate (2OG) and Fe(II)-dependent oxygenase superfamily protein (TAIR:AT3G61400…	5.6869		cluster-49084.77668	hormone metabolism.cytokinin.synthesis-degradation	(at4g34138 : 284.0) UDP-glucosyl transferase 73B1 (UGT73B1); FUNCTIONS IN: quercetin 3-O-glucosyltransferase activity, UDP-glycosyltransferase activity, quercetin 7-O-glucosyltransferase activity, abscisic acid glucosyltransferase activity; INVOLVED IN: metabolic process; LOCATED IN: endomembrane system; EXPRESSED IN: 20 plant structures; EXPRESSED DURING: 10 growth stages; CONTAINS InterPro DOMA…	-8.8841		cluster-49084.141831	hormone metabolism.jasmonate.synthesis-degradation.lipoxygenase	(p27480|loxa_phavu : 283.0) Lipoxygenase 1 (EC 1.13.11.12) - Phaseolus vulgaris (Kidney bean) (French bean) & (at1g55020 : 180.0) lipoxygenase, a defense gene conferring resistance Xanthomonas campestris; lipoxygenase 1 (LOX1); CONTAINS InterPro DOMAIN/s: Lipoxygenase, iron binding site (InterPro:IPR020833), Lipoxygenase, C-terminal (InterPro:IPR013819), Lipoxygenase, LH2 (InterPro:IPR001024), Li…	9.5484		cluster-49084.177161	hormone metabolism.salicylic acid.synthesis-degradation	(at3g11480 : 281.0) The gene encodes a SABATH methyltransferase that methylates both salicylic acid and benzoic acid. It is highly expressed in flowers, induced by biotic and abiotic stress and thought to be involved in direct defense mechanism.; BSMT1; CONTAINS InterPro DOMAIN/s: SAM dependent carboxyl methyltransferase (InterPro:IPR005299); BEST Arabidopsis thaliana protein match is: S-adenosyl…	4.7499		cluster-49084.65469	hormone metabolism.gibberelin.synthesis-degradation	(at1g52800 : 147.0) 2-oxoglutarate (2OG) and Fe(II)-dependent oxygenase superfamily protein; FUNCTIONS IN: oxidoreductase activity; LOCATED IN: cellular_component unknown; EXPRESSED IN: stem, root; CONTAINS InterPro DOMAIN/s: Oxoglutarate/iron-dependent oxygenase (InterPro:IPR005123); BEST Arabidopsis thaliana protein match is: 2-oxoglutarate (2OG) and Fe(II)-dependent oxygenase superfamily prote…	-8.8023
cluster-49084.125624	hormone metabolism.auxin.synthesis-degradation	(at4g15550 : 249.0) UDP-glucose:indole-3-acetate beta-D-glucosyltransferase; indole-3-acetate beta-D-glucosyltransferase (IAGLU); FUNCTIONS IN: UDP-glycosyltransferase activity, transferase activity, transferring glycosyl groups; INVOLVED IN: metabolic process; LOCATED IN: chloroplast; EXPRESSED IN: 17 plant structures; EXPRESSED DURING: 7 growth stages; CONTAINS InterPro DOMAIN/s: UDP-glucuronos…	3.7553		cluster-49084.177921	hormone metabolism.abscisic acid.synthesis-degradation	(at1g19950 : 251.0) HVA22-like protein H (ATHVA22H) (HVA22H); CONTAINS InterPro DOMAIN/s: TB2/DP1/HVA22 related protein (InterPro:IPR004345); BEST Arabidopsis thaliana protein match is: Abscisic acid-responsive (TB2/DP1, HVA22) family protein (TAIR:AT5G42560.1); Has 10528 Blast hits to 8347 proteins in 778 species: Archae - 22; Bacteria - 1518; Metazoa - 4092; Fungi - 1457; Plants - 1639; Viruses…	5.7433		cluster-49084.95363	hormone metabolism.brassinosteroid.synthesis-degradation.BRs.CPD	(at5g05690 : 136.0) Encodes a member of the CP90A family, a cytochrome P450 monooxygenase which converts 6-deoxocathasterone to 6-deoxoteasterone in the late C6 oxidation pathway and cathasterone to teasterone in the early C6 oxidation pathway of brassinolide biosynthesis. Expressed in cotyledons and leaves. Mutants display de-etiolation and derepression of light-induced genes in the dark, dwarfi…	5.2799		cluster-49084.114239	hormone metabolism.ethylene.synthesis-degradation	(at5g20550 : 309.0) 2-oxoglutarate (2OG) and Fe(II)-dependent oxygenase superfamily protein; FUNCTIONS IN: oxidoreductase activity, acting on paired donors, with incorporation or reduction of molecular oxygen, 2-oxoglutarate as one donor, and incorporation of one atom each of oxygen into both donors, oxidoreductase activity; INVOLVED IN: flavonoid biosynthetic process; LOCATED IN: cellular_compon…	11.291		cluster-49084.156127	hormone metabolism.cytokinin.synthesis-degradation	(loc_os02g51910.1 : 272.0) no description available & (at1g22380 : 266.0) Encodes a putative UDP-glucosyl transferase. At1g22380 was initially identified as encoding the protein AAF87154, which has been classified as a bHLH protein (AtbHLH152). Subsequently it has been found that the AAF87154 protein appears to be encoded by the AT1G23970 genomic locus.; UDP-glucosyl transferase 85A3 (UGT85A3); F…	3.6274		cluster-49084.139918	hormone metabolism.jasmonate.synthesis-degradation.lipoxygenase	(at1g67560 : 379.0) PLAT/LH2 domain-containing lipoxygenase family protein; FUNCTIONS IN: oxidoreductase activity, acting on single donors with incorporation of molecular oxygen, incorporation of two atoms of oxygen, lipoxygenase activity, iron ion binding, metal ion binding; INVOLVED IN: oxidation reduction, growth; LOCATED IN: chloroplast; EXPRESSED IN: 22 plant structures; EXPRESSED DURING: 13…	6.1027		cluster-49084.112347	hormone metabolism.salicylic acid.synthesis-degradation	(at3g11480 : 299.0) The gene encodes a SABATH methyltransferase that methylates both salicylic acid and benzoic acid. It is highly expressed in flowers, induced by biotic and abiotic stress and thought to be involved in direct defense mechanism.; BSMT1; CONTAINS InterPro DOMAIN/s: SAM dependent carboxyl methyltransferase (InterPro:IPR005299); BEST Arabidopsis thaliana protein match is: S-adenosyl…	11.413		cluster-49084.252178	hormone metabolism.gibberelin.synthesis-degradation	(at1g52800 : 276.0) 2-oxoglutarate (2OG) and Fe(II)-dependent oxygenase superfamily protein; FUNCTIONS IN: oxidoreductase activity; LOCATED IN: cellular_component unknown; EXPRESSED IN: stem, root; CONTAINS InterPro DOMAIN/s: Oxoglutarate/iron-dependent oxygenase (InterPro:IPR005123); BEST Arabidopsis thaliana protein match is: 2-oxoglutarate (2OG) and Fe(II)-dependent oxygenase superfamily prote…	-8.7955
cluster-49084.175350	hormone metabolism.auxin.synthesis-degradation	(at4g15550 : 395.0) UDP-glucose:indole-3-acetate beta-D-glucosyltransferase; indole-3-acetate beta-D-glucosyltransferase (IAGLU); FUNCTIONS IN: UDP-glycosyltransferase activity, transferase activity, transferring glycosyl groups; INVOLVED IN: metabolic process; LOCATED IN: chloroplast; EXPRESSED IN: 17 plant structures; EXPRESSED DURING: 7 growth stages; CONTAINS InterPro DOMAIN/s: UDP-glucuronos…	8.3704		cluster-49084.15138	hormone metabolism.abscisic acid.synthesis-degradation	(loc_os01g52780.1 : 233.0) no description available & (at2g42820 : 228.0) HVA22-like protein F (HVA22F); FUNCTIONS IN: molecular_function unknown; INVOLVED IN: biological_process unknown; LOCATED IN: endomembrane system; CONTAINS InterPro DOMAIN/s: TB2/DP1/HVA22 related protein (InterPro:IPR004345); BEST Arabidopsis thaliana protein match is: HVA22 homologue A (TAIR:AT1G74520.1); Has 35333 Blast …	5.7391		cluster-49084.133492	hormone metabolism.brassinosteroid.synthesis-degradation.BRs.CPD	(at5g05690 : 484.0) Encodes a member of the CP90A family, a cytochrome P450 monooxygenase which converts 6-deoxocathasterone to 6-deoxoteasterone in the late C6 oxidation pathway and cathasterone to teasterone in the early C6 oxidation pathway of brassinolide biosynthesis. Expressed in cotyledons and leaves. Mutants display de-etiolation and derepression of light-induced genes in the dark, dwarfi…	10.555		cluster-49084.148477	hormone metabolism.ethylene.synthesis-degradation	(at5g20550 : 290.0) 2-oxoglutarate (2OG) and Fe(II)-dependent oxygenase superfamily protein; FUNCTIONS IN: oxidoreductase activity, acting on paired donors, with incorporation or reduction of molecular oxygen, 2-oxoglutarate as one donor, and incorporation of one atom each of oxygen into both donors, oxidoreductase activity; INVOLVED IN: flavonoid biosynthetic process; LOCATED IN: cellular_compon…	9.396		cluster-49084.94617	hormone metabolism.cytokinin.synthesis-degradation	(at2g36790 : 516.0) The At2g36790 gene encodes a UDP-glucose:flavonol-3-O-glycoside-7-O-glucosyltransferase (UGT73C6)attaching a glucosyl residue to the 7-O-position of the flavonols kaempferol, quercetin and their 3-O-glycoside derivatives.; UDP-glucosyl transferase 73C6 (UGT73C6); CONTAINS InterPro DOMAIN/s: UDP-glucuronosyl/UDP-glucosyltransferase (InterPro:IPR002213); BEST Arabidopsis thalian…	9.6868		cluster-49084.148980	hormone metabolism.jasmonate.synthesis-degradation.lipoxygenase	(at3g45140 : 697.0) Chloroplast lipoxygenase required for wound-induced jasmonic acid accumulation in Arabidopsis.Mutants are resistant to Staphylococcus aureus and accumulate salicylic acid upon infection.; lipoxygenase 2 (LOX2); FUNCTIONS IN: lipoxygenase activity; INVOLVED IN: in 7 processes; LOCATED IN: chloroplast thylakoid membrane, chloroplast stroma, chloroplast, chloroplast envelope; EXP…	12.477		cluster-49084.130661	hormone metabolism.salicylic acid.synthesis-degradation	(at2g43840 : 419.0) UGT74F1 transfers UDP:glucose to salicylic acid (forming a glucoside), benzoic acid, quercetin, and athranilate in vitro. UGT74F1 shows a weak ability to catalyze the formation of the p-aminobenzoate-glucose ester in vitro. But, UGT75B1 appears to be the dominant pABA acylglucosyltransferase in vivo based on assays in leaves, flowers, and siliques. The true biological substrat…	10.365		cluster-49084.57604	hormone metabolism.gibberelin.synthesis-degradation	(at1g52800 : 195.0) 2-oxoglutarate (2OG) and Fe(II)-dependent oxygenase superfamily protein; FUNCTIONS IN: oxidoreductase activity; LOCATED IN: cellular_component unknown; EXPRESSED IN: stem, root; CONTAINS InterPro DOMAIN/s: Oxoglutarate/iron-dependent oxygenase (InterPro:IPR005123); BEST Arabidopsis thaliana protein match is: 2-oxoglutarate (2OG) and Fe(II)-dependent oxygenase superfamily prote…	-8.8642
cluster-49084.108464	hormone metabolism.auxin.synthesis-degradation	(loc_os04g39880.3 : 236.0) no description available & (at2g44480 : 219.0) beta glucosidase 17 (BGLU17); FUNCTIONS IN: cation binding, hydrolase activity, hydrolyzing O-glycosyl compounds, catalytic activity; INVOLVED IN: carbohydrate metabolic process; EXPRESSED IN: stem, hypocotyl, sepal, male gametophyte, root; EXPRESSED DURING: 4 anthesis; CONTAINS InterPro DOMAIN/s: Glycoside hydrolase, famil…	6.9082		cluster-49084.153734	hormone metabolism.abscisic acid.synthesis-degradation	(at3g21760 : 409.0) Encodes HYR1, a UDP glycosyltransferase (UGT). HYR1 glucosylates hypostatin, an inhibitor of cell expansion in vivo to form a bioactive glucoside.; HYPOSTATIN RESISTANCE 1 (HYR1); FUNCTIONS IN: UDP-glycosyltransferase activity, transferase activity, transferring glycosyl groups; INVOLVED IN: metabolic process; LOCATED IN: cellular_component unknown; EXPRESSED IN: 21 plant stru…	8.5556		cluster-49084.138769	hormone metabolism.brassinosteroid.synthesis-degradation.BRs.CPD	(at5g05690 : 567.0) Encodes a member of the CP90A family, a cytochrome P450 monooxygenase which converts 6-deoxocathasterone to 6-deoxoteasterone in the late C6 oxidation pathway and cathasterone to teasterone in the early C6 oxidation pathway of brassinolide biosynthesis. Expressed in cotyledons and leaves. Mutants display de-etiolation and derepression of light-induced genes in the dark, dwarfi…	11.886		cluster-49084.146334	hormone metabolism.ethylene.synthesis-degradation	(at1g06620 : 448.0) encodes a protein whose sequence is similar to a 2-oxoglutarate-dependent dioxygenase; 2-oxoglutarate (2OG) and Fe(II)-dependent oxygenase superfamily protein; CONTAINS InterPro DOMAIN/s: Oxoglutarate/iron-dependent oxygenase (InterPro:IPR005123); BEST Arabidopsis thaliana protein match is: 2-oxoglutarate (2OG) and Fe(II)-dependent oxygenase superfamily protein (TAIR:AT3G61400…	4.7086		cluster-49084.94616	hormone metabolism.cytokinin.synthesis-degradation	(at2g36760 : 514.0) UDP-glucosyl transferase 73C2 (UGT73C2); FUNCTIONS IN: transferase activity, transferring hexosyl groups, UDP-glycosyltransferase activity, transferase activity, transferring glycosyl groups; INVOLVED IN: metabolic process; LOCATED IN: endomembrane system; EXPRESSED IN: flower, stamen; EXPRESSED DURING: 4 anthesis; CONTAINS InterPro DOMAIN/s: UDP-glucuronosyl/UDP-glucosyltrans…	9.4468		cluster-49084.145305	hormone metabolism.jasmonate.synthesis-degradation.lipoxygenase	(at1g67560 : 743.0) PLAT/LH2 domain-containing lipoxygenase family protein; FUNCTIONS IN: oxidoreductase activity, acting on single donors with incorporation of molecular oxygen, incorporation of two atoms of oxygen, lipoxygenase activity, iron ion binding, metal ion binding; INVOLVED IN: oxidation reduction, growth; LOCATED IN: chloroplast; EXPRESSED IN: 22 plant structures; EXPRESSED DURING: 13…	5.6733		cluster-49084.227261	hormone metabolism.salicylic acid.synthesis-degradation	(at1g19640 : 235.0) Encodes a S-adenosyl-L-methionine:jasmonic acid carboxyl methyltransferase that catalyzes the formation of methyljasmonate from jasmonic acid. Its expression is induced in response to wounding or methyljasmonate treatment.; jasmonic acid carboxyl methyltransferase (JMT); CONTAINS InterPro DOMAIN/s: SAM dependent carboxyl methyltransferase (InterPro:IPR005299); BEST Arabidopsis…	7.7654		cluster-49084.65470	hormone metabolism.gibberelin.synthesis-degradation	(at1g52800 : 277.0) 2-oxoglutarate (2OG) and Fe(II)-dependent oxygenase superfamily protein; FUNCTIONS IN: oxidoreductase activity; LOCATED IN: cellular_component unknown; EXPRESSED IN: stem, root; CONTAINS InterPro DOMAIN/s: Oxoglutarate/iron-dependent oxygenase (InterPro:IPR005123); BEST Arabidopsis thaliana protein match is: 2-oxoglutarate (2OG) and Fe(II)-dependent oxygenase superfamily prote…	-9.6543
cluster-49084.108463	hormone metabolism.auxin.synthesis-degradation	(loc_os04g39880.3 : 202.0) no description available & (at2g44480 : 181.0) beta glucosidase 17 (BGLU17); FUNCTIONS IN: cation binding, hydrolase activity, hydrolyzing O-glycosyl compounds, catalytic activity; INVOLVED IN: carbohydrate metabolic process; EXPRESSED IN: stem, hypocotyl, sepal, male gametophyte, root; EXPRESSED DURING: 4 anthesis; CONTAINS InterPro DOMAIN/s: Glycoside hydrolase, famil…	9.522		cluster-49084.158343	hormone metabolism.abscisic acid.synthesis-degradation	(loc_os01g52780.1 : 231.0) no description available & (at2g42820 : 210.0) HVA22-like protein F (HVA22F); FUNCTIONS IN: molecular_function unknown; INVOLVED IN: biological_process unknown; LOCATED IN: endomembrane system; CONTAINS InterPro DOMAIN/s: TB2/DP1/HVA22 related protein (InterPro:IPR004345); BEST Arabidopsis thaliana protein match is: HVA22 homologue A (TAIR:AT1G74520.1); Has 35333 Blast …	4.2834		cluster-49084.141626	hormone metabolism.brassinosteroid.synthesis-degradation.BRs.BR6OX	(q69f95|c85a_phavu : 796.0) Cytochrome P450 85A (EC 1.14.-.-) (C6-oxidase) - Phaseolus vulgaris (Kidney bean) (French bean) & (at3g30180 : 692.0) Encodes a cytochrome p450 enzyme that catalyzes the last reaction in the production of brassinolide. It is capable of converting 6-deoxocastasterone into castasterone, a C-6 oxidation, as well as the further conversion of castasterone into brassinolide …	10.907		cluster-49084.146339	hormone metabolism.ethylene.synthesis-degradation	(at1g06620 : 345.0) encodes a protein whose sequence is similar to a 2-oxoglutarate-dependent dioxygenase; 2-oxoglutarate (2OG) and Fe(II)-dependent oxygenase superfamily protein; CONTAINS InterPro DOMAIN/s: Oxoglutarate/iron-dependent oxygenase (InterPro:IPR005123); BEST Arabidopsis thaliana protein match is: 2-oxoglutarate (2OG) and Fe(II)-dependent oxygenase superfamily protein (TAIR:AT3G61400…	3.7316		cluster-49084.112070	hormone metabolism.cytokinin.synthesis-degradation	(loc_os07g30620.1 : 121.0) no description available & (at1g22380 : 97.1) Encodes a putative UDP-glucosyl transferase. At1g22380 was initially identified as encoding the protein AAF87154, which has been classified as a bHLH protein (AtbHLH152). Subsequently it has been found that the AAF87154 protein appears to be encoded by the AT1G23970 genomic locus.; UDP-glucosyl transferase 85A3 (UGT85A3); FU…	9.6702		cluster-49084.110927	hormone metabolism.jasmonate.synthesis-degradation.lipoxygenase	(loc_os02g10120.1 : 973.0) no description available & (q8gsm2|lox23_horvu : 952.0) Lipoxygenase 2.3, chloroplast precursor (EC 1.13.11.12) (LOX2:Hv:3) - Hordeum vulgare (Barley) & (at3g45140 : 934.0) Chloroplast lipoxygenase required for wound-induced jasmonic acid accumulation in Arabidopsis.Mutants are resistant to Staphylococcus aureus and accumulate salicylic acid upon infection.; lipoxygenas…	12.756		cluster-49084.104566	hormone metabolism.salicylic acid.synthesis-degradation	(at3g11480 : 97.1) The gene encodes a SABATH methyltransferase that methylates both salicylic acid and benzoic acid. It is highly expressed in flowers, induced by biotic and abiotic stress and thought to be involved in direct defense mechanism.; BSMT1; CONTAINS InterPro DOMAIN/s: SAM dependent carboxyl methyltransferase (InterPro:IPR005299); BEST Arabidopsis thaliana protein match is: S-adenosyl-…	5.4933		cluster-49084.252387	hormone metabolism.gibberelin.synthesis-degradation	(at1g52800 : 264.0) 2-oxoglutarate (2OG) and Fe(II)-dependent oxygenase superfamily protein; FUNCTIONS IN: oxidoreductase activity; LOCATED IN: cellular_component unknown; EXPRESSED IN: stem, root; CONTAINS InterPro DOMAIN/s: Oxoglutarate/iron-dependent oxygenase (InterPro:IPR005123); BEST Arabidopsis thaliana protein match is: 2-oxoglutarate (2OG) and Fe(II)-dependent oxygenase superfamily prote…	-8.7453
cluster-49084.128989	hormone metabolism.auxin.signal transduction	(at1g70940 : 838.0) A regulator of auxin efflux and involved in differential growth. PIN3 is expressed in gravity-sensing tissues, with PIN3 protein accumulating predominantly at the lateral cell surface. PIN3 localizes to the plasma membrane and to vesicles. In roots, PIN3 is expressed without pronounced polarity in tiers two and three of the columella cells, at the basal side of vascular cells,…	3.5718		cluster-49084.105112	hormone metabolism.abscisic acid.synthesis-degradation	(at1g16540 : 150.0) Encodes molybdenum cofactor sulfurase. Involved in Moco biosynthesis. Involved in the conversion of ABA-aldehyde to ABA, the last step of abscisic acid (ABA) biosynthesis. <i>sir</i> loss-of-function mutants are resistant to sirtinol, a modulator of auxin signaling.N terminal domain is similar to bacterial NifS suggesting a common mechanism for sulphur mobilization and transfe…	-8.425		cluster-49084.141015	hormone metabolism.brassinosteroid.synthesis-degradation.BRs.metabolic regulation	(at2g03760 : 355.0) Encodes a brassinosteroid sulfotransferase. In vitro experiements show that this enzyme has a preference for 24-epibrassinosteroids, particularly 24-epicathasterone, but does not act on castasterone and brassinolide. It is differentially expressed during development, being more abundant in young seedlings and actively growing cell cultures. Expression is induced in response to…	12.351		cluster-49084.70829	hormone metabolism.ethylene.synthesis-degradation	(loc_os03g18360.1 : 177.0) no description available & (at3g51770 : 172.0) Encodes a negative regulator of 1-aminocyclopropane-1-carboxylic acid synthase5(ACS5), which catalyze the rate-limiting step in ethylene biosynthesis. ETO1 directly interacts with ACS5 and inhibits its enzyme activity and targets it for degradation via proteasome-dependent pathway. It also interacts with CUL3 (a component o…	-8.8514		cluster-49084.124504	hormone metabolism.cytokinin.synthesis-degradation	(loc_os02g51910.1 : 383.0) no description available & (at1g22360 : 352.0) UDP-glucosyl transferase 85A2 (UGT85A2); FUNCTIONS IN: UDP-glycosyltransferase activity, transferase activity, transferring glycosyl groups, glucuronosyltransferase activity; INVOLVED IN: metabolic process; LOCATED IN: cellular_component unknown; EXPRESSED IN: 21 plant structures; EXPRESSED DURING: 11 growth stages; CONTAIN…	10.483		cluster-49084.110926	hormone metabolism.jasmonate.synthesis-degradation.lipoxygenase	(at3g45140 : 305.0) Chloroplast lipoxygenase required for wound-induced jasmonic acid accumulation in Arabidopsis.Mutants are resistant to Staphylococcus aureus and accumulate salicylic acid upon infection.; lipoxygenase 2 (LOX2); FUNCTIONS IN: lipoxygenase activity; INVOLVED IN: in 7 processes; LOCATED IN: chloroplast thylakoid membrane, chloroplast stroma, chloroplast, chloroplast envelope; EXP…	10.133		cluster-49084.159776	hormone metabolism.salicylic acid.synthesis-degradation	(at1g05680 : 374.0) Encodes a UDP-glucosyltransferase, UGT74E2, that acts on IBA (indole-3-butyric acid) and affects auxin homeostasis. The transcript and protein levels of this enzyme are strongly induced by H2O2 and may allow integration of ROS (reactive oxygen species) and auxin signaling. This enzyme can also transfer glycosyl groups to several compounds related to the explosive TNT when this…	10.129		cluster-49084.258502	hormone metabolism.gibberelin.synthesis-degradation	(at1g52800 : 278.0) 2-oxoglutarate (2OG) and Fe(II)-dependent oxygenase superfamily protein; FUNCTIONS IN: oxidoreductase activity; LOCATED IN: cellular_component unknown; EXPRESSED IN: stem, root; CONTAINS InterPro DOMAIN/s: Oxoglutarate/iron-dependent oxygenase (InterPro:IPR005123); BEST Arabidopsis thaliana protein match is: 2-oxoglutarate (2OG) and Fe(II)-dependent oxygenase superfamily prote…	-10.351
cluster-49084.188326	hormone metabolism.auxin.signal transduction	(at1g70940 : 216.0) A regulator of auxin efflux and involved in differential growth. PIN3 is expressed in gravity-sensing tissues, with PIN3 protein accumulating predominantly at the lateral cell surface. PIN3 localizes to the plasma membrane and to vesicles. In roots, PIN3 is expressed without pronounced polarity in tiers two and three of the columella cells, at the basal side of vascular cells,…	8.7842		cluster-49084.141562	hormone metabolism.abscisic acid.synthesis-degradation	(at3g21760 : 196.0) Encodes HYR1, a UDP glycosyltransferase (UGT). HYR1 glucosylates hypostatin, an inhibitor of cell expansion in vivo to form a bioactive glucoside.; HYPOSTATIN RESISTANCE 1 (HYR1); FUNCTIONS IN: UDP-glycosyltransferase activity, transferase activity, transferring glycosyl groups; INVOLVED IN: metabolic process; LOCATED IN: cellular_component unknown; EXPRESSED IN: 21 plant stru…	5.5006		cluster-49084.211401	hormone metabolism.brassinosteroid.synthesis-degradation.BRs.other	(at3g13730 : 619.0) Encodes a cytochrome P-450 gene that is involved in brassinosteroid biosynthesis, most likely in the conversion step of teasterone (TE) to 3-dehydroteasterone (3DT), and/or 6-deoxoteasterone (6-deoxoTE) to 6-deoxo-3-dehydroteasterone (6-deoxo3DT); or the conversion of cathasterone (CT) to TE, and/or 6-deoxocathasterone (6-deoxoCT) to 6-deoxoTE. Recently, CYP90D1 was shown to c…	-8.7731		cluster-49084.87674	hormone metabolism.ethylene.synthesis-degradation	(at3g12900 : 306.0) 2-oxoglutarate (2OG) and Fe(II)-dependent oxygenase superfamily protein; FUNCTIONS IN: oxidoreductase activity, acting on paired donors, with incorporation or reduction of molecular oxygen, 2-oxoglutarate as one donor, and incorporation of one atom each of oxygen into both donors, oxidoreductase activity; INVOLVED IN: biological_process unknown; LOCATED IN: cellular_component …	4.8301		cluster-49084.236517	hormone metabolism.cytokinin.synthesis-degradation	(loc_os01g08090.1 : 166.0) no description available & (at2g15490 : 156.0) UDP-glycosyltransferase 73B4 (UGT73B4); FUNCTIONS IN: quercetin 3-O-glucosyltransferase activity, UDP-glycosyltransferase activity, quercetin 7-O-glucosyltransferase activity, UDP-glucosyltransferase activity, transferase activity, transferring glycosyl groups; INVOLVED IN: response to other organism; LOCATED IN: endomembra…	8.2248		cluster-49084.194999	hormone metabolism.jasmonate.synthesis-degradation.lipoxygenase	(p09918|lox3_pea : 748.0) Seed lipoxygenase-3 (EC 1.13.11.12) - Pisum sativum (Garden pea) & (at1g55020 : 541.0) lipoxygenase, a defense gene conferring resistance Xanthomonas campestris; lipoxygenase 1 (LOX1); CONTAINS InterPro DOMAIN/s: Lipoxygenase, iron binding site (InterPro:IPR020833), Lipoxygenase, C-terminal (InterPro:IPR013819), Lipoxygenase, LH2 (InterPro:IPR001024), Lipase/lipooxygenas…	9.5253		cluster-49084.164407	hormone metabolism.salicylic acid.synthesis-degradation	(at1g19640 : 310.0) Encodes a S-adenosyl-L-methionine:jasmonic acid carboxyl methyltransferase that catalyzes the formation of methyljasmonate from jasmonic acid. Its expression is induced in response to wounding or methyljasmonate treatment.; jasmonic acid carboxyl methyltransferase (JMT); CONTAINS InterPro DOMAIN/s: SAM dependent carboxyl methyltransferase (InterPro:IPR005299); BEST Arabidopsis…	10.596		cluster-49084.205048	hormone metabolism.gibberelin.synthesis-degradation	(at1g52820 : 285.0) 2-oxoglutarate (2OG) and Fe(II)-dependent oxygenase superfamily protein; FUNCTIONS IN: oxidoreductase activity; EXPRESSED IN: root; CONTAINS InterPro DOMAIN/s: Oxoglutarate/iron-dependent oxygenase (InterPro:IPR005123); BEST Arabidopsis thaliana protein match is: 2-oxoglutarate (2OG) and Fe(II)-dependent oxygenase superfamily protein (TAIR:AT4G03070.1); Has 7837 Blast hits to …	-9.4909
cluster-49084.210955	hormone metabolism.auxin.signal transduction	(at2g26170 : 472.0) Encodes a protein with similarity to thromboxane-A synthase, member of the CYP711A cytochrome P450 family. MAX1 is a specific repressor of vegetative axillary buds generated by the axillary meristem. Expressed in vascular traces in the rosette stem and axillary buds throughout plant development. Mutants have increased axillary branches. Along with MAX3,4 thought to mediate con…	-3.7656		cluster-49084.139720	hormone metabolism.abscisic acid.synthesis-degradation.synthesis.zeaxanthin epoxidase	(q40412|aba2_nicpl : 873.0) Zeaxanthin epoxidase, chloroplast precursor (EC 1.14.13.90) - Nicotiana plumbaginifolia (Leadwort-leaved tobacco) & (at5g67030 : 857.0) Encodes a single copy zeaxanthin epoxidase gene that functions in first step of the biosynthesis of the abiotic stress hormone abscisic acid (ABA). Mutants in this gene are unable to express female sterility in response to beta-aminobu…	6.2708		cluster-49084.258195	hormone metabolism.brassinosteroid.synthesis-degradation.BRs.other	(at3g13730 : 420.0) Encodes a cytochrome P-450 gene that is involved in brassinosteroid biosynthesis, most likely in the conversion step of teasterone (TE) to 3-dehydroteasterone (3DT), and/or 6-deoxoteasterone (6-deoxoTE) to 6-deoxo-3-dehydroteasterone (6-deoxo3DT); or the conversion of cathasterone (CT) to TE, and/or 6-deoxocathasterone (6-deoxoCT) to 6-deoxoTE. Recently, CYP90D1 was shown to c…	-8.7988		cluster-49084.87676	hormone metabolism.ethylene.synthesis-degradation	(at3g12900 : 376.0) 2-oxoglutarate (2OG) and Fe(II)-dependent oxygenase superfamily protein; FUNCTIONS IN: oxidoreductase activity, acting on paired donors, with incorporation or reduction of molecular oxygen, 2-oxoglutarate as one donor, and incorporation of one atom each of oxygen into both donors, oxidoreductase activity; INVOLVED IN: biological_process unknown; LOCATED IN: cellular_component …	8.6853		cluster-49084.142104	hormone metabolism.cytokinin.synthesis-degradation	(at2g36790 : 521.0) The At2g36790 gene encodes a UDP-glucose:flavonol-3-O-glycoside-7-O-glucosyltransferase (UGT73C6)attaching a glucosyl residue to the 7-O-position of the flavonols kaempferol, quercetin and their 3-O-glycoside derivatives.; UDP-glucosyl transferase 73C6 (UGT73C6); CONTAINS InterPro DOMAIN/s: UDP-glucuronosyl/UDP-glucosyltransferase (InterPro:IPR002213); BEST Arabidopsis thalian…	7.0111		cluster-49084.138132	hormone metabolism.jasmonate.synthesis-degradation.lipoxygenase	(q84yk8|loxc2_orysa : 381.0) Probable lipoxygenase 8, chloroplast precursor (EC 1.13.11.12) - Oryza sativa (Rice) & (loc_os08g39850.2 : 381.0) no description available & (at3g45140 : 357.0) Chloroplast lipoxygenase required for wound-induced jasmonic acid accumulation in Arabidopsis.Mutants are resistant to Staphylococcus aureus and accumulate salicylic acid upon infection.; lipoxygenase 2 (LOX2)…	8.0773		cluster-49084.93729	hormone metabolism.salicylic acid.synthesis-degradation	(at1g05670 : 338.0) Pentatricopeptide repeat (PPR-like) superfamily protein; CONTAINS InterPro DOMAIN/s: Pentatricopeptide repeat (InterPro:IPR002885); BEST Arabidopsis thaliana protein match is: Tetratricopeptide repeat (TPR)-like superfamily protein (TAIR:AT5G01110.1); Has 76919 Blast hits to 23782 proteins in 722 species: Archae - 3; Bacteria - 657; Metazoa - 3612; Fungi - 1352; Plants - 68766…	8.1177		cluster-49084.205052	hormone metabolism.gibberelin.synthesis-degradation	(at1g52820 : 386.0) 2-oxoglutarate (2OG) and Fe(II)-dependent oxygenase superfamily protein; FUNCTIONS IN: oxidoreductase activity; EXPRESSED IN: root; CONTAINS InterPro DOMAIN/s: Oxoglutarate/iron-dependent oxygenase (InterPro:IPR005123); BEST Arabidopsis thaliana protein match is: 2-oxoglutarate (2OG) and Fe(II)-dependent oxygenase superfamily protein (TAIR:AT4G03070.1); Has 7837 Blast hits to …	-9.9775
cluster-49084.176527	hormone metabolism.auxin.signal transduction	(q8l884|lax4_medtr : 922.0) Auxin transporter-like protein 4 (AUX1-like protein 4) (MtLAX4) - Medicago truncatula (Barrel medic) & (at2g38120 : 805.0) Encodes an auxin influx transporter. AUX1 resides at the apical plasma membrane of protophloem cells and at highly dynamic subpopulations of Golgi apparatus and endosomes in all cell types. AUX1 action in the lateral root cap and/or epidermal cells…	8.6425		cluster-49084.135033	hormone metabolism.abscisic acid.synthesis-degradation.synthesis.zeaxanthin epoxidase	(q40412|aba2_nicpl : 797.0) Zeaxanthin epoxidase, chloroplast precursor (EC 1.14.13.90) - Nicotiana plumbaginifolia (Leadwort-leaved tobacco) & (at5g67030 : 793.0) Encodes a single copy zeaxanthin epoxidase gene that functions in first step of the biosynthesis of the abiotic stress hormone abscisic acid (ABA). Mutants in this gene are unable to express female sterility in response to beta-aminobu…	6.1073		cluster-49084.259056	hormone metabolism.brassinosteroid.synthesis-degradation.BRs.other	(at3g13730 : 562.0) Encodes a cytochrome P-450 gene that is involved in brassinosteroid biosynthesis, most likely in the conversion step of teasterone (TE) to 3-dehydroteasterone (3DT), and/or 6-deoxoteasterone (6-deoxoTE) to 6-deoxo-3-dehydroteasterone (6-deoxo3DT); or the conversion of cathasterone (CT) to TE, and/or 6-deoxocathasterone (6-deoxoCT) to 6-deoxoTE. Recently, CYP90D1 was shown to c…	-6.2861		cluster-49084.168283	hormone metabolism.ethylene.synthesis-degradation	(at3g12900 : 174.0) 2-oxoglutarate (2OG) and Fe(II)-dependent oxygenase superfamily protein; FUNCTIONS IN: oxidoreductase activity, acting on paired donors, with incorporation or reduction of molecular oxygen, 2-oxoglutarate as one donor, and incorporation of one atom each of oxygen into both donors, oxidoreductase activity; INVOLVED IN: biological_process unknown; LOCATED IN: cellular_component …	4.6538		cluster-49084.88046	hormone metabolism.cytokinin.synthesis-degradation	(at4g34131 : 129.0) UDP-glucosyl transferase 73B3 (UGT73B3); FUNCTIONS IN: transferase activity, transferring hexosyl groups, quercetin 3-O-glucosyltransferase activity, UDP-glycosyltransferase activity, UDP-glucosyltransferase activity; INVOLVED IN: response to cyclopentenone, response to other organism; LOCATED IN: endomembrane system; CONTAINS InterPro DOMAIN/s: UDP-glucuronosyl/UDP-glucosyltr…	8.7224		cluster-49084.62003	hormone metabolism.jasmonate.synthesis-degradation.lipoxygenase	(p09918|lox3_pea : 442.0) Seed lipoxygenase-3 (EC 1.13.11.12) - Pisum sativum (Garden pea) & (at3g22400 : 363.0) LOX5; FUNCTIONS IN: oxidoreductase activity, acting on single donors with incorporation of molecular oxygen, incorporation of two atoms of oxygen, lipoxygenase activity, iron ion binding, metal ion binding; INVOLVED IN: root development; LOCATED IN: chloroplast; EXPRESSED IN: 22 plant …	-8.8725		cluster-49084.252966	hormone metabolism.salicylic acid.synthesis-degradation.synthesis.SA glucosyltransferase ether bond making SAG	(at2g43820 : 145.0) Induced by Salicylic acid, virus, fungus and bacteria.Involved in the tryptophan synthesis pathway. Independent of NPR1 for their induction by salicylic acid. UGT74F1 transfers UDP:glucose to salicylic acid (forming a glucoside (SAG) and a glucose ester (SGE)), benzoic acid, and athranilate in vitro. UGT74F2 shows a weak ability to catalyze the formation of the p-aminobenzoate…	-8.4569		cluster-49084.113921	hormone metabolism.gibberelin.synthesis-degradation.ent-kaurenoic acid hydroxylase/oxygenase	(at2g32440 : 262.0) ent-kaurenoic acid hydroxylase (KAO2); ent-kaurenoic acid hydroxylase 2 (KAO2); CONTAINS InterPro DOMAIN/s: Cytochrome P450, B-class (InterPro:IPR002397), Cytochrome P450 (InterPro:IPR001128), Cytochrome P450, conserved site (InterPro:IPR017972); BEST Arabidopsis thaliana protein match is: cytochrome P450, family 88, subfamily A, polypeptide 3 (TAIR:AT1G05160.1). & (loc_os06g0…	10.148
cluster-49084.134391	hormone metabolism.auxin.signal transduction	(at5g64220 : 587.0) Calmodulin-binding transcription activator protein with CG-1 and Ankyrin domains; FUNCTIONS IN: calmodulin binding, transcription regulator activity; INVOLVED IN: regulation of transcription; LOCATED IN: nucleus; EXPRESSED IN: 23 plant structures; EXPRESSED DURING: 13 growth stages; CONTAINS InterPro DOMAIN/s: Ankyrin repeat-containing domain (InterPro:IPR020683), CG-1 (InterP…	-10.916		cluster-49084.129333	hormone metabolism.abscisic acid.synthesis-degradation.synthesis.zeaxanthin epoxidase	(q40412|aba2_nicpl : 120.0) Zeaxanthin epoxidase, chloroplast precursor (EC 1.14.13.90) - Nicotiana plumbaginifolia (Leadwort-leaved tobacco) & (at5g67030 : 104.0) Encodes a single copy zeaxanthin epoxidase gene that functions in first step of the biosynthesis of the abiotic stress hormone abscisic acid (ABA). Mutants in this gene are unable to express female sterility in response to beta-aminobu…	4.357		cluster-49084.163148	hormone metabolism.brassinosteroid.synthesis-degradation.sterols.SMT2	(at5g13710 : 616.0) SMT1 controls the level of cholesterol in plants; sterol methyltransferase 1 (SMT1); CONTAINS InterPro DOMAIN/s: Sterol methyltransferase C-terminal (InterPro:IPR013705), Methyltransferase type 11 (InterPro:IPR013216); BEST Arabidopsis thaliana protein match is: sterol methyltransferase 3 (TAIR:AT1G76090.1); Has 12253 Blast hits to 12250 proteins in 2286 species: Archae - 352;…	9.6911		cluster-49084.141684	hormone metabolism.ethylene.synthesis-degradation	(at5g59540 : 90.1) 2-oxoglutarate (2OG) and Fe(II)-dependent oxygenase superfamily protein; FUNCTIONS IN: oxidoreductase activity; INVOLVED IN: biological_process unknown; LOCATED IN: cellular_component unknown; EXPRESSED IN: 17 plant structures; EXPRESSED DURING: 9 growth stages; CONTAINS InterPro DOMAIN/s: Oxoglutarate/iron-dependent oxygenase (InterPro:IPR005123); BEST Arabidopsis thaliana pro…	9.805		cluster-49084.118564	hormone metabolism.cytokinin.synthesis-degradation	(at2g36800 : 127.0) Encodes a DON-Glucosyltransferase. The UGT73C5 glucosylates both brassinolide and castasterone in the 23-O position. The enzyme is presumably involved in the homeostasis of those steroid hormones hence regulating BR activity. Transgenic plants overexpressing UGT73C5 show a typical BR-deficient phenotype.; don-glucosyltransferase 1 (DOGT1); CONTAINS InterPro DOMAIN/s: UDP-glucu…	8.2621		cluster-49084.62009	hormone metabolism.jasmonate.synthesis-degradation.lipoxygenase	(p09186|lox3_soybn : 493.0) Seed lipoxygenase-3 (EC 1.13.11.12) (L-3) - Glycine max (Soybean) & (at1g55020 : 380.0) lipoxygenase, a defense gene conferring resistance Xanthomonas campestris; lipoxygenase 1 (LOX1); CONTAINS InterPro DOMAIN/s: Lipoxygenase, iron binding site (InterPro:IPR020833), Lipoxygenase, C-terminal (InterPro:IPR013819), Lipoxygenase, LH2 (InterPro:IPR001024), Lipase/lipooxyge…	-8.8052		cluster-49084.114248	hormone metabolism.salicylic acid.synthesis-degradation.synthesis.SA glucosyltransferase ether bond making SAG	(at2g43840 : 253.0) UGT74F1 transfers UDP:glucose to salicylic acid (forming a glucoside), benzoic acid, quercetin, and athranilate in vitro. UGT74F1 shows a weak ability to catalyze the formation of the p-aminobenzoate-glucose ester in vitro. But, UGT75B1 appears to be the dominant pABA acylglucosyltransferase in vivo based on assays in leaves, flowers, and siliques. The true biological substrat…	9.229		cluster-49084.113920	hormone metabolism.gibberelin.synthesis-degradation.ent-kaurenoic acid hydroxylase/oxygenase	(at1g05160 : 314.0) Encodes an ent-kaurenoic acid hydroxylase, a member of the CYP88A cytochrome p450 family.; "cytochrome P450, family 88, subfamily A, polypeptide 3" (CYP88A3); CONTAINS InterPro DOMAIN/s: Cytochrome P450, B-class (InterPro:IPR002397), Cytochrome P450 (InterPro:IPR001128), Cytochrome P450, conserved site (InterPro:IPR017972); BEST Arabidopsis thaliana protein match is: ent-kaure…	8.4086
cluster-49084.176639	hormone metabolism.auxin.signal transduction	(q8l883|lax5_medtr : 972.0) Auxin transporter-like protein 5 (AUX1-like protein 5) (MtLAX5) - Medicago truncatula (Barrel medic) & (at2g21050 : 877.0) Encodes LAX2 (LIKE AUXIN RESISTANT), a member of the AUX1 LAX family of auxin influx carriers. Required for the establishment of embryonic root cell organization.; like AUXIN RESISTANT 2 (LAX2); CONTAINS InterPro DOMAIN/s: Amino acid transporter, t…	4.9726		cluster-49084.139064	hormone metabolism.abscisic acid.synthesis-degradation.synthesis.9-cis-epoxycarotenoid dioxygenase	(at4g19170 : 778.0) chloroplast-targeted member of a family of enzymes similar to nine-cis-epoxycarotenoid dioxygenase; nine-cis-epoxycarotenoid dioxygenase 4 (NCED4); LOCATED IN: chloroplast, plastoglobule; EXPRESSED IN: 16 plant structures; EXPRESSED DURING: 9 growth stages; CONTAINS InterPro DOMAIN/s: Carotenoid oxygenase (InterPro:IPR004294); BEST Arabidopsis thaliana protein match is: nine-c…	7.3609		cluster-49084.146481	hormone metabolism.brassinosteroid.synthesis-degradation.sterols.DWF5	(at1g50430 : 429.0) Mutants are defective in Brassinosteroid biosynthesis (delta7-sterol-C7 reduction step) and have a dwarf phenotype.; DWARF 5 (DWF5); FUNCTIONS IN: sterol delta7 reductase activity; INVOLVED IN: sterol biosynthetic process, unidimensional cell growth, brassinosteroid biosynthetic process; LOCATED IN: integral to endoplasmic reticulum membrane, plasma membrane; EXPRESSED IN: 22 …	-8.6196		cluster-49084.144816	hormone metabolism.ethylene.synthesis-degradation	(at5g59540 : 395.0) 2-oxoglutarate (2OG) and Fe(II)-dependent oxygenase superfamily protein; FUNCTIONS IN: oxidoreductase activity; INVOLVED IN: biological_process unknown; LOCATED IN: cellular_component unknown; EXPRESSED IN: 17 plant structures; EXPRESSED DURING: 9 growth stages; CONTAINS InterPro DOMAIN/s: Oxoglutarate/iron-dependent oxygenase (InterPro:IPR005123); BEST Arabidopsis thaliana pr…	5.3339		cluster-49084.118560	hormone metabolism.cytokinin.synthesis-degradation	(at4g34135 : 372.0) The At4g34135 gene encodes a flavonol 7-O-glucosyltransferase (EC 2.4.1.237) that glucosylates also with a 20 fold lower activity flavonols (kaempferol and quercetin) at the 3-O-position.; UDP-glucosyltransferase 73B2 (UGT73B2); FUNCTIONS IN: flavonol 3-O-glucosyltransferase activity, UDP-glycosyltransferase activity, quercetin 7-O-glucosyltransferase activity, UDP-glucosyltra…	9.3959		cluster-49084.138113	hormone metabolism.jasmonate.synthesis-degradation.lipoxygenase	(p38417|lox4_soybn : 510.0) Lipoxygenase-4 (EC 1.13.11.12) (L-4) (VSP94) - Glycine max (Soybean) & (at3g22400 : 408.0) LOX5; FUNCTIONS IN: oxidoreductase activity, acting on single donors with incorporation of molecular oxygen, incorporation of two atoms of oxygen, lipoxygenase activity, iron ion binding, metal ion binding; INVOLVED IN: root development; LOCATED IN: chloroplast; EXPRESSED IN: 22 …	7.2115		cluster-49084.82848	hormone metabolism.salicylic acid.synthesis-degradation.synthesis.SA glucosyltransferase ester and ether bond making SGE, SAG	(at1g24100 : 465.0) Encodes a UDP-glucose:thiohydroximate S-glucosyltransferase, involved in glucosinolate biosynthesis; UDP-glucosyl transferase 74B1 (UGT74B1); CONTAINS InterPro DOMAIN/s: UDP-glucuronosyl/UDP-glucosyltransferase (InterPro:IPR002213); BEST Arabidopsis thaliana protein match is: UDP-glycosyltransferase 74 F1 (TAIR:AT2G43840.1); Has 7754 Blast hits to 7677 proteins in 493 species:…	5.6533		cluster-49084.128089	hormone metabolism.gibberelin.synthesis-degradation.ent-kaurenoic acid hydroxylase/oxygenase	(at2g32440 : 459.0) ent-kaurenoic acid hydroxylase (KAO2); ent-kaurenoic acid hydroxylase 2 (KAO2); CONTAINS InterPro DOMAIN/s: Cytochrome P450, B-class (InterPro:IPR002397), Cytochrome P450 (InterPro:IPR001128), Cytochrome P450, conserved site (InterPro:IPR017972); BEST Arabidopsis thaliana protein match is: cytochrome P450, family 88, subfamily A, polypeptide 3 (TAIR:AT1G05160.1). & (loc_os06g0…	10.929
cluster-49084.96158	hormone metabolism.auxin.signal transduction	(at5g57090 : 361.0) Encodes an auxin efflux carrier that is similar to bacterial membrane transporters. Root-specific role in the transport of auxin. Acts downstream of CTR1 and ethylene biosynthesis, in the same pathway as EIN2 and AUX1, and independent from EIN3 and EIN5/AIN1 pathway. In the root, the protein localizes apically in epidermal and lateral root cap cells and predominantly basally i…	-8.731		cluster-49084.226131	hormone metabolism.abscisic acid.synthesis-degradation.synthesis.9-cis-epoxycarotenoid dioxygenase	(at3g14440 : 785.0) Encodes 9-<i>cis</i>-epoxycarotenoid dioxygenase, a key enzyme in the biosynthesis of abscisic acid. Regulated in response to drought and salinity. Expressed in roots, flowers and seeds. Localized to the chloroplast stroma and thylakoid membrane.; nine-cis-epoxycarotenoid dioxygenase 3 (NCED3); CONTAINS InterPro DOMAIN/s: Carotenoid oxygenase (InterPro:IPR004294); BEST Arabido…	9.7323		cluster-49084.113070	hormone metabolism.brassinosteroid.synthesis-degradation.sterols.other	(o48651|erg1_pangi : 769.0) Squalene monooxygenase (EC 1.14.99.7) (Squalene epoxidase) (SE) - Panax ginseng (Korean ginseng) & (loc_os03g12910.1 : 769.0) no description available & (at1g58440 : 738.0) Encodes a putative protein that has been speculated, based on sequence similarities, to have squalene monooxygenase activity.; XF1; FUNCTIONS IN: squalene monooxygenase activity; INVOLVED IN: respon…	11.101		cluster-49084.147100	hormone metabolism.ethylene.synthesis-degradation	(at1g06650 : 110.0) encodes a protein whose sequence is similar to 2-oxoglutarate-dependent dioxygenase; 2-oxoglutarate (2OG) and Fe(II)-dependent oxygenase superfamily protein; CONTAINS InterPro DOMAIN/s: Oxoglutarate/iron-dependent oxygenase (InterPro:IPR005123); BEST Arabidopsis thaliana protein match is: 2-oxoglutarate (2OG) and Fe(II)-dependent oxygenase superfamily protein (TAIR:AT1G06640.1…	8.7177		cluster-49084.189425	hormone metabolism.cytokinin.synthesis-degradation	(at2g15490 : 341.0) UDP-glycosyltransferase 73B4 (UGT73B4); FUNCTIONS IN: quercetin 3-O-glucosyltransferase activity, UDP-glycosyltransferase activity, quercetin 7-O-glucosyltransferase activity, UDP-glucosyltransferase activity, transferase activity, transferring glycosyl groups; INVOLVED IN: response to other organism; LOCATED IN: endomembrane system; EXPRESSED IN: root; CONTAINS InterPro DOMAI…	6.4088		cluster-49084.146348	hormone metabolism.jasmonate.synthesis-degradation.lipoxygenase	(at1g72520 : 262.0) PLAT/LH2 domain-containing lipoxygenase family protein; FUNCTIONS IN: oxidoreductase activity, acting on single donors with incorporation of molecular oxygen, incorporation of two atoms of oxygen, lipoxygenase activity, iron ion binding, metal ion binding; INVOLVED IN: growth, jasmonic acid biosynthetic process, response to wounding, defense response; LOCATED IN: chloroplast; …	9.3767							cluster-125368.0	hormone metabolism.gibberelin.synthesis-degradation.ent-kaurenoic acid hydroxylase/oxygenase	(at2g32440 : 467.0) ent-kaurenoic acid hydroxylase (KAO2); ent-kaurenoic acid hydroxylase 2 (KAO2); CONTAINS InterPro DOMAIN/s: Cytochrome P450, B-class (InterPro:IPR002397), Cytochrome P450 (InterPro:IPR001128), Cytochrome P450, conserved site (InterPro:IPR017972); BEST Arabidopsis thaliana protein match is: cytochrome P450, family 88, subfamily A, polypeptide 3 (TAIR:AT1G05160.1). & (q43246|c88…	8.4927
cluster-49084.158888	hormone metabolism.auxin.induced-regulated-responsive-activated	(at4g03400 : 787.0) Encodes a GH3-related gene involved in red light-specific hypocotyl elongation. Analysis of sense and antisense transgenic plants suggests that DFL2 is located downstream of red light signal transduction and determines the degree of hypocotyl elongation.; DWARF IN LIGHT 2 (DFL2); INVOLVED IN: response to auxin stimulus, response to light stimulus; LOCATED IN: chloroplast; EXPR…	7.8524		cluster-49084.133977	hormone metabolism.abscisic acid.synthesis-degradation.synthesis.9-cis-epoxycarotenoid dioxygenase	(at4g19170 : 556.0) chloroplast-targeted member of a family of enzymes similar to nine-cis-epoxycarotenoid dioxygenase; nine-cis-epoxycarotenoid dioxygenase 4 (NCED4); LOCATED IN: chloroplast, plastoglobule; EXPRESSED IN: 16 plant structures; EXPRESSED DURING: 9 growth stages; CONTAINS InterPro DOMAIN/s: Carotenoid oxygenase (InterPro:IPR004294); BEST Arabidopsis thaliana protein match is: nine-c…	3.3509		cluster-49084.178175	hormone metabolism.brassinosteroid.synthesis-degradation.sterols.other	(at2g07050 : 1002.0) Involved in the biosynthesis of brassinosteroids. Catalyzes the reaction from epoxysqualene to cycloartenol.; cycloartenol synthase 1 (CAS1); FUNCTIONS IN: cycloartenol synthase activity; INVOLVED IN: pentacyclic triterpenoid biosynthetic process, thylakoid membrane organization, pollen development; LOCATED IN: vacuole; EXPRESSED IN: 24 plant structures; EXPRESSED DURING: 13 …	9.4504		cluster-49084.134409	hormone metabolism.ethylene.synthesis-degradation	(at5g20400 : 340.0) encodes a protein whose sequence is similar to flavanone 3 hydroxylase from Malus.; 2-oxoglutarate (2OG) and Fe(II)-dependent oxygenase superfamily protein; CONTAINS InterPro DOMAIN/s: Oxoglutarate/iron-dependent oxygenase (InterPro:IPR005123); BEST Arabidopsis thaliana protein match is: 2-oxoglutarate (2OG) and Fe(II)-dependent oxygenase superfamily protein (TAIR:AT1G49390.1)…	4.2298		cluster-49084.148673	hormone metabolism.cytokinin.synthesis-degradation	(loc_os07g30330.1 : 176.0) no description available & (at5g05900 : 167.0) UDP-Glycosyltransferase superfamily protein; FUNCTIONS IN: UDP-glycosyltransferase activity, transferase activity, transferring glycosyl groups; INVOLVED IN: metabolic process; LOCATED IN: cellular_component unknown; EXPRESSED IN: root; CONTAINS InterPro DOMAIN/s: UDP-glucuronosyl/UDP-glucosyltransferase (InterPro:IPR002213…	6.2118		cluster-49084.85003	hormone metabolism.jasmonate.synthesis-degradation.lipoxygenase	(at1g17420 : 368.0) Lipoxygenase; lipoxygenase 3 (LOX3); FUNCTIONS IN: oxidoreductase activity, acting on single donors with incorporation of molecular oxygen, incorporation of two atoms of oxygen, lipoxygenase activity, iron ion binding, metal ion binding; INVOLVED IN: growth, response to fungus, jasmonic acid biosynthetic process, response to wounding, defense response; LOCATED IN: chloroplast;…	8.8998							cluster-49084.128090	hormone metabolism.gibberelin.synthesis-degradation.ent-kaurenoic acid hydroxylase/oxygenase	(at2g32440 : 460.0) ent-kaurenoic acid hydroxylase (KAO2); ent-kaurenoic acid hydroxylase 2 (KAO2); CONTAINS InterPro DOMAIN/s: Cytochrome P450, B-class (InterPro:IPR002397), Cytochrome P450 (InterPro:IPR001128), Cytochrome P450, conserved site (InterPro:IPR017972); BEST Arabidopsis thaliana protein match is: cytochrome P450, family 88, subfamily A, polypeptide 3 (TAIR:AT1G05160.1). & (loc_os06g0…	8.9058
cluster-49084.158886	hormone metabolism.auxin.induced-regulated-responsive-activated	(at4g03400 : 551.0) Encodes a GH3-related gene involved in red light-specific hypocotyl elongation. Analysis of sense and antisense transgenic plants suggests that DFL2 is located downstream of red light signal transduction and determines the degree of hypocotyl elongation.; DWARF IN LIGHT 2 (DFL2); INVOLVED IN: response to auxin stimulus, response to light stimulus; LOCATED IN: chloroplast; EXPR…	8.0289		cluster-49084.138581	hormone metabolism.abscisic acid.synthesis-degradation.synthesis.9-cis-epoxycarotenoid dioxygenase	(at4g19170 : 778.0) chloroplast-targeted member of a family of enzymes similar to nine-cis-epoxycarotenoid dioxygenase; nine-cis-epoxycarotenoid dioxygenase 4 (NCED4); LOCATED IN: chloroplast, plastoglobule; EXPRESSED IN: 16 plant structures; EXPRESSED DURING: 9 growth stages; CONTAINS InterPro DOMAIN/s: Carotenoid oxygenase (InterPro:IPR004294); BEST Arabidopsis thaliana protein match is: nine-c…	8.5746		cluster-49084.149272	hormone metabolism.brassinosteroid.synthesis-degradation.sterols.other	(o48651|erg1_pangi : 759.0) Squalene monooxygenase (EC 1.14.99.7) (Squalene epoxidase) (SE) - Panax ginseng (Korean ginseng) & (loc_os03g12910.1 : 750.0) no description available & (at1g58440 : 726.0) Encodes a putative protein that has been speculated, based on sequence similarities, to have squalene monooxygenase activity.; XF1; FUNCTIONS IN: squalene monooxygenase activity; INVOLVED IN: respon…	6.5924		cluster-49084.138248	hormone metabolism.ethylene.synthesis-degradation	(at5g59540 : 395.0) 2-oxoglutarate (2OG) and Fe(II)-dependent oxygenase superfamily protein; FUNCTIONS IN: oxidoreductase activity; INVOLVED IN: biological_process unknown; LOCATED IN: cellular_component unknown; EXPRESSED IN: 17 plant structures; EXPRESSED DURING: 9 growth stages; CONTAINS InterPro DOMAIN/s: Oxoglutarate/iron-dependent oxygenase (InterPro:IPR005123); BEST Arabidopsis thaliana pr…	12.963		cluster-49084.161688	hormone metabolism.cytokinin.synthesis-degradation	(loc_os07g30620.1 : 234.0) no description available & (at3g11340 : 210.0) UDP-Glycosyltransferase superfamily protein; FUNCTIONS IN: transferase activity, transferring hexosyl groups, UDP-glycosyltransferase activity; INVOLVED IN: metabolic process; LOCATED IN: endomembrane system; EXPRESSED IN: 8 plant structures; EXPRESSED DURING: 4 anthesis, LP.02 two leaves visible, petal differentiation and …	7.3048		cluster-49084.136442	hormone metabolism.jasmonate.synthesis-degradation.lipoxygenase	(p38419|loxc1_orysa : 868.0) Lipoxygenase 7, chloroplast precursor (EC 1.13.11.12) - Oryza sativa (Rice) & (loc_os08g39840.1 : 868.0) no description available & (at3g45140 : 805.0) Chloroplast lipoxygenase required for wound-induced jasmonic acid accumulation in Arabidopsis.Mutants are resistant to Staphylococcus aureus and accumulate salicylic acid upon infection.; lipoxygenase 2 (LOX2); FUNCTIO…	8.8629							cluster-49084.165788	hormone metabolism.gibberelin.synthesis-degradation.ent-kaurenoic acid hydroxylase/oxygenase	(at2g32440 : 219.0) ent-kaurenoic acid hydroxylase (KAO2); ent-kaurenoic acid hydroxylase 2 (KAO2); CONTAINS InterPro DOMAIN/s: Cytochrome P450, B-class (InterPro:IPR002397), Cytochrome P450 (InterPro:IPR001128), Cytochrome P450, conserved site (InterPro:IPR017972); BEST Arabidopsis thaliana protein match is: cytochrome P450, family 88, subfamily A, polypeptide 3 (TAIR:AT1G05160.1). & (loc_os06g0…	7.1257
cluster-49084.158884	hormone metabolism.auxin.induced-regulated-responsive-activated	(at4g03400 : 543.0) Encodes a GH3-related gene involved in red light-specific hypocotyl elongation. Analysis of sense and antisense transgenic plants suggests that DFL2 is located downstream of red light signal transduction and determines the degree of hypocotyl elongation.; DWARF IN LIGHT 2 (DFL2); INVOLVED IN: response to auxin stimulus, response to light stimulus; LOCATED IN: chloroplast; EXPR…	8.1755		cluster-49084.128494	hormone metabolism.abscisic acid.synthesis-degradation.synthesis.9-cis-epoxycarotenoid dioxygenase	(at4g19170 : 778.0) chloroplast-targeted member of a family of enzymes similar to nine-cis-epoxycarotenoid dioxygenase; nine-cis-epoxycarotenoid dioxygenase 4 (NCED4); LOCATED IN: chloroplast, plastoglobule; EXPRESSED IN: 16 plant structures; EXPRESSED DURING: 9 growth stages; CONTAINS InterPro DOMAIN/s: Carotenoid oxygenase (InterPro:IPR004294); BEST Arabidopsis thaliana protein match is: nine-c…	11.86		cluster-49084.147056	hormone metabolism.brassinosteroid.synthesis-degradation.sterols.other	(o48651|erg1_pangi : 744.0) Squalene monooxygenase (EC 1.14.99.7) (Squalene epoxidase) (SE) - Panax ginseng (Korean ginseng) & (loc_os03g12910.2 : 739.0) no description available & (at1g58440 : 713.0) Encodes a putative protein that has been speculated, based on sequence similarities, to have squalene monooxygenase activity.; XF1; FUNCTIONS IN: squalene monooxygenase activity; INVOLVED IN: respon…	8.8311		cluster-49084.138249	hormone metabolism.ethylene.synthesis-degradation	(at1g06620 : 163.0) encodes a protein whose sequence is similar to a 2-oxoglutarate-dependent dioxygenase; 2-oxoglutarate (2OG) and Fe(II)-dependent oxygenase superfamily protein; CONTAINS InterPro DOMAIN/s: Oxoglutarate/iron-dependent oxygenase (InterPro:IPR005123); BEST Arabidopsis thaliana protein match is: 2-oxoglutarate (2OG) and Fe(II)-dependent oxygenase superfamily protein (TAIR:AT3G61400…	8.5677		cluster-49084.87972	hormone metabolism.cytokinin.synthesis-degradation	(at4g34135 : 145.0) The At4g34135 gene encodes a flavonol 7-O-glucosyltransferase (EC 2.4.1.237) that glucosylates also with a 20 fold lower activity flavonols (kaempferol and quercetin) at the 3-O-position.; UDP-glucosyltransferase 73B2 (UGT73B2); FUNCTIONS IN: flavonol 3-O-glucosyltransferase activity, UDP-glycosyltransferase activity, quercetin 7-O-glucosyltransferase activity, UDP-glucosyltra…	5.3454		cluster-49084.75659	hormone metabolism.jasmonate.synthesis-degradation.lipoxygenase	(p24095|loxx_soybn : 1115.0) Seed lipoxygenase (EC 1.13.11.12) - Glycine max (Soybean) & (at1g55020 : 778.0) lipoxygenase, a defense gene conferring resistance Xanthomonas campestris; lipoxygenase 1 (LOX1); CONTAINS InterPro DOMAIN/s: Lipoxygenase, iron binding site (InterPro:IPR020833), Lipoxygenase, C-terminal (InterPro:IPR013819), Lipoxygenase, LH2 (InterPro:IPR001024), Lipase/lipooxygenase, P…	-11.033							cluster-49084.103622	hormone metabolism.gibberelin.synthesis-degradation.GA20 oxidase	(at4g25420 : 518.0) Encodes gibberellin 20-oxidase that is involved in the later steps of the gibberellin biosynthetic pathway. Regulated by a circadian clock. Weak expression response to far red light.; GA20OX1; CONTAINS InterPro DOMAIN/s: Isopenicillin N synthase (InterPro:IPR002283), Oxoglutarate/iron-dependent oxygenase (InterPro:IPR005123); BEST Arabidopsis thaliana protein match is: gibbere…	11.611
cluster-49084.200532	hormone metabolism.auxin.induced-regulated-responsive-activated	(at4g17280 : 323.0) Auxin-responsive family protein; CONTAINS InterPro DOMAIN/s: Cytochrome b561, eukaryote (InterPro:IPR004877), Uncharacterised conserved protein UCP037471 (InterPro:IPR017214), Protein of unknown function DUF568, DOMON-like (InterPro:IPR007613), DOMON related (InterPro:IPR005018), Cytochrome b561/ferric reductase transmembrane (InterPro:IPR006593); BEST Arabidopsis thaliana pro…	-9.0856		cluster-49084.133978	hormone metabolism.abscisic acid.synthesis-degradation.synthesis.9-cis-epoxycarotenoid dioxygenase	(at4g19170 : 236.0) chloroplast-targeted member of a family of enzymes similar to nine-cis-epoxycarotenoid dioxygenase; nine-cis-epoxycarotenoid dioxygenase 4 (NCED4); LOCATED IN: chloroplast, plastoglobule; EXPRESSED IN: 16 plant structures; EXPRESSED DURING: 9 growth stages; CONTAINS InterPro DOMAIN/s: Carotenoid oxygenase (InterPro:IPR004294); BEST Arabidopsis thaliana protein match is: nine-c…	3.5102		cluster-49084.158086	hormone metabolism.brassinosteroid.synthesis-degradation.sterols.other	(loc_os03g12910.2 : 645.0) no description available & (o48651|erg1_pangi : 632.0) Squalene monooxygenase (EC 1.14.99.7) (Squalene epoxidase) (SE) - Panax ginseng (Korean ginseng) & (at1g58440 : 612.0) Encodes a putative protein that has been speculated, based on sequence similarities, to have squalene monooxygenase activity.; XF1; FUNCTIONS IN: squalene monooxygenase activity; INVOLVED IN: respon…	8.5025		cluster-49084.147886	hormone metabolism.ethylene.synthesis-degradation	(at1g49390 : 352.0) 2-oxoglutarate (2OG) and Fe(II)-dependent oxygenase superfamily protein; FUNCTIONS IN: oxidoreductase activity, acting on paired donors, with incorporation or reduction of molecular oxygen, 2-oxoglutarate as one donor, and incorporation of one atom each of oxygen into both donors, oxidoreductase activity; INVOLVED IN: flavonoid biosynthetic process; LOCATED IN: cellular_compon…	12.472		cluster-49084.118543	hormone metabolism.cytokinin.synthesis-degradation	(at2g15490 : 224.0) UDP-glycosyltransferase 73B4 (UGT73B4); FUNCTIONS IN: quercetin 3-O-glucosyltransferase activity, UDP-glycosyltransferase activity, quercetin 7-O-glucosyltransferase activity, UDP-glucosyltransferase activity, transferase activity, transferring glycosyl groups; INVOLVED IN: response to other organism; LOCATED IN: endomembrane system; EXPRESSED IN: root; CONTAINS InterPro DOMAI…	4.4503		cluster-49084.75643	hormone metabolism.jasmonate.synthesis-degradation.lipoxygenase	(p24095|loxx_soybn : 888.0) Seed lipoxygenase (EC 1.13.11.12) - Glycine max (Soybean) & (at1g55020 : 701.0) lipoxygenase, a defense gene conferring resistance Xanthomonas campestris; lipoxygenase 1 (LOX1); CONTAINS InterPro DOMAIN/s: Lipoxygenase, iron binding site (InterPro:IPR020833), Lipoxygenase, C-terminal (InterPro:IPR013819), Lipoxygenase, LH2 (InterPro:IPR001024), Lipase/lipooxygenase, PL…	-11.459							cluster-49084.114313	hormone metabolism.gibberelin.synthesis-degradation.GA20 oxidase	(at5g07200 : 134.0) encodes a gibberellin 20-oxidase.; gibberellin 20-oxidase 3 (GA20OX3); CONTAINS InterPro DOMAIN/s: Isopenicillin N synthase (InterPro:IPR002283), Oxoglutarate/iron-dependent oxygenase (InterPro:IPR005123); BEST Arabidopsis thaliana protein match is: gibberellin 20-oxidase 4 (TAIR:AT1G60980.1); Has 1807 Blast hits to 1807 proteins in 277 species: Archae - 0; Bacteria - 0; Metaz…	8.4653
cluster-49084.200530	hormone metabolism.auxin.induced-regulated-responsive-activated	(at4g17280 : 351.0) Auxin-responsive family protein; CONTAINS InterPro DOMAIN/s: Cytochrome b561, eukaryote (InterPro:IPR004877), Uncharacterised conserved protein UCP037471 (InterPro:IPR017214), Protein of unknown function DUF568, DOMON-like (InterPro:IPR007613), DOMON related (InterPro:IPR005018), Cytochrome b561/ferric reductase transmembrane (InterPro:IPR006593); BEST Arabidopsis thaliana pro…	-5.6435		cluster-49084.144124	hormone metabolism.abscisic acid.synthesis-degradation.synthesis.9-cis-epoxycarotenoid dioxygenase	(at4g19170 : 778.0) chloroplast-targeted member of a family of enzymes similar to nine-cis-epoxycarotenoid dioxygenase; nine-cis-epoxycarotenoid dioxygenase 4 (NCED4); LOCATED IN: chloroplast, plastoglobule; EXPRESSED IN: 16 plant structures; EXPRESSED DURING: 9 growth stages; CONTAINS InterPro DOMAIN/s: Carotenoid oxygenase (InterPro:IPR004294); BEST Arabidopsis thaliana protein match is: nine-c…	4.4572		cluster-49084.145594	hormone metabolism.brassinosteroid.synthesis-degradation.sterols.other	(o48651|erg1_pangi : 597.0) Squalene monooxygenase (EC 1.14.99.7) (Squalene epoxidase) (SE) - Panax ginseng (Korean ginseng) & (loc_os03g12910.2 : 593.0) no description available & (at1g58440 : 572.0) Encodes a putative protein that has been speculated, based on sequence similarities, to have squalene monooxygenase activity.; XF1; FUNCTIONS IN: squalene monooxygenase activity; INVOLVED IN: respon…	7.0141		cluster-49084.56109	hormone metabolism.ethylene.synthesis-degradation	(at1g06650 : 268.0) encodes a protein whose sequence is similar to 2-oxoglutarate-dependent dioxygenase; 2-oxoglutarate (2OG) and Fe(II)-dependent oxygenase superfamily protein; CONTAINS InterPro DOMAIN/s: Oxoglutarate/iron-dependent oxygenase (InterPro:IPR005123); BEST Arabidopsis thaliana protein match is: 2-oxoglutarate (2OG) and Fe(II)-dependent oxygenase superfamily protein (TAIR:AT1G06640.1…	-5.3327		cluster-49084.118542	hormone metabolism.cytokinin.synthesis-degradation	(at2g36790 : 126.0) The At2g36790 gene encodes a UDP-glucose:flavonol-3-O-glycoside-7-O-glucosyltransferase (UGT73C6)attaching a glucosyl residue to the 7-O-position of the flavonols kaempferol, quercetin and their 3-O-glycoside derivatives.; UDP-glucosyl transferase 73C6 (UGT73C6); CONTAINS InterPro DOMAIN/s: UDP-glucuronosyl/UDP-glucosyltransferase (InterPro:IPR002213); BEST Arabidopsis thalian…	5.6634		cluster-49084.145306	hormone metabolism.jasmonate.synthesis-degradation.lipoxygenase	(at1g67560 : 743.0) PLAT/LH2 domain-containing lipoxygenase family protein; FUNCTIONS IN: oxidoreductase activity, acting on single donors with incorporation of molecular oxygen, incorporation of two atoms of oxygen, lipoxygenase activity, iron ion binding, metal ion binding; INVOLVED IN: oxidation reduction, growth; LOCATED IN: chloroplast; EXPRESSED IN: 22 plant structures; EXPRESSED DURING: 13…	5.1878							cluster-49084.168729	hormone metabolism.gibberelin.synthesis-degradation.GA20 oxidase	(at5g51810 : 400.0) Encodes gibberellin 20-oxidase. Involved in gibberellin biosynthesis. Up-regulated by far red light in elongating petioles. Not regulated by a circadian clock.; gibberellin 20 oxidase 2 (GA20OX2); CONTAINS InterPro DOMAIN/s: Isopenicillin N synthase (InterPro:IPR002283), Oxoglutarate/iron-dependent oxygenase (InterPro:IPR005123); BEST Arabidopsis thaliana protein match is: 2-o…	9.1958
cluster-49084.261337	hormone metabolism.auxin.induced-regulated-responsive-activated	(p33083|ax6b_soybn : 146.0) Auxin-induced protein 6B - Glycine max (Soybean) & (at4g38840 : 117.0) SAUR-like auxin-responsive protein family ; FUNCTIONS IN: molecular_function unknown; INVOLVED IN: response to auxin stimulus, response to cold; LOCATED IN: plasma membrane; EXPRESSED IN: 21 plant structures; EXPRESSED DURING: 13 growth stages; CONTAINS InterPro DOMAIN/s: Auxin responsive SAUR prote…	8.9472		cluster-49084.229004	hormone metabolism.abscisic acid.synthesis-degradation.synthesis.9-cis-epoxycarotenoid dioxygenase	(at3g14440 : 427.0) Encodes 9-<i>cis</i>-epoxycarotenoid dioxygenase, a key enzyme in the biosynthesis of abscisic acid. Regulated in response to drought and salinity. Expressed in roots, flowers and seeds. Localized to the chloroplast stroma and thylakoid membrane.; nine-cis-epoxycarotenoid dioxygenase 3 (NCED3); CONTAINS InterPro DOMAIN/s: Carotenoid oxygenase (InterPro:IPR004294); BEST Arabido…	8.5862		cluster-49084.150168	hormone metabolism.brassinosteroid.synthesis-degradation.sterols.other	(o48651|erg1_pangi : 437.0) Squalene monooxygenase (EC 1.14.99.7) (Squalene epoxidase) (SE) - Panax ginseng (Korean ginseng) & (loc_os03g12910.2 : 433.0) no description available & (at1g58440 : 427.0) Encodes a putative protein that has been speculated, based on sequence similarities, to have squalene monooxygenase activity.; XF1; FUNCTIONS IN: squalene monooxygenase activity; INVOLVED IN: respon…	5.7482		cluster-49084.53433	hormone metabolism.ethylene.synthesis-degradation	(at1g06620 : 234.0) encodes a protein whose sequence is similar to a 2-oxoglutarate-dependent dioxygenase; 2-oxoglutarate (2OG) and Fe(II)-dependent oxygenase superfamily protein; CONTAINS InterPro DOMAIN/s: Oxoglutarate/iron-dependent oxygenase (InterPro:IPR005123); BEST Arabidopsis thaliana protein match is: 2-oxoglutarate (2OG) and Fe(II)-dependent oxygenase superfamily protein (TAIR:AT3G61400…	-8.578		cluster-49084.153070	hormone metabolism.cytokinin.synthesis-degradation	(loc_os07g30330.1 : 224.0) no description available & (at1g22380 : 195.0) Encodes a putative UDP-glucosyl transferase. At1g22380 was initially identified as encoding the protein AAF87154, which has been classified as a bHLH protein (AtbHLH152). Subsequently it has been found that the AAF87154 protein appears to be encoded by the AT1G23970 genomic locus.; UDP-glucosyl transferase 85A3 (UGT85A3); F…	9.4786		cluster-49084.135594	hormone metabolism.jasmonate.synthesis-degradation.lipoxygenase	(p38419|loxc1_orysa : 927.0) Lipoxygenase 7, chloroplast precursor (EC 1.13.11.12) - Oryza sativa (Rice) & (loc_os08g39840.1 : 927.0) no description available & (at3g45140 : 907.0) Chloroplast lipoxygenase required for wound-induced jasmonic acid accumulation in Arabidopsis.Mutants are resistant to Staphylococcus aureus and accumulate salicylic acid upon infection.; lipoxygenase 2 (LOX2); FUNCTIO…	12.304							cluster-49084.168727	hormone metabolism.gibberelin.synthesis-degradation.GA20 oxidase	(at5g51810 : 384.0) Encodes gibberellin 20-oxidase. Involved in gibberellin biosynthesis. Up-regulated by far red light in elongating petioles. Not regulated by a circadian clock.; gibberellin 20 oxidase 2 (GA20OX2); CONTAINS InterPro DOMAIN/s: Isopenicillin N synthase (InterPro:IPR002283), Oxoglutarate/iron-dependent oxygenase (InterPro:IPR005123); BEST Arabidopsis thaliana protein match is: 2-o…	7.7976
cluster-49084.144158	hormone metabolism.auxin.induced-regulated-responsive-activated	(at1g72430 : 116.0) SAUR-like auxin-responsive protein family ; CONTAINS InterPro DOMAIN/s: Auxin responsive SAUR protein (InterPro:IPR003676); BEST Arabidopsis thaliana protein match is: SAUR-like auxin-responsive protein family (TAIR:AT1G17345.1); Has 148 Blast hits to 148 proteins in 14 species: Archae - 0; Bacteria - 0; Metazoa - 0; Fungi - 0; Plants - 148; Viruses - 0; Other Eukaryotes - 0 (…	8.6352		cluster-49084.117398	hormone metabolism.abscisic acid.synthesis-degradation.synthesis.9-cis-epoxycarotenoid dioxygenase	(at3g14440 : 492.0) Encodes 9-<i>cis</i>-epoxycarotenoid dioxygenase, a key enzyme in the biosynthesis of abscisic acid. Regulated in response to drought and salinity. Expressed in roots, flowers and seeds. Localized to the chloroplast stroma and thylakoid membrane.; nine-cis-epoxycarotenoid dioxygenase 3 (NCED3); CONTAINS InterPro DOMAIN/s: Carotenoid oxygenase (InterPro:IPR004294); BEST Arabido…	4.4461		cluster-49084.211646	hormone metabolism.brassinosteroid.signal transduction.BRI	(at1g74360 : 1089.0) Leucine-rich repeat protein kinase family protein; FUNCTIONS IN: protein serine/threonine kinase activity, protein kinase activity, ATP binding; INVOLVED IN: transmembrane receptor protein tyrosine kinase signaling pathway, protein amino acid phosphorylation; LOCATED IN: mitochondrion; EXPRESSED IN: 15 plant structures; EXPRESSED DURING: 9 growth stages; CONTAINS InterPro DOM…	-5.0644		cluster-49084.129497	hormone metabolism.ethylene.synthesis-degradation	(at1g06650 : 400.0) encodes a protein whose sequence is similar to 2-oxoglutarate-dependent dioxygenase; 2-oxoglutarate (2OG) and Fe(II)-dependent oxygenase superfamily protein; CONTAINS InterPro DOMAIN/s: Oxoglutarate/iron-dependent oxygenase (InterPro:IPR005123); BEST Arabidopsis thaliana protein match is: 2-oxoglutarate (2OG) and Fe(II)-dependent oxygenase superfamily protein (TAIR:AT1G06640.1…	-8.9176		cluster-49084.118559	hormone metabolism.cytokinin.synthesis-degradation	(at2g15480 : 221.0) UDP-glucosyl transferase 73B5 (UGT73B5); FUNCTIONS IN: quercetin 3-O-glucosyltransferase activity, UDP-glycosyltransferase activity, UDP-glucosyltransferase activity, transferase activity, transferring glycosyl groups; INVOLVED IN: response to other organism; LOCATED IN: endomembrane system; EXPRESSED IN: 9 plant structures; EXPRESSED DURING: L mature pollen stage, M germinate…	9.0801		cluster-49084.128706	hormone metabolism.jasmonate.synthesis-degradation.lipoxygenase	(p24095|loxx_soybn : 472.0) Seed lipoxygenase (EC 1.13.11.12) - Glycine max (Soybean) & (at1g55020 : 273.0) lipoxygenase, a defense gene conferring resistance Xanthomonas campestris; lipoxygenase 1 (LOX1); CONTAINS InterPro DOMAIN/s: Lipoxygenase, iron binding site (InterPro:IPR020833), Lipoxygenase, C-terminal (InterPro:IPR013819), Lipoxygenase, LH2 (InterPro:IPR001024), Lipase/lipooxygenase, PL…	10.838							cluster-49084.178899	hormone metabolism.gibberelin.signal transduction	(at3g63010 : 523.0) Encodes a gibberellin (GA) receptor ortholog of the rice GA receptor gene (OsGID1). Has GA-binding activity, showing higher affinity to GA4. Interacts with DELLA proteins in vivo in the presence of GA4.; GA INSENSITIVE DWARF1B (GID1B); FUNCTIONS IN: hydrolase activity; INVOLVED IN: floral organ morphogenesis, raffinose family oligosaccharide biosynthetic process, positive regu…	-3.668
cluster-49084.154665	hormone metabolism.auxin.induced-regulated-responsive-activated	(p33080|ax10a_soybn : 134.0) Auxin-induced protein X10A - Glycine max (Soybean) & (at4g38840 : 119.0) SAUR-like auxin-responsive protein family ; FUNCTIONS IN: molecular_function unknown; INVOLVED IN: response to auxin stimulus, response to cold; LOCATED IN: plasma membrane; EXPRESSED IN: 21 plant structures; EXPRESSED DURING: 13 growth stages; CONTAINS InterPro DOMAIN/s: Auxin responsive SAUR pr…	9.6888		cluster-49084.46505	hormone metabolism.abscisic acid.synthesis-degradation.synthesis.short chain alcohol dehydrogenmase (ABA2)	(loc_os04g10010.1 : 285.0) no description available & (at3g51680 : 263.0) NAD(P)-binding Rossmann-fold superfamily protein; FUNCTIONS IN: oxidoreductase activity, binding, catalytic activity; INVOLVED IN: oxidation reduction, metabolic process; LOCATED IN: cellular_component unknown; EXPRESSED IN: cotyledon, root; CONTAINS InterPro DOMAIN/s: NAD(P)-binding domain (InterPro:IPR016040), Glucose/rib…	8.4659		cluster-49084.197121	hormone metabolism.brassinosteroid.signal transduction.BRI	(loc_os02g39660.1 : 101.0) no description available & (at1g71400 : 97.4) Encodes a CLAVATA2 (CLV2)-related gene. Complements the clv2 mutant when expressed under the control of the CLV2 promoter.; receptor like protein 12 (RLP12); INVOLVED IN: signal transduction, defense response; LOCATED IN: endomembrane system; EXPRESSED IN: 7 plant structures; EXPRESSED DURING: LP.04 four leaves visible, peta…	8.4217		cluster-49084.219712	hormone metabolism.ethylene.synthesis-degradation	(o04847|dv4h_catro : 232.0) Desacetoxyvindoline 4-hydroxylase (EC 1.14.11.20) - Catharanthus roseus (Rosy periwinkle) (Madagascar periwinkle) & (at5g59540 : 230.0) 2-oxoglutarate (2OG) and Fe(II)-dependent oxygenase superfamily protein; FUNCTIONS IN: oxidoreductase activity; INVOLVED IN: biological_process unknown; LOCATED IN: cellular_component unknown; EXPRESSED IN: 17 plant structures; EXPRESS…	-9.7863		cluster-49084.118552	hormone metabolism.cytokinin.synthesis-degradation	(at2g36750 : 129.0) UDP-glucosyl transferase 73C1 (UGT73C1); CONTAINS InterPro DOMAIN/s: UDP-glucuronosyl/UDP-glucosyltransferase (InterPro:IPR002213); BEST Arabidopsis thaliana protein match is: don-glucosyltransferase 1 (TAIR:AT2G36800.1); Has 7705 Blast hits to 7611 proteins in 415 species: Archae - 0; Bacteria - 205; Metazoa - 2197; Fungi - 31; Plants - 5129; Viruses - 79; Other Eukaryotes - …	6.0117		cluster-49084.128705	hormone metabolism.jasmonate.synthesis-degradation.lipoxygenase	(p24095|loxx_soybn : 438.0) Seed lipoxygenase (EC 1.13.11.12) - Glycine max (Soybean) & (at1g55020 : 256.0) lipoxygenase, a defense gene conferring resistance Xanthomonas campestris; lipoxygenase 1 (LOX1); CONTAINS InterPro DOMAIN/s: Lipoxygenase, iron binding site (InterPro:IPR020833), Lipoxygenase, C-terminal (InterPro:IPR013819), Lipoxygenase, LH2 (InterPro:IPR001024), Lipase/lipooxygenase, PL…	4.1579							cluster-49084.265487	hormone metabolism.gibberelin.signal transduction	(at3g03450 : 196.0) Encodes a DELLA protein, a member of the GRAS superfamily of putative transcription factors. DELLA proteins restrain the cell proliferation and expansion that drives plant growth. Negative regulator of the response to GA in controlling seed germination. GA triggers the degradation of RGL2 protein in a process blocked by both proteasome inhibitors and serine/threonine phosphata…	-8.4053
cluster-49084.130485	hormone metabolism.auxin.induced-regulated-responsive-activated	(at5g47530 : 125.0) Auxin-responsive family protein; CONTAINS InterPro DOMAIN/s: Cytochrome b561, eukaryote (InterPro:IPR004877), Uncharacterised conserved protein UCP037471 (InterPro:IPR017214), Protein of unknown function DUF568, DOMON-like (InterPro:IPR007613), DOMON related (InterPro:IPR005018), Cytochrome b561/ferric reductase transmembrane (InterPro:IPR006593); BEST Arabidopsis thaliana pro…	-8.6333		cluster-82211.0	hormone metabolism.abscisic acid.synthesis-degradation.synthesis.short chain alcohol dehydrogenmase (ABA2)	(loc_os04g33240.1 : 308.0) no description available & (at4g03140 : 241.0) NAD(P)-binding Rossmann-fold superfamily protein; FUNCTIONS IN: oxidoreductase activity, binding, catalytic activity; INVOLVED IN: oxidation reduction, metabolic process; LOCATED IN: cellular_component unknown; EXPRESSED IN: 20 plant structures; EXPRESSED DURING: 13 growth stages; CONTAINS InterPro DOMAIN/s: Short-chain deh…	-9.1273		cluster-49084.249381	hormone metabolism.brassinosteroid.signal transduction.BRI	(at1g74360 : 866.0) Leucine-rich repeat protein kinase family protein; FUNCTIONS IN: protein serine/threonine kinase activity, protein kinase activity, ATP binding; INVOLVED IN: transmembrane receptor protein tyrosine kinase signaling pathway, protein amino acid phosphorylation; LOCATED IN: mitochondrion; EXPRESSED IN: 15 plant structures; EXPRESSED DURING: 9 growth stages; CONTAINS InterPro DOMA…	-4.5058		cluster-49084.134676	hormone metabolism.ethylene.synthesis-degradation	(at5g20400 : 116.0) encodes a protein whose sequence is similar to flavanone 3 hydroxylase from Malus.; 2-oxoglutarate (2OG) and Fe(II)-dependent oxygenase superfamily protein; CONTAINS InterPro DOMAIN/s: Oxoglutarate/iron-dependent oxygenase (InterPro:IPR005123); BEST Arabidopsis thaliana protein match is: 2-oxoglutarate (2OG) and Fe(II)-dependent oxygenase superfamily protein (TAIR:AT1G49390.1)…	8.9133		cluster-49084.107088	hormone metabolism.cytokinin.synthesis-degradation	(loc_os01g41430.1 : 336.0) no description available & (at4g34135 : 322.0) The At4g34135 gene encodes a flavonol 7-O-glucosyltransferase (EC 2.4.1.237) that glucosylates also with a 20 fold lower activity flavonols (kaempferol and quercetin) at the 3-O-position.; UDP-glucosyltransferase 73B2 (UGT73B2); FUNCTIONS IN: flavonol 3-O-glucosyltransferase activity, UDP-glycosyltransferase activity, querc…	8.7764		cluster-49084.70542	hormone metabolism.jasmonate.synthesis-degradation.lipoxygenase	(p09186|lox3_soybn : 207.0) Seed lipoxygenase-3 (EC 1.13.11.12) (L-3) - Glycine max (Soybean) & (at1g55020 : 152.0) lipoxygenase, a defense gene conferring resistance Xanthomonas campestris; lipoxygenase 1 (LOX1); CONTAINS InterPro DOMAIN/s: Lipoxygenase, iron binding site (InterPro:IPR020833), Lipoxygenase, C-terminal (InterPro:IPR013819), Lipoxygenase, LH2 (InterPro:IPR001024), Lipase/lipooxyge…	-8.3739							cluster-49084.137646	hormone metabolism.gibberelin.signal transduction	(q84tq7|gai_goshi : 673.0) DELLA protein GAI (Gibberellic acid-insensitive mutant protein) (GhGAI) - Gossypium hirsutum (Upland cotton) & (at2g01570 : 592.0) Member of the VHIID/DELLA regulatory family. Contains homopolymeric serine and threonine residues, a putative nuclear localization signal, leucine heptad repeats, and an LXXLL motif. Putative transcriptional regulator repressing the gibberel…	4.0236
cluster-49084.149791	hormone metabolism.auxin.induced-regulated-responsive-activated	(at2g45210 : 145.0) SAUR-like auxin-responsive protein family ; CONTAINS InterPro DOMAIN/s: Auxin responsive SAUR protein (InterPro:IPR003676); BEST Arabidopsis thaliana protein match is: SAUR-like auxin-responsive protein family (TAIR:AT3G60690.1); Has 1221 Blast hits to 1213 proteins in 27 species: Archae - 0; Bacteria - 0; Metazoa - 0; Fungi - 0; Plants - 1220; Viruses - 0; Other Eukaryotes - …	10.219		cluster-49084.69816	hormone metabolism.abscisic acid.synthesis-degradation.degradation.8-hydroxylase	(loc_os03g61980.1 : 565.0) no description available & (at1g19630 : 301.0) member of CYP722A; "cytochrome P450, family 722, subfamily A, polypeptide 1" (CYP722A1); FUNCTIONS IN: electron carrier activity, monooxygenase activity, iron ion binding, oxygen binding, heme binding; INVOLVED IN: oxidation reduction; LOCATED IN: endomembrane system; EXPRESSED IN: stem, flower; EXPRESSED DURING: petal diff…	-9.9086		cluster-49084.237357	hormone metabolism.brassinosteroid.signal transduction.BRI	(at3g56100 : 361.0) Protein kinase expressed in meristematic cells. Phosphorylates AGL24.; meristematic receptor-like kinase (MRLK); FUNCTIONS IN: protein serine/threonine kinase activity, protein kinase activity, ATP binding; INVOLVED IN: transmembrane receptor protein tyrosine kinase signaling pathway, protein amino acid phosphorylation; LOCATED IN: membrane; EXPRESSED IN: 16 plant structures; …	8.8066		cluster-49084.185605	hormone metabolism.ethylene.synthesis-degradation	(at4g36910 : 262.0) Has a cystathionine Beta-synthase domain.; LOSS OF THE TIMING OF ET AND JA BIOSYNTHESIS 2 (LEJ2); FUNCTIONS IN: molecular_function unknown; INVOLVED IN: biological_process unknown; LOCATED IN: chloroplast; EXPRESSED IN: 23 plant structures; EXPRESSED DURING: 13 growth stages; CONTAINS InterPro DOMAIN/s: Cystathionine beta-synthase, core (InterPro:IPR000644); BEST Arabidopsis t…	9.3193		cluster-49084.116955	hormone metabolism.cytokinin.synthesis-degradation	(at1g22340 : 110.0) UDP-glucosyl transferase 85A7 (UGT85A7); FUNCTIONS IN: UDP-glycosyltransferase activity, transferase activity, transferring glycosyl groups, glucuronosyltransferase activity; INVOLVED IN: metabolic process; LOCATED IN: cellular_component unknown; EXPRESSED IN: 8 plant structures; CONTAINS InterPro DOMAIN/s: UDP-glucuronosyl/UDP-glucosyltransferase (InterPro:IPR002213); BEST Ar…	8.8166		cluster-49084.137107	hormone metabolism.jasmonate.synthesis-degradation.lipoxygenase	(p27480|loxa_phavu : 283.0) Lipoxygenase 1 (EC 1.13.11.12) - Phaseolus vulgaris (Kidney bean) (French bean) & (at1g55020 : 180.0) lipoxygenase, a defense gene conferring resistance Xanthomonas campestris; lipoxygenase 1 (LOX1); CONTAINS InterPro DOMAIN/s: Lipoxygenase, iron binding site (InterPro:IPR020833), Lipoxygenase, C-terminal (InterPro:IPR013819), Lipoxygenase, LH2 (InterPro:IPR001024), Li…	10.828							cluster-49084.88821	hormone metabolism.gibberelin.signal transduction	(at3g63010 : 514.0) Encodes a gibberellin (GA) receptor ortholog of the rice GA receptor gene (OsGID1). Has GA-binding activity, showing higher affinity to GA4. Interacts with DELLA proteins in vivo in the presence of GA4.; GA INSENSITIVE DWARF1B (GID1B); FUNCTIONS IN: hydrolase activity; INVOLVED IN: floral organ morphogenesis, raffinose family oligosaccharide biosynthetic process, positive regu…	-5.6465
cluster-49084.156131	hormone metabolism.auxin.induced-regulated-responsive-activated	(p33081|ax15a_soybn : 105.0) Auxin-induced protein 15A - Glycine max (Soybean) & (at4g38840 : 98.2) SAUR-like auxin-responsive protein family ; FUNCTIONS IN: molecular_function unknown; INVOLVED IN: response to auxin stimulus, response to cold; LOCATED IN: plasma membrane; EXPRESSED IN: 21 plant structures; EXPRESSED DURING: 13 growth stages; CONTAINS InterPro DOMAIN/s: Auxin responsive SAUR prot…	11.418		cluster-49084.174166	hormone metabolism.abscisic acid.signal transduction	(at1g17550 : 112.0) Protein Phosphatase 2C; homology to ABI2 (HAB2); FUNCTIONS IN: protein serine/threonine phosphatase activity, catalytic activity; INVOLVED IN: protein amino acid dephosphorylation; LOCATED IN: protein serine/threonine phosphatase complex; EXPRESSED IN: 23 plant structures; EXPRESSED DURING: 14 growth stages; CONTAINS InterPro DOMAIN/s: Protein phosphatase 2C, manganese/magnesi…	-5.7118		cluster-49084.82606	hormone metabolism.brassinosteroid.signal transduction.BRI	(at3g51740 : 465.0) encodes a leucine-repeat receptor kinase expressed in inflorescence meristem. Locus association was made from performing sequence analysis with IMK3 (MRLK) whose locus association was provided by the authors.; inflorescence meristem receptor-like kinase 2 (IMK2); FUNCTIONS IN: protein serine/threonine kinase activity, protein kinase activity, kinase activity, ATP binding; INVO…	4.274		cluster-49084.142230	hormone metabolism.ethylene.synthesis-degradation	(at1g49390 : 348.0) 2-oxoglutarate (2OG) and Fe(II)-dependent oxygenase superfamily protein; FUNCTIONS IN: oxidoreductase activity, acting on paired donors, with incorporation or reduction of molecular oxygen, 2-oxoglutarate as one donor, and incorporation of one atom each of oxygen into both donors, oxidoreductase activity; INVOLVED IN: flavonoid biosynthetic process; LOCATED IN: cellular_compon…	6.4832		cluster-49084.149049	hormone metabolism.cytokinin.synthesis-degradation	(at1g22360 : 291.0) UDP-glucosyl transferase 85A2 (UGT85A2); FUNCTIONS IN: UDP-glycosyltransferase activity, transferase activity, transferring glycosyl groups, glucuronosyltransferase activity; INVOLVED IN: metabolic process; LOCATED IN: cellular_component unknown; EXPRESSED IN: 21 plant structures; EXPRESSED DURING: 11 growth stages; CONTAINS InterPro DOMAIN/s: UDP-glucuronosyl/UDP-glucosyltran…	8.2844		cluster-49084.134668	hormone metabolism.jasmonate.synthesis-degradation.lipoxygenase	(p09918|lox3_pea : 458.0) Seed lipoxygenase-3 (EC 1.13.11.12) - Pisum sativum (Garden pea) & (at1g55020 : 306.0) lipoxygenase, a defense gene conferring resistance Xanthomonas campestris; lipoxygenase 1 (LOX1); CONTAINS InterPro DOMAIN/s: Lipoxygenase, iron binding site (InterPro:IPR020833), Lipoxygenase, C-terminal (InterPro:IPR013819), Lipoxygenase, LH2 (InterPro:IPR001024), Lipase/lipooxygenas…	8.1387							cluster-49084.23430	hormone metabolism.gibberelin.signal transduction	(at1g66160 : 164.0) "CYS, MET, PRO, and GLY protein 1" (CMPG1); FUNCTIONS IN: binding; INVOLVED IN: response to chitin; EXPRESSED IN: 18 plant structures; EXPRESSED DURING: 9 growth stages; CONTAINS InterPro DOMAIN/s: Armadillo-type fold (InterPro:IPR016024); BEST Arabidopsis thaliana protein match is: ARM repeat superfamily protein (TAIR:AT5G37490.1); Has 1454 Blast hits to 1441 proteins in 68 s…	-5.3751
cluster-49084.127812	hormone metabolism.auxin.induced-regulated-responsive-activated	(loc_os06g17390.1 : 782.0) no description available & (at5g15740 : 727.0) O-fucosyltransferase family protein; CONTAINS InterPro DOMAIN/s: GDP-fucose protein O-fucosyltransferase (InterPro:IPR019378); BEST Arabidopsis thaliana protein match is: O-fucosyltransferase family protein (TAIR:AT3G02250.1); Has 822 Blast hits to 815 proteins in 30 species: Archae - 0; Bacteria - 0; Metazoa - 0; Fungi - 0…	7.9779		cluster-49084.174168	hormone metabolism.abscisic acid.signal transduction	(at5g57050 : 392.0) Encodes a protein phosphatase 2C and is involved in ABA signal transduction. Binds fibrillin preprotein in vitro and in vivo.; ABA INSENSITIVE 2 (ABI2); CONTAINS InterPro DOMAIN/s: Protein phosphatase 2C, manganese/magnesium aspartate binding site (InterPro:IPR000222), Protein phosphatase 2C-related (InterPro:IPR001932), Protein phosphatase 2C (InterPro:IPR015655), Protein pho…	-5.6531		cluster-49084.89490	hormone metabolism.brassinosteroid.signal transduction.BRI	(at3g51740 : 381.0) encodes a leucine-repeat receptor kinase expressed in inflorescence meristem. Locus association was made from performing sequence analysis with IMK3 (MRLK) whose locus association was provided by the authors.; inflorescence meristem receptor-like kinase 2 (IMK2); FUNCTIONS IN: protein serine/threonine kinase activity, protein kinase activity, kinase activity, ATP binding; INVO…	9.799		cluster-49084.156912	hormone metabolism.ethylene.synthesis-degradation	(at5g20550 : 326.0) 2-oxoglutarate (2OG) and Fe(II)-dependent oxygenase superfamily protein; FUNCTIONS IN: oxidoreductase activity, acting on paired donors, with incorporation or reduction of molecular oxygen, 2-oxoglutarate as one donor, and incorporation of one atom each of oxygen into both donors, oxidoreductase activity; INVOLVED IN: flavonoid biosynthetic process; LOCATED IN: cellular_compon…	5.2755		cluster-49084.149378	hormone metabolism.cytokinin.synthesis-degradation	(loc_os02g51910.1 : 355.0) no description available & (at1g22380 : 349.0) Encodes a putative UDP-glucosyl transferase. At1g22380 was initially identified as encoding the protein AAF87154, which has been classified as a bHLH protein (AtbHLH152). Subsequently it has been found that the AAF87154 protein appears to be encoded by the AT1G23970 genomic locus.; UDP-glucosyl transferase 85A3 (UGT85A3); F…	5.8934		cluster-49084.154211	hormone metabolism.jasmonate.synthesis-degradation.lipoxygenase	(loc_os02g10120.1 : 600.0) no description available & (q8gsm2|lox23_horvu : 575.0) Lipoxygenase 2.3, chloroplast precursor (EC 1.13.11.12) (LOX2:Hv:3) - Hordeum vulgare (Barley) & (at3g45140 : 535.0) Chloroplast lipoxygenase required for wound-induced jasmonic acid accumulation in Arabidopsis.Mutants are resistant to Staphylococcus aureus and accumulate salicylic acid upon infection.; lipoxygenas…	10.354							cluster-49084.140083	hormone metabolism.gibberelin.signal transduction	(q84tq7|gai_goshi : 682.0) DELLA protein GAI (Gibberellic acid-insensitive mutant protein) (GhGAI) - Gossypium hirsutum (Upland cotton) & (at2g01570 : 623.0) Member of the VHIID/DELLA regulatory family. Contains homopolymeric serine and threonine residues, a putative nuclear localization signal, leucine heptad repeats, and an LXXLL motif. Putative transcriptional regulator repressing the gibberel…	3.6364
cluster-49084.183651	hormone metabolism.auxin.induced-regulated-responsive-activated	(at4g27450 : 379.0) Aluminium induced protein with YGL and LRDR motifs; FUNCTIONS IN: molecular_function unknown; INVOLVED IN: biological_process unknown; LOCATED IN: cytosol, nucleus, plasma membrane; EXPRESSED IN: 25 plant structures; EXPRESSED DURING: 14 growth stages; BEST Arabidopsis thaliana protein match is: Aluminium induced protein with YGL and LRDR motifs (TAIR:AT3G15450.1); Has 30201 B…	-4.1443		cluster-49084.93857	hormone metabolism.abscisic acid.signal transduction	(loc_os01g40094.1 : 220.0) no description available & (at1g72770 : 200.0) mutant has ABA hypersensitive inhibition of seed germination; Protein Phosphatase 2C; regulates the activation of the Snf1-related kinase OST1 by abscisic acid.; homology to ABI1 (HAB1); FUNCTIONS IN: protein serine/threonine phosphatase activity; INVOLVED IN: protein amino acid dephosphorylation; LOCATED IN: protein serine…	8.4665		cluster-49084.133693	hormone metabolism.brassinosteroid.signal transduction.BRI	(at1g06390 : 681.0) encodes a GSK3/shaggy-like protein kinase. Gene expression is induced by NaCl and ABA but not KCl, suggesting that this gene may be involved in response to osmotic stress. This protein can interact with the BZR1 protein involved in brassinosteroid-mediated signaling in a Y2H assay and promotes BZR1 phosphorylation in protoplasts.; GSK3/SHAGGY-like protein kinase 1 (GSK1); FUNC…	8.7182		cluster-49084.215066	hormone metabolism.ethylene.synthesis-degradation	(at1g06620 : 394.0) encodes a protein whose sequence is similar to a 2-oxoglutarate-dependent dioxygenase; 2-oxoglutarate (2OG) and Fe(II)-dependent oxygenase superfamily protein; CONTAINS InterPro DOMAIN/s: Oxoglutarate/iron-dependent oxygenase (InterPro:IPR005123); BEST Arabidopsis thaliana protein match is: 2-oxoglutarate (2OG) and Fe(II)-dependent oxygenase superfamily protein (TAIR:AT3G61400…	-9.0118		cluster-49084.163687	hormone metabolism.cytokinin.synthesis-degradation	(loc_os07g30620.1 : 259.0) no description available & (at1g22380 : 218.0) Encodes a putative UDP-glucosyl transferase. At1g22380 was initially identified as encoding the protein AAF87154, which has been classified as a bHLH protein (AtbHLH152). Subsequently it has been found that the AAF87154 protein appears to be encoded by the AT1G23970 genomic locus.; UDP-glucosyl transferase 85A3 (UGT85A3); F…	10.355		cluster-49084.211176	hormone metabolism.jasmonate.synthesis-degradation.lipoxygenase	(p38417|lox4_soybn : 711.0) Lipoxygenase-4 (EC 1.13.11.12) (L-4) (VSP94) - Glycine max (Soybean) & (at3g22400 : 600.0) LOX5; FUNCTIONS IN: oxidoreductase activity, acting on single donors with incorporation of molecular oxygen, incorporation of two atoms of oxygen, lipoxygenase activity, iron ion binding, metal ion binding; INVOLVED IN: root development; LOCATED IN: chloroplast; EXPRESSED IN: 22 …	-10.071							cluster-49084.57118	hormone metabolism.gibberelin.signal transduction	(q5bn22|rga2_bracm : 155.0) DELLA protein RGA2 (RGA-like protein 2) (BrRGA2) - Brassica campestris (Field mustard) & (at2g01570 : 148.0) Member of the VHIID/DELLA regulatory family. Contains homopolymeric serine and threonine residues, a putative nuclear localization signal, leucine heptad repeats, and an LXXLL motif. Putative transcriptional regulator repressing the gibberellin response and inte…	-8.7712
cluster-49084.120471	hormone metabolism.auxin.induced-regulated-responsive-activated	(p33080|ax10a_soybn : 133.0) Auxin-induced protein X10A - Glycine max (Soybean) & (at4g38840 : 112.0) SAUR-like auxin-responsive protein family ; FUNCTIONS IN: molecular_function unknown; INVOLVED IN: response to auxin stimulus, response to cold; LOCATED IN: plasma membrane; EXPRESSED IN: 21 plant structures; EXPRESSED DURING: 13 growth stages; CONTAINS InterPro DOMAIN/s: Auxin responsive SAUR pr…	8.4704		cluster-49084.200686	hormone metabolism.abscisic acid.signal transduction	(at3g22550 : 110.0) Protein of unknown function (DUF581); CONTAINS InterPro DOMAIN/s: Protein of unknown function DUF581 (InterPro:IPR007650); BEST Arabidopsis thaliana protein match is: Protein of unknown function (DUF581) (TAIR:AT3G63210.1); Has 558 Blast hits to 549 proteins in 19 species: Archae - 0; Bacteria - 0; Metazoa - 0; Fungi - 0; Plants - 558; Viruses - 0; Other Eukaryotes - 0 (source…	-6.1305		cluster-49084.156851	hormone metabolism.brassinosteroid.signal transduction.BRI	(at3g51740 : 463.0) encodes a leucine-repeat receptor kinase expressed in inflorescence meristem. Locus association was made from performing sequence analysis with IMK3 (MRLK) whose locus association was provided by the authors.; inflorescence meristem receptor-like kinase 2 (IMK2); FUNCTIONS IN: protein serine/threonine kinase activity, protein kinase activity, kinase activity, ATP binding; INVO…	5.0442		cluster-49084.57488	hormone metabolism.ethylene.synthesis-degradation	(loc_os03g18360.1 : 118.0) no description available & (at5g58550 : 110.0) Encodes a paralog of ETO1, which is a negative regulator of ACS5 (a key enzyme in ethylene biosynthesis pathway). EOL2 also interacts with and inhibits the activity of ACS5.; ETO1-like 2 (EOL2); FUNCTIONS IN: protein binding; INVOLVED IN: regulation of ethylene biosynthetic process; LOCATED IN: mitochondrion; EXPRESSED IN: …	-8.3533		cluster-49084.163684	hormone metabolism.cytokinin.synthesis-degradation	(loc_os07g30620.1 : 129.0) no description available & (at1g22340 : 126.0) UDP-glucosyl transferase 85A7 (UGT85A7); FUNCTIONS IN: UDP-glycosyltransferase activity, transferase activity, transferring glycosyl groups, glucuronosyltransferase activity; INVOLVED IN: metabolic process; LOCATED IN: cellular_component unknown; EXPRESSED IN: 8 plant structures; CONTAINS InterPro DOMAIN/s: UDP-glucuronosyl…	9.9722		cluster-49084.211178	hormone metabolism.jasmonate.synthesis-degradation.lipoxygenase	(p38417|lox4_soybn : 876.0) Lipoxygenase-4 (EC 1.13.11.12) (L-4) (VSP94) - Glycine max (Soybean) & (at3g22400 : 722.0) LOX5; FUNCTIONS IN: oxidoreductase activity, acting on single donors with incorporation of molecular oxygen, incorporation of two atoms of oxygen, lipoxygenase activity, iron ion binding, metal ion binding; INVOLVED IN: root development; LOCATED IN: chloroplast; EXPRESSED IN: 22 …	-8.7826							cluster-49084.178646	hormone metabolism.gibberelin.signal transduction	(at3g63010 : 503.0) Encodes a gibberellin (GA) receptor ortholog of the rice GA receptor gene (OsGID1). Has GA-binding activity, showing higher affinity to GA4. Interacts with DELLA proteins in vivo in the presence of GA4.; GA INSENSITIVE DWARF1B (GID1B); FUNCTIONS IN: hydrolase activity; INVOLVED IN: floral organ morphogenesis, raffinose family oligosaccharide biosynthetic process, positive regu…	-3.7548
cluster-49084.140881	hormone metabolism.auxin.induced-regulated-responsive-activated	(p33080|ax10a_soybn : 129.0) Auxin-induced protein X10A - Glycine max (Soybean) & (at4g38840 : 113.0) SAUR-like auxin-responsive protein family ; FUNCTIONS IN: molecular_function unknown; INVOLVED IN: response to auxin stimulus, response to cold; LOCATED IN: plasma membrane; EXPRESSED IN: 21 plant structures; EXPRESSED DURING: 13 growth stages; CONTAINS InterPro DOMAIN/s: Auxin responsive SAUR pr…	6.7481		cluster-49084.150973	hormone metabolism.abscisic acid.signal transduction	(loc_os01g40094.1 : 285.0) no description available & (at4g26080 : 278.0) Involved in abscisic acid (ABA) signal transduction. Negative regulator of ABA promotion of stomatal closure.; ABA INSENSITIVE 1 (ABI1); CONTAINS InterPro DOMAIN/s: Protein phosphatase 2C, manganese/magnesium aspartate binding site (InterPro:IPR000222), Protein phosphatase 2C-related (InterPro:IPR001932), Protein phosphatas…	3.6671		cluster-49084.171641	hormone metabolism.brassinosteroid.signal transduction.BRI	(at3g51740 : 477.0) encodes a leucine-repeat receptor kinase expressed in inflorescence meristem. Locus association was made from performing sequence analysis with IMK3 (MRLK) whose locus association was provided by the authors.; inflorescence meristem receptor-like kinase 2 (IMK2); FUNCTIONS IN: protein serine/threonine kinase activity, protein kinase activity, kinase activity, ATP binding; INVO…	8.2651		cluster-49084.151182	hormone metabolism.ethylene.synthesis-degradation	(at5g59540 : 162.0) 2-oxoglutarate (2OG) and Fe(II)-dependent oxygenase superfamily protein; FUNCTIONS IN: oxidoreductase activity; INVOLVED IN: biological_process unknown; LOCATED IN: cellular_component unknown; EXPRESSED IN: 17 plant structures; EXPRESSED DURING: 9 growth stages; CONTAINS InterPro DOMAIN/s: Oxoglutarate/iron-dependent oxygenase (InterPro:IPR005123); BEST Arabidopsis thaliana pr…	-8.0502		cluster-49084.114293	hormone metabolism.cytokinin.synthesis-degradation	(at1g22400 : 484.0) UGT85A1; FUNCTIONS IN: in 6 functions; INVOLVED IN: metabolic process; LOCATED IN: cellular_component unknown; EXPRESSED IN: 22 plant structures; EXPRESSED DURING: 10 growth stages; CONTAINS InterPro DOMAIN/s: UDP-glucuronosyl/UDP-glucosyltransferase (InterPro:IPR002213); BEST Arabidopsis thaliana protein match is: UDP-glucosyl transferase 85A3 (TAIR:AT1G22380.1); Has 7940 Bla…	10.263		cluster-49084.141342	hormone metabolism.jasmonate.synthesis-degradation.lipoxygenase	(p24095|loxx_soybn : 708.0) Seed lipoxygenase (EC 1.13.11.12) - Glycine max (Soybean) & (at1g55020 : 539.0) lipoxygenase, a defense gene conferring resistance Xanthomonas campestris; lipoxygenase 1 (LOX1); CONTAINS InterPro DOMAIN/s: Lipoxygenase, iron binding site (InterPro:IPR020833), Lipoxygenase, C-terminal (InterPro:IPR013819), Lipoxygenase, LH2 (InterPro:IPR001024), Lipase/lipooxygenase, PL…	7.2682							cluster-49084.35043	hormone metabolism.gibberelin.signal transduction	(at5g59845 : 119.0) Gibberellin-regulated family protein; FUNCTIONS IN: molecular_function unknown; INVOLVED IN: response to gibberellin stimulus; LOCATED IN: endomembrane system; EXPRESSED IN: 22 plant structures; EXPRESSED DURING: 13 growth stages; CONTAINS InterPro DOMAIN/s: Gibberellin regulated protein (InterPro:IPR003854); BEST Arabidopsis thaliana protein match is: Gibberellin-regulated fa…	8.9197
cluster-49084.124999	hormone metabolism.auxin.induced-regulated-responsive-activated	(at2g45210 : 144.0) SAUR-like auxin-responsive protein family ; CONTAINS InterPro DOMAIN/s: Auxin responsive SAUR protein (InterPro:IPR003676); BEST Arabidopsis thaliana protein match is: SAUR-like auxin-responsive protein family (TAIR:AT3G60690.1); Has 1221 Blast hits to 1213 proteins in 27 species: Archae - 0; Bacteria - 0; Metazoa - 0; Fungi - 0; Plants - 1220; Viruses - 0; Other Eukaryotes - …	5.5361		cluster-49084.198843	hormone metabolism.abscisic acid.signal transduction	(at1g17550 : 103.0) Protein Phosphatase 2C; homology to ABI2 (HAB2); FUNCTIONS IN: protein serine/threonine phosphatase activity, catalytic activity; INVOLVED IN: protein amino acid dephosphorylation; LOCATED IN: protein serine/threonine phosphatase complex; EXPRESSED IN: 23 plant structures; EXPRESSED DURING: 14 growth stages; CONTAINS InterPro DOMAIN/s: Protein phosphatase 2C, manganese/magnesi…	-5.4962		cluster-49084.265064	hormone metabolism.brassinosteroid.signal transduction.BRI	(at1g74360 : 185.0) Leucine-rich repeat protein kinase family protein; FUNCTIONS IN: protein serine/threonine kinase activity, protein kinase activity, ATP binding; INVOLVED IN: transmembrane receptor protein tyrosine kinase signaling pathway, protein amino acid phosphorylation; LOCATED IN: mitochondrion; EXPRESSED IN: 15 plant structures; EXPRESSED DURING: 9 growth stages; CONTAINS InterPro DOMA…	-8.7278		cluster-49084.155805	hormone metabolism.ethylene.synthesis-degradation	(at1g06620 : 98.6) encodes a protein whose sequence is similar to a 2-oxoglutarate-dependent dioxygenase; 2-oxoglutarate (2OG) and Fe(II)-dependent oxygenase superfamily protein; CONTAINS InterPro DOMAIN/s: Oxoglutarate/iron-dependent oxygenase (InterPro:IPR005123); BEST Arabidopsis thaliana protein match is: 2-oxoglutarate (2OG) and Fe(II)-dependent oxygenase superfamily protein (TAIR:AT3G61400.…	5.4938		cluster-49084.166372	hormone metabolism.cytokinin.synthesis-degradation	(at1g22400 : 494.0) UGT85A1; FUNCTIONS IN: in 6 functions; INVOLVED IN: metabolic process; LOCATED IN: cellular_component unknown; EXPRESSED IN: 22 plant structures; EXPRESSED DURING: 10 growth stages; CONTAINS InterPro DOMAIN/s: UDP-glucuronosyl/UDP-glucosyltransferase (InterPro:IPR002213); BEST Arabidopsis thaliana protein match is: UDP-glucosyl transferase 85A3 (TAIR:AT1G22380.1); Has 7940 Bla…	9.6834		cluster-49084.129208	hormone metabolism.jasmonate.synthesis-degradation.lipoxygenase	(at1g67560 : 398.0) PLAT/LH2 domain-containing lipoxygenase family protein; FUNCTIONS IN: oxidoreductase activity, acting on single donors with incorporation of molecular oxygen, incorporation of two atoms of oxygen, lipoxygenase activity, iron ion binding, metal ion binding; INVOLVED IN: oxidation reduction, growth; LOCATED IN: chloroplast; EXPRESSED IN: 22 plant structures; EXPRESSED DURING: 13…	8.9912							cluster-49084.127620	hormone metabolism.gibberelin.induced-regulated-responsive-activated	(at2g14900 : 110.0) Gibberellin-regulated family protein; FUNCTIONS IN: molecular_function unknown; INVOLVED IN: response to gibberellin stimulus; LOCATED IN: endomembrane system; EXPRESSED IN: 18 plant structures; EXPRESSED DURING: 12 growth stages; CONTAINS InterPro DOMAIN/s: Gibberellin regulated protein (InterPro:IPR003854); BEST Arabidopsis thaliana protein match is: Gibberellin-regulated fa…	8.5237
cluster-49084.21229	hormone metabolism.auxin.induced-regulated-responsive-activated	(at2g37030 : 115.0) SAUR-like auxin-responsive protein family ; CONTAINS InterPro DOMAIN/s: Auxin responsive SAUR protein (InterPro:IPR003676); BEST Arabidopsis thaliana protein match is: SAUR-like auxin-responsive protein family (TAIR:AT3G53250.1); Has 1122 Blast hits to 1114 proteins in 26 species: Archae - 0; Bacteria - 0; Metazoa - 0; Fungi - 0; Plants - 1121; Viruses - 0; Other Eukaryotes - …	-9.3845		cluster-49084.77670	hormone metabolism.abscisic acid.induced-regulated-responsive-activated	(at1g69700 : 167.0) Part of the AtHVA22 family. Protein expression is ABA- and stress-inducible.; HVA22 homologue C (HVA22C); FUNCTIONS IN: molecular_function unknown; INVOLVED IN: response to water deprivation, hyperosmotic salinity response, response to abscisic acid stimulus; LOCATED IN: endomembrane system; EXPRESSED IN: 22 plant structures; EXPRESSED DURING: 15 growth stages; CONTAINS InterP…	8.8711		cluster-49084.127109	hormone metabolism.brassinosteroid.signal transduction.other	(at3g02110 : 293.0) serine carboxypeptidase-like 25 (scpl25); FUNCTIONS IN: serine-type carboxypeptidase activity; INVOLVED IN: proteolysis; LOCATED IN: endomembrane system; EXPRESSED IN: 22 plant structures; EXPRESSED DURING: 13 growth stages; CONTAINS InterPro DOMAIN/s: Peptidase S10, serine carboxypeptidase (InterPro:IPR001563), Peptidase S10, serine carboxypeptidase, active site (InterPro:IPR…	9.9967		cluster-49084.94630	hormone metabolism.ethylene.synthesis-degradation.1-aminocyclopropane-1-carboxylate synthase	(p23599|1a11_cucma : 394.0) 1-aminocyclopropane-1-carboxylate synthase CMW33 (EC 4.4.1.14) (ACC synthase) (S-adenosyl-L-methionine methylthioadenosine-lyase) - Cucurbita maxima (Pumpkin) (Winter squash) & (at3g61510 : 378.0) Encodes a member of the 1-aminocyclopropane-1-carboxylate (ACC) synthase (S-adenosyl-L-methionine methylthioadenosine-lyase, EC 4.4.1.14) gene family. The gene is transcripti…	4.8728		cluster-49084.188548	hormone metabolism.cytokinin.synthesis-degradation	(at2g15490 : 341.0) UDP-glycosyltransferase 73B4 (UGT73B4); FUNCTIONS IN: quercetin 3-O-glucosyltransferase activity, UDP-glycosyltransferase activity, quercetin 7-O-glucosyltransferase activity, UDP-glucosyltransferase activity, transferase activity, transferring glycosyl groups; INVOLVED IN: response to other organism; LOCATED IN: endomembrane system; EXPRESSED IN: root; CONTAINS InterPro DOMAI…	9.4663		cluster-49084.129205	hormone metabolism.jasmonate.synthesis-degradation.lipoxygenase	(at1g67560 : 379.0) PLAT/LH2 domain-containing lipoxygenase family protein; FUNCTIONS IN: oxidoreductase activity, acting on single donors with incorporation of molecular oxygen, incorporation of two atoms of oxygen, lipoxygenase activity, iron ion binding, metal ion binding; INVOLVED IN: oxidation reduction, growth; LOCATED IN: chloroplast; EXPRESSED IN: 22 plant structures; EXPRESSED DURING: 13…	7.0531							cluster-49084.140402	hormone metabolism.gibberelin.induced-regulated-responsive-activated	(at5g15230 : 115.0) gibberellin-regulated (GASA4); GAST1 protein homolog 4 (GASA4); FUNCTIONS IN: molecular_function unknown; INVOLVED IN: response to gibberellin stimulus, gibberellic acid mediated signaling pathway; EXPRESSED IN: 23 plant structures; EXPRESSED DURING: 14 growth stages; CONTAINS InterPro DOMAIN/s: Gibberellin regulated protein (InterPro:IPR003854); BEST Arabidopsis thaliana prot…	7.7568
cluster-49084.118156	hormone metabolism.auxin.induced-regulated-responsive-activated	(p33081|ax15a_soybn : 137.0) Auxin-induced protein 15A - Glycine max (Soybean) & (at4g38840 : 112.0) SAUR-like auxin-responsive protein family ; FUNCTIONS IN: molecular_function unknown; INVOLVED IN: response to auxin stimulus, response to cold; LOCATED IN: plasma membrane; EXPRESSED IN: 21 plant structures; EXPRESSED DURING: 13 growth stages; CONTAINS InterPro DOMAIN/s: Auxin responsive SAUR pro…	9.314		cluster-49084.126414	hormone metabolism.abscisic acid.induced-regulated-responsive-activated	(at1g45249 : 275.0) Leucine zipper transcription factor that binds to the abscisic acid (ABA)ñresponsive element (ABRE) motif in the promoter region of ABA-inducible genes. Enhances drought tolerance in vegetative tissues. Required for normal glucose response. Localized in the nucleus. Expressed constitutively in roots, leaf vascular tissues, and hydathodes or in all tissues under stress conditio…	8.4844		cluster-49084.121073	hormone metabolism.brassinosteroid.induced-regulated-responsive-activated	(at3g61460 : 127.0) Encodes a novel ring finger protein and forms an N-terminal hydrophobic domain and a C-terminal RING-H2 signature. Expression is down regulated by brassinolide.; brassinosteroid-responsive RING-H2 (BRH1); FUNCTIONS IN: zinc ion binding; INVOLVED IN: response to brassinosteroid stimulus, response to chitin; LOCATED IN: endomembrane system; EXPRESSED IN: 22 plant structures; EXP…	6.0042		cluster-49084.94628	hormone metabolism.ethylene.synthesis-degradation.1-aminocyclopropane-1-carboxylate synthase	(p23599|1a11_cucma : 394.0) 1-aminocyclopropane-1-carboxylate synthase CMW33 (EC 4.4.1.14) (ACC synthase) (S-adenosyl-L-methionine methylthioadenosine-lyase) - Cucurbita maxima (Pumpkin) (Winter squash) & (at3g61510 : 378.0) Encodes a member of the 1-aminocyclopropane-1-carboxylate (ACC) synthase (S-adenosyl-L-methionine methylthioadenosine-lyase, EC 4.4.1.14) gene family. The gene is transcripti…	4.8728		cluster-49084.250464	hormone metabolism.cytokinin.synthesis-degradation	(at5g19040 : 311.0) Encodes cytokinin synthase.; isopentenyltransferase 5 (IPT5); CONTAINS InterPro DOMAIN/s: tRNA isopentenyltransferase (InterPro:IPR002627); BEST Arabidopsis thaliana protein match is: isopentenyltransferase 7 (TAIR:AT3G23630.1); Has 1807 Blast hits to 1807 proteins in 277 species: Archae - 0; Bacteria - 0; Metazoa - 736; Fungi - 347; Plants - 385; Viruses - 0; Other Eukaryotes…	-4.3837		cluster-49084.129206	hormone metabolism.jasmonate.synthesis-degradation.lipoxygenase	(at1g67560 : 741.0) PLAT/LH2 domain-containing lipoxygenase family protein; FUNCTIONS IN: oxidoreductase activity, acting on single donors with incorporation of molecular oxygen, incorporation of two atoms of oxygen, lipoxygenase activity, iron ion binding, metal ion binding; INVOLVED IN: oxidation reduction, growth; LOCATED IN: chloroplast; EXPRESSED IN: 22 plant structures; EXPRESSED DURING: 13…	5.6943							cluster-49084.138943	hormone metabolism.gibberelin.induced-regulated-responsive-activated	(at5g14920 : 114.0) Gibberellin-regulated family protein; INVOLVED IN: response to gibberellin stimulus; LOCATED IN: endomembrane system; EXPRESSED IN: 22 plant structures; EXPRESSED DURING: 13 growth stages; Has 177972 Blast hits to 67014 proteins in 2759 species: Archae - 778; Bacteria - 39574; Metazoa - 64340; Fungi - 23851; Plants - 18819; Viruses - 6445; Other Eukaryotes - 24165 (source: NCB…	8.763
cluster-49084.183649	hormone metabolism.auxin.induced-regulated-responsive-activated	(at4g27450 : 278.0) Aluminium induced protein with YGL and LRDR motifs; FUNCTIONS IN: molecular_function unknown; INVOLVED IN: biological_process unknown; LOCATED IN: cytosol, nucleus, plasma membrane; EXPRESSED IN: 25 plant structures; EXPRESSED DURING: 14 growth stages; BEST Arabidopsis thaliana protein match is: Aluminium induced protein with YGL and LRDR motifs (TAIR:AT3G15450.1); Has 30201 B…	-3.9456							cluster-49084.263481	hormone metabolism.brassinosteroid.induced-regulated-responsive-activated	(at3g61460 : 141.0) Encodes a novel ring finger protein and forms an N-terminal hydrophobic domain and a C-terminal RING-H2 signature. Expression is down regulated by brassinolide.; brassinosteroid-responsive RING-H2 (BRH1); FUNCTIONS IN: zinc ion binding; INVOLVED IN: response to brassinosteroid stimulus, response to chitin; LOCATED IN: endomembrane system; EXPRESSED IN: 22 plant structures; EXP…	7.7125		cluster-49084.141836	hormone metabolism.ethylene.synthesis-degradation.1-aminocyclopropane-1-carboxylate oxidase	(q08508|acco4_pethy : 511.0) 1-aminocyclopropane-1-carboxylate oxidase 4 (EC 1.14.17.4) (ACC oxidase 4) (Ethylene-forming enzyme) (EFE) - Petunia hybrida (Petunia) & (at1g05010 : 471.0) Encodes 1-aminocyclopropane-1-carboxylate oxidase; ethylene-forming enzyme (EFE); FUNCTIONS IN: 1-aminocyclopropane-1-carboxylate oxidase activity; INVOLVED IN: response to fungus, ethylene biosynthetic process; E…	4.8241		cluster-49084.101980	hormone metabolism.cytokinin.synthesis-degradation	(at2g41510 : 728.0) It encodes a protein whose sequence is similar to cytokinin oxidase/dehydrogenase, which catalyzes the degradation of cytokinins.; cytokinin oxidase/dehydrogenase 1 (CKX1); FUNCTIONS IN: cytokinin dehydrogenase activity; INVOLVED IN: N-terminal protein myristoylation, cytokinin catabolic process, meristem development; LOCATED IN: vacuole; EXPRESSED IN: lateral root, shoot apex…	10.962		cluster-49084.214118	hormone metabolism.jasmonate.synthesis-degradation.lipoxygenase	(p09186|lox3_soybn : 730.0) Seed lipoxygenase-3 (EC 1.13.11.12) (L-3) - Glycine max (Soybean) & (at1g55020 : 604.0) lipoxygenase, a defense gene conferring resistance Xanthomonas campestris; lipoxygenase 1 (LOX1); CONTAINS InterPro DOMAIN/s: Lipoxygenase, iron binding site (InterPro:IPR020833), Lipoxygenase, C-terminal (InterPro:IPR013819), Lipoxygenase, LH2 (InterPro:IPR001024), Lipase/lipooxyge…	-9.6143							cluster-49084.144483	hormone metabolism.gibberelin.induced-regulated-responsive-activated	(at1g74670 : 90.9) Gibberellin-regulated family protein; FUNCTIONS IN: molecular_function unknown; INVOLVED IN: in 6 processes; LOCATED IN: endomembrane system; EXPRESSED IN: 21 plant structures; EXPRESSED DURING: 13 growth stages; CONTAINS InterPro DOMAIN/s: Gibberellin regulated protein (InterPro:IPR003854); BEST Arabidopsis thaliana protein match is: GAST1 protein homolog 4 (TAIR:AT5G15230.1);…	9.6138
cluster-49084.167599	hormone metabolism.auxin.induced-regulated-responsive-activated	(p33080|ax10a_soybn : 145.0) Auxin-induced protein X10A - Glycine max (Soybean) & (at4g38840 : 105.0) SAUR-like auxin-responsive protein family ; FUNCTIONS IN: molecular_function unknown; INVOLVED IN: response to auxin stimulus, response to cold; LOCATED IN: plasma membrane; EXPRESSED IN: 21 plant structures; EXPRESSED DURING: 13 growth stages; CONTAINS InterPro DOMAIN/s: Auxin responsive SAUR pr…	6.0376												cluster-49084.81226	hormone metabolism.ethylene.synthesis-degradation.1-aminocyclopropane-1-carboxylate oxidase	(p31239|acco_pea : 490.0) 1-aminocyclopropane-1-carboxylate oxidase (EC 1.14.17.4) (ACC oxidase) (Ethylene-forming enzyme) (EFE) - Pisum sativum (Garden pea) & (at1g05010 : 441.0) Encodes 1-aminocyclopropane-1-carboxylate oxidase; ethylene-forming enzyme (EFE); FUNCTIONS IN: 1-aminocyclopropane-1-carboxylate oxidase activity; INVOLVED IN: response to fungus, ethylene biosynthetic process; EXPRESS…	-10.152		cluster-49084.116439	hormone metabolism.cytokinin.synthesis-degradation	(loc_os07g30610.1 : 142.0) no description available & (at1g22380 : 140.0) Encodes a putative UDP-glucosyl transferase. At1g22380 was initially identified as encoding the protein AAF87154, which has been classified as a bHLH protein (AtbHLH152). Subsequently it has been found that the AAF87154 protein appears to be encoded by the AT1G23970 genomic locus.; UDP-glucosyl transferase 85A3 (UGT85A3); F…	5.4034		cluster-49084.200626	hormone metabolism.jasmonate.synthesis-degradation.lipoxygenase	(p09186|lox3_soybn : 723.0) Seed lipoxygenase-3 (EC 1.13.11.12) (L-3) - Glycine max (Soybean) & (at3g22400 : 590.0) LOX5; FUNCTIONS IN: oxidoreductase activity, acting on single donors with incorporation of molecular oxygen, incorporation of two atoms of oxygen, lipoxygenase activity, iron ion binding, metal ion binding; INVOLVED IN: root development; LOCATED IN: chloroplast; EXPRESSED IN: 22 pla…	-6.6546							cluster-49084.97316	hormone metabolism.gibberelin.induced-regulated-responsive-activated	(at5g14920 : 101.0) Gibberellin-regulated family protein; INVOLVED IN: response to gibberellin stimulus; LOCATED IN: endomembrane system; EXPRESSED IN: 22 plant structures; EXPRESSED DURING: 13 growth stages; Has 177972 Blast hits to 67014 proteins in 2759 species: Archae - 778; Bacteria - 39574; Metazoa - 64340; Fungi - 23851; Plants - 18819; Viruses - 6445; Other Eukaryotes - 24165 (source: NCB…	-3.9423
cluster-49084.119701	hormone metabolism.auxin.induced-regulated-responsive-activated	(p33079|a10a5_soybn : 145.0) Auxin-induced protein 10A5 - Glycine max (Soybean) & (at4g38840 : 113.0) SAUR-like auxin-responsive protein family ; FUNCTIONS IN: molecular_function unknown; INVOLVED IN: response to auxin stimulus, response to cold; LOCATED IN: plasma membrane; EXPRESSED IN: 21 plant structures; EXPRESSED DURING: 13 growth stages; CONTAINS InterPro DOMAIN/s: Auxin responsive SAUR pr…	7.9999												cluster-49084.200757	hormone metabolism.ethylene.synthesis-degradation.1-aminocyclopropane-1-carboxylate oxidase	(p31239|acco_pea : 490.0) 1-aminocyclopropane-1-carboxylate oxidase (EC 1.14.17.4) (ACC oxidase) (Ethylene-forming enzyme) (EFE) - Pisum sativum (Garden pea) & (at1g05010 : 441.0) Encodes 1-aminocyclopropane-1-carboxylate oxidase; ethylene-forming enzyme (EFE); FUNCTIONS IN: 1-aminocyclopropane-1-carboxylate oxidase activity; INVOLVED IN: response to fungus, ethylene biosynthetic process; EXPRESS…	-9.7443		cluster-49084.124075	hormone metabolism.cytokinin.synthesis-degradation	(loc_os02g51910.1 : 542.0) no description available & (at1g22360 : 528.0) UDP-glucosyl transferase 85A2 (UGT85A2); FUNCTIONS IN: UDP-glycosyltransferase activity, transferase activity, transferring glycosyl groups, glucuronosyltransferase activity; INVOLVED IN: metabolic process; LOCATED IN: cellular_component unknown; EXPRESSED IN: 21 plant structures; EXPRESSED DURING: 11 growth stages; CONTAIN…	5.7418		cluster-49084.200627	hormone metabolism.jasmonate.synthesis-degradation.lipoxygenase	(p38417|lox4_soybn : 360.0) Lipoxygenase-4 (EC 1.13.11.12) (L-4) (VSP94) - Glycine max (Soybean) & (at1g55020 : 277.0) lipoxygenase, a defense gene conferring resistance Xanthomonas campestris; lipoxygenase 1 (LOX1); CONTAINS InterPro DOMAIN/s: Lipoxygenase, iron binding site (InterPro:IPR020833), Lipoxygenase, C-terminal (InterPro:IPR013819), Lipoxygenase, LH2 (InterPro:IPR001024), Lipase/lipoox…	-5.4842							cluster-49084.57667	hormone metabolism.gibberelin.induced-regulated-responsive-activated	(at3g55560 : 185.0) AT-hook protein of GA feedback 2 (AGF2); INVOLVED IN: biological_process unknown; LOCATED IN: chloroplast; EXPRESSED IN: 19 plant structures; EXPRESSED DURING: 6 growth stages; CONTAINS InterPro DOMAIN/s: Protein of unknown function DUF296 (InterPro:IPR005175), Predicted AT-hook DNA-binding (InterPro:IPR014476); BEST Arabidopsis thaliana protein match is: AT-hook motif nuclear…	-8.2883
cluster-49084.232957	hormone metabolism.auxin.induced-regulated-responsive-activated	(at2g37000 : 128.0) TCP family transcription factor ; FUNCTIONS IN: sequence-specific DNA binding transcription factor activity; INVOLVED IN: regulation of transcription; LOCATED IN: chloroplast; CONTAINS InterPro DOMAIN/s: Transcription factor, TCP (InterPro:IPR005333), Transcription factor TCP subgroup (InterPro:IPR017887); BEST Arabidopsis thaliana protein match is: TCP family transcription fa…	-9.724												cluster-49084.149668	hormone metabolism.ethylene.synthesis-degradation.1-aminocyclopropane-1-carboxylate oxidase	(q08507|acco3_pethy : 395.0) 1-aminocyclopropane-1-carboxylate oxidase 3 (EC 1.14.17.4) (ACC oxidase 3) (Ethylene-forming enzyme) (EFE) - Petunia hybrida (Petunia) & (at1g05010 : 369.0) Encodes 1-aminocyclopropane-1-carboxylate oxidase; ethylene-forming enzyme (EFE); FUNCTIONS IN: 1-aminocyclopropane-1-carboxylate oxidase activity; INVOLVED IN: response to fungus, ethylene biosynthetic process; E…	5.0551		cluster-49084.39955	hormone metabolism.cytokinin.synthesis-degradation	(at1g22360 : 343.0) UDP-glucosyl transferase 85A2 (UGT85A2); FUNCTIONS IN: UDP-glycosyltransferase activity, transferase activity, transferring glycosyl groups, glucuronosyltransferase activity; INVOLVED IN: metabolic process; LOCATED IN: cellular_component unknown; EXPRESSED IN: 21 plant structures; EXPRESSED DURING: 11 growth stages; CONTAINS InterPro DOMAIN/s: UDP-glucuronosyl/UDP-glucosyltran…	10.16		cluster-49084.118844	hormone metabolism.jasmonate.synthesis-degradation.lipoxygenase	(p24095|loxx_soybn : 604.0) Seed lipoxygenase (EC 1.13.11.12) - Glycine max (Soybean) & (at1g55020 : 462.0) lipoxygenase, a defense gene conferring resistance Xanthomonas campestris; lipoxygenase 1 (LOX1); CONTAINS InterPro DOMAIN/s: Lipoxygenase, iron binding site (InterPro:IPR020833), Lipoxygenase, C-terminal (InterPro:IPR013819), Lipoxygenase, LH2 (InterPro:IPR001024), Lipase/lipooxygenase, PL…	6.6958							cluster-49084.57669	hormone metabolism.gibberelin.induced-regulated-responsive-activated	(at3g55560 : 185.0) AT-hook protein of GA feedback 2 (AGF2); INVOLVED IN: biological_process unknown; LOCATED IN: chloroplast; EXPRESSED IN: 19 plant structures; EXPRESSED DURING: 6 growth stages; CONTAINS InterPro DOMAIN/s: Protein of unknown function DUF296 (InterPro:IPR005175), Predicted AT-hook DNA-binding (InterPro:IPR014476); BEST Arabidopsis thaliana protein match is: AT-hook motif nuclear…	-4.5647
cluster-49084.171547	hormone metabolism.auxin.induced-regulated-responsive-activated	(at5g54510 : 1023.0) Encodes an IAA-amido synthase that conjugates Ala, Asp, Phe, and Trp to auxin. Lines overexpressing this gene accumulate IAA-ASP and are hypersensitive to several auxins. Identified as a dominant mutation that displays shorter hypocotyls in light grown plants when compared to wild type siblings. Protein is similar to auxin inducible gene from pea (GH3).; DWARF IN LIGHT 1 (DFL…	-3.3333												cluster-49084.128515	hormone metabolism.ethylene.synthesis-degradation.1-aminocyclopropane-1-carboxylate oxidase	(q08508|acco4_pethy : 510.0) 1-aminocyclopropane-1-carboxylate oxidase 4 (EC 1.14.17.4) (ACC oxidase 4) (Ethylene-forming enzyme) (EFE) - Petunia hybrida (Petunia) & (at1g05010 : 470.0) Encodes 1-aminocyclopropane-1-carboxylate oxidase; ethylene-forming enzyme (EFE); FUNCTIONS IN: 1-aminocyclopropane-1-carboxylate oxidase activity; INVOLVED IN: response to fungus, ethylene biosynthetic process; E…	3.5561		cluster-49084.151867	hormone metabolism.cytokinin.synthesis-degradation	(at2g15490 : 281.0) UDP-glycosyltransferase 73B4 (UGT73B4); FUNCTIONS IN: quercetin 3-O-glucosyltransferase activity, UDP-glycosyltransferase activity, quercetin 7-O-glucosyltransferase activity, UDP-glucosyltransferase activity, transferase activity, transferring glycosyl groups; INVOLVED IN: response to other organism; LOCATED IN: endomembrane system; EXPRESSED IN: root; CONTAINS InterPro DOMAI…	5.5264		cluster-49084.94656	hormone metabolism.jasmonate.synthesis-degradation.lipoxygenase	(p09186|lox3_soybn : 804.0) Seed lipoxygenase-3 (EC 1.13.11.12) (L-3) - Glycine max (Soybean) & (at1g55020 : 648.0) lipoxygenase, a defense gene conferring resistance Xanthomonas campestris; lipoxygenase 1 (LOX1); CONTAINS InterPro DOMAIN/s: Lipoxygenase, iron binding site (InterPro:IPR020833), Lipoxygenase, C-terminal (InterPro:IPR013819), Lipoxygenase, LH2 (InterPro:IPR001024), Lipase/lipooxyge…	-9.5709							cluster-49084.136910	hormone metabolism.gibberelin.induced-regulated-responsive-activated	(at1g74670 : 159.0) Gibberellin-regulated family protein; FUNCTIONS IN: molecular_function unknown; INVOLVED IN: in 6 processes; LOCATED IN: endomembrane system; EXPRESSED IN: 21 plant structures; EXPRESSED DURING: 13 growth stages; CONTAINS InterPro DOMAIN/s: Gibberellin regulated protein (InterPro:IPR003854); BEST Arabidopsis thaliana protein match is: GAST1 protein homolog 4 (TAIR:AT5G15230.1)…	8.8041
cluster-49084.171545	hormone metabolism.auxin.induced-regulated-responsive-activated	(at5g54510 : 868.0) Encodes an IAA-amido synthase that conjugates Ala, Asp, Phe, and Trp to auxin. Lines overexpressing this gene accumulate IAA-ASP and are hypersensitive to several auxins. Identified as a dominant mutation that displays shorter hypocotyls in light grown plants when compared to wild type siblings. Protein is similar to auxin inducible gene from pea (GH3).; DWARF IN LIGHT 1 (DFL1…	-3.4665												cluster-49084.116559	hormone metabolism.ethylene.signal transduction	(at4g31980 : 175.0) unknown protein; CONTAINS InterPro DOMAIN/s: Protein of unknown function DUF247, plant (InterPro:IPR004158), Protein of unknown function DUF862, eukaryotic (InterPro:IPR008580); BEST Arabidopsis thaliana protein match is: Plant protein of unknown function (DUF247) (TAIR:AT5G11290.1); Has 1967 Blast hits to 1844 proteins in 183 species: Archae - 0; Bacteria - 6; Metazoa - 223; …	5.899		cluster-49084.151866	hormone metabolism.cytokinin.synthesis-degradation	(loc_os01g45140.1 : 178.0) no description available & (at2g36780 : 172.0) UDP-Glycosyltransferase superfamily protein; FUNCTIONS IN: UDP-glycosyltransferase activity, transferase activity, transferring glycosyl groups; INVOLVED IN: metabolic process; LOCATED IN: cellular_component unknown; CONTAINS InterPro DOMAIN/s: UDP-glucuronosyl/UDP-glucosyltransferase (InterPro:IPR002213); BEST Arabidopsis …	5.0782		cluster-49084.94655	hormone metabolism.jasmonate.synthesis-degradation.lipoxygenase	(p09918|lox3_pea : 353.0) Seed lipoxygenase-3 (EC 1.13.11.12) - Pisum sativum (Garden pea) & (at1g55020 : 244.0) lipoxygenase, a defense gene conferring resistance Xanthomonas campestris; lipoxygenase 1 (LOX1); CONTAINS InterPro DOMAIN/s: Lipoxygenase, iron binding site (InterPro:IPR020833), Lipoxygenase, C-terminal (InterPro:IPR013819), Lipoxygenase, LH2 (InterPro:IPR001024), Lipase/lipooxygenas…	-6.6255							cluster-49084.193017	hormone metabolism.gibberelin.induced-regulated-responsive-activated	(at5g14920 : 114.0) Gibberellin-regulated family protein; INVOLVED IN: response to gibberellin stimulus; LOCATED IN: endomembrane system; EXPRESSED IN: 22 plant structures; EXPRESSED DURING: 13 growth stages; Has 177972 Blast hits to 67014 proteins in 2759 species: Archae - 778; Bacteria - 39574; Metazoa - 64340; Fungi - 23851; Plants - 18819; Viruses - 6445; Other Eukaryotes - 24165 (source: NCB…	8.9219
cluster-49084.89881	hormone metabolism.auxin.induced-regulated-responsive-activated	(at4g34760 : 107.0) SAUR-like auxin-responsive protein family ; CONTAINS InterPro DOMAIN/s: Auxin responsive SAUR protein (InterPro:IPR003676); BEST Arabidopsis thaliana protein match is: SAUR-like auxin-responsive protein family (TAIR:AT2G16580.1); Has 1475 Blast hits to 1458 proteins in 28 species: Archae - 0; Bacteria - 0; Metazoa - 0; Fungi - 0; Plants - 1474; Viruses - 0; Other Eukaryotes - …	10.116												cluster-49084.147830	hormone metabolism.ethylene.signal transduction	(at5g25390 : 192.0) encodes a member of the ERF (ethylene response factor) subfamily B-6 of ERF/AP2 transcription factor family. The protein contains one AP2 domain. There are 12 members in this subfamily including RAP2.11.; shine2 (SHN2); FUNCTIONS IN: DNA binding, sequence-specific DNA binding transcription factor activity; INVOLVED IN: regulation of transcription, DNA-dependent; LOCATED IN: mi…	9.3586		cluster-49084.149379	hormone metabolism.cytokinin.synthesis-degradation	(loc_os02g51910.1 : 278.0) no description available & (at1g22380 : 270.0) Encodes a putative UDP-glucosyl transferase. At1g22380 was initially identified as encoding the protein AAF87154, which has been classified as a bHLH protein (AtbHLH152). Subsequently it has been found that the AAF87154 protein appears to be encoded by the AT1G23970 genomic locus.; UDP-glucosyl transferase 85A3 (UGT85A3); F…	8.295		cluster-49084.94654	hormone metabolism.jasmonate.synthesis-degradation.lipoxygenase	(p09918|lox3_pea : 365.0) Seed lipoxygenase-3 (EC 1.13.11.12) - Pisum sativum (Garden pea) & (at1g55020 : 253.0) lipoxygenase, a defense gene conferring resistance Xanthomonas campestris; lipoxygenase 1 (LOX1); CONTAINS InterPro DOMAIN/s: Lipoxygenase, iron binding site (InterPro:IPR020833), Lipoxygenase, C-terminal (InterPro:IPR013819), Lipoxygenase, LH2 (InterPro:IPR001024), Lipase/lipooxygenas…	-5.9046							cluster-49084.149775	hormone metabolism.gibberelin.induced-regulated-responsive-activated	(at3g10185 : 139.0) Encodes a Gibberellin-regulated GASA/GAST/Snakin family protein; Gibberellin-regulated family protein; LOCATED IN: endomembrane system; CONTAINS InterPro DOMAIN/s: Gibberellin regulated protein (InterPro:IPR003854); BEST Arabidopsis thaliana protein match is: Gibberellin-regulated family protein (TAIR:AT1G74670.1); Has 470 Blast hits to 470 proteins in 44 species: Archae - 0; …	8.9266
cluster-49084.150202	hormone metabolism.auxin.induced-regulated-responsive-activated	(p33081|ax15a_soybn : 108.0) Auxin-induced protein 15A - Glycine max (Soybean) & (at4g38840 : 98.2) SAUR-like auxin-responsive protein family ; FUNCTIONS IN: molecular_function unknown; INVOLVED IN: response to auxin stimulus, response to cold; LOCATED IN: plasma membrane; EXPRESSED IN: 21 plant structures; EXPRESSED DURING: 13 growth stages; CONTAINS InterPro DOMAIN/s: Auxin responsive SAUR prot…	8.7383												cluster-49084.197806	hormone metabolism.ethylene.signal transduction	(at1g80690 : 255.0) PPPDE putative thiol peptidase family protein; CONTAINS InterPro DOMAIN/s: Protein of unknown function DUF862, eukaryotic (InterPro:IPR008580); BEST Arabidopsis thaliana protein match is: PPPDE putative thiol peptidase family protein (TAIR:AT5G25170.1); Has 30201 Blast hits to 17322 proteins in 780 species: Archae - 12; Bacteria - 1396; Metazoa - 17338; Fungi - 3422; Plants - …	8.2762		cluster-49084.118866	hormone metabolism.cytokinin.synthesis-degradation	(loc_os02g51910.1 : 385.0) no description available & (at1g22360 : 354.0) UDP-glucosyl transferase 85A2 (UGT85A2); FUNCTIONS IN: UDP-glycosyltransferase activity, transferase activity, transferring glycosyl groups, glucuronosyltransferase activity; INVOLVED IN: metabolic process; LOCATED IN: cellular_component unknown; EXPRESSED IN: 21 plant structures; EXPRESSED DURING: 11 growth stages; CONTAIN…	10.272		cluster-49084.136304	hormone metabolism.jasmonate.synthesis-degradation.lipoxygenase	(p09186|lox3_soybn : 641.0) Seed lipoxygenase-3 (EC 1.13.11.12) (L-3) - Glycine max (Soybean) & (at1g55020 : 561.0) lipoxygenase, a defense gene conferring resistance Xanthomonas campestris; lipoxygenase 1 (LOX1); CONTAINS InterPro DOMAIN/s: Lipoxygenase, iron binding site (InterPro:IPR020833), Lipoxygenase, C-terminal (InterPro:IPR013819), Lipoxygenase, LH2 (InterPro:IPR001024), Lipase/lipooxyge…	4.2605							cluster-49084.149771	hormone metabolism.gibberelin.induced-regulated-responsive-activated	(loc_os05g31280.1 : 146.0) no description available & (at3g10185 : 139.0) Encodes a Gibberellin-regulated GASA/GAST/Snakin family protein; Gibberellin-regulated family protein; LOCATED IN: endomembrane system; CONTAINS InterPro DOMAIN/s: Gibberellin regulated protein (InterPro:IPR003854); BEST Arabidopsis thaliana protein match is: Gibberellin-regulated family protein (TAIR:AT1G74670.1); Has 470 …	9.7865
cluster-49084.53851	hormone metabolism.auxin.induced-regulated-responsive-activated	(at3g61750 : 349.0) Cytochrome b561/ferric reductase transmembrane with DOMON related domain; FUNCTIONS IN: dopamine beta-monooxygenase activity; INVOLVED IN: histidine catabolic process; LOCATED IN: membrane; CONTAINS InterPro DOMAIN/s: Cytochrome b561, eukaryote (InterPro:IPR004877), DOMON related (InterPro:IPR005018), Cytochrome b561/ferric reductase transmembrane (InterPro:IPR006593), DOMON (…	6.0838												cluster-49084.111620	hormone metabolism.ethylene.signal transduction	(at1g80690 : 254.0) PPPDE putative thiol peptidase family protein; CONTAINS InterPro DOMAIN/s: Protein of unknown function DUF862, eukaryotic (InterPro:IPR008580); BEST Arabidopsis thaliana protein match is: PPPDE putative thiol peptidase family protein (TAIR:AT5G25170.1); Has 30201 Blast hits to 17322 proteins in 780 species: Archae - 12; Bacteria - 1396; Metazoa - 17338; Fungi - 3422; Plants - …	6.8408		cluster-49084.153513	hormone metabolism.cytokinin.synthesis-degradation	(loc_os02g51910.1 : 279.0) no description available & (at1g22380 : 275.0) Encodes a putative UDP-glucosyl transferase. At1g22380 was initially identified as encoding the protein AAF87154, which has been classified as a bHLH protein (AtbHLH152). Subsequently it has been found that the AAF87154 protein appears to be encoded by the AT1G23970 genomic locus.; UDP-glucosyl transferase 85A3 (UGT85A3); F…	8.237		cluster-49084.136306	hormone metabolism.jasmonate.synthesis-degradation.lipoxygenase	(p27480|loxa_phavu : 966.0) Lipoxygenase 1 (EC 1.13.11.12) - Phaseolus vulgaris (Kidney bean) (French bean) & (at1g55020 : 810.0) lipoxygenase, a defense gene conferring resistance Xanthomonas campestris; lipoxygenase 1 (LOX1); CONTAINS InterPro DOMAIN/s: Lipoxygenase, iron binding site (InterPro:IPR020833), Lipoxygenase, C-terminal (InterPro:IPR013819), Lipoxygenase, LH2 (InterPro:IPR001024), Li…	8.2783							cluster-49084.124164	hormone metabolism.gibberelin.induced-regulated-responsive-activated	(at1g74670 : 132.0) Gibberellin-regulated family protein; FUNCTIONS IN: molecular_function unknown; INVOLVED IN: in 6 processes; LOCATED IN: endomembrane system; EXPRESSED IN: 21 plant structures; EXPRESSED DURING: 13 growth stages; CONTAINS InterPro DOMAIN/s: Gibberellin regulated protein (InterPro:IPR003854); BEST Arabidopsis thaliana protein match is: GAST1 protein homolog 4 (TAIR:AT5G15230.1)…	9.8814
cluster-49084.140209	hormone metabolism.auxin.induced-regulated-responsive-activated	(p33083|ax6b_soybn : 138.0) Auxin-induced protein 6B - Glycine max (Soybean) & (at4g38840 : 115.0) SAUR-like auxin-responsive protein family ; FUNCTIONS IN: molecular_function unknown; INVOLVED IN: response to auxin stimulus, response to cold; LOCATED IN: plasma membrane; EXPRESSED IN: 21 plant structures; EXPRESSED DURING: 13 growth stages; CONTAINS InterPro DOMAIN/s: Auxin responsive SAUR prote…	8.8782												cluster-49084.158625	hormone metabolism.ethylene.signal transduction	(at4g31980 : 150.0) unknown protein; CONTAINS InterPro DOMAIN/s: Protein of unknown function DUF247, plant (InterPro:IPR004158), Protein of unknown function DUF862, eukaryotic (InterPro:IPR008580); BEST Arabidopsis thaliana protein match is: Plant protein of unknown function (DUF247) (TAIR:AT5G11290.1); Has 1967 Blast hits to 1844 proteins in 183 species: Archae - 0; Bacteria - 6; Metazoa - 223; …	5.3593		cluster-49084.116456	hormone metabolism.cytokinin.synthesis-degradation	(loc_os07g30620.1 : 184.0) no description available & (at5g05860 : 171.0) UDP-glucosyl transferase 76C2 (UGT76C2); FUNCTIONS IN: in 6 functions; INVOLVED IN: metabolic process; EXPRESSED IN: 17 plant structures; EXPRESSED DURING: 12 growth stages; CONTAINS InterPro DOMAIN/s: UDP-glucuronosyl/UDP-glucosyltransferase (InterPro:IPR002213); BEST Arabidopsis thaliana protein match is: UDP-Glycosyltran…	8.8484		cluster-49084.139580	hormone metabolism.jasmonate.synthesis-degradation.lipoxygenase	(p27480|loxa_phavu : 1144.0) Lipoxygenase 1 (EC 1.13.11.12) - Phaseolus vulgaris (Kidney bean) (French bean) & (at1g55020 : 903.0) lipoxygenase, a defense gene conferring resistance Xanthomonas campestris; lipoxygenase 1 (LOX1); CONTAINS InterPro DOMAIN/s: Lipoxygenase, iron binding site (InterPro:IPR020833), Lipoxygenase, C-terminal (InterPro:IPR013819), Lipoxygenase, LH2 (InterPro:IPR001024), L…	12.328							cluster-49084.116828	hormone metabolism.gibberelin.induced-regulated-responsive-activated	(at1g75750 : 129.0) GA-responsive GAST1 protein homolog regulated by BR and GA antagonistically. Possibly involved in cell elongation based on expression data; GAST1 protein homolog 1 (GASA1); CONTAINS InterPro DOMAIN/s: Gibberellin regulated protein (InterPro:IPR003854); BEST Arabidopsis thaliana protein match is: Gibberellin-regulated family protein (TAIR:AT2G18420.1). & (loc_os05g35690.1 : 109…	8.9652
cluster-49084.95625	hormone metabolism.auxin.induced-regulated-responsive-activated	(at3g07390 : 141.0) isolated from differential screening of a cDNA library from auxin-treated root culture. sequence does not show homology to any known proteins and is predicted to be extracellular.; Auxin-Induced in Root cultures 12 (AIR12); FUNCTIONS IN: extracellular matrix structural constituent; INVOLVED IN: response to auxin stimulus, lateral root morphogenesis, extracellular matrix organi…	6.1722												cluster-49084.156832	hormone metabolism.ethylene.signal transduction	(at4g31980 : 125.0) unknown protein; CONTAINS InterPro DOMAIN/s: Protein of unknown function DUF247, plant (InterPro:IPR004158), Protein of unknown function DUF862, eukaryotic (InterPro:IPR008580); BEST Arabidopsis thaliana protein match is: Plant protein of unknown function (DUF247) (TAIR:AT5G11290.1); Has 1967 Blast hits to 1844 proteins in 183 species: Archae - 0; Bacteria - 6; Metazoa - 223; …	5.0665		cluster-49084.149386	hormone metabolism.cytokinin.synthesis-degradation	(at1g22340 : 536.0) UDP-glucosyl transferase 85A7 (UGT85A7); FUNCTIONS IN: UDP-glycosyltransferase activity, transferase activity, transferring glycosyl groups, glucuronosyltransferase activity; INVOLVED IN: metabolic process; LOCATED IN: cellular_component unknown; EXPRESSED IN: 8 plant structures; CONTAINS InterPro DOMAIN/s: UDP-glucuronosyl/UDP-glucosyltransferase (InterPro:IPR002213); BEST Ar…	9.3857		cluster-49084.207602	hormone metabolism.jasmonate.synthesis-degradation.lipoxygenase	(p37831|lox1_soltu : 996.0) Lipoxygenase 1 (EC 1.13.11.12) - Solanum tuberosum (Potato) & (at1g55020 : 974.0) lipoxygenase, a defense gene conferring resistance Xanthomonas campestris; lipoxygenase 1 (LOX1); CONTAINS InterPro DOMAIN/s: Lipoxygenase, iron binding site (InterPro:IPR020833), Lipoxygenase, C-terminal (InterPro:IPR013819), Lipoxygenase, LH2 (InterPro:IPR001024), Lipase/lipooxygenase, …	-4.9829							cluster-49084.185998	hormone metabolism.gibberelin.induced-regulated-responsive-activated	(at5g14920 : 101.0) Gibberellin-regulated family protein; INVOLVED IN: response to gibberellin stimulus; LOCATED IN: endomembrane system; EXPRESSED IN: 22 plant structures; EXPRESSED DURING: 13 growth stages; Has 177972 Blast hits to 67014 proteins in 2759 species: Archae - 778; Bacteria - 39574; Metazoa - 64340; Fungi - 23851; Plants - 18819; Viruses - 6445; Other Eukaryotes - 24165 (source: NCB…	-3.8243
cluster-49084.53840	hormone metabolism.auxin.induced-regulated-responsive-activated	(p33083|ax6b_soybn : 139.0) Auxin-induced protein 6B - Glycine max (Soybean) & (at4g34770 : 110.0) SAUR-like auxin-responsive protein family ; CONTAINS InterPro DOMAIN/s: Auxin responsive SAUR protein (InterPro:IPR003676); BEST Arabidopsis thaliana protein match is: SAUR-like auxin-responsive protein family (TAIR:AT2G21210.1); Has 1411 Blast hits to 1394 proteins in 28 species: Archae - 0; Bacter…	9.2225												cluster-49084.30157	hormone metabolism.ethylene.signal transduction	(at1g80690 : 255.0) PPPDE putative thiol peptidase family protein; CONTAINS InterPro DOMAIN/s: Protein of unknown function DUF862, eukaryotic (InterPro:IPR008580); BEST Arabidopsis thaliana protein match is: PPPDE putative thiol peptidase family protein (TAIR:AT5G25170.1); Has 30201 Blast hits to 17322 proteins in 780 species: Archae - 12; Bacteria - 1396; Metazoa - 17338; Fungi - 3422; Plants - …	9.0001		cluster-49084.149384	hormone metabolism.cytokinin.synthesis-degradation	(at1g22340 : 556.0) UDP-glucosyl transferase 85A7 (UGT85A7); FUNCTIONS IN: UDP-glycosyltransferase activity, transferase activity, transferring glycosyl groups, glucuronosyltransferase activity; INVOLVED IN: metabolic process; LOCATED IN: cellular_component unknown; EXPRESSED IN: 8 plant structures; CONTAINS InterPro DOMAIN/s: UDP-glucuronosyl/UDP-glucosyltransferase (InterPro:IPR002213); BEST Ar…	8.6404		cluster-49084.198074	hormone metabolism.jasmonate.synthesis-degradation.allene oxidase synthase	(q7xys3|c74a2_orysa : 281.0) Cytochrome P450 74A2 (EC 4.2.1.92) (Allene oxide synthase 2) (Hydroperoxide dehydrase 2) - Oryza sativa (Rice) & (loc_os03g12500.1 : 281.0) no description available & (at5g42650 : 265.0) Encodes a member of the cytochrome p450 CYP74 gene family that functions as an allene oxide synthase. This enzyme catalyzes dehydration of the hydroperoxide to an unstable allene oxid…	-3.773							cluster-49084.141232	hormone metabolism.gibberelin.induced-regulated-responsive-activated	(at1g74670 : 159.0) Gibberellin-regulated family protein; FUNCTIONS IN: molecular_function unknown; INVOLVED IN: in 6 processes; LOCATED IN: endomembrane system; EXPRESSED IN: 21 plant structures; EXPRESSED DURING: 13 growth stages; CONTAINS InterPro DOMAIN/s: Gibberellin regulated protein (InterPro:IPR003854); BEST Arabidopsis thaliana protein match is: GAST1 protein homolog 4 (TAIR:AT5G15230.1)…	10.179
cluster-49084.90199	hormone metabolism.auxin.induced-regulated-responsive-activated	(at2g14960 : 911.0) encodes a protein similar to IAA-amido synthases. Lines carrying an insertion in this gene are hypersensitive to auxin.; GH3.1; CONTAINS InterPro DOMAIN/s: GH3 auxin-responsive promoter (InterPro:IPR004993); BEST Arabidopsis thaliana protein match is: Auxin-responsive GH3 family protein (TAIR:AT4G37390.1); Has 1628 Blast hits to 1412 proteins in 230 species: Archae - 1; Bacter…	-4.4965												cluster-49084.149753	hormone metabolism.ethylene.signal transduction	(at4g31980 : 117.0) unknown protein; CONTAINS InterPro DOMAIN/s: Protein of unknown function DUF247, plant (InterPro:IPR004158), Protein of unknown function DUF862, eukaryotic (InterPro:IPR008580); BEST Arabidopsis thaliana protein match is: Plant protein of unknown function (DUF247) (TAIR:AT5G11290.1); Has 1967 Blast hits to 1844 proteins in 183 species: Archae - 0; Bacteria - 6; Metazoa - 223; …	5.5062		cluster-49084.135659	hormone metabolism.cytokinin.synthesis-degradation	(at1g22370 : 458.0) UDP-glucosyl transferase 85A5 (UGT85A5); FUNCTIONS IN: transferase activity, transferring glycosyl groups, glucuronosyltransferase activity; INVOLVED IN: metabolic process; EXPRESSED IN: 15 plant structures; EXPRESSED DURING: 9 growth stages; CONTAINS InterPro DOMAIN/s: UDP-glucuronosyl/UDP-glucosyltransferase (InterPro:IPR002213); BEST Arabidopsis thaliana protein match is: U…	10.307		cluster-49084.198073	hormone metabolism.jasmonate.synthesis-degradation.allene oxidase synthase	(q7y0c8|c74a1_orysa : 201.0) Cytochrome P450 74A1, chloroplast precursor (EC 4.2.1.92) (Allene oxide synthase 1) (Hydroperoxide dehydrase 1) - Oryza sativa (Rice) & (loc_os03g55800.1 : 201.0) no description available & (at5g42650 : 200.0) Encodes a member of the cytochrome p450 CYP74 gene family that functions as an allene oxide synthase. This enzyme catalyzes dehydration of the hydroperoxide to …	-3.8165							cluster-49084.133102	hormone metabolism.gibberelin.induced-regulated-responsive-activated	(at1g75750 : 135.0) GA-responsive GAST1 protein homolog regulated by BR and GA antagonistically. Possibly involved in cell elongation based on expression data; GAST1 protein homolog 1 (GASA1); CONTAINS InterPro DOMAIN/s: Gibberellin regulated protein (InterPro:IPR003854); BEST Arabidopsis thaliana protein match is: Gibberellin-regulated family protein (TAIR:AT2G18420.1). & (loc_os05g35690.1 : 109…	9.4102
cluster-49084.90196	hormone metabolism.auxin.induced-regulated-responsive-activated	(p33083|ax6b_soybn : 133.0) Auxin-induced protein 6B - Glycine max (Soybean) & (at4g38840 : 119.0) SAUR-like auxin-responsive protein family ; FUNCTIONS IN: molecular_function unknown; INVOLVED IN: response to auxin stimulus, response to cold; LOCATED IN: plasma membrane; EXPRESSED IN: 21 plant structures; EXPRESSED DURING: 13 growth stages; CONTAINS InterPro DOMAIN/s: Auxin responsive SAUR prote…	8.6547												cluster-49084.149754	hormone metabolism.ethylene.signal transduction	(at4g31980 : 125.0) unknown protein; CONTAINS InterPro DOMAIN/s: Protein of unknown function DUF247, plant (InterPro:IPR004158), Protein of unknown function DUF862, eukaryotic (InterPro:IPR008580); BEST Arabidopsis thaliana protein match is: Plant protein of unknown function (DUF247) (TAIR:AT5G11290.1); Has 1967 Blast hits to 1844 proteins in 183 species: Archae - 0; Bacteria - 6; Metazoa - 223; …	4.6335		cluster-49084.149393	hormone metabolism.cytokinin.synthesis-degradation	(at1g22400 : 283.0) UGT85A1; FUNCTIONS IN: in 6 functions; INVOLVED IN: metabolic process; LOCATED IN: cellular_component unknown; EXPRESSED IN: 22 plant structures; EXPRESSED DURING: 10 growth stages; CONTAINS InterPro DOMAIN/s: UDP-glucuronosyl/UDP-glucosyltransferase (InterPro:IPR002213); BEST Arabidopsis thaliana protein match is: UDP-glucosyl transferase 85A3 (TAIR:AT1G22380.1); Has 7940 Bla…	7.1115		cluster-49084.198072	hormone metabolism.jasmonate.synthesis-degradation.allene oxidase synthase	(q7xys3|c74a2_orysa : 317.0) Cytochrome P450 74A2 (EC 4.2.1.92) (Allene oxide synthase 2) (Hydroperoxide dehydrase 2) - Oryza sativa (Rice) & (loc_os03g12500.1 : 317.0) no description available & (at5g42650 : 312.0) Encodes a member of the cytochrome p450 CYP74 gene family that functions as an allene oxide synthase. This enzyme catalyzes dehydration of the hydroperoxide to an unstable allene oxid…	-3.7932							cluster-49084.91207	hormone metabolism.gibberelin.induced-regulated-responsive-activated	(at1g75750 : 109.0) GA-responsive GAST1 protein homolog regulated by BR and GA antagonistically. Possibly involved in cell elongation based on expression data; GAST1 protein homolog 1 (GASA1); CONTAINS InterPro DOMAIN/s: Gibberellin regulated protein (InterPro:IPR003854); BEST Arabidopsis thaliana protein match is: Gibberellin-regulated family protein (TAIR:AT2G18420.1). & (loc_os05g35690.1 : 92.…	5.9963
cluster-49084.272391	hormone metabolism.auxin.induced-regulated-responsive-activated	(p33083|ax6b_soybn : 138.0) Auxin-induced protein 6B - Glycine max (Soybean) & (at4g38840 : 110.0) SAUR-like auxin-responsive protein family ; FUNCTIONS IN: molecular_function unknown; INVOLVED IN: response to auxin stimulus, response to cold; LOCATED IN: plasma membrane; EXPRESSED IN: 21 plant structures; EXPRESSED DURING: 13 growth stages; CONTAINS InterPro DOMAIN/s: Auxin responsive SAUR prote…	8.3107												cluster-49084.120394	hormone metabolism.ethylene.signal transduction	(loc_os03g49500.2 : 855.0) no description available & (at2g40940 : 844.0) Ethylene receptor, subfamily 1. Has histidine kinase activity.; ethylene response sensor 1 (ERS1); FUNCTIONS IN: ethylene binding, protein histidine kinase activity, receptor activity; INVOLVED IN: negative regulation of ethylene mediated signaling pathway; LOCATED IN: membrane; EXPRESSED IN: 22 plant structures; EXPRESSED …	-10.503		cluster-49084.149395	hormone metabolism.cytokinin.synthesis-degradation	(loc_os02g51930.1 : 257.0) no description available & (at1g22370 : 255.0) UDP-glucosyl transferase 85A5 (UGT85A5); FUNCTIONS IN: transferase activity, transferring glycosyl groups, glucuronosyltransferase activity; INVOLVED IN: metabolic process; EXPRESSED IN: 15 plant structures; EXPRESSED DURING: 9 growth stages; CONTAINS InterPro DOMAIN/s: UDP-glucuronosyl/UDP-glucosyltransferase (InterPro:IPR…	5.509		cluster-49084.79297	hormone metabolism.jasmonate.synthesis-degradation.allene oxidase synthase	(q7y0c8|c74a1_orysa : 166.0) Cytochrome P450 74A1, chloroplast precursor (EC 4.2.1.92) (Allene oxide synthase 1) (Hydroperoxide dehydrase 1) - Oryza sativa (Rice) & (loc_os03g55800.1 : 166.0) no description available & (at5g42650 : 165.0) Encodes a member of the cytochrome p450 CYP74 gene family that functions as an allene oxide synthase. This enzyme catalyzes dehydration of the hydroperoxide to …	-5.4791							cluster-49084.155109	hormone metabolism.gibberelin.induced-regulated-responsive-activated	(at1g75750 : 135.0) GA-responsive GAST1 protein homolog regulated by BR and GA antagonistically. Possibly involved in cell elongation based on expression data; GAST1 protein homolog 1 (GASA1); CONTAINS InterPro DOMAIN/s: Gibberellin regulated protein (InterPro:IPR003854); BEST Arabidopsis thaliana protein match is: Gibberellin-regulated family protein (TAIR:AT2G18420.1). & (loc_os05g35690.1 : 109…	11.389
cluster-49084.156299	hormone metabolism.auxin.induced-regulated-responsive-activated	(p33079|a10a5_soybn : 135.0) Auxin-induced protein 10A5 - Glycine max (Soybean) & (at4g38840 : 112.0) SAUR-like auxin-responsive protein family ; FUNCTIONS IN: molecular_function unknown; INVOLVED IN: response to auxin stimulus, response to cold; LOCATED IN: plasma membrane; EXPRESSED IN: 21 plant structures; EXPRESSED DURING: 13 growth stages; CONTAINS InterPro DOMAIN/s: Auxin responsive SAUR pr…	9.5677												cluster-49084.38065	hormone metabolism.ethylene.signal transduction	(at3g23240 : 147.0) encodes a member of the ERF (ethylene response factor) subfamily B-3 of ERF/AP2 transcription factor family (ERF1). The protein contains one AP2 domain. There are 18 members in this subfamily including ATERF-1, ATERF-2, AND ATERF-5. EREBP like protein that binds GCC box of ethylene regulated promoters such as basic chitinases. Constitutive expression of ERF1 phenocopies ethyle…	-9.6265		cluster-49084.149396	hormone metabolism.cytokinin.synthesis-degradation	(loc_os02g51930.1 : 259.0) no description available & (at1g22370 : 258.0) UDP-glucosyl transferase 85A5 (UGT85A5); FUNCTIONS IN: transferase activity, transferring glycosyl groups, glucuronosyltransferase activity; INVOLVED IN: metabolic process; EXPRESSED IN: 15 plant structures; EXPRESSED DURING: 9 growth stages; CONTAINS InterPro DOMAIN/s: UDP-glucuronosyl/UDP-glucosyltransferase (InterPro:IPR…	10.023		cluster-49084.170662	hormone metabolism.jasmonate.synthesis-degradation.allene oxidase cyclase	(loc_os03g32314.1 : 245.0) no description available & (at1g13280 : 231.0) Encodes allene oxide cyclase. One of four genes in Arabidopsis that encode this enzyme, which catalyzes an essential step in jasmonic acid biosynthesis. Gene expression is reduced during senescence, a process that involves jasmonic acid signalling pathway.; allene oxide cyclase 4 (AOC4); FUNCTIONS IN: allene-oxide cyclase a…	7.9533							cluster-49084.133000	hormone metabolism.gibberelin.induced-regulated-responsive-activated	(at5g59845 : 84.3) Gibberellin-regulated family protein; FUNCTIONS IN: molecular_function unknown; INVOLVED IN: response to gibberellin stimulus; LOCATED IN: endomembrane system; EXPRESSED IN: 22 plant structures; EXPRESSED DURING: 13 growth stages; CONTAINS InterPro DOMAIN/s: Gibberellin regulated protein (InterPro:IPR003854); BEST Arabidopsis thaliana protein match is: Gibberellin-regulated fam…	10.188
cluster-49084.156298	hormone metabolism.auxin.induced-regulated-responsive-activated	(p33079|a10a5_soybn : 139.0) Auxin-induced protein 10A5 - Glycine max (Soybean) & (at4g38840 : 114.0) SAUR-like auxin-responsive protein family ; FUNCTIONS IN: molecular_function unknown; INVOLVED IN: response to auxin stimulus, response to cold; LOCATED IN: plasma membrane; EXPRESSED IN: 21 plant structures; EXPRESSED DURING: 13 growth stages; CONTAINS InterPro DOMAIN/s: Auxin responsive SAUR pr…	8.6548												cluster-49084.39092	hormone metabolism.ethylene.signal transduction	(loc_os02g10760.1 : 188.0) no description available & (at1g15360 : 187.0) Encodes a member of the ERF (ethylene response factor) subfamily B-6 of ERF/AP2 transcription factor family. The protein contains one AP2 domain. There are 12 members in this subfamily including RAP2.11. This gene is involved in wax biosynthesis. Over-expression of the gene results in glossy leaf phenotype and increased dro…	8.574		cluster-49084.156881	hormone metabolism.cytokinin.signal transduction	(at2g17820 : 1367.0) Encodes a member of the histidine kinase family.; histidine kinase 1 (HK1); FUNCTIONS IN: osmosensor activity, protein histidine kinase activity, histidine phosphotransfer kinase activity; INVOLVED IN: response to water deprivation, seed maturation, response to osmotic stress; LOCATED IN: membrane; EXPRESSED IN: 19 plant structures; EXPRESSED DURING: 12 growth stages; CONTAIN…	-11.52		cluster-49084.164946	hormone metabolism.jasmonate.synthesis-degradation.allene oxidase cyclase	(loc_os03g32314.1 : 245.0) no description available & (at1g13280 : 232.0) Encodes allene oxide cyclase. One of four genes in Arabidopsis that encode this enzyme, which catalyzes an essential step in jasmonic acid biosynthesis. Gene expression is reduced during senescence, a process that involves jasmonic acid signalling pathway.; allene oxide cyclase 4 (AOC4); FUNCTIONS IN: allene-oxide cyclase a…	8.7677							cluster-49084.149774	hormone metabolism.gibberelin.induced-regulated-responsive-activated	(loc_os05g31280.1 : 144.0) no description available & (at3g10185 : 139.0) Encodes a Gibberellin-regulated GASA/GAST/Snakin family protein; Gibberellin-regulated family protein; LOCATED IN: endomembrane system; CONTAINS InterPro DOMAIN/s: Gibberellin regulated protein (InterPro:IPR003854); BEST Arabidopsis thaliana protein match is: Gibberellin-regulated family protein (TAIR:AT1G74670.1); Has 470 …	9.9649
cluster-49084.156294	hormone metabolism.auxin.induced-regulated-responsive-activated	(p33079|a10a5_soybn : 140.0) Auxin-induced protein 10A5 - Glycine max (Soybean) & (at4g38840 : 112.0) SAUR-like auxin-responsive protein family ; FUNCTIONS IN: molecular_function unknown; INVOLVED IN: response to auxin stimulus, response to cold; LOCATED IN: plasma membrane; EXPRESSED IN: 21 plant structures; EXPRESSED DURING: 13 growth stages; CONTAINS InterPro DOMAIN/s: Auxin responsive SAUR pr…	10.722												cluster-49084.3969	hormone metabolism.ethylene.signal transduction	(at3g23230 : 99.4) encodes a member of the ERF (ethylene response factor) subfamily B-3 of ERF/AP2 transcription factor family. The protein contains one AP2 domain. There are 18 members in this subfamily including ATERF-1, ATERF-2, AND ATERF-5.; Integrase-type DNA-binding superfamily protein; CONTAINS InterPro DOMAIN/s: DNA-binding, integrase-type (InterPro:IPR016177), Pathogenesis-related transc…	-8.7675		cluster-49084.205788	hormone metabolism.cytokinin.signal transduction	(at2g17820 : 1369.0) Encodes a member of the histidine kinase family.; histidine kinase 1 (HK1); FUNCTIONS IN: osmosensor activity, protein histidine kinase activity, histidine phosphotransfer kinase activity; INVOLVED IN: response to water deprivation, seed maturation, response to osmotic stress; LOCATED IN: membrane; EXPRESSED IN: 19 plant structures; EXPRESSED DURING: 12 growth stages; CONTAIN…	-8.9734		cluster-49084.148298	hormone metabolism.jasmonate.synthesis-degradation.allene oxidase cyclase	(loc_os03g32314.1 : 246.0) no description available & (at1g13280 : 234.0) Encodes allene oxide cyclase. One of four genes in Arabidopsis that encode this enzyme, which catalyzes an essential step in jasmonic acid biosynthesis. Gene expression is reduced during senescence, a process that involves jasmonic acid signalling pathway.; allene oxide cyclase 4 (AOC4); FUNCTIONS IN: allene-oxide cyclase a…	4.4844							cluster-49084.156747	hormone metabolism.gibberelin.induced-regulated-responsive-activated	(loc_os05g31280.1 : 144.0) no description available & (at3g10185 : 139.0) Encodes a Gibberellin-regulated GASA/GAST/Snakin family protein; Gibberellin-regulated family protein; LOCATED IN: endomembrane system; CONTAINS InterPro DOMAIN/s: Gibberellin regulated protein (InterPro:IPR003854); BEST Arabidopsis thaliana protein match is: Gibberellin-regulated family protein (TAIR:AT1G74670.1); Has 470 …	9.4213
cluster-49084.156296	hormone metabolism.auxin.induced-regulated-responsive-activated	(p33079|a10a5_soybn : 135.0) Auxin-induced protein 10A5 - Glycine max (Soybean) & (at4g38840 : 115.0) SAUR-like auxin-responsive protein family ; FUNCTIONS IN: molecular_function unknown; INVOLVED IN: response to auxin stimulus, response to cold; LOCATED IN: plasma membrane; EXPRESSED IN: 21 plant structures; EXPRESSED DURING: 13 growth stages; CONTAINS InterPro DOMAIN/s: Auxin responsive SAUR pr…	6.2769												cluster-49084.133658	hormone metabolism.ethylene.signal transduction	(at5g25390 : 194.0) encodes a member of the ERF (ethylene response factor) subfamily B-6 of ERF/AP2 transcription factor family. The protein contains one AP2 domain. There are 12 members in this subfamily including RAP2.11.; shine2 (SHN2); FUNCTIONS IN: DNA binding, sequence-specific DNA binding transcription factor activity; INVOLVED IN: regulation of transcription, DNA-dependent; LOCATED IN: mi…	11.436		cluster-49084.70962	hormone metabolism.cytokinin.signal transduction	(at2g17820 : 959.0) Encodes a member of the histidine kinase family.; histidine kinase 1 (HK1); FUNCTIONS IN: osmosensor activity, protein histidine kinase activity, histidine phosphotransfer kinase activity; INVOLVED IN: response to water deprivation, seed maturation, response to osmotic stress; LOCATED IN: membrane; EXPRESSED IN: 19 plant structures; EXPRESSED DURING: 12 growth stages; CONTAINS…	-9.2477		cluster-49084.35275	hormone metabolism.jasmonate.synthesis-degradation.12-Oxo-PDA-reductase	(at1g76690 : 290.0) Encodes one of the closely related 12-oxophytodienoic acid reductases. This enzyme is not expected to participate in jasmonic acid biosynthesis because during in vitro assays, it shows very little activity with the naturally occurring OPDA isomer. Shows activity towards 2,4,6-trinitrotoluene. Expressed predominately in root. Predicted to be a cytosolic protein.; 12-oxophytodie…	8.5949							cluster-49084.141356	hormone metabolism.gibberelin.induced-regulated-responsive-activated	(at5g15230 : 115.0) gibberellin-regulated (GASA4); GAST1 protein homolog 4 (GASA4); FUNCTIONS IN: molecular_function unknown; INVOLVED IN: response to gibberellin stimulus, gibberellic acid mediated signaling pathway; EXPRESSED IN: 23 plant structures; EXPRESSED DURING: 14 growth stages; CONTAINS InterPro DOMAIN/s: Gibberellin regulated protein (InterPro:IPR003854); BEST Arabidopsis thaliana prot…	6.9114
cluster-49084.156292	hormone metabolism.auxin.induced-regulated-responsive-activated	(p33079|a10a5_soybn : 144.0) Auxin-induced protein 10A5 - Glycine max (Soybean) & (at4g38840 : 117.0) SAUR-like auxin-responsive protein family ; FUNCTIONS IN: molecular_function unknown; INVOLVED IN: response to auxin stimulus, response to cold; LOCATED IN: plasma membrane; EXPRESSED IN: 21 plant structures; EXPRESSED DURING: 13 growth stages; CONTAINS InterPro DOMAIN/s: Auxin responsive SAUR pr…	7.8538												cluster-49084.260982	hormone metabolism.ethylene.signal transduction	(at5g07580 : 145.0) encodes a member of the ERF (ethylene response factor) subfamily B-3 of ERF/AP2 transcription factor family. The protein contains one AP2 domain. There are 18 members in this subfamily including ATERF-1, ATERF-2, AND ATERF-5.; Integrase-type DNA-binding superfamily protein; CONTAINS InterPro DOMAIN/s: DNA-binding, integrase-type (InterPro:IPR016177), Pathogenesis-related trans…	-8.5381		cluster-49084.207423	hormone metabolism.cytokinin.signal transduction	(at2g17820 : 1259.0) Encodes a member of the histidine kinase family.; histidine kinase 1 (HK1); FUNCTIONS IN: osmosensor activity, protein histidine kinase activity, histidine phosphotransfer kinase activity; INVOLVED IN: response to water deprivation, seed maturation, response to osmotic stress; LOCATED IN: membrane; EXPRESSED IN: 19 plant structures; EXPRESSED DURING: 12 growth stages; CONTAIN…	-10.717		cluster-49084.213583	hormone metabolism.jasmonate.synthesis-degradation.12-Oxo-PDA-reductase	(at1g76690 : 336.0) Encodes one of the closely related 12-oxophytodienoic acid reductases. This enzyme is not expected to participate in jasmonic acid biosynthesis because during in vitro assays, it shows very little activity with the naturally occurring OPDA isomer. Shows activity towards 2,4,6-trinitrotoluene. Expressed predominately in root. Predicted to be a cytosolic protein.; 12-oxophytodie…	8.7023
cluster-49084.174215	hormone metabolism.auxin.induced-regulated-responsive-activated	(at1g75580 : 161.0) SAUR-like auxin-responsive protein family ; CONTAINS InterPro DOMAIN/s: Auxin responsive SAUR protein (InterPro:IPR003676); BEST Arabidopsis thaliana protein match is: SAUR-like auxin-responsive protein family (TAIR:AT1G19830.1); Has 1403 Blast hits to 1386 proteins in 27 species: Archae - 0; Bacteria - 0; Metazoa - 0; Fungi - 0; Plants - 1402; Viruses - 0; Other Eukaryotes - …	7.7065												cluster-49084.12230	hormone metabolism.ethylene.signal transduction	(at3g50130 : 125.0) Plant protein of unknown function (DUF247); INVOLVED IN: biological_process unknown; LOCATED IN: chloroplast; EXPRESSED IN: leaf apex, root, flower, carpel; EXPRESSED DURING: petal differentiation and expansion stage; CONTAINS InterPro DOMAIN/s: Protein of unknown function DUF247, plant (InterPro:IPR004158); BEST Arabidopsis thaliana protein match is: Plant protein of unknown …	-8.2061		cluster-49084.207422	hormone metabolism.cytokinin.signal transduction	(at2g17820 : 612.0) Encodes a member of the histidine kinase family.; histidine kinase 1 (HK1); FUNCTIONS IN: osmosensor activity, protein histidine kinase activity, histidine phosphotransfer kinase activity; INVOLVED IN: response to water deprivation, seed maturation, response to osmotic stress; LOCATED IN: membrane; EXPRESSED IN: 19 plant structures; EXPRESSED DURING: 12 growth stages; CONTAINS…	-9.2445		cluster-49084.147585	hormone metabolism.jasmonate.synthesis-degradation.jasmonate-O-methyltransferase	(at1g19640 : 345.0) Encodes a S-adenosyl-L-methionine:jasmonic acid carboxyl methyltransferase that catalyzes the formation of methyljasmonate from jasmonic acid. Its expression is induced in response to wounding or methyljasmonate treatment.; jasmonic acid carboxyl methyltransferase (JMT); CONTAINS InterPro DOMAIN/s: SAM dependent carboxyl methyltransferase (InterPro:IPR005299); BEST Arabidopsis…	10.099
cluster-49084.174214	hormone metabolism.auxin.induced-regulated-responsive-activated	(at1g75580 : 161.0) SAUR-like auxin-responsive protein family ; CONTAINS InterPro DOMAIN/s: Auxin responsive SAUR protein (InterPro:IPR003676); BEST Arabidopsis thaliana protein match is: SAUR-like auxin-responsive protein family (TAIR:AT1G19830.1); Has 1403 Blast hits to 1386 proteins in 27 species: Archae - 0; Bacteria - 0; Metazoa - 0; Fungi - 0; Plants - 1402; Viruses - 0; Other Eukaryotes - …	9.3591												cluster-49084.163513	hormone metabolism.ethylene.signal transduction	(at4g31980 : 173.0) unknown protein; CONTAINS InterPro DOMAIN/s: Protein of unknown function DUF247, plant (InterPro:IPR004158), Protein of unknown function DUF862, eukaryotic (InterPro:IPR008580); BEST Arabidopsis thaliana protein match is: Plant protein of unknown function (DUF247) (TAIR:AT5G11290.1); Has 1967 Blast hits to 1844 proteins in 183 species: Archae - 0; Bacteria - 6; Metazoa - 223; …	8.8834		cluster-49084.68393	hormone metabolism.cytokinin.signal transduction	(at2g17820 : 114.0) Encodes a member of the histidine kinase family.; histidine kinase 1 (HK1); FUNCTIONS IN: osmosensor activity, protein histidine kinase activity, histidine phosphotransfer kinase activity; INVOLVED IN: response to water deprivation, seed maturation, response to osmotic stress; LOCATED IN: membrane; EXPRESSED IN: 19 plant structures; EXPRESSED DURING: 12 growth stages; CONTAINS…	-8.6324		cluster-49084.147584	hormone metabolism.jasmonate.synthesis-degradation.jasmonate-O-methyltransferase	(at1g19640 : 234.0) Encodes a S-adenosyl-L-methionine:jasmonic acid carboxyl methyltransferase that catalyzes the formation of methyljasmonate from jasmonic acid. Its expression is induced in response to wounding or methyljasmonate treatment.; jasmonic acid carboxyl methyltransferase (JMT); CONTAINS InterPro DOMAIN/s: SAM dependent carboxyl methyltransferase (InterPro:IPR005299); BEST Arabidopsis…	6.2274
cluster-49084.174216	hormone metabolism.auxin.induced-regulated-responsive-activated	(at1g75580 : 161.0) SAUR-like auxin-responsive protein family ; CONTAINS InterPro DOMAIN/s: Auxin responsive SAUR protein (InterPro:IPR003676); BEST Arabidopsis thaliana protein match is: SAUR-like auxin-responsive protein family (TAIR:AT1G19830.1); Has 1403 Blast hits to 1386 proteins in 27 species: Archae - 0; Bacteria - 0; Metazoa - 0; Fungi - 0; Plants - 1402; Viruses - 0; Other Eukaryotes - …	8.4186												cluster-49084.149868	hormone metabolism.ethylene.induced-regulated-responsive-activated	(loc_os11g30040.1 : 92.4) no description available & (at2g23570 : 87.4) Encodes a protein with similarity to SABP2, a methyl salicylate esterase from tobacco. However, this protein is truncated and lacks one of the residues of the predicted catalytic triad, suggesting that it does not have this enzymatic activity.; methyl esterase 19 (MES19); CONTAINS InterPro DOMAIN/s: Alpha/beta hydrolase fold-…	-5.7502		cluster-49084.86324	hormone metabolism.cytokinin.signal transduction	(at5g35750 : 710.0) Encodes histidine kinase AHK2.; histidine kinase 2 (HK2); FUNCTIONS IN: osmosensor activity, cytokinin receptor activity, protein histidine kinase activity; INVOLVED IN: in 8 processes; LOCATED IN: membrane; EXPRESSED IN: 23 plant structures; EXPRESSED DURING: 13 growth stages; CONTAINS InterPro DOMAIN/s: Signal transduction histidine kinase, homodimeric (InterPro:IPR009082), …	9.0782		cluster-119437.1	hormone metabolism.jasmonate.synthesis-degradation.jasmonate-O-methyltransferase	(at1g19640 : 267.0) Encodes a S-adenosyl-L-methionine:jasmonic acid carboxyl methyltransferase that catalyzes the formation of methyljasmonate from jasmonic acid. Its expression is induced in response to wounding or methyljasmonate treatment.; jasmonic acid carboxyl methyltransferase (JMT); CONTAINS InterPro DOMAIN/s: SAM dependent carboxyl methyltransferase (InterPro:IPR005299); BEST Arabidopsis…	8.2211
cluster-49084.225005	hormone metabolism.auxin.induced-regulated-responsive-activated	(at2g04850 : 564.0) Auxin-responsive family protein; CONTAINS InterPro DOMAIN/s: Cytochrome b561, eukaryote (InterPro:IPR004877), Uncharacterised conserved protein UCP037471 (InterPro:IPR017214), Protein of unknown function DUF568, DOMON-like (InterPro:IPR007613), DOMON related (InterPro:IPR005018), Cytochrome b561/ferric reductase transmembrane (InterPro:IPR006593); BEST Arabidopsis thaliana pro…	8.6662												cluster-49084.150857	hormone metabolism.ethylene.induced-regulated-responsive-activated	(loc_os01g19820.3 : 193.0) no description available & (at3g62550 : 158.0) Adenine nucleotide alpha hydrolases-like superfamily protein; FUNCTIONS IN: molecular_function unknown; INVOLVED IN: response to stress; LOCATED IN: vacuole; EXPRESSED IN: 21 plant structures; EXPRESSED DURING: 13 growth stages; CONTAINS InterPro DOMAIN/s: UspA (InterPro:IPR006016), Rossmann-like alpha/beta/alpha sandwich f…	-3.8793		cluster-49084.115597	hormone metabolism.cytokinin.signal transduction	(at2g01830 : 255.0) Histidine kinase: cytokinin-binding receptor that transduces cytokinin signals across the plasma membrane; WOODEN LEG (WOL); FUNCTIONS IN: osmosensor activity, cytokine binding, cytokinin receptor activity, protein histidine kinase activity, phosphoprotein phosphatase activity; INVOLVED IN: in 7 processes; LOCATED IN: membrane; EXPRESSED IN: 30 plant structures; EXPRESSED DURI…	-9.9147		cluster-49084.177161	hormone metabolism.jasmonate.synthesis-degradation.jasmonate-O-methyltransferase	(at3g11480 : 281.0) The gene encodes a SABATH methyltransferase that methylates both salicylic acid and benzoic acid. It is highly expressed in flowers, induced by biotic and abiotic stress and thought to be involved in direct defense mechanism.; BSMT1; CONTAINS InterPro DOMAIN/s: SAM dependent carboxyl methyltransferase (InterPro:IPR005299); BEST Arabidopsis thaliana protein match is: S-adenosyl…	4.7499
cluster-49084.185233	hormone metabolism.auxin.induced-regulated-responsive-activated	(p33080|ax10a_soybn : 134.0) Auxin-induced protein X10A - Glycine max (Soybean) & (at4g38840 : 117.0) SAUR-like auxin-responsive protein family ; FUNCTIONS IN: molecular_function unknown; INVOLVED IN: response to auxin stimulus, response to cold; LOCATED IN: plasma membrane; EXPRESSED IN: 21 plant structures; EXPRESSED DURING: 13 growth stages; CONTAINS InterPro DOMAIN/s: Auxin responsive SAUR pr…	10.119												cluster-49084.159576	hormone metabolism.ethylene.induced-regulated-responsive-activated	(at3g62550 : 179.0) Adenine nucleotide alpha hydrolases-like superfamily protein; FUNCTIONS IN: molecular_function unknown; INVOLVED IN: response to stress; LOCATED IN: vacuole; EXPRESSED IN: 21 plant structures; EXPRESSED DURING: 13 growth stages; CONTAINS InterPro DOMAIN/s: UspA (InterPro:IPR006016), Rossmann-like alpha/beta/alpha sandwich fold (InterPro:IPR014729), Universal stress protein A (…	4.81							cluster-49084.112347	hormone metabolism.jasmonate.synthesis-degradation.jasmonate-O-methyltransferase	(at3g11480 : 299.0) The gene encodes a SABATH methyltransferase that methylates both salicylic acid and benzoic acid. It is highly expressed in flowers, induced by biotic and abiotic stress and thought to be involved in direct defense mechanism.; BSMT1; CONTAINS InterPro DOMAIN/s: SAM dependent carboxyl methyltransferase (InterPro:IPR005299); BEST Arabidopsis thaliana protein match is: S-adenosyl…	11.413
cluster-49084.178429	hormone metabolism.auxin.induced-regulated-responsive-activated	(p33083|ax6b_soybn : 146.0) Auxin-induced protein 6B - Glycine max (Soybean) & (at4g38840 : 117.0) SAUR-like auxin-responsive protein family ; FUNCTIONS IN: molecular_function unknown; INVOLVED IN: response to auxin stimulus, response to cold; LOCATED IN: plasma membrane; EXPRESSED IN: 21 plant structures; EXPRESSED DURING: 13 growth stages; CONTAINS InterPro DOMAIN/s: Auxin responsive SAUR prote…	8.089												cluster-49084.134391	hormone metabolism.ethylene.induced-regulated-responsive-activated	(at5g64220 : 587.0) Calmodulin-binding transcription activator protein with CG-1 and Ankyrin domains; FUNCTIONS IN: calmodulin binding, transcription regulator activity; INVOLVED IN: regulation of transcription; LOCATED IN: nucleus; EXPRESSED IN: 23 plant structures; EXPRESSED DURING: 13 growth stages; CONTAINS InterPro DOMAIN/s: Ankyrin repeat-containing domain (InterPro:IPR020683), CG-1 (InterP…	-10.916							cluster-49084.227261	hormone metabolism.jasmonate.synthesis-degradation.jasmonate-O-methyltransferase	(at1g19640 : 235.0) Encodes a S-adenosyl-L-methionine:jasmonic acid carboxyl methyltransferase that catalyzes the formation of methyljasmonate from jasmonic acid. Its expression is induced in response to wounding or methyljasmonate treatment.; jasmonic acid carboxyl methyltransferase (JMT); CONTAINS InterPro DOMAIN/s: SAM dependent carboxyl methyltransferase (InterPro:IPR005299); BEST Arabidopsis…	7.7654
cluster-49084.17069	hormone metabolism.auxin.induced-regulated-responsive-activated	(at1g29450 : 126.0) SAUR-like auxin-responsive protein family ; CONTAINS InterPro DOMAIN/s: Auxin responsive SAUR protein (InterPro:IPR003676); BEST Arabidopsis thaliana protein match is: SAUR-like auxin-responsive protein family (TAIR:AT1G29500.1); Has 675 Blast hits to 661 proteins in 20 species: Archae - 0; Bacteria - 0; Metazoa - 0; Fungi - 0; Plants - 675; Viruses - 0; Other Eukaryotes - 0 (…	6.45												cluster-49084.254208	hormone metabolism.ethylene.induced-regulated-responsive-activated	(at3g11930 : 141.0) Adenine nucleotide alpha hydrolases-like superfamily protein; FUNCTIONS IN: molecular_function unknown; INVOLVED IN: response to stress; LOCATED IN: cellular_component unknown; EXPRESSED IN: 18 plant structures; EXPRESSED DURING: 9 growth stages; CONTAINS InterPro DOMAIN/s: UspA (InterPro:IPR006016), Rossmann-like alpha/beta/alpha sandwich fold (InterPro:IPR014729), Universal …	-8.3895							cluster-49084.124015	hormone metabolism.jasmonate.synthesis-degradation.jasmonate-O-methyltransferase	(at1g19640 : 227.0) Encodes a S-adenosyl-L-methionine:jasmonic acid carboxyl methyltransferase that catalyzes the formation of methyljasmonate from jasmonic acid. Its expression is induced in response to wounding or methyljasmonate treatment.; jasmonic acid carboxyl methyltransferase (JMT); CONTAINS InterPro DOMAIN/s: SAM dependent carboxyl methyltransferase (InterPro:IPR005299); BEST Arabidopsis…	11.461
cluster-49084.106330	hormone metabolism.auxin.induced-regulated-responsive-activated	(p33081|ax15a_soybn : 93.2) Auxin-induced protein 15A - Glycine max (Soybean) & (at4g38840 : 87.8) SAUR-like auxin-responsive protein family ; FUNCTIONS IN: molecular_function unknown; INVOLVED IN: response to auxin stimulus, response to cold; LOCATED IN: plasma membrane; EXPRESSED IN: 21 plant structures; EXPRESSED DURING: 13 growth stages; CONTAINS InterPro DOMAIN/s: Auxin responsive SAUR prote…	8.969												cluster-49084.68470	hormone metabolism.ethylene.induced-regulated-responsive-activated	(at3g11930 : 194.0) Adenine nucleotide alpha hydrolases-like superfamily protein; FUNCTIONS IN: molecular_function unknown; INVOLVED IN: response to stress; LOCATED IN: cellular_component unknown; EXPRESSED IN: 18 plant structures; EXPRESSED DURING: 9 growth stages; CONTAINS InterPro DOMAIN/s: UspA (InterPro:IPR006016), Rossmann-like alpha/beta/alpha sandwich fold (InterPro:IPR014729), Universal …	-9.8592							cluster-49084.239128	hormone metabolism.jasmonate.synthesis-degradation.jasmonate-O-methyltransferase	(loc_os06g13470.1 : 92.4) no description available & (q9fyz9|bamt_antma : 89.0) Benzoate carboxyl methyltransferase (EC 2.1.1.-) (S-adenosyl-L-methionine:benzoic acid carboxyl methyltransferase) - Antirrhinum majus (Garden snapdragon) & (at1g19640 : 80.9) Encodes a S-adenosyl-L-methionine:jasmonic acid carboxyl methyltransferase that catalyzes the formation of methyljasmonate from jasmonic acid. …	9.278
cluster-49084.81765	hormone metabolism.auxin.induced-regulated-responsive-activated	(at3g09870 : 85.9) SAUR-like auxin-responsive protein family ; FUNCTIONS IN: molecular_function unknown; INVOLVED IN: response to auxin stimulus; LOCATED IN: endomembrane system; EXPRESSED IN: 10 plant structures; EXPRESSED DURING: 6 growth stages; CONTAINS InterPro DOMAIN/s: Auxin responsive SAUR protein (InterPro:IPR003676); BEST Arabidopsis thaliana protein match is: SAUR-like auxin-responsive…	8.624												cluster-49084.68472	hormone metabolism.ethylene.induced-regulated-responsive-activated	(at3g11930 : 192.0) Adenine nucleotide alpha hydrolases-like superfamily protein; FUNCTIONS IN: molecular_function unknown; INVOLVED IN: response to stress; LOCATED IN: cellular_component unknown; EXPRESSED IN: 18 plant structures; EXPRESSED DURING: 9 growth stages; CONTAINS InterPro DOMAIN/s: UspA (InterPro:IPR006016), Rossmann-like alpha/beta/alpha sandwich fold (InterPro:IPR014729), Universal …	-4.9081							cluster-49084.125768	hormone metabolism.jasmonate.synthesis-degradation.jasmonate-O-methyltransferase	(at1g19640 : 142.0) Encodes a S-adenosyl-L-methionine:jasmonic acid carboxyl methyltransferase that catalyzes the formation of methyljasmonate from jasmonic acid. Its expression is induced in response to wounding or methyljasmonate treatment.; jasmonic acid carboxyl methyltransferase (JMT); CONTAINS InterPro DOMAIN/s: SAM dependent carboxyl methyltransferase (InterPro:IPR005299); BEST Arabidopsis…	8.9718
cluster-49084.143026	hormone metabolism.auxin.induced-regulated-responsive-activated	(p33081|ax15a_soybn : 137.0) Auxin-induced protein 15A - Glycine max (Soybean) & (at4g38840 : 112.0) SAUR-like auxin-responsive protein family ; FUNCTIONS IN: molecular_function unknown; INVOLVED IN: response to auxin stimulus, response to cold; LOCATED IN: plasma membrane; EXPRESSED IN: 21 plant structures; EXPRESSED DURING: 13 growth stages; CONTAINS InterPro DOMAIN/s: Auxin responsive SAUR pro…	9.9429												cluster-49084.68475	hormone metabolism.ethylene.induced-regulated-responsive-activated	(at3g11930 : 185.0) Adenine nucleotide alpha hydrolases-like superfamily protein; FUNCTIONS IN: molecular_function unknown; INVOLVED IN: response to stress; LOCATED IN: cellular_component unknown; EXPRESSED IN: 18 plant structures; EXPRESSED DURING: 9 growth stages; CONTAINS InterPro DOMAIN/s: UspA (InterPro:IPR006016), Rossmann-like alpha/beta/alpha sandwich fold (InterPro:IPR014729), Universal …	-5.1528							cluster-49084.164407	hormone metabolism.jasmonate.synthesis-degradation.jasmonate-O-methyltransferase	(at1g19640 : 310.0) Encodes a S-adenosyl-L-methionine:jasmonic acid carboxyl methyltransferase that catalyzes the formation of methyljasmonate from jasmonic acid. Its expression is induced in response to wounding or methyljasmonate treatment.; jasmonic acid carboxyl methyltransferase (JMT); CONTAINS InterPro DOMAIN/s: SAM dependent carboxyl methyltransferase (InterPro:IPR005299); BEST Arabidopsis…	10.596
cluster-49084.177228	hormone metabolism.auxin.induced-regulated-responsive-activated	(loc_os07g05470.1 : 380.0) no description available & (at2g34680 : 374.0) isolated from differential screening of a cDNA library from auxin-treated root culture. sequence does not show homology to any known proteins and is predicted to be extracellular.; AUXIN-INDUCED IN ROOT CULTURES 9 (AIR9); INVOLVED IN: response to auxin stimulus, lateral root morphogenesis; LOCATED IN: plasma membrane; EXPRE…	-7.2897												cluster-49084.68469	hormone metabolism.ethylene.induced-regulated-responsive-activated	(at3g11930 : 194.0) Adenine nucleotide alpha hydrolases-like superfamily protein; FUNCTIONS IN: molecular_function unknown; INVOLVED IN: response to stress; LOCATED IN: cellular_component unknown; EXPRESSED IN: 18 plant structures; EXPRESSED DURING: 9 growth stages; CONTAINS InterPro DOMAIN/s: UspA (InterPro:IPR006016), Rossmann-like alpha/beta/alpha sandwich fold (InterPro:IPR014729), Universal …	-4.8266							cluster-49084.153190	hormone metabolism.jasmonate.signal transduction	(loc_os03g28940.2 : 103.0) no description available & (at1g74950 : 92.0) TIFY10B; CONTAINS InterPro DOMAIN/s: Tify (InterPro:IPR010399), CCT domain-like (InterPro:IPR018467); BEST Arabidopsis thaliana protein match is: jasmonate-zim-domain protein 1 (TAIR:AT1G19180.1); Has 432 Blast hits to 427 proteins in 29 species: Archae - 0; Bacteria - 0; Metazoa - 0; Fungi - 0; Plants - 432; Viruses - 0; Ot…	7.465
cluster-49084.158718	hormone metabolism.auxin.induced-regulated-responsive-activated	(p33079|a10a5_soybn : 133.0) Auxin-induced protein 10A5 - Glycine max (Soybean) & (at4g38840 : 114.0) SAUR-like auxin-responsive protein family ; FUNCTIONS IN: molecular_function unknown; INVOLVED IN: response to auxin stimulus, response to cold; LOCATED IN: plasma membrane; EXPRESSED IN: 21 plant structures; EXPRESSED DURING: 13 growth stages; CONTAINS InterPro DOMAIN/s: Auxin responsive SAUR pr…	9.0544												cluster-49084.128203	hormone metabolism.ethylene.induced-regulated-responsive-activated	(loc_os01g70840.1 : 144.0) no description available & (at4g37140 : 139.0) Encodes a protein with similarity to SABP2, a methyl salicylate esterase from tobacco. However, this protein is truncated and lacks two of the residues of the predicted catalytic triad, suggesting that it does not have this enzymatic activity.; MATERNAL EFFECT EMBRYO ARREST 69 (MEE69); CONTAINS InterPro DOMAIN/s: Alpha/beta…	-3.3666
cluster-49084.158716	hormone metabolism.auxin.induced-regulated-responsive-activated	(p33080|ax10a_soybn : 131.0) Auxin-induced protein X10A - Glycine max (Soybean) & (at4g38840 : 114.0) SAUR-like auxin-responsive protein family ; FUNCTIONS IN: molecular_function unknown; INVOLVED IN: response to auxin stimulus, response to cold; LOCATED IN: plasma membrane; EXPRESSED IN: 21 plant structures; EXPRESSED DURING: 13 growth stages; CONTAINS InterPro DOMAIN/s: Auxin responsive SAUR pr…	10.02
cluster-49084.92808	hormone metabolism.auxin.induced-regulated-responsive-activated	(p33079|a10a5_soybn : 118.0) Auxin-induced protein 10A5 - Glycine max (Soybean) & (at4g38840 : 109.0) SAUR-like auxin-responsive protein family ; FUNCTIONS IN: molecular_function unknown; INVOLVED IN: response to auxin stimulus, response to cold; LOCATED IN: plasma membrane; EXPRESSED IN: 21 plant structures; EXPRESSED DURING: 13 growth stages; CONTAINS InterPro DOMAIN/s: Auxin responsive SAUR pr…	8.7494
cluster-49084.111276	hormone metabolism.auxin.induced-regulated-responsive-activated	(p33083|ax6b_soybn : 141.0) Auxin-induced protein 6B - Glycine max (Soybean) & (at4g38840 : 105.0) SAUR-like auxin-responsive protein family ; FUNCTIONS IN: molecular_function unknown; INVOLVED IN: response to auxin stimulus, response to cold; LOCATED IN: plasma membrane; EXPRESSED IN: 21 plant structures; EXPRESSED DURING: 13 growth stages; CONTAINS InterPro DOMAIN/s: Auxin responsive SAUR prote…	9.1901
cluster-49084.111275	hormone metabolism.auxin.induced-regulated-responsive-activated	(p33083|ax6b_soybn : 142.0) Auxin-induced protein 6B - Glycine max (Soybean) & (at4g38840 : 110.0) SAUR-like auxin-responsive protein family ; FUNCTIONS IN: molecular_function unknown; INVOLVED IN: response to auxin stimulus, response to cold; LOCATED IN: plasma membrane; EXPRESSED IN: 21 plant structures; EXPRESSED DURING: 13 growth stages; CONTAINS InterPro DOMAIN/s: Auxin responsive SAUR prote…	9.4206
cluster-49084.111278	hormone metabolism.auxin.induced-regulated-responsive-activated	(p32295|arg7_phaau : 144.0) Indole-3-acetic acid-induced protein ARG7 - Phaseolus aureus (Mung bean) (Vigna radiata) & (at4g38840 : 110.0) SAUR-like auxin-responsive protein family ; FUNCTIONS IN: molecular_function unknown; INVOLVED IN: response to auxin stimulus, response to cold; LOCATED IN: plasma membrane; EXPRESSED IN: 21 plant structures; EXPRESSED DURING: 13 growth stages; CONTAINS InterP…	8.8494
cluster-49084.102844	hormone metabolism.auxin.induced-regulated-responsive-activated	(p33083|ax6b_soybn : 140.0) Auxin-induced protein 6B - Glycine max (Soybean) & (at4g38840 : 114.0) SAUR-like auxin-responsive protein family ; FUNCTIONS IN: molecular_function unknown; INVOLVED IN: response to auxin stimulus, response to cold; LOCATED IN: plasma membrane; EXPRESSED IN: 21 plant structures; EXPRESSED DURING: 13 growth stages; CONTAINS InterPro DOMAIN/s: Auxin responsive SAUR prote…	7.8618
cluster-49084.102930	hormone metabolism.auxin.induced-regulated-responsive-activated	(loc_os06g17390.1 : 771.0) no description available & (at5g15740 : 738.0) O-fucosyltransferase family protein; CONTAINS InterPro DOMAIN/s: GDP-fucose protein O-fucosyltransferase (InterPro:IPR019378); BEST Arabidopsis thaliana protein match is: O-fucosyltransferase family protein (TAIR:AT3G02250.1); Has 822 Blast hits to 815 proteins in 30 species: Archae - 0; Bacteria - 0; Metazoa - 0; Fungi - 0…	4.6823
cluster-49084.126708	hormone metabolism.auxin.induced-regulated-responsive-activated	(p33081|ax15a_soybn : 108.0) Auxin-induced protein 15A - Glycine max (Soybean) & (at4g38840 : 98.2) SAUR-like auxin-responsive protein family ; FUNCTIONS IN: molecular_function unknown; INVOLVED IN: response to auxin stimulus, response to cold; LOCATED IN: plasma membrane; EXPRESSED IN: 21 plant structures; EXPRESSED DURING: 13 growth stages; CONTAINS InterPro DOMAIN/s: Auxin responsive SAUR prot…	9.8398
cluster-49084.221754	hormone metabolism.auxin.induced-regulated-responsive-activated	(p33081|ax15a_soybn : 127.0) Auxin-induced protein 15A - Glycine max (Soybean) & (at4g38840 : 102.0) SAUR-like auxin-responsive protein family ; FUNCTIONS IN: molecular_function unknown; INVOLVED IN: response to auxin stimulus, response to cold; LOCATED IN: plasma membrane; EXPRESSED IN: 21 plant structures; EXPRESSED DURING: 13 growth stages; CONTAINS InterPro DOMAIN/s: Auxin responsive SAUR pro…	6.937
cluster-49084.186207	hormone metabolism.auxin.induced-regulated-responsive-activated	(p33080|ax10a_soybn : 127.0) Auxin-induced protein X10A - Glycine max (Soybean) & (at4g38840 : 110.0) SAUR-like auxin-responsive protein family ; FUNCTIONS IN: molecular_function unknown; INVOLVED IN: response to auxin stimulus, response to cold; LOCATED IN: plasma membrane; EXPRESSED IN: 21 plant structures; EXPRESSED DURING: 13 growth stages; CONTAINS InterPro DOMAIN/s: Auxin responsive SAUR pr…	-8.2826
cluster-49084.149010	hormone metabolism.auxin.induced-regulated-responsive-activated	(at4g03400 : 615.0) Encodes a GH3-related gene involved in red light-specific hypocotyl elongation. Analysis of sense and antisense transgenic plants suggests that DFL2 is located downstream of red light signal transduction and determines the degree of hypocotyl elongation.; DWARF IN LIGHT 2 (DFL2); INVOLVED IN: response to auxin stimulus, response to light stimulus; LOCATED IN: chloroplast; EXPR…	11.128
cluster-49084.96481	hormone metabolism.auxin.induced-regulated-responsive-activated	(p33079|a10a5_soybn : 143.0) Auxin-induced protein 10A5 - Glycine max (Soybean) & (at4g38840 : 113.0) SAUR-like auxin-responsive protein family ; FUNCTIONS IN: molecular_function unknown; INVOLVED IN: response to auxin stimulus, response to cold; LOCATED IN: plasma membrane; EXPRESSED IN: 21 plant structures; EXPRESSED DURING: 13 growth stages; CONTAINS InterPro DOMAIN/s: Auxin responsive SAUR pr…	6.4889
cluster-49084.262659	hormone metabolism.auxin.induced-regulated-responsive-activated	(p33080|ax10a_soybn : 140.0) Auxin-induced protein X10A - Glycine max (Soybean) & (at4g38840 : 114.0) SAUR-like auxin-responsive protein family ; FUNCTIONS IN: molecular_function unknown; INVOLVED IN: response to auxin stimulus, response to cold; LOCATED IN: plasma membrane; EXPRESSED IN: 21 plant structures; EXPRESSED DURING: 13 growth stages; CONTAINS InterPro DOMAIN/s: Auxin responsive SAUR pr…	8.4134
cluster-49084.113435	hormone metabolism.auxin.induced-regulated-responsive-activated	(p33082|axx15_soybn : 90.9) Auxin-induced protein X15 - Glycine max (Soybean) & (at4g38840 : 83.2) SAUR-like auxin-responsive protein family ; FUNCTIONS IN: molecular_function unknown; INVOLVED IN: response to auxin stimulus, response to cold; LOCATED IN: plasma membrane; EXPRESSED IN: 21 plant structures; EXPRESSED DURING: 13 growth stages; CONTAINS InterPro DOMAIN/s: Auxin responsive SAUR prote…	10.567
cluster-49084.90222	hormone metabolism.auxin.induced-regulated-responsive-activated	(q05349|12kd_fraan : 87.0) Auxin-repressed 12.5 kDa protein - Fragaria ananassa (Strawberry) & (at1g28330 : 84.3) dormancy-associated protein (DRM1); dormancy-associated protein-like 1 (DYL1); FUNCTIONS IN: molecular_function unknown; INVOLVED IN: response to fructose stimulus, response to sucrose stimulus, response to glucose stimulus; LOCATED IN: cellular_component unknown; EXPRESSED IN: 22 pla…	-7.8574
cluster-49084.90224	hormone metabolism.auxin.induced-regulated-responsive-activated	(q05349|12kd_fraan : 95.9) Auxin-repressed 12.5 kDa protein - Fragaria ananassa (Strawberry) & (at1g28330 : 92.4) dormancy-associated protein (DRM1); dormancy-associated protein-like 1 (DYL1); FUNCTIONS IN: molecular_function unknown; INVOLVED IN: response to fructose stimulus, response to sucrose stimulus, response to glucose stimulus; LOCATED IN: cellular_component unknown; EXPRESSED IN: 22 pla…	-8.4179
cluster-49084.20302	hormone metabolism.auxin.induced-regulated-responsive-activated	(loc_os05g05180.1 : 351.0) no description available & (q60ey1|gh36_orysa : 342.0) Probable indole-3-acetic acid-amido synthetase GH3.6 (EC 6.3.2.-) (Auxin-responsive GH3-like protein 6) (OsGH3-6) - Oryza sativa (Rice) & (at1g28130 : 298.0) encodes an IAA-amido synthase that conjugates Asp and other amino acids to auxin in vitro. Lines carrying insertions in this gene are hypersensitive to auxin.;…	-10.318
cluster-49084.152134	hormone metabolism.auxin.induced-regulated-responsive-activated	(p33080|ax10a_soybn : 129.0) Auxin-induced protein X10A - Glycine max (Soybean) & (at4g38840 : 115.0) SAUR-like auxin-responsive protein family ; FUNCTIONS IN: molecular_function unknown; INVOLVED IN: response to auxin stimulus, response to cold; LOCATED IN: plasma membrane; EXPRESSED IN: 21 plant structures; EXPRESSED DURING: 13 growth stages; CONTAINS InterPro DOMAIN/s: Auxin responsive SAUR pr…	6.944
cluster-49084.152135	hormone metabolism.auxin.induced-regulated-responsive-activated	(p33079|a10a5_soybn : 129.0) Auxin-induced protein 10A5 - Glycine max (Soybean) & (at4g38840 : 112.0) SAUR-like auxin-responsive protein family ; FUNCTIONS IN: molecular_function unknown; INVOLVED IN: response to auxin stimulus, response to cold; LOCATED IN: plasma membrane; EXPRESSED IN: 21 plant structures; EXPRESSED DURING: 13 growth stages; CONTAINS InterPro DOMAIN/s: Auxin responsive SAUR pr…	10.051
cluster-49084.14217	hormone metabolism.auxin.induced-regulated-responsive-activated	(p33080|ax10a_soybn : 133.0) Auxin-induced protein X10A - Glycine max (Soybean) & (at4g38840 : 111.0) SAUR-like auxin-responsive protein family ; FUNCTIONS IN: molecular_function unknown; INVOLVED IN: response to auxin stimulus, response to cold; LOCATED IN: plasma membrane; EXPRESSED IN: 21 plant structures; EXPRESSED DURING: 13 growth stages; CONTAINS InterPro DOMAIN/s: Auxin responsive SAUR pr…	9.2687
cluster-49084.226719	hormone metabolism.auxin.induced-regulated-responsive-activated	(p33080|ax10a_soybn : 120.0) Auxin-induced protein X10A - Glycine max (Soybean) & (at4g38840 : 110.0) SAUR-like auxin-responsive protein family ; FUNCTIONS IN: molecular_function unknown; INVOLVED IN: response to auxin stimulus, response to cold; LOCATED IN: plasma membrane; EXPRESSED IN: 21 plant structures; EXPRESSED DURING: 13 growth stages; CONTAINS InterPro DOMAIN/s: Auxin responsive SAUR pr…	6.9278
cluster-49084.158478	hormone metabolism.auxin.induced-regulated-responsive-activated	(p33080|ax10a_soybn : 148.0) Auxin-induced protein X10A - Glycine max (Soybean) & (at4g38840 : 112.0) SAUR-like auxin-responsive protein family ; FUNCTIONS IN: molecular_function unknown; INVOLVED IN: response to auxin stimulus, response to cold; LOCATED IN: plasma membrane; EXPRESSED IN: 21 plant structures; EXPRESSED DURING: 13 growth stages; CONTAINS InterPro DOMAIN/s: Auxin responsive SAUR pr…	9.2905
cluster-49084.53995	hormone metabolism.auxin.induced-regulated-responsive-activated	(at2g36210 : 94.7) SAUR-like auxin-responsive protein family ; CONTAINS InterPro DOMAIN/s: Auxin responsive SAUR protein (InterPro:IPR003676); BEST Arabidopsis thaliana protein match is: SAUR-like auxin-responsive protein family (TAIR:AT4G34780.1); Has 925 Blast hits to 921 proteins in 25 species: Archae - 0; Bacteria - 0; Metazoa - 0; Fungi - 0; Plants - 924; Viruses - 0; Other Eukaryotes - 1 (s…	-9.6783
cluster-49084.131789	hormone metabolism.auxin.induced-regulated-responsive-activated	(at4g34760 : 167.0) SAUR-like auxin-responsive protein family ; CONTAINS InterPro DOMAIN/s: Auxin responsive SAUR protein (InterPro:IPR003676); BEST Arabidopsis thaliana protein match is: SAUR-like auxin-responsive protein family (TAIR:AT2G16580.1); Has 1475 Blast hits to 1458 proteins in 28 species: Archae - 0; Bacteria - 0; Metazoa - 0; Fungi - 0; Plants - 1474; Viruses - 0; Other Eukaryotes - …	9.1602
cluster-49084.154136	hormone metabolism.auxin.induced-regulated-responsive-activated	(p33079|a10a5_soybn : 147.0) Auxin-induced protein 10A5 - Glycine max (Soybean) & (at4g38840 : 117.0) SAUR-like auxin-responsive protein family ; FUNCTIONS IN: molecular_function unknown; INVOLVED IN: response to auxin stimulus, response to cold; LOCATED IN: plasma membrane; EXPRESSED IN: 21 plant structures; EXPRESSED DURING: 13 growth stages; CONTAINS InterPro DOMAIN/s: Auxin responsive SAUR pr…	10.058
cluster-49084.178427	hormone metabolism.auxin.induced-regulated-responsive-activated	(p33080|ax10a_soybn : 129.0) Auxin-induced protein X10A - Glycine max (Soybean) & (at4g38840 : 112.0) SAUR-like auxin-responsive protein family ; FUNCTIONS IN: molecular_function unknown; INVOLVED IN: response to auxin stimulus, response to cold; LOCATED IN: plasma membrane; EXPRESSED IN: 21 plant structures; EXPRESSED DURING: 13 growth stages; CONTAINS InterPro DOMAIN/s: Auxin responsive SAUR pr…	6.7555
cluster-49084.136252	hormone metabolism.auxin.induced-regulated-responsive-activated	(at2g45210 : 144.0) SAUR-like auxin-responsive protein family ; CONTAINS InterPro DOMAIN/s: Auxin responsive SAUR protein (InterPro:IPR003676); BEST Arabidopsis thaliana protein match is: SAUR-like auxin-responsive protein family (TAIR:AT3G60690.1); Has 1221 Blast hits to 1213 proteins in 27 species: Archae - 0; Bacteria - 0; Metazoa - 0; Fungi - 0; Plants - 1220; Viruses - 0; Other Eukaryotes - …	6.616
cluster-49084.155043	hormone metabolism.auxin.induced-regulated-responsive-activated	(at2g34680 : 2154.0) isolated from differential screening of a cDNA library from auxin-treated root culture. sequence does not show homology to any known proteins and is predicted to be extracellular.; AUXIN-INDUCED IN ROOT CULTURES 9 (AIR9); INVOLVED IN: response to auxin stimulus, lateral root morphogenesis; LOCATED IN: plasma membrane; EXPRESSED IN: 23 plant structures; EXPRESSED DURING: 13 gr…	-11.327
cluster-49084.178692	hormone metabolism.auxin.induced-regulated-responsive-activated	(p33081|ax15a_soybn : 127.0) Auxin-induced protein 15A - Glycine max (Soybean) & (at4g38840 : 115.0) SAUR-like auxin-responsive protein family ; FUNCTIONS IN: molecular_function unknown; INVOLVED IN: response to auxin stimulus, response to cold; LOCATED IN: plasma membrane; EXPRESSED IN: 21 plant structures; EXPRESSED DURING: 13 growth stages; CONTAINS InterPro DOMAIN/s: Auxin responsive SAUR pro…	7.9599
cluster-49084.138135	hormone metabolism.auxin.induced-regulated-responsive-activated	(at2g45210 : 146.0) SAUR-like auxin-responsive protein family ; CONTAINS InterPro DOMAIN/s: Auxin responsive SAUR protein (InterPro:IPR003676); BEST Arabidopsis thaliana protein match is: SAUR-like auxin-responsive protein family (TAIR:AT3G60690.1); Has 1221 Blast hits to 1213 proteins in 27 species: Archae - 0; Bacteria - 0; Metazoa - 0; Fungi - 0; Plants - 1220; Viruses - 0; Other Eukaryotes - …	6.2704
cluster-49084.52141	hormone metabolism.auxin.induced-regulated-responsive-activated	(p33081|ax15a_soybn : 125.0) Auxin-induced protein 15A - Glycine max (Soybean) & (at4g38840 : 108.0) SAUR-like auxin-responsive protein family ; FUNCTIONS IN: molecular_function unknown; INVOLVED IN: response to auxin stimulus, response to cold; LOCATED IN: plasma membrane; EXPRESSED IN: 21 plant structures; EXPRESSED DURING: 13 growth stages; CONTAINS InterPro DOMAIN/s: Auxin responsive SAUR pro…	8.8917

## Sheet: C09LvsC09R
IAA					ABA					BRs					Ethylene					Cytokinin					Jasmonate					SA					GA
Gene_id	Pathway	description	logFC		Gene_id	Pathway	description	logFC		Gene_id	Pathway	description	logFC		Gene_id	Pathway	description	logFC		Gene_id	Pathway	description	logFC		Gene_id	Pathway	description	logFC		Gene_id	Pathway	description	logFC		Gene_id	Pathway	description	logFC
cluster-49084.72397	hormone metabolism.auxin.synthesis-degradation	(loc_os04g39880.3 : 475.0) no description available & (at5g42260 : 384.0) beta glucosidase 12 (BGLU12); FUNCTIONS IN: cation binding, hydrolase activity, hydrolyzing O-glycosyl compounds, catalytic activity; INVOLVED IN: carbohydrate metabolic process; LOCATED IN: endomembrane system; EXPRESSED IN: male gametophyte, pollen tube; EXPRESSED DURING: L mature pollen stage, M germinated pollen stage; …	-8.4443		cluster-49084.167967	hormone metabolism.abscisic acid.synthesis-degradation	(at3g21750 : 158.0) Encodes a glucosyltransferase that can attach glucose to a number of hydroxylated phenolic compounds as well as quercetins in vitro; UDP-glucosyl transferase 71B1 (UGT71B1); FUNCTIONS IN: quercetin 3-O-glucosyltransferase activity, UDP-glycosyltransferase activity, UDP-glucosyltransferase activity, transferase activity, transferring glycosyl groups; INVOLVED IN: metabolic proc…	4.1055		cluster-49084.163735	hormone metabolism.brassinosteroid.synthesis-degradation.BRs.DET2	(at5g16010 : 293.0) 3-oxo-5-alpha-steroid 4-dehydrogenase family protein; FUNCTIONS IN: oxidoreductase activity, acting on the CH-CH group of donors, 3-oxo-5-alpha-steroid 4-dehydrogenase activity; INVOLVED IN: lipid metabolic process; LOCATED IN: chloroplast, chloroplast envelope; EXPRESSED IN: 23 plant structures; EXPRESSED DURING: 15 growth stages; CONTAINS InterPro DOMAIN/s: 3-oxo-5-alpha-ste…	10.113		cluster-49084.56567	hormone metabolism.ethylene.synthesis-degradation	(at1g06620 : 139.0) encodes a protein whose sequence is similar to a 2-oxoglutarate-dependent dioxygenase; 2-oxoglutarate (2OG) and Fe(II)-dependent oxygenase superfamily protein; CONTAINS InterPro DOMAIN/s: Oxoglutarate/iron-dependent oxygenase (InterPro:IPR005123); BEST Arabidopsis thaliana protein match is: 2-oxoglutarate (2OG) and Fe(II)-dependent oxygenase superfamily protein (TAIR:AT3G61400…	-7.9608		cluster-49084.113918	hormone metabolism.cytokinin.synthesis-degradation	(at4g34135 : 111.0) The At4g34135 gene encodes a flavonol 7-O-glucosyltransferase (EC 2.4.1.237) that glucosylates also with a 20 fold lower activity flavonols (kaempferol and quercetin) at the 3-O-position.; UDP-glucosyltransferase 73B2 (UGT73B2); FUNCTIONS IN: flavonol 3-O-glucosyltransferase activity, UDP-glycosyltransferase activity, quercetin 7-O-glucosyltransferase activity, UDP-glucosyltra…	6.9571		cluster-49084.114167	hormone metabolism.jasmonate.synthesis-degradation.lipoxygenase	(p27481|loxb_phavu : 195.0) Lipoxygenase (EC 1.13.11.12) (Fragment) - Phaseolus vulgaris (Kidney bean) (French bean) & (at1g55020 : 154.0) lipoxygenase, a defense gene conferring resistance Xanthomonas campestris; lipoxygenase 1 (LOX1); CONTAINS InterPro DOMAIN/s: Lipoxygenase, iron binding site (InterPro:IPR020833), Lipoxygenase, C-terminal (InterPro:IPR013819), Lipoxygenase, LH2 (InterPro:IPR00…	10.22		cluster-49084.227261	hormone metabolism.salicylic acid.synthesis-degradation	(at1g19640 : 235.0) Encodes a S-adenosyl-L-methionine:jasmonic acid carboxyl methyltransferase that catalyzes the formation of methyljasmonate from jasmonic acid. Its expression is induced in response to wounding or methyljasmonate treatment.; jasmonic acid carboxyl methyltransferase (JMT); CONTAINS InterPro DOMAIN/s: SAM dependent carboxyl methyltransferase (InterPro:IPR005299); BEST Arabidopsis…	9.2324		cluster-49084.27304	hormone metabolism.gibberelin.synthesis-degradation	(at1g52820 : 382.0) 2-oxoglutarate (2OG) and Fe(II)-dependent oxygenase superfamily protein; FUNCTIONS IN: oxidoreductase activity; EXPRESSED IN: root; CONTAINS InterPro DOMAIN/s: Oxoglutarate/iron-dependent oxygenase (InterPro:IPR005123); BEST Arabidopsis thaliana protein match is: 2-oxoglutarate (2OG) and Fe(II)-dependent oxygenase superfamily protein (TAIR:AT4G03070.1); Has 7837 Blast hits to …	-4.4312
cluster-49084.265442	hormone metabolism.auxin.synthesis-degradation	(loc_os06g21570.1 : 213.0) no description available & (at2g44480 : 183.0) beta glucosidase 17 (BGLU17); FUNCTIONS IN: cation binding, hydrolase activity, hydrolyzing O-glycosyl compounds, catalytic activity; INVOLVED IN: carbohydrate metabolic process; EXPRESSED IN: stem, hypocotyl, sepal, male gametophyte, root; EXPRESSED DURING: 4 anthesis; CONTAINS InterPro DOMAIN/s: Glycoside hydrolase, famil…	-6.7487		cluster-49084.110868	hormone metabolism.abscisic acid.synthesis-degradation	(at3g43600 : 202.0) Encodes an aldehyde oxidase. AAO2 does not appear to act on abscisic aldehyde in vitro but it is possible that it may function in abscisic acid biosynthesis when the activity of At2g27150 (AAO3), the primary abscisic aldehyde oxidase, is lost.; aldehyde oxidase 2 (AAO2); FUNCTIONS IN: aldehyde oxidase activity; INVOLVED IN: oxidation reduction; EXPRESSED IN: 16 plant structure…	-3.3512		cluster-49084.133492	hormone metabolism.brassinosteroid.synthesis-degradation.BRs.CPD	(at5g05690 : 484.0) Encodes a member of the CP90A family, a cytochrome P450 monooxygenase which converts 6-deoxocathasterone to 6-deoxoteasterone in the late C6 oxidation pathway and cathasterone to teasterone in the early C6 oxidation pathway of brassinolide biosynthesis. Expressed in cotyledons and leaves. Mutants display de-etiolation and derepression of light-induced genes in the dark, dwarfi…	5.762		cluster-49084.130870	hormone metabolism.ethylene.synthesis-degradation	(at5g20400 : 181.0) encodes a protein whose sequence is similar to flavanone 3 hydroxylase from Malus.; 2-oxoglutarate (2OG) and Fe(II)-dependent oxygenase superfamily protein; CONTAINS InterPro DOMAIN/s: Oxoglutarate/iron-dependent oxygenase (InterPro:IPR005123); BEST Arabidopsis thaliana protein match is: 2-oxoglutarate (2OG) and Fe(II)-dependent oxygenase superfamily protein (TAIR:AT1G49390.1)…	3.6003		cluster-49084.144608	hormone metabolism.cytokinin.synthesis-degradation	(at2g15490 : 331.0) UDP-glycosyltransferase 73B4 (UGT73B4); FUNCTIONS IN: quercetin 3-O-glucosyltransferase activity, UDP-glycosyltransferase activity, quercetin 7-O-glucosyltransferase activity, UDP-glucosyltransferase activity, transferase activity, transferring glycosyl groups; INVOLVED IN: response to other organism; LOCATED IN: endomembrane system; EXPRESSED IN: root; CONTAINS InterPro DOMAI…	7.7845		cluster-49084.72112	hormone metabolism.jasmonate.synthesis-degradation.lipoxygenase	(p09918|lox3_pea : 228.0) Seed lipoxygenase-3 (EC 1.13.11.12) - Pisum sativum (Garden pea) & (at1g55020 : 190.0) lipoxygenase, a defense gene conferring resistance Xanthomonas campestris; lipoxygenase 1 (LOX1); CONTAINS InterPro DOMAIN/s: Lipoxygenase, iron binding site (InterPro:IPR020833), Lipoxygenase, C-terminal (InterPro:IPR013819), Lipoxygenase, LH2 (InterPro:IPR001024), Lipase/lipooxygenas…	-10.115		cluster-49084.163481	hormone metabolism.salicylic acid.synthesis-degradation	(at1g05680 : 180.0) Encodes a UDP-glucosyltransferase, UGT74E2, that acts on IBA (indole-3-butyric acid) and affects auxin homeostasis. The transcript and protein levels of this enzyme are strongly induced by H2O2 and may allow integration of ROS (reactive oxygen species) and auxin signaling. This enzyme can also transfer glycosyl groups to several compounds related to the explosive TNT when this…	9.0632		cluster-49084.252178	hormone metabolism.gibberelin.synthesis-degradation	(at1g52800 : 276.0) 2-oxoglutarate (2OG) and Fe(II)-dependent oxygenase superfamily protein; FUNCTIONS IN: oxidoreductase activity; LOCATED IN: cellular_component unknown; EXPRESSED IN: stem, root; CONTAINS InterPro DOMAIN/s: Oxoglutarate/iron-dependent oxygenase (InterPro:IPR005123); BEST Arabidopsis thaliana protein match is: 2-oxoglutarate (2OG) and Fe(II)-dependent oxygenase superfamily prote…	-9.9583
cluster-49084.125624	hormone metabolism.auxin.synthesis-degradation	(at4g15550 : 249.0) UDP-glucose:indole-3-acetate beta-D-glucosyltransferase; indole-3-acetate beta-D-glucosyltransferase (IAGLU); FUNCTIONS IN: UDP-glycosyltransferase activity, transferase activity, transferring glycosyl groups; INVOLVED IN: metabolic process; LOCATED IN: chloroplast; EXPRESSED IN: 17 plant structures; EXPRESSED DURING: 7 growth stages; CONTAINS InterPro DOMAIN/s: UDP-glucuronos…	3.4508		cluster-49084.95450	hormone metabolism.abscisic acid.synthesis-degradation	(at2g36020 : 189.0) HVA22-like protein J (HVA22J); FUNCTIONS IN: molecular_function unknown; INVOLVED IN: biological_process unknown; LOCATED IN: endomembrane system; EXPRESSED IN: 10 plant structures; EXPRESSED DURING: L mature pollen stage, M germinated pollen stage, 4 anthesis, C globular stage, petal differentiation and expansion stage; CONTAINS InterPro DOMAIN/s: TB2/DP1/HVA22 related protei…	-9.2848		cluster-49084.138769	hormone metabolism.brassinosteroid.synthesis-degradation.BRs.CPD	(at5g05690 : 567.0) Encodes a member of the CP90A family, a cytochrome P450 monooxygenase which converts 6-deoxocathasterone to 6-deoxoteasterone in the late C6 oxidation pathway and cathasterone to teasterone in the early C6 oxidation pathway of brassinolide biosynthesis. Expressed in cotyledons and leaves. Mutants display de-etiolation and derepression of light-induced genes in the dark, dwarfi…	10.708		cluster-49084.114239	hormone metabolism.ethylene.synthesis-degradation	(at5g20550 : 309.0) 2-oxoglutarate (2OG) and Fe(II)-dependent oxygenase superfamily protein; FUNCTIONS IN: oxidoreductase activity, acting on paired donors, with incorporation or reduction of molecular oxygen, 2-oxoglutarate as one donor, and incorporation of one atom each of oxygen into both donors, oxidoreductase activity; INVOLVED IN: flavonoid biosynthetic process; LOCATED IN: cellular_compon…	10.426		cluster-49084.77668	hormone metabolism.cytokinin.synthesis-degradation	(at4g34138 : 284.0) UDP-glucosyl transferase 73B1 (UGT73B1); FUNCTIONS IN: quercetin 3-O-glucosyltransferase activity, UDP-glycosyltransferase activity, quercetin 7-O-glucosyltransferase activity, abscisic acid glucosyltransferase activity; INVOLVED IN: metabolic process; LOCATED IN: endomembrane system; EXPRESSED IN: 20 plant structures; EXPRESSED DURING: 10 growth stages; CONTAINS InterPro DOMA…	-9.9688		cluster-49084.138029	hormone metabolism.jasmonate.synthesis-degradation.lipoxygenase	(p38417|lox4_soybn : 880.0) Lipoxygenase-4 (EC 1.13.11.12) (L-4) (VSP94) - Glycine max (Soybean) & (at3g22400 : 697.0) LOX5; FUNCTIONS IN: oxidoreductase activity, acting on single donors with incorporation of molecular oxygen, incorporation of two atoms of oxygen, lipoxygenase activity, iron ion binding, metal ion binding; INVOLVED IN: root development; LOCATED IN: chloroplast; EXPRESSED IN: 22 …	10.525		cluster-49084.159776	hormone metabolism.salicylic acid.synthesis-degradation	(at1g05680 : 374.0) Encodes a UDP-glucosyltransferase, UGT74E2, that acts on IBA (indole-3-butyric acid) and affects auxin homeostasis. The transcript and protein levels of this enzyme are strongly induced by H2O2 and may allow integration of ROS (reactive oxygen species) and auxin signaling. This enzyme can also transfer glycosyl groups to several compounds related to the explosive TNT when this…	4.9914		cluster-49084.65470	hormone metabolism.gibberelin.synthesis-degradation	(at1g52800 : 277.0) 2-oxoglutarate (2OG) and Fe(II)-dependent oxygenase superfamily protein; FUNCTIONS IN: oxidoreductase activity; LOCATED IN: cellular_component unknown; EXPRESSED IN: stem, root; CONTAINS InterPro DOMAIN/s: Oxoglutarate/iron-dependent oxygenase (InterPro:IPR005123); BEST Arabidopsis thaliana protein match is: 2-oxoglutarate (2OG) and Fe(II)-dependent oxygenase superfamily prote…	-7.5019
cluster-49084.108464	hormone metabolism.auxin.synthesis-degradation	(loc_os04g39880.3 : 236.0) no description available & (at2g44480 : 219.0) beta glucosidase 17 (BGLU17); FUNCTIONS IN: cation binding, hydrolase activity, hydrolyzing O-glycosyl compounds, catalytic activity; INVOLVED IN: carbohydrate metabolic process; EXPRESSED IN: stem, hypocotyl, sepal, male gametophyte, root; EXPRESSED DURING: 4 anthesis; CONTAINS InterPro DOMAIN/s: Glycoside hydrolase, famil…	9.9076		cluster-49084.177921	hormone metabolism.abscisic acid.synthesis-degradation	(at1g19950 : 251.0) HVA22-like protein H (ATHVA22H) (HVA22H); CONTAINS InterPro DOMAIN/s: TB2/DP1/HVA22 related protein (InterPro:IPR004345); BEST Arabidopsis thaliana protein match is: Abscisic acid-responsive (TB2/DP1, HVA22) family protein (TAIR:AT5G42560.1); Has 10528 Blast hits to 8347 proteins in 778 species: Archae - 22; Bacteria - 1518; Metazoa - 4092; Fungi - 1457; Plants - 1639; Viruses…	3.2106		cluster-49084.141626	hormone metabolism.brassinosteroid.synthesis-degradation.BRs.BR6OX	(q69f95|c85a_phavu : 796.0) Cytochrome P450 85A (EC 1.14.-.-) (C6-oxidase) - Phaseolus vulgaris (Kidney bean) (French bean) & (at3g30180 : 692.0) Encodes a cytochrome p450 enzyme that catalyzes the last reaction in the production of brassinolide. It is capable of converting 6-deoxocastasterone into castasterone, a C-6 oxidation, as well as the further conversion of castasterone into brassinolide …	4.0054		cluster-49084.148477	hormone metabolism.ethylene.synthesis-degradation	(at5g20550 : 290.0) 2-oxoglutarate (2OG) and Fe(II)-dependent oxygenase superfamily protein; FUNCTIONS IN: oxidoreductase activity, acting on paired donors, with incorporation or reduction of molecular oxygen, 2-oxoglutarate as one donor, and incorporation of one atom each of oxygen into both donors, oxidoreductase activity; INVOLVED IN: flavonoid biosynthetic process; LOCATED IN: cellular_compon…	9.3139		cluster-49084.108976	hormone metabolism.cytokinin.synthesis-degradation	(loc_os02g51910.1 : 325.0) no description available & (at1g22380 : 311.0) Encodes a putative UDP-glucosyl transferase. At1g22380 was initially identified as encoding the protein AAF87154, which has been classified as a bHLH protein (AtbHLH152). Subsequently it has been found that the AAF87154 protein appears to be encoded by the AT1G23970 genomic locus.; UDP-glucosyl transferase 85A3 (UGT85A3); F…	9.8722		cluster-49084.141831	hormone metabolism.jasmonate.synthesis-degradation.lipoxygenase	(p27480|loxa_phavu : 283.0) Lipoxygenase 1 (EC 1.13.11.12) - Phaseolus vulgaris (Kidney bean) (French bean) & (at1g55020 : 180.0) lipoxygenase, a defense gene conferring resistance Xanthomonas campestris; lipoxygenase 1 (LOX1); CONTAINS InterPro DOMAIN/s: Lipoxygenase, iron binding site (InterPro:IPR020833), Lipoxygenase, C-terminal (InterPro:IPR013819), Lipoxygenase, LH2 (InterPro:IPR001024), Li…	10.347		cluster-49084.114248	hormone metabolism.salicylic acid.synthesis-degradation.synthesis.SA glucosyltransferase ether bond making SAG	(at2g43840 : 253.0) UGT74F1 transfers UDP:glucose to salicylic acid (forming a glucoside), benzoic acid, quercetin, and athranilate in vitro. UGT74F1 shows a weak ability to catalyze the formation of the p-aminobenzoate-glucose ester in vitro. But, UGT75B1 appears to be the dominant pABA acylglucosyltransferase in vivo based on assays in leaves, flowers, and siliques. The true biological substrat…	5.8323		cluster-49084.252387	hormone metabolism.gibberelin.synthesis-degradation	(at1g52800 : 264.0) 2-oxoglutarate (2OG) and Fe(II)-dependent oxygenase superfamily protein; FUNCTIONS IN: oxidoreductase activity; LOCATED IN: cellular_component unknown; EXPRESSED IN: stem, root; CONTAINS InterPro DOMAIN/s: Oxoglutarate/iron-dependent oxygenase (InterPro:IPR005123); BEST Arabidopsis thaliana protein match is: 2-oxoglutarate (2OG) and Fe(II)-dependent oxygenase superfamily prote…	-10.26
cluster-49084.108463	hormone metabolism.auxin.synthesis-degradation	(loc_os04g39880.3 : 202.0) no description available & (at2g44480 : 181.0) beta glucosidase 17 (BGLU17); FUNCTIONS IN: cation binding, hydrolase activity, hydrolyzing O-glycosyl compounds, catalytic activity; INVOLVED IN: carbohydrate metabolic process; EXPRESSED IN: stem, hypocotyl, sepal, male gametophyte, root; EXPRESSED DURING: 4 anthesis; CONTAINS InterPro DOMAIN/s: Glycoside hydrolase, famil…	9.8163		cluster-49084.15138	hormone metabolism.abscisic acid.synthesis-degradation	(loc_os01g52780.1 : 233.0) no description available & (at2g42820 : 228.0) HVA22-like protein F (HVA22F); FUNCTIONS IN: molecular_function unknown; INVOLVED IN: biological_process unknown; LOCATED IN: endomembrane system; CONTAINS InterPro DOMAIN/s: TB2/DP1/HVA22 related protein (InterPro:IPR004345); BEST Arabidopsis thaliana protein match is: HVA22 homologue A (TAIR:AT1G74520.1); Has 35333 Blast …	7.776		cluster-49084.146373	hormone metabolism.brassinosteroid.synthesis-degradation.BRs.metabolic regulation	(at2g03760 : 355.0) Encodes a brassinosteroid sulfotransferase. In vitro experiements show that this enzyme has a preference for 24-epibrassinosteroids, particularly 24-epicathasterone, but does not act on castasterone and brassinolide. It is differentially expressed during development, being more abundant in young seedlings and actively growing cell cultures. Expression is induced in response to…	4.4245		cluster-49084.146334	hormone metabolism.ethylene.synthesis-degradation	(at1g06620 : 448.0) encodes a protein whose sequence is similar to a 2-oxoglutarate-dependent dioxygenase; 2-oxoglutarate (2OG) and Fe(II)-dependent oxygenase superfamily protein; CONTAINS InterPro DOMAIN/s: Oxoglutarate/iron-dependent oxygenase (InterPro:IPR005123); BEST Arabidopsis thaliana protein match is: 2-oxoglutarate (2OG) and Fe(II)-dependent oxygenase superfamily protein (TAIR:AT3G61400…	3.9428		cluster-49084.94617	hormone metabolism.cytokinin.synthesis-degradation	(at2g36790 : 516.0) The At2g36790 gene encodes a UDP-glucose:flavonol-3-O-glycoside-7-O-glucosyltransferase (UGT73C6)attaching a glucosyl residue to the 7-O-position of the flavonols kaempferol, quercetin and their 3-O-glycoside derivatives.; UDP-glucosyl transferase 73C6 (UGT73C6); CONTAINS InterPro DOMAIN/s: UDP-glucuronosyl/UDP-glucosyltransferase (InterPro:IPR002213); BEST Arabidopsis thalian…	8.7212		cluster-49084.141642	hormone metabolism.jasmonate.synthesis-degradation.lipoxygenase	(q84yk8|loxc2_orysa : 600.0) Probable lipoxygenase 8, chloroplast precursor (EC 1.13.11.12) - Oryza sativa (Rice) & (loc_os08g39850.2 : 600.0) no description available & (at3g45140 : 566.0) Chloroplast lipoxygenase required for wound-induced jasmonic acid accumulation in Arabidopsis.Mutants are resistant to Staphylococcus aureus and accumulate salicylic acid upon infection.; lipoxygenase 2 (LOX2)…	10.262		cluster-49084.117224	hormone metabolism.salicylic acid.synthesis-degradation.synthesis.SA glucosyltransferase ether bond making SAG	(at2g43840 : 481.0) UGT74F1 transfers UDP:glucose to salicylic acid (forming a glucoside), benzoic acid, quercetin, and athranilate in vitro. UGT74F1 shows a weak ability to catalyze the formation of the p-aminobenzoate-glucose ester in vitro. But, UGT75B1 appears to be the dominant pABA acylglucosyltransferase in vivo based on assays in leaves, flowers, and siliques. The true biological substrat…	9.7117		cluster-49084.258502	hormone metabolism.gibberelin.synthesis-degradation	(at1g52800 : 278.0) 2-oxoglutarate (2OG) and Fe(II)-dependent oxygenase superfamily protein; FUNCTIONS IN: oxidoreductase activity; LOCATED IN: cellular_component unknown; EXPRESSED IN: stem, root; CONTAINS InterPro DOMAIN/s: Oxoglutarate/iron-dependent oxygenase (InterPro:IPR005123); BEST Arabidopsis thaliana protein match is: 2-oxoglutarate (2OG) and Fe(II)-dependent oxygenase superfamily prote…	-9.4394
cluster-49084.128989	hormone metabolism.auxin.signal transduction	(at1g70940 : 838.0) A regulator of auxin efflux and involved in differential growth. PIN3 is expressed in gravity-sensing tissues, with PIN3 protein accumulating predominantly at the lateral cell surface. PIN3 localizes to the plasma membrane and to vesicles. In roots, PIN3 is expressed without pronounced polarity in tiers two and three of the columella cells, at the basal side of vascular cells,…	3.9512		cluster-49084.153735	hormone metabolism.abscisic acid.synthesis-degradation	(at3g21760 : 407.0) Encodes HYR1, a UDP glycosyltransferase (UGT). HYR1 glucosylates hypostatin, an inhibitor of cell expansion in vivo to form a bioactive glucoside.; HYPOSTATIN RESISTANCE 1 (HYR1); FUNCTIONS IN: UDP-glycosyltransferase activity, transferase activity, transferring glycosyl groups; INVOLVED IN: metabolic process; LOCATED IN: cellular_component unknown; EXPRESSED IN: 21 plant stru…	9.0275		cluster-49084.211401	hormone metabolism.brassinosteroid.synthesis-degradation.BRs.other	(at3g13730 : 619.0) Encodes a cytochrome P-450 gene that is involved in brassinosteroid biosynthesis, most likely in the conversion step of teasterone (TE) to 3-dehydroteasterone (3DT), and/or 6-deoxoteasterone (6-deoxoTE) to 6-deoxo-3-dehydroteasterone (6-deoxo3DT); or the conversion of cathasterone (CT) to TE, and/or 6-deoxocathasterone (6-deoxoCT) to 6-deoxoTE. Recently, CYP90D1 was shown to c…	-5.262		cluster-49084.70829	hormone metabolism.ethylene.synthesis-degradation	(loc_os03g18360.1 : 177.0) no description available & (at3g51770 : 172.0) Encodes a negative regulator of 1-aminocyclopropane-1-carboxylic acid synthase5(ACS5), which catalyze the rate-limiting step in ethylene biosynthesis. ETO1 directly interacts with ACS5 and inhibits its enzyme activity and targets it for degradation via proteasome-dependent pathway. It also interacts with CUL3 (a component o…	-8.2023		cluster-49084.94616	hormone metabolism.cytokinin.synthesis-degradation	(at2g36760 : 514.0) UDP-glucosyl transferase 73C2 (UGT73C2); FUNCTIONS IN: transferase activity, transferring hexosyl groups, UDP-glycosyltransferase activity, transferase activity, transferring glycosyl groups; INVOLVED IN: metabolic process; LOCATED IN: endomembrane system; EXPRESSED IN: flower, stamen; EXPRESSED DURING: 4 anthesis; CONTAINS InterPro DOMAIN/s: UDP-glucuronosyl/UDP-glucosyltrans…	5.0459		cluster-49084.139918	hormone metabolism.jasmonate.synthesis-degradation.lipoxygenase	(at1g67560 : 379.0) PLAT/LH2 domain-containing lipoxygenase family protein; FUNCTIONS IN: oxidoreductase activity, acting on single donors with incorporation of molecular oxygen, incorporation of two atoms of oxygen, lipoxygenase activity, iron ion binding, metal ion binding; INVOLVED IN: oxidation reduction, growth; LOCATED IN: chloroplast; EXPRESSED IN: 22 plant structures; EXPRESSED DURING: 13…	5.9032							cluster-49084.205048	hormone metabolism.gibberelin.synthesis-degradation	(at1g52820 : 285.0) 2-oxoglutarate (2OG) and Fe(II)-dependent oxygenase superfamily protein; FUNCTIONS IN: oxidoreductase activity; EXPRESSED IN: root; CONTAINS InterPro DOMAIN/s: Oxoglutarate/iron-dependent oxygenase (InterPro:IPR005123); BEST Arabidopsis thaliana protein match is: 2-oxoglutarate (2OG) and Fe(II)-dependent oxygenase superfamily protein (TAIR:AT4G03070.1); Has 7837 Blast hits to …	-6.9374
cluster-49084.188326	hormone metabolism.auxin.signal transduction	(at1g70940 : 216.0) A regulator of auxin efflux and involved in differential growth. PIN3 is expressed in gravity-sensing tissues, with PIN3 protein accumulating predominantly at the lateral cell surface. PIN3 localizes to the plasma membrane and to vesicles. In roots, PIN3 is expressed without pronounced polarity in tiers two and three of the columella cells, at the basal side of vascular cells,…	4.4423		cluster-49084.153734	hormone metabolism.abscisic acid.synthesis-degradation	(at3g21760 : 409.0) Encodes HYR1, a UDP glycosyltransferase (UGT). HYR1 glucosylates hypostatin, an inhibitor of cell expansion in vivo to form a bioactive glucoside.; HYPOSTATIN RESISTANCE 1 (HYR1); FUNCTIONS IN: UDP-glycosyltransferase activity, transferase activity, transferring glycosyl groups; INVOLVED IN: metabolic process; LOCATED IN: cellular_component unknown; EXPRESSED IN: 21 plant stru…	9.1712		cluster-49084.258195	hormone metabolism.brassinosteroid.synthesis-degradation.BRs.other	(at3g13730 : 420.0) Encodes a cytochrome P-450 gene that is involved in brassinosteroid biosynthesis, most likely in the conversion step of teasterone (TE) to 3-dehydroteasterone (3DT), and/or 6-deoxoteasterone (6-deoxoTE) to 6-deoxo-3-dehydroteasterone (6-deoxo3DT); or the conversion of cathasterone (CT) to TE, and/or 6-deoxocathasterone (6-deoxoCT) to 6-deoxoTE. Recently, CYP90D1 was shown to c…	-9.2976		cluster-49084.87676	hormone metabolism.ethylene.synthesis-degradation	(at3g12900 : 376.0) 2-oxoglutarate (2OG) and Fe(II)-dependent oxygenase superfamily protein; FUNCTIONS IN: oxidoreductase activity, acting on paired donors, with incorporation or reduction of molecular oxygen, 2-oxoglutarate as one donor, and incorporation of one atom each of oxygen into both donors, oxidoreductase activity; INVOLVED IN: biological_process unknown; LOCATED IN: cellular_component …	5.7441		cluster-49084.112070	hormone metabolism.cytokinin.synthesis-degradation	(loc_os07g30620.1 : 121.0) no description available & (at1g22380 : 97.1) Encodes a putative UDP-glucosyl transferase. At1g22380 was initially identified as encoding the protein AAF87154, which has been classified as a bHLH protein (AtbHLH152). Subsequently it has been found that the AAF87154 protein appears to be encoded by the AT1G23970 genomic locus.; UDP-glucosyl transferase 85A3 (UGT85A3); FU…	9.6196		cluster-49084.148980	hormone metabolism.jasmonate.synthesis-degradation.lipoxygenase	(at3g45140 : 697.0) Chloroplast lipoxygenase required for wound-induced jasmonic acid accumulation in Arabidopsis.Mutants are resistant to Staphylococcus aureus and accumulate salicylic acid upon infection.; lipoxygenase 2 (LOX2); FUNCTIONS IN: lipoxygenase activity; INVOLVED IN: in 7 processes; LOCATED IN: chloroplast thylakoid membrane, chloroplast stroma, chloroplast, chloroplast envelope; EXP…	8.6309							cluster-49084.205052	hormone metabolism.gibberelin.synthesis-degradation	(at1g52820 : 386.0) 2-oxoglutarate (2OG) and Fe(II)-dependent oxygenase superfamily protein; FUNCTIONS IN: oxidoreductase activity; EXPRESSED IN: root; CONTAINS InterPro DOMAIN/s: Oxoglutarate/iron-dependent oxygenase (InterPro:IPR005123); BEST Arabidopsis thaliana protein match is: 2-oxoglutarate (2OG) and Fe(II)-dependent oxygenase superfamily protein (TAIR:AT4G03070.1); Has 7837 Blast hits to …	-5.9124
cluster-49084.210955	hormone metabolism.auxin.signal transduction	(at2g26170 : 472.0) Encodes a protein with similarity to thromboxane-A synthase, member of the CYP711A cytochrome P450 family. MAX1 is a specific repressor of vegetative axillary buds generated by the axillary meristem. Expressed in vascular traces in the rosette stem and axillary buds throughout plant development. Mutants have increased axillary branches. Along with MAX3,4 thought to mediate con…	-6.5192		cluster-49084.139720	hormone metabolism.abscisic acid.synthesis-degradation.synthesis.zeaxanthin epoxidase	(q40412|aba2_nicpl : 873.0) Zeaxanthin epoxidase, chloroplast precursor (EC 1.14.13.90) - Nicotiana plumbaginifolia (Leadwort-leaved tobacco) & (at5g67030 : 857.0) Encodes a single copy zeaxanthin epoxidase gene that functions in first step of the biosynthesis of the abiotic stress hormone abscisic acid (ABA). Mutants in this gene are unable to express female sterility in response to beta-aminobu…	5.0305		cluster-49084.259056	hormone metabolism.brassinosteroid.synthesis-degradation.BRs.other	(at3g13730 : 562.0) Encodes a cytochrome P-450 gene that is involved in brassinosteroid biosynthesis, most likely in the conversion step of teasterone (TE) to 3-dehydroteasterone (3DT), and/or 6-deoxoteasterone (6-deoxoTE) to 6-deoxo-3-dehydroteasterone (6-deoxo3DT); or the conversion of cathasterone (CT) to TE, and/or 6-deoxocathasterone (6-deoxoCT) to 6-deoxoTE. Recently, CYP90D1 was shown to c…	-9.9616		cluster-49084.141684	hormone metabolism.ethylene.synthesis-degradation	(at5g59540 : 90.1) 2-oxoglutarate (2OG) and Fe(II)-dependent oxygenase superfamily protein; FUNCTIONS IN: oxidoreductase activity; INVOLVED IN: biological_process unknown; LOCATED IN: cellular_component unknown; EXPRESSED IN: 17 plant structures; EXPRESSED DURING: 9 growth stages; CONTAINS InterPro DOMAIN/s: Oxoglutarate/iron-dependent oxygenase (InterPro:IPR005123); BEST Arabidopsis thaliana pro…	9.1059		cluster-49084.111051	hormone metabolism.cytokinin.synthesis-degradation	(at4g34135 : 325.0) The At4g34135 gene encodes a flavonol 7-O-glucosyltransferase (EC 2.4.1.237) that glucosylates also with a 20 fold lower activity flavonols (kaempferol and quercetin) at the 3-O-position.; UDP-glucosyltransferase 73B2 (UGT73B2); FUNCTIONS IN: flavonol 3-O-glucosyltransferase activity, UDP-glycosyltransferase activity, quercetin 7-O-glucosyltransferase activity, UDP-glucosyltra…	5.6306		cluster-49084.145305	hormone metabolism.jasmonate.synthesis-degradation.lipoxygenase	(at1g67560 : 743.0) PLAT/LH2 domain-containing lipoxygenase family protein; FUNCTIONS IN: oxidoreductase activity, acting on single donors with incorporation of molecular oxygen, incorporation of two atoms of oxygen, lipoxygenase activity, iron ion binding, metal ion binding; INVOLVED IN: oxidation reduction, growth; LOCATED IN: chloroplast; EXPRESSED IN: 22 plant structures; EXPRESSED DURING: 13…	13.027							cluster-49084.113920	hormone metabolism.gibberelin.synthesis-degradation.ent-kaurenoic acid hydroxylase/oxygenase	(at1g05160 : 314.0) Encodes an ent-kaurenoic acid hydroxylase, a member of the CYP88A cytochrome p450 family.; "cytochrome P450, family 88, subfamily A, polypeptide 3" (CYP88A3); CONTAINS InterPro DOMAIN/s: Cytochrome P450, B-class (InterPro:IPR002397), Cytochrome P450 (InterPro:IPR001128), Cytochrome P450, conserved site (InterPro:IPR017972); BEST Arabidopsis thaliana protein match is: ent-kaure…	7.9721
cluster-49084.97287	hormone metabolism.auxin.signal transduction	(q9fel6|lax3_medtr : 913.0) Auxin transporter-like protein 3 (AUX1-like protein 3) (MtLAX3) - Medicago truncatula (Barrel medic) & (at1g77690 : 826.0) Encodes an auxin influx carrier LAX3 (Like Aux1) that promotes lateral root emergence. Auxin-induced expression of LAX3 in turn induces a selection of cell-wall-remodelling enzymes, which are likely to promote cell separation in advance of developi…	3.4642		cluster-49084.135033	hormone metabolism.abscisic acid.synthesis-degradation.synthesis.zeaxanthin epoxidase	(q40412|aba2_nicpl : 797.0) Zeaxanthin epoxidase, chloroplast precursor (EC 1.14.13.90) - Nicotiana plumbaginifolia (Leadwort-leaved tobacco) & (at5g67030 : 793.0) Encodes a single copy zeaxanthin epoxidase gene that functions in first step of the biosynthesis of the abiotic stress hormone abscisic acid (ABA). Mutants in this gene are unable to express female sterility in response to beta-aminobu…	5.2024		cluster-49084.149272	hormone metabolism.brassinosteroid.synthesis-degradation.sterols.other	(o48651|erg1_pangi : 759.0) Squalene monooxygenase (EC 1.14.99.7) (Squalene epoxidase) (SE) - Panax ginseng (Korean ginseng) & (loc_os03g12910.1 : 750.0) no description available & (at1g58440 : 726.0) Encodes a putative protein that has been speculated, based on sequence similarities, to have squalene monooxygenase activity.; XF1; FUNCTIONS IN: squalene monooxygenase activity; INVOLVED IN: respon…	5.7443		cluster-49084.144816	hormone metabolism.ethylene.synthesis-degradation	(at5g59540 : 395.0) 2-oxoglutarate (2OG) and Fe(II)-dependent oxygenase superfamily protein; FUNCTIONS IN: oxidoreductase activity; INVOLVED IN: biological_process unknown; LOCATED IN: cellular_component unknown; EXPRESSED IN: 17 plant structures; EXPRESSED DURING: 9 growth stages; CONTAINS InterPro DOMAIN/s: Oxoglutarate/iron-dependent oxygenase (InterPro:IPR005123); BEST Arabidopsis thaliana pr…	4.1736		cluster-49084.124504	hormone metabolism.cytokinin.synthesis-degradation	(loc_os02g51910.1 : 383.0) no description available & (at1g22360 : 352.0) UDP-glucosyl transferase 85A2 (UGT85A2); FUNCTIONS IN: UDP-glycosyltransferase activity, transferase activity, transferring glycosyl groups, glucuronosyltransferase activity; INVOLVED IN: metabolic process; LOCATED IN: cellular_component unknown; EXPRESSED IN: 21 plant structures; EXPRESSED DURING: 11 growth stages; CONTAIN…	9.8375		cluster-49084.110927	hormone metabolism.jasmonate.synthesis-degradation.lipoxygenase	(loc_os02g10120.1 : 973.0) no description available & (q8gsm2|lox23_horvu : 952.0) Lipoxygenase 2.3, chloroplast precursor (EC 1.13.11.12) (LOX2:Hv:3) - Hordeum vulgare (Barley) & (at3g45140 : 934.0) Chloroplast lipoxygenase required for wound-induced jasmonic acid accumulation in Arabidopsis.Mutants are resistant to Staphylococcus aureus and accumulate salicylic acid upon infection.; lipoxygenas…	13.742							cluster-49084.128089	hormone metabolism.gibberelin.synthesis-degradation.ent-kaurenoic acid hydroxylase/oxygenase	(at2g32440 : 459.0) ent-kaurenoic acid hydroxylase (KAO2); ent-kaurenoic acid hydroxylase 2 (KAO2); CONTAINS InterPro DOMAIN/s: Cytochrome P450, B-class (InterPro:IPR002397), Cytochrome P450 (InterPro:IPR001128), Cytochrome P450, conserved site (InterPro:IPR017972); BEST Arabidopsis thaliana protein match is: cytochrome P450, family 88, subfamily A, polypeptide 3 (TAIR:AT1G05160.1). & (loc_os06g0…	12.604
cluster-49084.158888	hormone metabolism.auxin.induced-regulated-responsive-activated	(at4g03400 : 787.0) Encodes a GH3-related gene involved in red light-specific hypocotyl elongation. Analysis of sense and antisense transgenic plants suggests that DFL2 is located downstream of red light signal transduction and determines the degree of hypocotyl elongation.; DWARF IN LIGHT 2 (DFL2); INVOLVED IN: response to auxin stimulus, response to light stimulus; LOCATED IN: chloroplast; EXPR…	10.24		cluster-49084.129333	hormone metabolism.abscisic acid.synthesis-degradation.synthesis.zeaxanthin epoxidase	(q40412|aba2_nicpl : 120.0) Zeaxanthin epoxidase, chloroplast precursor (EC 1.14.13.90) - Nicotiana plumbaginifolia (Leadwort-leaved tobacco) & (at5g67030 : 104.0) Encodes a single copy zeaxanthin epoxidase gene that functions in first step of the biosynthesis of the abiotic stress hormone abscisic acid (ABA). Mutants in this gene are unable to express female sterility in response to beta-aminobu…	5.666		cluster-49084.158086	hormone metabolism.brassinosteroid.synthesis-degradation.sterols.other	(loc_os03g12910.2 : 645.0) no description available & (o48651|erg1_pangi : 632.0) Squalene monooxygenase (EC 1.14.99.7) (Squalene epoxidase) (SE) - Panax ginseng (Korean ginseng) & (at1g58440 : 612.0) Encodes a putative protein that has been speculated, based on sequence similarities, to have squalene monooxygenase activity.; XF1; FUNCTIONS IN: squalene monooxygenase activity; INVOLVED IN: respon…	8.6571		cluster-49084.147100	hormone metabolism.ethylene.synthesis-degradation	(at1g06650 : 110.0) encodes a protein whose sequence is similar to 2-oxoglutarate-dependent dioxygenase; 2-oxoglutarate (2OG) and Fe(II)-dependent oxygenase superfamily protein; CONTAINS InterPro DOMAIN/s: Oxoglutarate/iron-dependent oxygenase (InterPro:IPR005123); BEST Arabidopsis thaliana protein match is: 2-oxoglutarate (2OG) and Fe(II)-dependent oxygenase superfamily protein (TAIR:AT1G06640.1…	7.8898		cluster-49084.236517	hormone metabolism.cytokinin.synthesis-degradation	(loc_os01g08090.1 : 166.0) no description available & (at2g15490 : 156.0) UDP-glycosyltransferase 73B4 (UGT73B4); FUNCTIONS IN: quercetin 3-O-glucosyltransferase activity, UDP-glycosyltransferase activity, quercetin 7-O-glucosyltransferase activity, UDP-glucosyltransferase activity, transferase activity, transferring glycosyl groups; INVOLVED IN: response to other organism; LOCATED IN: endomembra…	9.5026		cluster-49084.110926	hormone metabolism.jasmonate.synthesis-degradation.lipoxygenase	(at3g45140 : 305.0) Chloroplast lipoxygenase required for wound-induced jasmonic acid accumulation in Arabidopsis.Mutants are resistant to Staphylococcus aureus and accumulate salicylic acid upon infection.; lipoxygenase 2 (LOX2); FUNCTIONS IN: lipoxygenase activity; INVOLVED IN: in 7 processes; LOCATED IN: chloroplast thylakoid membrane, chloroplast stroma, chloroplast, chloroplast envelope; EXP…	10.631							cluster-49084.128090	hormone metabolism.gibberelin.synthesis-degradation.ent-kaurenoic acid hydroxylase/oxygenase	(at2g32440 : 460.0) ent-kaurenoic acid hydroxylase (KAO2); ent-kaurenoic acid hydroxylase 2 (KAO2); CONTAINS InterPro DOMAIN/s: Cytochrome P450, B-class (InterPro:IPR002397), Cytochrome P450 (InterPro:IPR001128), Cytochrome P450, conserved site (InterPro:IPR017972); BEST Arabidopsis thaliana protein match is: cytochrome P450, family 88, subfamily A, polypeptide 3 (TAIR:AT1G05160.1). & (loc_os06g0…	11.618
cluster-49084.158886	hormone metabolism.auxin.induced-regulated-responsive-activated	(at4g03400 : 551.0) Encodes a GH3-related gene involved in red light-specific hypocotyl elongation. Analysis of sense and antisense transgenic plants suggests that DFL2 is located downstream of red light signal transduction and determines the degree of hypocotyl elongation.; DWARF IN LIGHT 2 (DFL2); INVOLVED IN: response to auxin stimulus, response to light stimulus; LOCATED IN: chloroplast; EXPR…	7.6086		cluster-49084.134206	hormone metabolism.abscisic acid.synthesis-degradation.synthesis.9-cis-epoxycarotenoid dioxygenase	(at4g19170 : 326.0) chloroplast-targeted member of a family of enzymes similar to nine-cis-epoxycarotenoid dioxygenase; nine-cis-epoxycarotenoid dioxygenase 4 (NCED4); LOCATED IN: chloroplast, plastoglobule; EXPRESSED IN: 16 plant structures; EXPRESSED DURING: 9 growth stages; CONTAINS InterPro DOMAIN/s: Carotenoid oxygenase (InterPro:IPR004294); BEST Arabidopsis thaliana protein match is: nine-c…	-7.3529		cluster-49084.145594	hormone metabolism.brassinosteroid.synthesis-degradation.sterols.other	(o48651|erg1_pangi : 597.0) Squalene monooxygenase (EC 1.14.99.7) (Squalene epoxidase) (SE) - Panax ginseng (Korean ginseng) & (loc_os03g12910.2 : 593.0) no description available & (at1g58440 : 572.0) Encodes a putative protein that has been speculated, based on sequence similarities, to have squalene monooxygenase activity.; XF1; FUNCTIONS IN: squalene monooxygenase activity; INVOLVED IN: respon…	7.9713		cluster-49084.134409	hormone metabolism.ethylene.synthesis-degradation	(at5g20400 : 340.0) encodes a protein whose sequence is similar to flavanone 3 hydroxylase from Malus.; 2-oxoglutarate (2OG) and Fe(II)-dependent oxygenase superfamily protein; CONTAINS InterPro DOMAIN/s: Oxoglutarate/iron-dependent oxygenase (InterPro:IPR005123); BEST Arabidopsis thaliana protein match is: 2-oxoglutarate (2OG) and Fe(II)-dependent oxygenase superfamily protein (TAIR:AT1G49390.1)…	4.6456		cluster-49084.142104	hormone metabolism.cytokinin.synthesis-degradation	(at2g36790 : 521.0) The At2g36790 gene encodes a UDP-glucose:flavonol-3-O-glycoside-7-O-glucosyltransferase (UGT73C6)attaching a glucosyl residue to the 7-O-position of the flavonols kaempferol, quercetin and their 3-O-glycoside derivatives.; UDP-glucosyl transferase 73C6 (UGT73C6); CONTAINS InterPro DOMAIN/s: UDP-glucuronosyl/UDP-glucosyltransferase (InterPro:IPR002213); BEST Arabidopsis thalian…	7.4951		cluster-49084.194999	hormone metabolism.jasmonate.synthesis-degradation.lipoxygenase	(p09918|lox3_pea : 748.0) Seed lipoxygenase-3 (EC 1.13.11.12) - Pisum sativum (Garden pea) & (at1g55020 : 541.0) lipoxygenase, a defense gene conferring resistance Xanthomonas campestris; lipoxygenase 1 (LOX1); CONTAINS InterPro DOMAIN/s: Lipoxygenase, iron binding site (InterPro:IPR020833), Lipoxygenase, C-terminal (InterPro:IPR013819), Lipoxygenase, LH2 (InterPro:IPR001024), Lipase/lipooxygenas…	5.1495							cluster-49084.165788	hormone metabolism.gibberelin.synthesis-degradation.ent-kaurenoic acid hydroxylase/oxygenase	(at2g32440 : 219.0) ent-kaurenoic acid hydroxylase (KAO2); ent-kaurenoic acid hydroxylase 2 (KAO2); CONTAINS InterPro DOMAIN/s: Cytochrome P450, B-class (InterPro:IPR002397), Cytochrome P450 (InterPro:IPR001128), Cytochrome P450, conserved site (InterPro:IPR017972); BEST Arabidopsis thaliana protein match is: cytochrome P450, family 88, subfamily A, polypeptide 3 (TAIR:AT1G05160.1). & (loc_os06g0…	10.241
cluster-49084.158884	hormone metabolism.auxin.induced-regulated-responsive-activated	(at4g03400 : 543.0) Encodes a GH3-related gene involved in red light-specific hypocotyl elongation. Analysis of sense and antisense transgenic plants suggests that DFL2 is located downstream of red light signal transduction and determines the degree of hypocotyl elongation.; DWARF IN LIGHT 2 (DFL2); INVOLVED IN: response to auxin stimulus, response to light stimulus; LOCATED IN: chloroplast; EXPR…	10.872		cluster-49084.139064	hormone metabolism.abscisic acid.synthesis-degradation.synthesis.9-cis-epoxycarotenoid dioxygenase	(at4g19170 : 778.0) chloroplast-targeted member of a family of enzymes similar to nine-cis-epoxycarotenoid dioxygenase; nine-cis-epoxycarotenoid dioxygenase 4 (NCED4); LOCATED IN: chloroplast, plastoglobule; EXPRESSED IN: 16 plant structures; EXPRESSED DURING: 9 growth stages; CONTAINS InterPro DOMAIN/s: Carotenoid oxygenase (InterPro:IPR004294); BEST Arabidopsis thaliana protein match is: nine-c…	6.7524		cluster-49084.150168	hormone metabolism.brassinosteroid.synthesis-degradation.sterols.other	(o48651|erg1_pangi : 437.0) Squalene monooxygenase (EC 1.14.99.7) (Squalene epoxidase) (SE) - Panax ginseng (Korean ginseng) & (loc_os03g12910.2 : 433.0) no description available & (at1g58440 : 427.0) Encodes a putative protein that has been speculated, based on sequence similarities, to have squalene monooxygenase activity.; XF1; FUNCTIONS IN: squalene monooxygenase activity; INVOLVED IN: respon…	5.0622		cluster-49084.138248	hormone metabolism.ethylene.synthesis-degradation	(at5g59540 : 395.0) 2-oxoglutarate (2OG) and Fe(II)-dependent oxygenase superfamily protein; FUNCTIONS IN: oxidoreductase activity; INVOLVED IN: biological_process unknown; LOCATED IN: cellular_component unknown; EXPRESSED IN: 17 plant structures; EXPRESSED DURING: 9 growth stages; CONTAINS InterPro DOMAIN/s: Oxoglutarate/iron-dependent oxygenase (InterPro:IPR005123); BEST Arabidopsis thaliana pr…	6.8968		cluster-49084.88046	hormone metabolism.cytokinin.synthesis-degradation	(at4g34131 : 129.0) UDP-glucosyl transferase 73B3 (UGT73B3); FUNCTIONS IN: transferase activity, transferring hexosyl groups, quercetin 3-O-glucosyltransferase activity, UDP-glycosyltransferase activity, UDP-glucosyltransferase activity; INVOLVED IN: response to cyclopentenone, response to other organism; LOCATED IN: endomembrane system; CONTAINS InterPro DOMAIN/s: UDP-glucuronosyl/UDP-glucosyltr…	9.5696		cluster-49084.148338	hormone metabolism.jasmonate.synthesis-degradation.lipoxygenase	(p09918|lox3_pea : 378.0) Seed lipoxygenase-3 (EC 1.13.11.12) - Pisum sativum (Garden pea) & (at1g55020 : 261.0) lipoxygenase, a defense gene conferring resistance Xanthomonas campestris; lipoxygenase 1 (LOX1); CONTAINS InterPro DOMAIN/s: Lipoxygenase, iron binding site (InterPro:IPR020833), Lipoxygenase, C-terminal (InterPro:IPR013819), Lipoxygenase, LH2 (InterPro:IPR001024), Lipase/lipooxygenas…	11.066							cluster-49084.114313	hormone metabolism.gibberelin.synthesis-degradation.GA20 oxidase	(at5g07200 : 134.0) encodes a gibberellin 20-oxidase.; gibberellin 20-oxidase 3 (GA20OX3); CONTAINS InterPro DOMAIN/s: Isopenicillin N synthase (InterPro:IPR002283), Oxoglutarate/iron-dependent oxygenase (InterPro:IPR005123); BEST Arabidopsis thaliana protein match is: gibberellin 20-oxidase 4 (TAIR:AT1G60980.1); Has 1807 Blast hits to 1807 proteins in 277 species: Archae - 0; Bacteria - 0; Metaz…	8.7032
cluster-49084.200532	hormone metabolism.auxin.induced-regulated-responsive-activated	(at4g17280 : 323.0) Auxin-responsive family protein; CONTAINS InterPro DOMAIN/s: Cytochrome b561, eukaryote (InterPro:IPR004877), Uncharacterised conserved protein UCP037471 (InterPro:IPR017214), Protein of unknown function DUF568, DOMON-like (InterPro:IPR007613), DOMON related (InterPro:IPR005018), Cytochrome b561/ferric reductase transmembrane (InterPro:IPR006593); BEST Arabidopsis thaliana pro…	-8.0291		cluster-49084.226131	hormone metabolism.abscisic acid.synthesis-degradation.synthesis.9-cis-epoxycarotenoid dioxygenase	(at3g14440 : 785.0) Encodes 9-<i>cis</i>-epoxycarotenoid dioxygenase, a key enzyme in the biosynthesis of abscisic acid. Regulated in response to drought and salinity. Expressed in roots, flowers and seeds. Localized to the chloroplast stroma and thylakoid membrane.; nine-cis-epoxycarotenoid dioxygenase 3 (NCED3); CONTAINS InterPro DOMAIN/s: Carotenoid oxygenase (InterPro:IPR004294); BEST Arabido…	9.9017		cluster-49084.211646	hormone metabolism.brassinosteroid.signal transduction.BRI	(at1g74360 : 1089.0) Leucine-rich repeat protein kinase family protein; FUNCTIONS IN: protein serine/threonine kinase activity, protein kinase activity, ATP binding; INVOLVED IN: transmembrane receptor protein tyrosine kinase signaling pathway, protein amino acid phosphorylation; LOCATED IN: mitochondrion; EXPRESSED IN: 15 plant structures; EXPRESSED DURING: 9 growth stages; CONTAINS InterPro DOM…	-4.6651		cluster-49084.138249	hormone metabolism.ethylene.synthesis-degradation	(at1g06620 : 163.0) encodes a protein whose sequence is similar to a 2-oxoglutarate-dependent dioxygenase; 2-oxoglutarate (2OG) and Fe(II)-dependent oxygenase superfamily protein; CONTAINS InterPro DOMAIN/s: Oxoglutarate/iron-dependent oxygenase (InterPro:IPR005123); BEST Arabidopsis thaliana protein match is: 2-oxoglutarate (2OG) and Fe(II)-dependent oxygenase superfamily protein (TAIR:AT3G61400…	8.8082		cluster-49084.143146	hormone metabolism.cytokinin.synthesis-degradation	(at2g15490 : 332.0) UDP-glycosyltransferase 73B4 (UGT73B4); FUNCTIONS IN: quercetin 3-O-glucosyltransferase activity, UDP-glycosyltransferase activity, quercetin 7-O-glucosyltransferase activity, UDP-glucosyltransferase activity, transferase activity, transferring glycosyl groups; INVOLVED IN: response to other organism; LOCATED IN: endomembrane system; EXPRESSED IN: root; CONTAINS InterPro DOMAI…	11.565		cluster-49084.138132	hormone metabolism.jasmonate.synthesis-degradation.lipoxygenase	(q84yk8|loxc2_orysa : 381.0) Probable lipoxygenase 8, chloroplast precursor (EC 1.13.11.12) - Oryza sativa (Rice) & (loc_os08g39850.2 : 381.0) no description available & (at3g45140 : 357.0) Chloroplast lipoxygenase required for wound-induced jasmonic acid accumulation in Arabidopsis.Mutants are resistant to Staphylococcus aureus and accumulate salicylic acid upon infection.; lipoxygenase 2 (LOX2)…	7.8219							cluster-49084.168729	hormone metabolism.gibberelin.synthesis-degradation.GA20 oxidase	(at5g51810 : 400.0) Encodes gibberellin 20-oxidase. Involved in gibberellin biosynthesis. Up-regulated by far red light in elongating petioles. Not regulated by a circadian clock.; gibberellin 20 oxidase 2 (GA20OX2); CONTAINS InterPro DOMAIN/s: Isopenicillin N synthase (InterPro:IPR002283), Oxoglutarate/iron-dependent oxygenase (InterPro:IPR005123); BEST Arabidopsis thaliana protein match is: 2-o…	9.7362
cluster-49084.200530	hormone metabolism.auxin.induced-regulated-responsive-activated	(at4g17280 : 351.0) Auxin-responsive family protein; CONTAINS InterPro DOMAIN/s: Cytochrome b561, eukaryote (InterPro:IPR004877), Uncharacterised conserved protein UCP037471 (InterPro:IPR017214), Protein of unknown function DUF568, DOMON-like (InterPro:IPR007613), DOMON related (InterPro:IPR005018), Cytochrome b561/ferric reductase transmembrane (InterPro:IPR006593); BEST Arabidopsis thaliana pro…	-5.2368		cluster-49084.143329	hormone metabolism.abscisic acid.synthesis-degradation.synthesis.9-cis-epoxycarotenoid dioxygenase	(at4g19170 : 776.0) chloroplast-targeted member of a family of enzymes similar to nine-cis-epoxycarotenoid dioxygenase; nine-cis-epoxycarotenoid dioxygenase 4 (NCED4); LOCATED IN: chloroplast, plastoglobule; EXPRESSED IN: 16 plant structures; EXPRESSED DURING: 9 growth stages; CONTAINS InterPro DOMAIN/s: Carotenoid oxygenase (InterPro:IPR004294); BEST Arabidopsis thaliana protein match is: nine-c…	5.0542		cluster-49084.197121	hormone metabolism.brassinosteroid.signal transduction.BRI	(loc_os02g39660.1 : 101.0) no description available & (at1g71400 : 97.4) Encodes a CLAVATA2 (CLV2)-related gene. Complements the clv2 mutant when expressed under the control of the CLV2 promoter.; receptor like protein 12 (RLP12); INVOLVED IN: signal transduction, defense response; LOCATED IN: endomembrane system; EXPRESSED IN: 7 plant structures; EXPRESSED DURING: LP.04 four leaves visible, peta…	7.6134		cluster-49084.56111	hormone metabolism.ethylene.synthesis-degradation	(at1g06650 : 341.0) encodes a protein whose sequence is similar to 2-oxoglutarate-dependent dioxygenase; 2-oxoglutarate (2OG) and Fe(II)-dependent oxygenase superfamily protein; CONTAINS InterPro DOMAIN/s: Oxoglutarate/iron-dependent oxygenase (InterPro:IPR005123); BEST Arabidopsis thaliana protein match is: 2-oxoglutarate (2OG) and Fe(II)-dependent oxygenase superfamily protein (TAIR:AT1G06640.1…	-5.1341		cluster-49084.118564	hormone metabolism.cytokinin.synthesis-degradation	(at2g36800 : 127.0) Encodes a DON-Glucosyltransferase. The UGT73C5 glucosylates both brassinolide and castasterone in the 23-O position. The enzyme is presumably involved in the homeostasis of those steroid hormones hence regulating BR activity. Transgenic plants overexpressing UGT73C5 show a typical BR-deficient phenotype.; don-glucosyltransferase 1 (DOGT1); CONTAINS InterPro DOMAIN/s: UDP-glucu…	9.8167		cluster-49084.62003	hormone metabolism.jasmonate.synthesis-degradation.lipoxygenase	(p09918|lox3_pea : 442.0) Seed lipoxygenase-3 (EC 1.13.11.12) - Pisum sativum (Garden pea) & (at3g22400 : 363.0) LOX5; FUNCTIONS IN: oxidoreductase activity, acting on single donors with incorporation of molecular oxygen, incorporation of two atoms of oxygen, lipoxygenase activity, iron ion binding, metal ion binding; INVOLVED IN: root development; LOCATED IN: chloroplast; EXPRESSED IN: 22 plant …	-3.1981							cluster-49084.168727	hormone metabolism.gibberelin.synthesis-degradation.GA20 oxidase	(at5g51810 : 384.0) Encodes gibberellin 20-oxidase. Involved in gibberellin biosynthesis. Up-regulated by far red light in elongating petioles. Not regulated by a circadian clock.; gibberellin 20 oxidase 2 (GA20OX2); CONTAINS InterPro DOMAIN/s: Isopenicillin N synthase (InterPro:IPR002283), Oxoglutarate/iron-dependent oxygenase (InterPro:IPR005123); BEST Arabidopsis thaliana protein match is: 2-o…	9.8964
cluster-49084.261337	hormone metabolism.auxin.induced-regulated-responsive-activated	(p33083|ax6b_soybn : 146.0) Auxin-induced protein 6B - Glycine max (Soybean) & (at4g38840 : 117.0) SAUR-like auxin-responsive protein family ; FUNCTIONS IN: molecular_function unknown; INVOLVED IN: response to auxin stimulus, response to cold; LOCATED IN: plasma membrane; EXPRESSED IN: 21 plant structures; EXPRESSED DURING: 13 growth stages; CONTAINS InterPro DOMAIN/s: Auxin responsive SAUR prote…	7.981		cluster-49084.138581	hormone metabolism.abscisic acid.synthesis-degradation.synthesis.9-cis-epoxycarotenoid dioxygenase	(at4g19170 : 778.0) chloroplast-targeted member of a family of enzymes similar to nine-cis-epoxycarotenoid dioxygenase; nine-cis-epoxycarotenoid dioxygenase 4 (NCED4); LOCATED IN: chloroplast, plastoglobule; EXPRESSED IN: 16 plant structures; EXPRESSED DURING: 9 growth stages; CONTAINS InterPro DOMAIN/s: Carotenoid oxygenase (InterPro:IPR004294); BEST Arabidopsis thaliana protein match is: nine-c…	10.766		cluster-49084.237357	hormone metabolism.brassinosteroid.signal transduction.BRI	(at3g56100 : 361.0) Protein kinase expressed in meristematic cells. Phosphorylates AGL24.; meristematic receptor-like kinase (MRLK); FUNCTIONS IN: protein serine/threonine kinase activity, protein kinase activity, ATP binding; INVOLVED IN: transmembrane receptor protein tyrosine kinase signaling pathway, protein amino acid phosphorylation; LOCATED IN: membrane; EXPRESSED IN: 16 plant structures; …	8.5084		cluster-49084.219712	hormone metabolism.ethylene.synthesis-degradation	(o04847|dv4h_catro : 232.0) Desacetoxyvindoline 4-hydroxylase (EC 1.14.11.20) - Catharanthus roseus (Rosy periwinkle) (Madagascar periwinkle) & (at5g59540 : 230.0) 2-oxoglutarate (2OG) and Fe(II)-dependent oxygenase superfamily protein; FUNCTIONS IN: oxidoreductase activity; INVOLVED IN: biological_process unknown; LOCATED IN: cellular_component unknown; EXPRESSED IN: 17 plant structures; EXPRESS…	-9.8482		cluster-49084.118567	hormone metabolism.cytokinin.synthesis-degradation	(at2g36800 : 127.0) Encodes a DON-Glucosyltransferase. The UGT73C5 glucosylates both brassinolide and castasterone in the 23-O position. The enzyme is presumably involved in the homeostasis of those steroid hormones hence regulating BR activity. Transgenic plants overexpressing UGT73C5 show a typical BR-deficient phenotype.; don-glucosyltransferase 1 (DOGT1); CONTAINS InterPro DOMAIN/s: UDP-glucu…	3.7477		cluster-49084.138113	hormone metabolism.jasmonate.synthesis-degradation.lipoxygenase	(p38417|lox4_soybn : 510.0) Lipoxygenase-4 (EC 1.13.11.12) (L-4) (VSP94) - Glycine max (Soybean) & (at3g22400 : 408.0) LOX5; FUNCTIONS IN: oxidoreductase activity, acting on single donors with incorporation of molecular oxygen, incorporation of two atoms of oxygen, lipoxygenase activity, iron ion binding, metal ion binding; INVOLVED IN: root development; LOCATED IN: chloroplast; EXPRESSED IN: 22 …	6.8919							cluster-49084.137646	hormone metabolism.gibberelin.signal transduction	(q84tq7|gai_goshi : 673.0) DELLA protein GAI (Gibberellic acid-insensitive mutant protein) (GhGAI) - Gossypium hirsutum (Upland cotton) & (at2g01570 : 592.0) Member of the VHIID/DELLA regulatory family. Contains homopolymeric serine and threonine residues, a putative nuclear localization signal, leucine heptad repeats, and an LXXLL motif. Putative transcriptional regulator repressing the gibberel…	3.1783
cluster-49084.144158	hormone metabolism.auxin.induced-regulated-responsive-activated	(at1g72430 : 116.0) SAUR-like auxin-responsive protein family ; CONTAINS InterPro DOMAIN/s: Auxin responsive SAUR protein (InterPro:IPR003676); BEST Arabidopsis thaliana protein match is: SAUR-like auxin-responsive protein family (TAIR:AT1G17345.1); Has 148 Blast hits to 148 proteins in 14 species: Archae - 0; Bacteria - 0; Metazoa - 0; Fungi - 0; Plants - 148; Viruses - 0; Other Eukaryotes - 0 (…	4.6106		cluster-49084.144124	hormone metabolism.abscisic acid.synthesis-degradation.synthesis.9-cis-epoxycarotenoid dioxygenase	(at4g19170 : 778.0) chloroplast-targeted member of a family of enzymes similar to nine-cis-epoxycarotenoid dioxygenase; nine-cis-epoxycarotenoid dioxygenase 4 (NCED4); LOCATED IN: chloroplast, plastoglobule; EXPRESSED IN: 16 plant structures; EXPRESSED DURING: 9 growth stages; CONTAINS InterPro DOMAIN/s: Carotenoid oxygenase (InterPro:IPR004294); BEST Arabidopsis thaliana protein match is: nine-c…	4.2494		cluster-49084.89490	hormone metabolism.brassinosteroid.signal transduction.BRI	(at3g51740 : 381.0) encodes a leucine-repeat receptor kinase expressed in inflorescence meristem. Locus association was made from performing sequence analysis with IMK3 (MRLK) whose locus association was provided by the authors.; inflorescence meristem receptor-like kinase 2 (IMK2); FUNCTIONS IN: protein serine/threonine kinase activity, protein kinase activity, kinase activity, ATP binding; INVO…	4.8996		cluster-49084.142230	hormone metabolism.ethylene.synthesis-degradation	(at1g49390 : 348.0) 2-oxoglutarate (2OG) and Fe(II)-dependent oxygenase superfamily protein; FUNCTIONS IN: oxidoreductase activity, acting on paired donors, with incorporation or reduction of molecular oxygen, 2-oxoglutarate as one donor, and incorporation of one atom each of oxygen into both donors, oxidoreductase activity; INVOLVED IN: flavonoid biosynthetic process; LOCATED IN: cellular_compon…	5.1039		cluster-49084.189425	hormone metabolism.cytokinin.synthesis-degradation	(at2g15490 : 341.0) UDP-glycosyltransferase 73B4 (UGT73B4); FUNCTIONS IN: quercetin 3-O-glucosyltransferase activity, UDP-glycosyltransferase activity, quercetin 7-O-glucosyltransferase activity, UDP-glucosyltransferase activity, transferase activity, transferring glycosyl groups; INVOLVED IN: response to other organism; LOCATED IN: endomembrane system; EXPRESSED IN: root; CONTAINS InterPro DOMAI…	3.5539		cluster-49084.146348	hormone metabolism.jasmonate.synthesis-degradation.lipoxygenase	(at1g72520 : 262.0) PLAT/LH2 domain-containing lipoxygenase family protein; FUNCTIONS IN: oxidoreductase activity, acting on single donors with incorporation of molecular oxygen, incorporation of two atoms of oxygen, lipoxygenase activity, iron ion binding, metal ion binding; INVOLVED IN: growth, jasmonic acid biosynthetic process, response to wounding, defense response; LOCATED IN: chloroplast; …	8.1539							cluster-49084.88821	hormone metabolism.gibberelin.signal transduction	(at3g63010 : 514.0) Encodes a gibberellin (GA) receptor ortholog of the rice GA receptor gene (OsGID1). Has GA-binding activity, showing higher affinity to GA4. Interacts with DELLA proteins in vivo in the presence of GA4.; GA INSENSITIVE DWARF1B (GID1B); FUNCTIONS IN: hydrolase activity; INVOLVED IN: floral organ morphogenesis, raffinose family oligosaccharide biosynthetic process, positive regu…	-6.298
cluster-49084.154665	hormone metabolism.auxin.induced-regulated-responsive-activated	(p33080|ax10a_soybn : 134.0) Auxin-induced protein X10A - Glycine max (Soybean) & (at4g38840 : 119.0) SAUR-like auxin-responsive protein family ; FUNCTIONS IN: molecular_function unknown; INVOLVED IN: response to auxin stimulus, response to cold; LOCATED IN: plasma membrane; EXPRESSED IN: 21 plant structures; EXPRESSED DURING: 13 growth stages; CONTAINS InterPro DOMAIN/s: Auxin responsive SAUR pr…	9.088		cluster-49084.229004	hormone metabolism.abscisic acid.synthesis-degradation.synthesis.9-cis-epoxycarotenoid dioxygenase	(at3g14440 : 427.0) Encodes 9-<i>cis</i>-epoxycarotenoid dioxygenase, a key enzyme in the biosynthesis of abscisic acid. Regulated in response to drought and salinity. Expressed in roots, flowers and seeds. Localized to the chloroplast stroma and thylakoid membrane.; nine-cis-epoxycarotenoid dioxygenase 3 (NCED3); CONTAINS InterPro DOMAIN/s: Carotenoid oxygenase (InterPro:IPR004294); BEST Arabido…	9.5499		cluster-49084.265064	hormone metabolism.brassinosteroid.signal transduction.BRI	(at1g74360 : 185.0) Leucine-rich repeat protein kinase family protein; FUNCTIONS IN: protein serine/threonine kinase activity, protein kinase activity, ATP binding; INVOLVED IN: transmembrane receptor protein tyrosine kinase signaling pathway, protein amino acid phosphorylation; LOCATED IN: mitochondrion; EXPRESSED IN: 15 plant structures; EXPRESSED DURING: 9 growth stages; CONTAINS InterPro DOMA…	-5.6156		cluster-49084.156912	hormone metabolism.ethylene.synthesis-degradation	(at5g20550 : 326.0) 2-oxoglutarate (2OG) and Fe(II)-dependent oxygenase superfamily protein; FUNCTIONS IN: oxidoreductase activity, acting on paired donors, with incorporation or reduction of molecular oxygen, 2-oxoglutarate as one donor, and incorporation of one atom each of oxygen into both donors, oxidoreductase activity; INVOLVED IN: flavonoid biosynthetic process; LOCATED IN: cellular_compon…	4.7057		cluster-49084.148673	hormone metabolism.cytokinin.synthesis-degradation	(loc_os07g30330.1 : 176.0) no description available & (at5g05900 : 167.0) UDP-Glycosyltransferase superfamily protein; FUNCTIONS IN: UDP-glycosyltransferase activity, transferase activity, transferring glycosyl groups; INVOLVED IN: metabolic process; LOCATED IN: cellular_component unknown; EXPRESSED IN: root; CONTAINS InterPro DOMAIN/s: UDP-glucuronosyl/UDP-glucosyltransferase (InterPro:IPR002213…	5.3798		cluster-49084.85003	hormone metabolism.jasmonate.synthesis-degradation.lipoxygenase	(at1g17420 : 368.0) Lipoxygenase; lipoxygenase 3 (LOX3); FUNCTIONS IN: oxidoreductase activity, acting on single donors with incorporation of molecular oxygen, incorporation of two atoms of oxygen, lipoxygenase activity, iron ion binding, metal ion binding; INVOLVED IN: growth, response to fungus, jasmonic acid biosynthetic process, response to wounding, defense response; LOCATED IN: chloroplast;…	8.4477							cluster-49084.143717	hormone metabolism.gibberelin.signal transduction	(loc_os01g45860.1 : 389.0) no description available & (at1g14920 : 377.0) Similar to a putative transcription factor and transcriptional coactivators. Repressor of GA responses and involved in gibberellic acid mediated signaling. Member of the DELLA proteins that restrain the cell proliferation and expansion that drives plant growth. The protein undergoes degradation in response to GA via the 26S…	9.0489
cluster-49084.149791	hormone metabolism.auxin.induced-regulated-responsive-activated	(at2g45210 : 145.0) SAUR-like auxin-responsive protein family ; CONTAINS InterPro DOMAIN/s: Auxin responsive SAUR protein (InterPro:IPR003676); BEST Arabidopsis thaliana protein match is: SAUR-like auxin-responsive protein family (TAIR:AT3G60690.1); Has 1221 Blast hits to 1213 proteins in 27 species: Archae - 0; Bacteria - 0; Metazoa - 0; Fungi - 0; Plants - 1220; Viruses - 0; Other Eukaryotes - …	4.2116		cluster-82211.0	hormone metabolism.abscisic acid.synthesis-degradation.synthesis.short chain alcohol dehydrogenmase (ABA2)	(loc_os04g33240.1 : 308.0) no description available & (at4g03140 : 241.0) NAD(P)-binding Rossmann-fold superfamily protein; FUNCTIONS IN: oxidoreductase activity, binding, catalytic activity; INVOLVED IN: oxidation reduction, metabolic process; LOCATED IN: cellular_component unknown; EXPRESSED IN: 20 plant structures; EXPRESSED DURING: 13 growth stages; CONTAINS InterPro DOMAIN/s: Short-chain deh…	-6.1339		cluster-49084.64717	hormone metabolism.brassinosteroid.signal transduction.BRI	(loc_os11g35890.1 : 148.0) no description available & (at5g49290 : 98.6) receptor like protein 56 (RLP56); CONTAINS InterPro DOMAIN/s: Leucine-rich repeat, typical subtype (InterPro:IPR003591), Leucine-rich repeat-containing N-terminal domain, type 2 (InterPro:IPR013210), Leucine-rich repeat (InterPro:IPR001611); BEST Arabidopsis thaliana protein match is: receptor like protein 14 (TAIR:AT1G74180…	-8.5805		cluster-49084.122215	hormone metabolism.ethylene.synthesis-degradation	(at5g20400 : 88.2) encodes a protein whose sequence is similar to flavanone 3 hydroxylase from Malus.; 2-oxoglutarate (2OG) and Fe(II)-dependent oxygenase superfamily protein; CONTAINS InterPro DOMAIN/s: Oxoglutarate/iron-dependent oxygenase (InterPro:IPR005123); BEST Arabidopsis thaliana protein match is: 2-oxoglutarate (2OG) and Fe(II)-dependent oxygenase superfamily protein (TAIR:AT1G49390.1);…	11.674		cluster-49084.161688	hormone metabolism.cytokinin.synthesis-degradation	(loc_os07g30620.1 : 234.0) no description available & (at3g11340 : 210.0) UDP-Glycosyltransferase superfamily protein; FUNCTIONS IN: transferase activity, transferring hexosyl groups, UDP-glycosyltransferase activity; INVOLVED IN: metabolic process; LOCATED IN: endomembrane system; EXPRESSED IN: 8 plant structures; EXPRESSED DURING: 4 anthesis, LP.02 two leaves visible, petal differentiation and …	9.5244		cluster-49084.136442	hormone metabolism.jasmonate.synthesis-degradation.lipoxygenase	(p38419|loxc1_orysa : 868.0) Lipoxygenase 7, chloroplast precursor (EC 1.13.11.12) - Oryza sativa (Rice) & (loc_os08g39840.1 : 868.0) no description available & (at3g45140 : 805.0) Chloroplast lipoxygenase required for wound-induced jasmonic acid accumulation in Arabidopsis.Mutants are resistant to Staphylococcus aureus and accumulate salicylic acid upon infection.; lipoxygenase 2 (LOX2); FUNCTIO…	7.6012							cluster-49084.57118	hormone metabolism.gibberelin.signal transduction	(q5bn22|rga2_bracm : 155.0) DELLA protein RGA2 (RGA-like protein 2) (BrRGA2) - Brassica campestris (Field mustard) & (at2g01570 : 148.0) Member of the VHIID/DELLA regulatory family. Contains homopolymeric serine and threonine residues, a putative nuclear localization signal, leucine heptad repeats, and an LXXLL motif. Putative transcriptional regulator repressing the gibberellin response and inte…	-9.8991
cluster-49084.112470	hormone metabolism.auxin.induced-regulated-responsive-activated	(at5g15740 : 244.0) O-fucosyltransferase family protein; CONTAINS InterPro DOMAIN/s: GDP-fucose protein O-fucosyltransferase (InterPro:IPR019378); BEST Arabidopsis thaliana protein match is: O-fucosyltransferase family protein (TAIR:AT3G02250.1); Has 822 Blast hits to 815 proteins in 30 species: Archae - 0; Bacteria - 0; Metazoa - 0; Fungi - 0; Plants - 822; Viruses - 0; Other Eukaryotes - 0 (sou…	7.1381		cluster-49084.69816	hormone metabolism.abscisic acid.synthesis-degradation.degradation.8-hydroxylase	(loc_os03g61980.1 : 565.0) no description available & (at1g19630 : 301.0) member of CYP722A; "cytochrome P450, family 722, subfamily A, polypeptide 1" (CYP722A1); FUNCTIONS IN: electron carrier activity, monooxygenase activity, iron ion binding, oxygen binding, heme binding; INVOLVED IN: oxidation reduction; LOCATED IN: endomembrane system; EXPRESSED IN: stem, flower; EXPRESSED DURING: petal diff…	-8.9133		cluster-49084.127109	hormone metabolism.brassinosteroid.signal transduction.other	(at3g02110 : 293.0) serine carboxypeptidase-like 25 (scpl25); FUNCTIONS IN: serine-type carboxypeptidase activity; INVOLVED IN: proteolysis; LOCATED IN: endomembrane system; EXPRESSED IN: 22 plant structures; EXPRESSED DURING: 13 growth stages; CONTAINS InterPro DOMAIN/s: Peptidase S10, serine carboxypeptidase (InterPro:IPR001563), Peptidase S10, serine carboxypeptidase, active site (InterPro:IPR…	5.6666		cluster-49084.127615	hormone metabolism.ethylene.synthesis-degradation	(at1g49390 : 239.0) 2-oxoglutarate (2OG) and Fe(II)-dependent oxygenase superfamily protein; FUNCTIONS IN: oxidoreductase activity, acting on paired donors, with incorporation or reduction of molecular oxygen, 2-oxoglutarate as one donor, and incorporation of one atom each of oxygen into both donors, oxidoreductase activity; INVOLVED IN: flavonoid biosynthetic process; LOCATED IN: cellular_compon…	5.5733		cluster-49084.87972	hormone metabolism.cytokinin.synthesis-degradation	(at4g34135 : 145.0) The At4g34135 gene encodes a flavonol 7-O-glucosyltransferase (EC 2.4.1.237) that glucosylates also with a 20 fold lower activity flavonols (kaempferol and quercetin) at the 3-O-position.; UDP-glucosyltransferase 73B2 (UGT73B2); FUNCTIONS IN: flavonol 3-O-glucosyltransferase activity, UDP-glycosyltransferase activity, quercetin 7-O-glucosyltransferase activity, UDP-glucosyltra…	5.1167		cluster-49084.75659	hormone metabolism.jasmonate.synthesis-degradation.lipoxygenase	(p24095|loxx_soybn : 1115.0) Seed lipoxygenase (EC 1.13.11.12) - Glycine max (Soybean) & (at1g55020 : 778.0) lipoxygenase, a defense gene conferring resistance Xanthomonas campestris; lipoxygenase 1 (LOX1); CONTAINS InterPro DOMAIN/s: Lipoxygenase, iron binding site (InterPro:IPR020833), Lipoxygenase, C-terminal (InterPro:IPR013819), Lipoxygenase, LH2 (InterPro:IPR001024), Lipase/lipooxygenase, P…	-11.119							cluster-49084.178646	hormone metabolism.gibberelin.signal transduction	(at3g63010 : 503.0) Encodes a gibberellin (GA) receptor ortholog of the rice GA receptor gene (OsGID1). Has GA-binding activity, showing higher affinity to GA4. Interacts with DELLA proteins in vivo in the presence of GA4.; GA INSENSITIVE DWARF1B (GID1B); FUNCTIONS IN: hydrolase activity; INVOLVED IN: floral organ morphogenesis, raffinose family oligosaccharide biosynthetic process, positive regu…	-3.593
cluster-49084.156131	hormone metabolism.auxin.induced-regulated-responsive-activated	(p33081|ax15a_soybn : 105.0) Auxin-induced protein 15A - Glycine max (Soybean) & (at4g38840 : 98.2) SAUR-like auxin-responsive protein family ; FUNCTIONS IN: molecular_function unknown; INVOLVED IN: response to auxin stimulus, response to cold; LOCATED IN: plasma membrane; EXPRESSED IN: 21 plant structures; EXPRESSED DURING: 13 growth stages; CONTAINS InterPro DOMAIN/s: Auxin responsive SAUR prot…	11.885		cluster-49084.200686	hormone metabolism.abscisic acid.signal transduction	(at3g22550 : 110.0) Protein of unknown function (DUF581); CONTAINS InterPro DOMAIN/s: Protein of unknown function DUF581 (InterPro:IPR007650); BEST Arabidopsis thaliana protein match is: Protein of unknown function (DUF581) (TAIR:AT3G63210.1); Has 558 Blast hits to 549 proteins in 19 species: Archae - 0; Bacteria - 0; Metazoa - 0; Fungi - 0; Plants - 558; Viruses - 0; Other Eukaryotes - 0 (source…	-4.0395		cluster-49084.263481	hormone metabolism.brassinosteroid.induced-regulated-responsive-activated	(at3g61460 : 141.0) Encodes a novel ring finger protein and forms an N-terminal hydrophobic domain and a C-terminal RING-H2 signature. Expression is down regulated by brassinolide.; brassinosteroid-responsive RING-H2 (BRH1); FUNCTIONS IN: zinc ion binding; INVOLVED IN: response to brassinosteroid stimulus, response to chitin; LOCATED IN: endomembrane system; EXPRESSED IN: 22 plant structures; EXP…	5.5829		cluster-49084.145914	hormone metabolism.ethylene.synthesis-degradation.1-aminocyclopropane-1-carboxylate oxidase	(p31528|acco_diaca : 403.0) Probable 1-aminocyclopropane-1-carboxylate oxidase (EC 1.14.17.4) (ACC oxidase) (Ethylene-forming enzyme) (EFE) (Senescence-related protein) - Dianthus caryophyllus (Carnation) (Clove pink) & (at1g62380 : 350.0) Encodes a protein similar to 1-aminocyclopropane-1-carboxylic oxidase (ACC oxidase). Expression of the AtACO2 transcripts is affected by ethylene.; ACC oxidase…	5.1926		cluster-49084.118543	hormone metabolism.cytokinin.synthesis-degradation	(at2g15490 : 224.0) UDP-glycosyltransferase 73B4 (UGT73B4); FUNCTIONS IN: quercetin 3-O-glucosyltransferase activity, UDP-glycosyltransferase activity, quercetin 7-O-glucosyltransferase activity, UDP-glucosyltransferase activity, transferase activity, transferring glycosyl groups; INVOLVED IN: response to other organism; LOCATED IN: endomembrane system; EXPRESSED IN: root; CONTAINS InterPro DOMAI…	3.9481		cluster-49084.140915	hormone metabolism.jasmonate.synthesis-degradation.lipoxygenase	(p09918|lox3_pea : 289.0) Seed lipoxygenase-3 (EC 1.13.11.12) - Pisum sativum (Garden pea) & (at1g55020 : 221.0) lipoxygenase, a defense gene conferring resistance Xanthomonas campestris; lipoxygenase 1 (LOX1); CONTAINS InterPro DOMAIN/s: Lipoxygenase, iron binding site (InterPro:IPR020833), Lipoxygenase, C-terminal (InterPro:IPR013819), Lipoxygenase, LH2 (InterPro:IPR001024), Lipase/lipooxygenas…	10.404							cluster-49084.35043	hormone metabolism.gibberelin.signal transduction	(at5g59845 : 119.0) Gibberellin-regulated family protein; FUNCTIONS IN: molecular_function unknown; INVOLVED IN: response to gibberellin stimulus; LOCATED IN: endomembrane system; EXPRESSED IN: 22 plant structures; EXPRESSED DURING: 13 growth stages; CONTAINS InterPro DOMAIN/s: Gibberellin regulated protein (InterPro:IPR003854); BEST Arabidopsis thaliana protein match is: Gibberellin-regulated fa…	5.8001
cluster-49084.183651	hormone metabolism.auxin.induced-regulated-responsive-activated	(at4g27450 : 379.0) Aluminium induced protein with YGL and LRDR motifs; FUNCTIONS IN: molecular_function unknown; INVOLVED IN: biological_process unknown; LOCATED IN: cytosol, nucleus, plasma membrane; EXPRESSED IN: 25 plant structures; EXPRESSED DURING: 14 growth stages; BEST Arabidopsis thaliana protein match is: Aluminium induced protein with YGL and LRDR motifs (TAIR:AT3G15450.1); Has 30201 B…	-4.3786		cluster-49084.150973	hormone metabolism.abscisic acid.signal transduction	(loc_os01g40094.1 : 285.0) no description available & (at4g26080 : 278.0) Involved in abscisic acid (ABA) signal transduction. Negative regulator of ABA promotion of stomatal closure.; ABA INSENSITIVE 1 (ABI1); CONTAINS InterPro DOMAIN/s: Protein phosphatase 2C, manganese/magnesium aspartate binding site (InterPro:IPR000222), Protein phosphatase 2C-related (InterPro:IPR001932), Protein phosphatas…	3.8185							cluster-49084.154355	hormone metabolism.ethylene.synthesis-degradation.1-aminocyclopropane-1-carboxylate oxidase	(q08507|acco3_pethy : 528.0) 1-aminocyclopropane-1-carboxylate oxidase 3 (EC 1.14.17.4) (ACC oxidase 3) (Ethylene-forming enzyme) (EFE) - Petunia hybrida (Petunia) & (at1g05010 : 495.0) Encodes 1-aminocyclopropane-1-carboxylate oxidase; ethylene-forming enzyme (EFE); FUNCTIONS IN: 1-aminocyclopropane-1-carboxylate oxidase activity; INVOLVED IN: response to fungus, ethylene biosynthetic process; E…	4.6095		cluster-49084.118542	hormone metabolism.cytokinin.synthesis-degradation	(at2g36790 : 126.0) The At2g36790 gene encodes a UDP-glucose:flavonol-3-O-glycoside-7-O-glucosyltransferase (UGT73C6)attaching a glucosyl residue to the 7-O-position of the flavonols kaempferol, quercetin and their 3-O-glycoside derivatives.; UDP-glucosyl transferase 73C6 (UGT73C6); CONTAINS InterPro DOMAIN/s: UDP-glucuronosyl/UDP-glucosyltransferase (InterPro:IPR002213); BEST Arabidopsis thalian…	4.1919		cluster-49084.75643	hormone metabolism.jasmonate.synthesis-degradation.lipoxygenase	(p24095|loxx_soybn : 888.0) Seed lipoxygenase (EC 1.13.11.12) - Glycine max (Soybean) & (at1g55020 : 701.0) lipoxygenase, a defense gene conferring resistance Xanthomonas campestris; lipoxygenase 1 (LOX1); CONTAINS InterPro DOMAIN/s: Lipoxygenase, iron binding site (InterPro:IPR020833), Lipoxygenase, C-terminal (InterPro:IPR013819), Lipoxygenase, LH2 (InterPro:IPR001024), Lipase/lipooxygenase, PL…	-7.1134							cluster-49084.132998	hormone metabolism.gibberelin.induced-regulated-responsive-activated	(at5g59845 : 84.3) Gibberellin-regulated family protein; FUNCTIONS IN: molecular_function unknown; INVOLVED IN: response to gibberellin stimulus; LOCATED IN: endomembrane system; EXPRESSED IN: 22 plant structures; EXPRESSED DURING: 13 growth stages; CONTAINS InterPro DOMAIN/s: Gibberellin regulated protein (InterPro:IPR003854); BEST Arabidopsis thaliana protein match is: Gibberellin-regulated fam…	10.345
cluster-49084.120471	hormone metabolism.auxin.induced-regulated-responsive-activated	(p33080|ax10a_soybn : 133.0) Auxin-induced protein X10A - Glycine max (Soybean) & (at4g38840 : 112.0) SAUR-like auxin-responsive protein family ; FUNCTIONS IN: molecular_function unknown; INVOLVED IN: response to auxin stimulus, response to cold; LOCATED IN: plasma membrane; EXPRESSED IN: 21 plant structures; EXPRESSED DURING: 13 growth stages; CONTAINS InterPro DOMAIN/s: Auxin responsive SAUR pr…	6.1511		cluster-49084.198843	hormone metabolism.abscisic acid.signal transduction	(at1g17550 : 103.0) Protein Phosphatase 2C; homology to ABI2 (HAB2); FUNCTIONS IN: protein serine/threonine phosphatase activity, catalytic activity; INVOLVED IN: protein amino acid dephosphorylation; LOCATED IN: protein serine/threonine phosphatase complex; EXPRESSED IN: 23 plant structures; EXPRESSED DURING: 14 growth stages; CONTAINS InterPro DOMAIN/s: Protein phosphatase 2C, manganese/magnesi…	-8.035							cluster-49084.149667	hormone metabolism.ethylene.synthesis-degradation.1-aminocyclopropane-1-carboxylate oxidase	(q08507|acco3_pethy : 530.0) 1-aminocyclopropane-1-carboxylate oxidase 3 (EC 1.14.17.4) (ACC oxidase 3) (Ethylene-forming enzyme) (EFE) - Petunia hybrida (Petunia) & (at1g05010 : 496.0) Encodes 1-aminocyclopropane-1-carboxylate oxidase; ethylene-forming enzyme (EFE); FUNCTIONS IN: 1-aminocyclopropane-1-carboxylate oxidase activity; INVOLVED IN: response to fungus, ethylene biosynthetic process; E…	5.737		cluster-49084.153070	hormone metabolism.cytokinin.synthesis-degradation	(loc_os07g30330.1 : 224.0) no description available & (at1g22380 : 195.0) Encodes a putative UDP-glucosyl transferase. At1g22380 was initially identified as encoding the protein AAF87154, which has been classified as a bHLH protein (AtbHLH152). Subsequently it has been found that the AAF87154 protein appears to be encoded by the AT1G23970 genomic locus.; UDP-glucosyl transferase 85A3 (UGT85A3); F…	4.3851		cluster-49084.135594	hormone metabolism.jasmonate.synthesis-degradation.lipoxygenase	(p38419|loxc1_orysa : 927.0) Lipoxygenase 7, chloroplast precursor (EC 1.13.11.12) - Oryza sativa (Rice) & (loc_os08g39840.1 : 927.0) no description available & (at3g45140 : 907.0) Chloroplast lipoxygenase required for wound-induced jasmonic acid accumulation in Arabidopsis.Mutants are resistant to Staphylococcus aureus and accumulate salicylic acid upon infection.; lipoxygenase 2 (LOX2); FUNCTIO…	13.438							cluster-49084.127620	hormone metabolism.gibberelin.induced-regulated-responsive-activated	(at2g14900 : 110.0) Gibberellin-regulated family protein; FUNCTIONS IN: molecular_function unknown; INVOLVED IN: response to gibberellin stimulus; LOCATED IN: endomembrane system; EXPRESSED IN: 18 plant structures; EXPRESSED DURING: 12 growth stages; CONTAINS InterPro DOMAIN/s: Gibberellin regulated protein (InterPro:IPR003854); BEST Arabidopsis thaliana protein match is: Gibberellin-regulated fa…	9.4249
cluster-49084.140881	hormone metabolism.auxin.induced-regulated-responsive-activated	(p33080|ax10a_soybn : 129.0) Auxin-induced protein X10A - Glycine max (Soybean) & (at4g38840 : 113.0) SAUR-like auxin-responsive protein family ; FUNCTIONS IN: molecular_function unknown; INVOLVED IN: response to auxin stimulus, response to cold; LOCATED IN: plasma membrane; EXPRESSED IN: 21 plant structures; EXPRESSED DURING: 13 growth stages; CONTAINS InterPro DOMAIN/s: Auxin responsive SAUR pr…	7.6877		cluster-49084.140137	hormone metabolism.abscisic acid.induced-regulated-responsive-activated	(at3g56850 : 168.0) Encodes an ABA-responsive element binding protein with a bZIP domain. Located in the nucleus and expressed in the embryo during seed maturation.; ABA-responsive element binding protein 3 (AREB3); FUNCTIONS IN: DNA binding, transcription activator activity, sequence-specific DNA binding transcription factor activity; INVOLVED IN: regulation of transcription, DNA-dependent, resp…	-4.6109							cluster-49084.149668	hormone metabolism.ethylene.synthesis-degradation.1-aminocyclopropane-1-carboxylate oxidase	(q08507|acco3_pethy : 395.0) 1-aminocyclopropane-1-carboxylate oxidase 3 (EC 1.14.17.4) (ACC oxidase 3) (Ethylene-forming enzyme) (EFE) - Petunia hybrida (Petunia) & (at1g05010 : 369.0) Encodes 1-aminocyclopropane-1-carboxylate oxidase; ethylene-forming enzyme (EFE); FUNCTIONS IN: 1-aminocyclopropane-1-carboxylate oxidase activity; INVOLVED IN: response to fungus, ethylene biosynthetic process; E…	8.5457		cluster-49084.118559	hormone metabolism.cytokinin.synthesis-degradation	(at2g15480 : 221.0) UDP-glucosyl transferase 73B5 (UGT73B5); FUNCTIONS IN: quercetin 3-O-glucosyltransferase activity, UDP-glycosyltransferase activity, UDP-glucosyltransferase activity, transferase activity, transferring glycosyl groups; INVOLVED IN: response to other organism; LOCATED IN: endomembrane system; EXPRESSED IN: 9 plant structures; EXPRESSED DURING: L mature pollen stage, M germinate…	7.492		cluster-49084.140049	hormone metabolism.jasmonate.synthesis-degradation.lipoxygenase	(p38417|lox4_soybn : 371.0) Lipoxygenase-4 (EC 1.13.11.12) (L-4) (VSP94) - Glycine max (Soybean) & (at3g22400 : 315.0) LOX5; FUNCTIONS IN: oxidoreductase activity, acting on single donors with incorporation of molecular oxygen, incorporation of two atoms of oxygen, lipoxygenase activity, iron ion binding, metal ion binding; INVOLVED IN: root development; LOCATED IN: chloroplast; EXPRESSED IN: 22 …	10.045							cluster-49084.140402	hormone metabolism.gibberelin.induced-regulated-responsive-activated	(at5g15230 : 115.0) gibberellin-regulated (GASA4); GAST1 protein homolog 4 (GASA4); FUNCTIONS IN: molecular_function unknown; INVOLVED IN: response to gibberellin stimulus, gibberellic acid mediated signaling pathway; EXPRESSED IN: 23 plant structures; EXPRESSED DURING: 14 growth stages; CONTAINS InterPro DOMAIN/s: Gibberellin regulated protein (InterPro:IPR003854); BEST Arabidopsis thaliana prot…	7.7803
cluster-49084.21229	hormone metabolism.auxin.induced-regulated-responsive-activated	(at2g37030 : 115.0) SAUR-like auxin-responsive protein family ; CONTAINS InterPro DOMAIN/s: Auxin responsive SAUR protein (InterPro:IPR003676); BEST Arabidopsis thaliana protein match is: SAUR-like auxin-responsive protein family (TAIR:AT3G53250.1); Has 1122 Blast hits to 1114 proteins in 26 species: Archae - 0; Bacteria - 0; Metazoa - 0; Fungi - 0; Plants - 1121; Viruses - 0; Other Eukaryotes - …	-9.5648												cluster-49084.147830	hormone metabolism.ethylene.signal transduction	(at5g25390 : 192.0) encodes a member of the ERF (ethylene response factor) subfamily B-6 of ERF/AP2 transcription factor family. The protein contains one AP2 domain. There are 12 members in this subfamily including RAP2.11.; shine2 (SHN2); FUNCTIONS IN: DNA binding, sequence-specific DNA binding transcription factor activity; INVOLVED IN: regulation of transcription, DNA-dependent; LOCATED IN: mi…	9.4921		cluster-49084.121100	hormone metabolism.cytokinin.synthesis-degradation	(loc_os02g51910.1 : 159.0) no description available & (at1g22360 : 140.0) UDP-glucosyl transferase 85A2 (UGT85A2); FUNCTIONS IN: UDP-glycosyltransferase activity, transferase activity, transferring glycosyl groups, glucuronosyltransferase activity; INVOLVED IN: metabolic process; LOCATED IN: cellular_component unknown; EXPRESSED IN: 21 plant structures; EXPRESSED DURING: 11 growth stages; CONTAIN…	4.1213		cluster-49084.153854	hormone metabolism.jasmonate.synthesis-degradation.lipoxygenase	(p24095|loxx_soybn : 283.0) Seed lipoxygenase (EC 1.13.11.12) - Glycine max (Soybean) & (at1g55020 : 218.0) lipoxygenase, a defense gene conferring resistance Xanthomonas campestris; lipoxygenase 1 (LOX1); CONTAINS InterPro DOMAIN/s: Lipoxygenase, iron binding site (InterPro:IPR020833), Lipoxygenase, C-terminal (InterPro:IPR013819), Lipoxygenase, LH2 (InterPro:IPR001024), Lipase/lipooxygenase, PL…	12.172							cluster-49084.97316	hormone metabolism.gibberelin.induced-regulated-responsive-activated	(at5g14920 : 101.0) Gibberellin-regulated family protein; INVOLVED IN: response to gibberellin stimulus; LOCATED IN: endomembrane system; EXPRESSED IN: 22 plant structures; EXPRESSED DURING: 13 growth stages; Has 177972 Blast hits to 67014 proteins in 2759 species: Archae - 778; Bacteria - 39574; Metazoa - 64340; Fungi - 23851; Plants - 18819; Viruses - 6445; Other Eukaryotes - 24165 (source: NCB…	-5.0831
cluster-49084.183649	hormone metabolism.auxin.induced-regulated-responsive-activated	(at4g27450 : 278.0) Aluminium induced protein with YGL and LRDR motifs; FUNCTIONS IN: molecular_function unknown; INVOLVED IN: biological_process unknown; LOCATED IN: cytosol, nucleus, plasma membrane; EXPRESSED IN: 25 plant structures; EXPRESSED DURING: 14 growth stages; BEST Arabidopsis thaliana protein match is: Aluminium induced protein with YGL and LRDR motifs (TAIR:AT3G15450.1); Has 30201 B…	-4.5619												cluster-49084.197806	hormone metabolism.ethylene.signal transduction	(at1g80690 : 255.0) PPPDE putative thiol peptidase family protein; CONTAINS InterPro DOMAIN/s: Protein of unknown function DUF862, eukaryotic (InterPro:IPR008580); BEST Arabidopsis thaliana protein match is: PPPDE putative thiol peptidase family protein (TAIR:AT5G25170.1); Has 30201 Blast hits to 17322 proteins in 780 species: Archae - 12; Bacteria - 1396; Metazoa - 17338; Fungi - 3422; Plants - …	6.2227		cluster-49084.107088	hormone metabolism.cytokinin.synthesis-degradation	(loc_os01g41430.1 : 336.0) no description available & (at4g34135 : 322.0) The At4g34135 gene encodes a flavonol 7-O-glucosyltransferase (EC 2.4.1.237) that glucosylates also with a 20 fold lower activity flavonols (kaempferol and quercetin) at the 3-O-position.; UDP-glucosyltransferase 73B2 (UGT73B2); FUNCTIONS IN: flavonol 3-O-glucosyltransferase activity, UDP-glycosyltransferase activity, querc…	11.782		cluster-49084.136303	hormone metabolism.jasmonate.synthesis-degradation.lipoxygenase	(p27480|loxa_phavu : 958.0) Lipoxygenase 1 (EC 1.13.11.12) - Phaseolus vulgaris (Kidney bean) (French bean) & (at1g55020 : 805.0) lipoxygenase, a defense gene conferring resistance Xanthomonas campestris; lipoxygenase 1 (LOX1); CONTAINS InterPro DOMAIN/s: Lipoxygenase, iron binding site (InterPro:IPR020833), Lipoxygenase, C-terminal (InterPro:IPR013819), Lipoxygenase, LH2 (InterPro:IPR001024), Li…	11.273							cluster-49084.57668	hormone metabolism.gibberelin.induced-regulated-responsive-activated	(at3g55560 : 185.0) AT-hook protein of GA feedback 2 (AGF2); INVOLVED IN: biological_process unknown; LOCATED IN: chloroplast; EXPRESSED IN: 19 plant structures; EXPRESSED DURING: 6 growth stages; CONTAINS InterPro DOMAIN/s: Protein of unknown function DUF296 (InterPro:IPR005175), Predicted AT-hook DNA-binding (InterPro:IPR014476); BEST Arabidopsis thaliana protein match is: AT-hook motif nuclear…	-3.3365
cluster-49084.167599	hormone metabolism.auxin.induced-regulated-responsive-activated	(p33080|ax10a_soybn : 145.0) Auxin-induced protein X10A - Glycine max (Soybean) & (at4g38840 : 105.0) SAUR-like auxin-responsive protein family ; FUNCTIONS IN: molecular_function unknown; INVOLVED IN: response to auxin stimulus, response to cold; LOCATED IN: plasma membrane; EXPRESSED IN: 21 plant structures; EXPRESSED DURING: 13 growth stages; CONTAINS InterPro DOMAIN/s: Auxin responsive SAUR pr…	7.1857												cluster-49084.111620	hormone metabolism.ethylene.signal transduction	(at1g80690 : 254.0) PPPDE putative thiol peptidase family protein; CONTAINS InterPro DOMAIN/s: Protein of unknown function DUF862, eukaryotic (InterPro:IPR008580); BEST Arabidopsis thaliana protein match is: PPPDE putative thiol peptidase family protein (TAIR:AT5G25170.1); Has 30201 Blast hits to 17322 proteins in 780 species: Archae - 12; Bacteria - 1396; Metazoa - 17338; Fungi - 3422; Plants - …	4.6582		cluster-49084.149049	hormone metabolism.cytokinin.synthesis-degradation	(at1g22360 : 291.0) UDP-glucosyl transferase 85A2 (UGT85A2); FUNCTIONS IN: UDP-glycosyltransferase activity, transferase activity, transferring glycosyl groups, glucuronosyltransferase activity; INVOLVED IN: metabolic process; LOCATED IN: cellular_component unknown; EXPRESSED IN: 21 plant structures; EXPRESSED DURING: 11 growth stages; CONTAINS InterPro DOMAIN/s: UDP-glucuronosyl/UDP-glucosyltran…	10.856		cluster-49084.128706	hormone metabolism.jasmonate.synthesis-degradation.lipoxygenase	(p24095|loxx_soybn : 472.0) Seed lipoxygenase (EC 1.13.11.12) - Glycine max (Soybean) & (at1g55020 : 273.0) lipoxygenase, a defense gene conferring resistance Xanthomonas campestris; lipoxygenase 1 (LOX1); CONTAINS InterPro DOMAIN/s: Lipoxygenase, iron binding site (InterPro:IPR020833), Lipoxygenase, C-terminal (InterPro:IPR013819), Lipoxygenase, LH2 (InterPro:IPR001024), Lipase/lipooxygenase, PL…	11.704							cluster-49084.136910	hormone metabolism.gibberelin.induced-regulated-responsive-activated	(at1g74670 : 159.0) Gibberellin-regulated family protein; FUNCTIONS IN: molecular_function unknown; INVOLVED IN: in 6 processes; LOCATED IN: endomembrane system; EXPRESSED IN: 21 plant structures; EXPRESSED DURING: 13 growth stages; CONTAINS InterPro DOMAIN/s: Gibberellin regulated protein (InterPro:IPR003854); BEST Arabidopsis thaliana protein match is: GAST1 protein homolog 4 (TAIR:AT5G15230.1)…	7.711
cluster-49084.119701	hormone metabolism.auxin.induced-regulated-responsive-activated	(p33079|a10a5_soybn : 145.0) Auxin-induced protein 10A5 - Glycine max (Soybean) & (at4g38840 : 113.0) SAUR-like auxin-responsive protein family ; FUNCTIONS IN: molecular_function unknown; INVOLVED IN: response to auxin stimulus, response to cold; LOCATED IN: plasma membrane; EXPRESSED IN: 21 plant structures; EXPRESSED DURING: 13 growth stages; CONTAINS InterPro DOMAIN/s: Auxin responsive SAUR pr…	7.627												cluster-49084.114999	hormone metabolism.ethylene.signal transduction	(loc_os03g49500.2 : 655.0) no description available & (at2g40940 : 637.0) Ethylene receptor, subfamily 1. Has histidine kinase activity.; ethylene response sensor 1 (ERS1); FUNCTIONS IN: ethylene binding, protein histidine kinase activity, receptor activity; INVOLVED IN: negative regulation of ethylene mediated signaling pathway; LOCATED IN: membrane; EXPRESSED IN: 22 plant structures; EXPRESSED …	-7.6734		cluster-49084.149378	hormone metabolism.cytokinin.synthesis-degradation	(loc_os02g51910.1 : 355.0) no description available & (at1g22380 : 349.0) Encodes a putative UDP-glucosyl transferase. At1g22380 was initially identified as encoding the protein AAF87154, which has been classified as a bHLH protein (AtbHLH152). Subsequently it has been found that the AAF87154 protein appears to be encoded by the AT1G23970 genomic locus.; UDP-glucosyl transferase 85A3 (UGT85A3); F…	6.7965		cluster-49084.128705	hormone metabolism.jasmonate.synthesis-degradation.lipoxygenase	(p24095|loxx_soybn : 438.0) Seed lipoxygenase (EC 1.13.11.12) - Glycine max (Soybean) & (at1g55020 : 256.0) lipoxygenase, a defense gene conferring resistance Xanthomonas campestris; lipoxygenase 1 (LOX1); CONTAINS InterPro DOMAIN/s: Lipoxygenase, iron binding site (InterPro:IPR020833), Lipoxygenase, C-terminal (InterPro:IPR013819), Lipoxygenase, LH2 (InterPro:IPR001024), Lipase/lipooxygenase, PL…	5.0995							cluster-49084.193017	hormone metabolism.gibberelin.induced-regulated-responsive-activated	(at5g14920 : 114.0) Gibberellin-regulated family protein; INVOLVED IN: response to gibberellin stimulus; LOCATED IN: endomembrane system; EXPRESSED IN: 22 plant structures; EXPRESSED DURING: 13 growth stages; Has 177972 Blast hits to 67014 proteins in 2759 species: Archae - 778; Bacteria - 39574; Metazoa - 64340; Fungi - 23851; Plants - 18819; Viruses - 6445; Other Eukaryotes - 24165 (source: NCB…	10.431
cluster-49084.232957	hormone metabolism.auxin.induced-regulated-responsive-activated	(at2g37000 : 128.0) TCP family transcription factor ; FUNCTIONS IN: sequence-specific DNA binding transcription factor activity; INVOLVED IN: regulation of transcription; LOCATED IN: chloroplast; CONTAINS InterPro DOMAIN/s: Transcription factor, TCP (InterPro:IPR005333), Transcription factor TCP subgroup (InterPro:IPR017887); BEST Arabidopsis thaliana protein match is: TCP family transcription fa…	7.9061												cluster-49084.38065	hormone metabolism.ethylene.signal transduction	(at3g23240 : 147.0) encodes a member of the ERF (ethylene response factor) subfamily B-3 of ERF/AP2 transcription factor family (ERF1). The protein contains one AP2 domain. There are 18 members in this subfamily including ATERF-1, ATERF-2, AND ATERF-5. EREBP like protein that binds GCC box of ethylene regulated promoters such as basic chitinases. Constitutive expression of ERF1 phenocopies ethyle…	-8.3746		cluster-49084.163687	hormone metabolism.cytokinin.synthesis-degradation	(loc_os07g30620.1 : 259.0) no description available & (at1g22380 : 218.0) Encodes a putative UDP-glucosyl transferase. At1g22380 was initially identified as encoding the protein AAF87154, which has been classified as a bHLH protein (AtbHLH152). Subsequently it has been found that the AAF87154 protein appears to be encoded by the AT1G23970 genomic locus.; UDP-glucosyl transferase 85A3 (UGT85A3); F…	8.925		cluster-49084.70542	hormone metabolism.jasmonate.synthesis-degradation.lipoxygenase	(p09186|lox3_soybn : 207.0) Seed lipoxygenase-3 (EC 1.13.11.12) (L-3) - Glycine max (Soybean) & (at1g55020 : 152.0) lipoxygenase, a defense gene conferring resistance Xanthomonas campestris; lipoxygenase 1 (LOX1); CONTAINS InterPro DOMAIN/s: Lipoxygenase, iron binding site (InterPro:IPR020833), Lipoxygenase, C-terminal (InterPro:IPR013819), Lipoxygenase, LH2 (InterPro:IPR001024), Lipase/lipooxyge…	-7.4988							cluster-49084.124164	hormone metabolism.gibberelin.induced-regulated-responsive-activated	(at1g74670 : 132.0) Gibberellin-regulated family protein; FUNCTIONS IN: molecular_function unknown; INVOLVED IN: in 6 processes; LOCATED IN: endomembrane system; EXPRESSED IN: 21 plant structures; EXPRESSED DURING: 13 growth stages; CONTAINS InterPro DOMAIN/s: Gibberellin regulated protein (InterPro:IPR003854); BEST Arabidopsis thaliana protein match is: GAST1 protein homolog 4 (TAIR:AT5G15230.1)…	10.295
cluster-49084.171547	hormone metabolism.auxin.induced-regulated-responsive-activated	(at5g54510 : 1023.0) Encodes an IAA-amido synthase that conjugates Ala, Asp, Phe, and Trp to auxin. Lines overexpressing this gene accumulate IAA-ASP and are hypersensitive to several auxins. Identified as a dominant mutation that displays shorter hypocotyls in light grown plants when compared to wild type siblings. Protein is similar to auxin inducible gene from pea (GH3).; DWARF IN LIGHT 1 (DFL…	-3.8653												cluster-49084.39092	hormone metabolism.ethylene.signal transduction	(loc_os02g10760.1 : 188.0) no description available & (at1g15360 : 187.0) Encodes a member of the ERF (ethylene response factor) subfamily B-6 of ERF/AP2 transcription factor family. The protein contains one AP2 domain. There are 12 members in this subfamily including RAP2.11. This gene is involved in wax biosynthesis. Over-expression of the gene results in glossy leaf phenotype and increased dro…	9.0877		cluster-49084.163684	hormone metabolism.cytokinin.synthesis-degradation	(loc_os07g30620.1 : 129.0) no description available & (at1g22340 : 126.0) UDP-glucosyl transferase 85A7 (UGT85A7); FUNCTIONS IN: UDP-glycosyltransferase activity, transferase activity, transferring glycosyl groups, glucuronosyltransferase activity; INVOLVED IN: metabolic process; LOCATED IN: cellular_component unknown; EXPRESSED IN: 8 plant structures; CONTAINS InterPro DOMAIN/s: UDP-glucuronosyl…	9.6429		cluster-49084.137107	hormone metabolism.jasmonate.synthesis-degradation.lipoxygenase	(p27480|loxa_phavu : 283.0) Lipoxygenase 1 (EC 1.13.11.12) - Phaseolus vulgaris (Kidney bean) (French bean) & (at1g55020 : 180.0) lipoxygenase, a defense gene conferring resistance Xanthomonas campestris; lipoxygenase 1 (LOX1); CONTAINS InterPro DOMAIN/s: Lipoxygenase, iron binding site (InterPro:IPR020833), Lipoxygenase, C-terminal (InterPro:IPR013819), Lipoxygenase, LH2 (InterPro:IPR001024), Li…	10.836							cluster-49084.116828	hormone metabolism.gibberelin.induced-regulated-responsive-activated	(at1g75750 : 129.0) GA-responsive GAST1 protein homolog regulated by BR and GA antagonistically. Possibly involved in cell elongation based on expression data; GAST1 protein homolog 1 (GASA1); CONTAINS InterPro DOMAIN/s: Gibberellin regulated protein (InterPro:IPR003854); BEST Arabidopsis thaliana protein match is: Gibberellin-regulated family protein (TAIR:AT2G18420.1). & (loc_os05g35690.1 : 109…	7.7302
cluster-49084.171545	hormone metabolism.auxin.induced-regulated-responsive-activated	(at5g54510 : 868.0) Encodes an IAA-amido synthase that conjugates Ala, Asp, Phe, and Trp to auxin. Lines overexpressing this gene accumulate IAA-ASP and are hypersensitive to several auxins. Identified as a dominant mutation that displays shorter hypocotyls in light grown plants when compared to wild type siblings. Protein is similar to auxin inducible gene from pea (GH3).; DWARF IN LIGHT 1 (DFL1…	-3.918												cluster-49084.3969	hormone metabolism.ethylene.signal transduction	(at3g23230 : 99.4) encodes a member of the ERF (ethylene response factor) subfamily B-3 of ERF/AP2 transcription factor family. The protein contains one AP2 domain. There are 18 members in this subfamily including ATERF-1, ATERF-2, AND ATERF-5.; Integrase-type DNA-binding superfamily protein; CONTAINS InterPro DOMAIN/s: DNA-binding, integrase-type (InterPro:IPR016177), Pathogenesis-related transc…	-7.9992		cluster-49084.114293	hormone metabolism.cytokinin.synthesis-degradation	(at1g22400 : 484.0) UGT85A1; FUNCTIONS IN: in 6 functions; INVOLVED IN: metabolic process; LOCATED IN: cellular_component unknown; EXPRESSED IN: 22 plant structures; EXPRESSED DURING: 10 growth stages; CONTAINS InterPro DOMAIN/s: UDP-glucuronosyl/UDP-glucosyltransferase (InterPro:IPR002213); BEST Arabidopsis thaliana protein match is: UDP-glucosyl transferase 85A3 (TAIR:AT1G22380.1); Has 7940 Bla…	5.378		cluster-49084.134668	hormone metabolism.jasmonate.synthesis-degradation.lipoxygenase	(p09918|lox3_pea : 458.0) Seed lipoxygenase-3 (EC 1.13.11.12) - Pisum sativum (Garden pea) & (at1g55020 : 306.0) lipoxygenase, a defense gene conferring resistance Xanthomonas campestris; lipoxygenase 1 (LOX1); CONTAINS InterPro DOMAIN/s: Lipoxygenase, iron binding site (InterPro:IPR020833), Lipoxygenase, C-terminal (InterPro:IPR013819), Lipoxygenase, LH2 (InterPro:IPR001024), Lipase/lipooxygenas…	7.0804							cluster-49084.185998	hormone metabolism.gibberelin.induced-regulated-responsive-activated	(at5g14920 : 101.0) Gibberellin-regulated family protein; INVOLVED IN: response to gibberellin stimulus; LOCATED IN: endomembrane system; EXPRESSED IN: 22 plant structures; EXPRESSED DURING: 13 growth stages; Has 177972 Blast hits to 67014 proteins in 2759 species: Archae - 778; Bacteria - 39574; Metazoa - 64340; Fungi - 23851; Plants - 18819; Viruses - 6445; Other Eukaryotes - 24165 (source: NCB…	-4.7907
cluster-49084.89883	hormone metabolism.auxin.induced-regulated-responsive-activated	(at4g34760 : 177.0) SAUR-like auxin-responsive protein family ; CONTAINS InterPro DOMAIN/s: Auxin responsive SAUR protein (InterPro:IPR003676); BEST Arabidopsis thaliana protein match is: SAUR-like auxin-responsive protein family (TAIR:AT2G16580.1); Has 1475 Blast hits to 1458 proteins in 28 species: Archae - 0; Bacteria - 0; Metazoa - 0; Fungi - 0; Plants - 1474; Viruses - 0; Other Eukaryotes - …	3.2561												cluster-49084.133658	hormone metabolism.ethylene.signal transduction	(at5g25390 : 194.0) encodes a member of the ERF (ethylene response factor) subfamily B-6 of ERF/AP2 transcription factor family. The protein contains one AP2 domain. There are 12 members in this subfamily including RAP2.11.; shine2 (SHN2); FUNCTIONS IN: DNA binding, sequence-specific DNA binding transcription factor activity; INVOLVED IN: regulation of transcription, DNA-dependent; LOCATED IN: mi…	7.4007		cluster-49084.166372	hormone metabolism.cytokinin.synthesis-degradation	(at1g22400 : 494.0) UGT85A1; FUNCTIONS IN: in 6 functions; INVOLVED IN: metabolic process; LOCATED IN: cellular_component unknown; EXPRESSED IN: 22 plant structures; EXPRESSED DURING: 10 growth stages; CONTAINS InterPro DOMAIN/s: UDP-glucuronosyl/UDP-glucosyltransferase (InterPro:IPR002213); BEST Arabidopsis thaliana protein match is: UDP-glucosyl transferase 85A3 (TAIR:AT1G22380.1); Has 7940 Bla…	12.029		cluster-49084.211176	hormone metabolism.jasmonate.synthesis-degradation.lipoxygenase	(p38417|lox4_soybn : 711.0) Lipoxygenase-4 (EC 1.13.11.12) (L-4) (VSP94) - Glycine max (Soybean) & (at3g22400 : 600.0) LOX5; FUNCTIONS IN: oxidoreductase activity, acting on single donors with incorporation of molecular oxygen, incorporation of two atoms of oxygen, lipoxygenase activity, iron ion binding, metal ion binding; INVOLVED IN: root development; LOCATED IN: chloroplast; EXPRESSED IN: 22 …	-11.575							cluster-49084.133102	hormone metabolism.gibberelin.induced-regulated-responsive-activated	(at1g75750 : 135.0) GA-responsive GAST1 protein homolog regulated by BR and GA antagonistically. Possibly involved in cell elongation based on expression data; GAST1 protein homolog 1 (GASA1); CONTAINS InterPro DOMAIN/s: Gibberellin regulated protein (InterPro:IPR003854); BEST Arabidopsis thaliana protein match is: Gibberellin-regulated family protein (TAIR:AT2G18420.1). & (loc_os05g35690.1 : 109…	10.016
cluster-49084.150202	hormone metabolism.auxin.induced-regulated-responsive-activated	(p33081|ax15a_soybn : 108.0) Auxin-induced protein 15A - Glycine max (Soybean) & (at4g38840 : 98.2) SAUR-like auxin-responsive protein family ; FUNCTIONS IN: molecular_function unknown; INVOLVED IN: response to auxin stimulus, response to cold; LOCATED IN: plasma membrane; EXPRESSED IN: 21 plant structures; EXPRESSED DURING: 13 growth stages; CONTAINS InterPro DOMAIN/s: Auxin responsive SAUR prot…	7.7387												cluster-49084.12230	hormone metabolism.ethylene.signal transduction	(at3g50130 : 125.0) Plant protein of unknown function (DUF247); INVOLVED IN: biological_process unknown; LOCATED IN: chloroplast; EXPRESSED IN: leaf apex, root, flower, carpel; EXPRESSED DURING: petal differentiation and expansion stage; CONTAINS InterPro DOMAIN/s: Protein of unknown function DUF247, plant (InterPro:IPR004158); BEST Arabidopsis thaliana protein match is: Plant protein of unknown …	-8.8325		cluster-49084.250464	hormone metabolism.cytokinin.synthesis-degradation	(at5g19040 : 311.0) Encodes cytokinin synthase.; isopentenyltransferase 5 (IPT5); CONTAINS InterPro DOMAIN/s: tRNA isopentenyltransferase (InterPro:IPR002627); BEST Arabidopsis thaliana protein match is: isopentenyltransferase 7 (TAIR:AT3G23630.1); Has 1807 Blast hits to 1807 proteins in 277 species: Archae - 0; Bacteria - 0; Metazoa - 736; Fungi - 347; Plants - 385; Viruses - 0; Other Eukaryotes…	-4.8876		cluster-49084.141342	hormone metabolism.jasmonate.synthesis-degradation.lipoxygenase	(p24095|loxx_soybn : 708.0) Seed lipoxygenase (EC 1.13.11.12) - Glycine max (Soybean) & (at1g55020 : 539.0) lipoxygenase, a defense gene conferring resistance Xanthomonas campestris; lipoxygenase 1 (LOX1); CONTAINS InterPro DOMAIN/s: Lipoxygenase, iron binding site (InterPro:IPR020833), Lipoxygenase, C-terminal (InterPro:IPR013819), Lipoxygenase, LH2 (InterPro:IPR001024), Lipase/lipooxygenase, PL…	9.0245							cluster-49084.91207	hormone metabolism.gibberelin.induced-regulated-responsive-activated	(at1g75750 : 109.0) GA-responsive GAST1 protein homolog regulated by BR and GA antagonistically. Possibly involved in cell elongation based on expression data; GAST1 protein homolog 1 (GASA1); CONTAINS InterPro DOMAIN/s: Gibberellin regulated protein (InterPro:IPR003854); BEST Arabidopsis thaliana protein match is: Gibberellin-regulated family protein (TAIR:AT2G18420.1). & (loc_os05g35690.1 : 92.…	4.2443
cluster-49084.53851	hormone metabolism.auxin.induced-regulated-responsive-activated	(at3g61750 : 349.0) Cytochrome b561/ferric reductase transmembrane with DOMON related domain; FUNCTIONS IN: dopamine beta-monooxygenase activity; INVOLVED IN: histidine catabolic process; LOCATED IN: membrane; CONTAINS InterPro DOMAIN/s: Cytochrome b561, eukaryote (InterPro:IPR004877), DOMON related (InterPro:IPR005018), Cytochrome b561/ferric reductase transmembrane (InterPro:IPR006593), DOMON (…	4.5252												cluster-49084.149868	hormone metabolism.ethylene.induced-regulated-responsive-activated	(loc_os11g30040.1 : 92.4) no description available & (at2g23570 : 87.4) Encodes a protein with similarity to SABP2, a methyl salicylate esterase from tobacco. However, this protein is truncated and lacks one of the residues of the predicted catalytic triad, suggesting that it does not have this enzymatic activity.; methyl esterase 19 (MES19); CONTAINS InterPro DOMAIN/s: Alpha/beta hydrolase fold-…	-3.4119		cluster-49084.136535	hormone metabolism.cytokinin.synthesis-degradation	(at1g22370 : 185.0) UDP-glucosyl transferase 85A5 (UGT85A5); FUNCTIONS IN: transferase activity, transferring glycosyl groups, glucuronosyltransferase activity; INVOLVED IN: metabolic process; EXPRESSED IN: 15 plant structures; EXPRESSED DURING: 9 growth stages; CONTAINS InterPro DOMAIN/s: UDP-glucuronosyl/UDP-glucosyltransferase (InterPro:IPR002213); BEST Arabidopsis thaliana protein match is: U…	5.5728		cluster-49084.129208	hormone metabolism.jasmonate.synthesis-degradation.lipoxygenase	(at1g67560 : 398.0) PLAT/LH2 domain-containing lipoxygenase family protein; FUNCTIONS IN: oxidoreductase activity, acting on single donors with incorporation of molecular oxygen, incorporation of two atoms of oxygen, lipoxygenase activity, iron ion binding, metal ion binding; INVOLVED IN: oxidation reduction, growth; LOCATED IN: chloroplast; EXPRESSED IN: 22 plant structures; EXPRESSED DURING: 13…	9.946							cluster-49084.155109	hormone metabolism.gibberelin.induced-regulated-responsive-activated	(at1g75750 : 135.0) GA-responsive GAST1 protein homolog regulated by BR and GA antagonistically. Possibly involved in cell elongation based on expression data; GAST1 protein homolog 1 (GASA1); CONTAINS InterPro DOMAIN/s: Gibberellin regulated protein (InterPro:IPR003854); BEST Arabidopsis thaliana protein match is: Gibberellin-regulated family protein (TAIR:AT2G18420.1). & (loc_os05g35690.1 : 109…	5.4709
cluster-49084.140209	hormone metabolism.auxin.induced-regulated-responsive-activated	(p33083|ax6b_soybn : 138.0) Auxin-induced protein 6B - Glycine max (Soybean) & (at4g38840 : 115.0) SAUR-like auxin-responsive protein family ; FUNCTIONS IN: molecular_function unknown; INVOLVED IN: response to auxin stimulus, response to cold; LOCATED IN: plasma membrane; EXPRESSED IN: 21 plant structures; EXPRESSED DURING: 13 growth stages; CONTAINS InterPro DOMAIN/s: Auxin responsive SAUR prote…	9.0984												cluster-49084.150857	hormone metabolism.ethylene.induced-regulated-responsive-activated	(loc_os01g19820.3 : 193.0) no description available & (at3g62550 : 158.0) Adenine nucleotide alpha hydrolases-like superfamily protein; FUNCTIONS IN: molecular_function unknown; INVOLVED IN: response to stress; LOCATED IN: vacuole; EXPRESSED IN: 21 plant structures; EXPRESSED DURING: 13 growth stages; CONTAINS InterPro DOMAIN/s: UspA (InterPro:IPR006016), Rossmann-like alpha/beta/alpha sandwich f…	-5.8507		cluster-49084.101980	hormone metabolism.cytokinin.synthesis-degradation	(at2g41510 : 728.0) It encodes a protein whose sequence is similar to cytokinin oxidase/dehydrogenase, which catalyzes the degradation of cytokinins.; cytokinin oxidase/dehydrogenase 1 (CKX1); FUNCTIONS IN: cytokinin dehydrogenase activity; INVOLVED IN: N-terminal protein myristoylation, cytokinin catabolic process, meristem development; LOCATED IN: vacuole; EXPRESSED IN: lateral root, shoot apex…	9.6902		cluster-49084.129205	hormone metabolism.jasmonate.synthesis-degradation.lipoxygenase	(at1g67560 : 379.0) PLAT/LH2 domain-containing lipoxygenase family protein; FUNCTIONS IN: oxidoreductase activity, acting on single donors with incorporation of molecular oxygen, incorporation of two atoms of oxygen, lipoxygenase activity, iron ion binding, metal ion binding; INVOLVED IN: oxidation reduction, growth; LOCATED IN: chloroplast; EXPRESSED IN: 22 plant structures; EXPRESSED DURING: 13…	12.479							cluster-49084.133000	hormone metabolism.gibberelin.induced-regulated-responsive-activated	(at5g59845 : 84.3) Gibberellin-regulated family protein; FUNCTIONS IN: molecular_function unknown; INVOLVED IN: response to gibberellin stimulus; LOCATED IN: endomembrane system; EXPRESSED IN: 22 plant structures; EXPRESSED DURING: 13 growth stages; CONTAINS InterPro DOMAIN/s: Gibberellin regulated protein (InterPro:IPR003854); BEST Arabidopsis thaliana protein match is: Gibberellin-regulated fam…	10.206
cluster-49084.95625	hormone metabolism.auxin.induced-regulated-responsive-activated	(at3g07390 : 141.0) isolated from differential screening of a cDNA library from auxin-treated root culture. sequence does not show homology to any known proteins and is predicted to be extracellular.; Auxin-Induced in Root cultures 12 (AIR12); FUNCTIONS IN: extracellular matrix structural constituent; INVOLVED IN: response to auxin stimulus, lateral root morphogenesis, extracellular matrix organi…	4.8461												cluster-49084.159576	hormone metabolism.ethylene.induced-regulated-responsive-activated	(at3g62550 : 179.0) Adenine nucleotide alpha hydrolases-like superfamily protein; FUNCTIONS IN: molecular_function unknown; INVOLVED IN: response to stress; LOCATED IN: vacuole; EXPRESSED IN: 21 plant structures; EXPRESSED DURING: 13 growth stages; CONTAINS InterPro DOMAIN/s: UspA (InterPro:IPR006016), Rossmann-like alpha/beta/alpha sandwich fold (InterPro:IPR014729), Universal stress protein A (…	5.2751		cluster-49084.116439	hormone metabolism.cytokinin.synthesis-degradation	(loc_os07g30610.1 : 142.0) no description available & (at1g22380 : 140.0) Encodes a putative UDP-glucosyl transferase. At1g22380 was initially identified as encoding the protein AAF87154, which has been classified as a bHLH protein (AtbHLH152). Subsequently it has been found that the AAF87154 protein appears to be encoded by the AT1G23970 genomic locus.; UDP-glucosyl transferase 85A3 (UGT85A3); F…	4.0935		cluster-49084.129206	hormone metabolism.jasmonate.synthesis-degradation.lipoxygenase	(at1g67560 : 741.0) PLAT/LH2 domain-containing lipoxygenase family protein; FUNCTIONS IN: oxidoreductase activity, acting on single donors with incorporation of molecular oxygen, incorporation of two atoms of oxygen, lipoxygenase activity, iron ion binding, metal ion binding; INVOLVED IN: oxidation reduction, growth; LOCATED IN: chloroplast; EXPRESSED IN: 22 plant structures; EXPRESSED DURING: 13…	7.1063							cluster-49084.149774	hormone metabolism.gibberelin.induced-regulated-responsive-activated	(loc_os05g31280.1 : 144.0) no description available & (at3g10185 : 139.0) Encodes a Gibberellin-regulated GASA/GAST/Snakin family protein; Gibberellin-regulated family protein; LOCATED IN: endomembrane system; CONTAINS InterPro DOMAIN/s: Gibberellin regulated protein (InterPro:IPR003854); BEST Arabidopsis thaliana protein match is: Gibberellin-regulated family protein (TAIR:AT1G74670.1); Has 470 …	6.2266
cluster-49084.95627	hormone metabolism.auxin.induced-regulated-responsive-activated	(at3g07390 : 97.1) isolated from differential screening of a cDNA library from auxin-treated root culture. sequence does not show homology to any known proteins and is predicted to be extracellular.; Auxin-Induced in Root cultures 12 (AIR12); FUNCTIONS IN: extracellular matrix structural constituent; INVOLVED IN: response to auxin stimulus, lateral root morphogenesis, extracellular matrix organiz…	6.2637												cluster-49084.254208	hormone metabolism.ethylene.induced-regulated-responsive-activated	(at3g11930 : 141.0) Adenine nucleotide alpha hydrolases-like superfamily protein; FUNCTIONS IN: molecular_function unknown; INVOLVED IN: response to stress; LOCATED IN: cellular_component unknown; EXPRESSED IN: 18 plant structures; EXPRESSED DURING: 9 growth stages; CONTAINS InterPro DOMAIN/s: UspA (InterPro:IPR006016), Rossmann-like alpha/beta/alpha sandwich fold (InterPro:IPR014729), Universal …	-8.6782		cluster-49084.124075	hormone metabolism.cytokinin.synthesis-degradation	(loc_os02g51910.1 : 542.0) no description available & (at1g22360 : 528.0) UDP-glucosyl transferase 85A2 (UGT85A2); FUNCTIONS IN: UDP-glycosyltransferase activity, transferase activity, transferring glycosyl groups, glucuronosyltransferase activity; INVOLVED IN: metabolic process; LOCATED IN: cellular_component unknown; EXPRESSED IN: 21 plant structures; EXPRESSED DURING: 11 growth stages; CONTAIN…	4.7987		cluster-49084.214118	hormone metabolism.jasmonate.synthesis-degradation.lipoxygenase	(p09186|lox3_soybn : 730.0) Seed lipoxygenase-3 (EC 1.13.11.12) (L-3) - Glycine max (Soybean) & (at1g55020 : 604.0) lipoxygenase, a defense gene conferring resistance Xanthomonas campestris; lipoxygenase 1 (LOX1); CONTAINS InterPro DOMAIN/s: Lipoxygenase, iron binding site (InterPro:IPR020833), Lipoxygenase, C-terminal (InterPro:IPR013819), Lipoxygenase, LH2 (InterPro:IPR001024), Lipase/lipooxyge…	-7.0951							cluster-49084.156747	hormone metabolism.gibberelin.induced-regulated-responsive-activated	(loc_os05g31280.1 : 144.0) no description available & (at3g10185 : 139.0) Encodes a Gibberellin-regulated GASA/GAST/Snakin family protein; Gibberellin-regulated family protein; LOCATED IN: endomembrane system; CONTAINS InterPro DOMAIN/s: Gibberellin regulated protein (InterPro:IPR003854); BEST Arabidopsis thaliana protein match is: Gibberellin-regulated family protein (TAIR:AT1G74670.1); Has 470 …	10.149
cluster-49084.53840	hormone metabolism.auxin.induced-regulated-responsive-activated	(p33083|ax6b_soybn : 139.0) Auxin-induced protein 6B - Glycine max (Soybean) & (at4g34770 : 110.0) SAUR-like auxin-responsive protein family ; CONTAINS InterPro DOMAIN/s: Auxin responsive SAUR protein (InterPro:IPR003676); BEST Arabidopsis thaliana protein match is: SAUR-like auxin-responsive protein family (TAIR:AT2G21210.1); Has 1411 Blast hits to 1394 proteins in 28 species: Archae - 0; Bacter…	8.5748												cluster-49084.68470	hormone metabolism.ethylene.induced-regulated-responsive-activated	(at3g11930 : 194.0) Adenine nucleotide alpha hydrolases-like superfamily protein; FUNCTIONS IN: molecular_function unknown; INVOLVED IN: response to stress; LOCATED IN: cellular_component unknown; EXPRESSED IN: 18 plant structures; EXPRESSED DURING: 9 growth stages; CONTAINS InterPro DOMAIN/s: UspA (InterPro:IPR006016), Rossmann-like alpha/beta/alpha sandwich fold (InterPro:IPR014729), Universal …	-4.4562		cluster-49084.39955	hormone metabolism.cytokinin.synthesis-degradation	(at1g22360 : 343.0) UDP-glucosyl transferase 85A2 (UGT85A2); FUNCTIONS IN: UDP-glycosyltransferase activity, transferase activity, transferring glycosyl groups, glucuronosyltransferase activity; INVOLVED IN: metabolic process; LOCATED IN: cellular_component unknown; EXPRESSED IN: 21 plant structures; EXPRESSED DURING: 11 growth stages; CONTAINS InterPro DOMAIN/s: UDP-glucuronosyl/UDP-glucosyltran…	10.518		cluster-49084.200626	hormone metabolism.jasmonate.synthesis-degradation.lipoxygenase	(p09186|lox3_soybn : 723.0) Seed lipoxygenase-3 (EC 1.13.11.12) (L-3) - Glycine max (Soybean) & (at3g22400 : 590.0) LOX5; FUNCTIONS IN: oxidoreductase activity, acting on single donors with incorporation of molecular oxygen, incorporation of two atoms of oxygen, lipoxygenase activity, iron ion binding, metal ion binding; INVOLVED IN: root development; LOCATED IN: chloroplast; EXPRESSED IN: 22 pla…	-3.7082							cluster-49084.141356	hormone metabolism.gibberelin.induced-regulated-responsive-activated	(at5g15230 : 115.0) gibberellin-regulated (GASA4); GAST1 protein homolog 4 (GASA4); FUNCTIONS IN: molecular_function unknown; INVOLVED IN: response to gibberellin stimulus, gibberellic acid mediated signaling pathway; EXPRESSED IN: 23 plant structures; EXPRESSED DURING: 14 growth stages; CONTAINS InterPro DOMAIN/s: Gibberellin regulated protein (InterPro:IPR003854); BEST Arabidopsis thaliana prot…	7.5233
cluster-49084.90199	hormone metabolism.auxin.induced-regulated-responsive-activated	(at2g14960 : 911.0) encodes a protein similar to IAA-amido synthases. Lines carrying an insertion in this gene are hypersensitive to auxin.; GH3.1; CONTAINS InterPro DOMAIN/s: GH3 auxin-responsive promoter (InterPro:IPR004993); BEST Arabidopsis thaliana protein match is: Auxin-responsive GH3 family protein (TAIR:AT4G37390.1); Has 1628 Blast hits to 1412 proteins in 230 species: Archae - 1; Bacter…	-3.7952												cluster-49084.68472	hormone metabolism.ethylene.induced-regulated-responsive-activated	(at3g11930 : 192.0) Adenine nucleotide alpha hydrolases-like superfamily protein; FUNCTIONS IN: molecular_function unknown; INVOLVED IN: response to stress; LOCATED IN: cellular_component unknown; EXPRESSED IN: 18 plant structures; EXPRESSED DURING: 9 growth stages; CONTAINS InterPro DOMAIN/s: UspA (InterPro:IPR006016), Rossmann-like alpha/beta/alpha sandwich fold (InterPro:IPR014729), Universal …	-5.6606		cluster-49084.151867	hormone metabolism.cytokinin.synthesis-degradation	(at2g15490 : 281.0) UDP-glycosyltransferase 73B4 (UGT73B4); FUNCTIONS IN: quercetin 3-O-glucosyltransferase activity, UDP-glycosyltransferase activity, quercetin 7-O-glucosyltransferase activity, UDP-glucosyltransferase activity, transferase activity, transferring glycosyl groups; INVOLVED IN: response to other organism; LOCATED IN: endomembrane system; EXPRESSED IN: root; CONTAINS InterPro DOMAI…	4.5959		cluster-49084.200627	hormone metabolism.jasmonate.synthesis-degradation.lipoxygenase	(p38417|lox4_soybn : 360.0) Lipoxygenase-4 (EC 1.13.11.12) (L-4) (VSP94) - Glycine max (Soybean) & (at1g55020 : 277.0) lipoxygenase, a defense gene conferring resistance Xanthomonas campestris; lipoxygenase 1 (LOX1); CONTAINS InterPro DOMAIN/s: Lipoxygenase, iron binding site (InterPro:IPR020833), Lipoxygenase, C-terminal (InterPro:IPR013819), Lipoxygenase, LH2 (InterPro:IPR001024), Lipase/lipoox…	-3.9666
cluster-49084.90196	hormone metabolism.auxin.induced-regulated-responsive-activated	(p33083|ax6b_soybn : 133.0) Auxin-induced protein 6B - Glycine max (Soybean) & (at4g38840 : 119.0) SAUR-like auxin-responsive protein family ; FUNCTIONS IN: molecular_function unknown; INVOLVED IN: response to auxin stimulus, response to cold; LOCATED IN: plasma membrane; EXPRESSED IN: 21 plant structures; EXPRESSED DURING: 13 growth stages; CONTAINS InterPro DOMAIN/s: Auxin responsive SAUR prote…	3.857												cluster-49084.68469	hormone metabolism.ethylene.induced-regulated-responsive-activated	(at3g11930 : 194.0) Adenine nucleotide alpha hydrolases-like superfamily protein; FUNCTIONS IN: molecular_function unknown; INVOLVED IN: response to stress; LOCATED IN: cellular_component unknown; EXPRESSED IN: 18 plant structures; EXPRESSED DURING: 9 growth stages; CONTAINS InterPro DOMAIN/s: UspA (InterPro:IPR006016), Rossmann-like alpha/beta/alpha sandwich fold (InterPro:IPR014729), Universal …	-4.448		cluster-49084.151866	hormone metabolism.cytokinin.synthesis-degradation	(loc_os01g45140.1 : 178.0) no description available & (at2g36780 : 172.0) UDP-Glycosyltransferase superfamily protein; FUNCTIONS IN: UDP-glycosyltransferase activity, transferase activity, transferring glycosyl groups; INVOLVED IN: metabolic process; LOCATED IN: cellular_component unknown; CONTAINS InterPro DOMAIN/s: UDP-glucuronosyl/UDP-glucosyltransferase (InterPro:IPR002213); BEST Arabidopsis …	5.1296		cluster-49084.118844	hormone metabolism.jasmonate.synthesis-degradation.lipoxygenase	(p24095|loxx_soybn : 604.0) Seed lipoxygenase (EC 1.13.11.12) - Glycine max (Soybean) & (at1g55020 : 462.0) lipoxygenase, a defense gene conferring resistance Xanthomonas campestris; lipoxygenase 1 (LOX1); CONTAINS InterPro DOMAIN/s: Lipoxygenase, iron binding site (InterPro:IPR020833), Lipoxygenase, C-terminal (InterPro:IPR013819), Lipoxygenase, LH2 (InterPro:IPR001024), Lipase/lipooxygenase, PL…	7.9679
cluster-49084.272391	hormone metabolism.auxin.induced-regulated-responsive-activated	(p33083|ax6b_soybn : 138.0) Auxin-induced protein 6B - Glycine max (Soybean) & (at4g38840 : 110.0) SAUR-like auxin-responsive protein family ; FUNCTIONS IN: molecular_function unknown; INVOLVED IN: response to auxin stimulus, response to cold; LOCATED IN: plasma membrane; EXPRESSED IN: 21 plant structures; EXPRESSED DURING: 13 growth stages; CONTAINS InterPro DOMAIN/s: Auxin responsive SAUR prote…	8.5849												cluster-49084.128203	hormone metabolism.ethylene.induced-regulated-responsive-activated	(loc_os01g70840.1 : 144.0) no description available & (at4g37140 : 139.0) Encodes a protein with similarity to SABP2, a methyl salicylate esterase from tobacco. However, this protein is truncated and lacks two of the residues of the predicted catalytic triad, suggesting that it does not have this enzymatic activity.; MATERNAL EFFECT EMBRYO ARREST 69 (MEE69); CONTAINS InterPro DOMAIN/s: Alpha/beta…	-4.5871		cluster-49084.154984	hormone metabolism.cytokinin.synthesis-degradation	(at1g22370 : 457.0) UDP-glucosyl transferase 85A5 (UGT85A5); FUNCTIONS IN: transferase activity, transferring glycosyl groups, glucuronosyltransferase activity; INVOLVED IN: metabolic process; EXPRESSED IN: 15 plant structures; EXPRESSED DURING: 9 growth stages; CONTAINS InterPro DOMAIN/s: UDP-glucuronosyl/UDP-glucosyltransferase (InterPro:IPR002213); BEST Arabidopsis thaliana protein match is: U…	11.441		cluster-49084.94656	hormone metabolism.jasmonate.synthesis-degradation.lipoxygenase	(p09186|lox3_soybn : 804.0) Seed lipoxygenase-3 (EC 1.13.11.12) (L-3) - Glycine max (Soybean) & (at1g55020 : 648.0) lipoxygenase, a defense gene conferring resistance Xanthomonas campestris; lipoxygenase 1 (LOX1); CONTAINS InterPro DOMAIN/s: Lipoxygenase, iron binding site (InterPro:IPR020833), Lipoxygenase, C-terminal (InterPro:IPR013819), Lipoxygenase, LH2 (InterPro:IPR001024), Lipase/lipooxyge…	-9.9966
cluster-49084.156298	hormone metabolism.auxin.induced-regulated-responsive-activated	(p33079|a10a5_soybn : 139.0) Auxin-induced protein 10A5 - Glycine max (Soybean) & (at4g38840 : 114.0) SAUR-like auxin-responsive protein family ; FUNCTIONS IN: molecular_function unknown; INVOLVED IN: response to auxin stimulus, response to cold; LOCATED IN: plasma membrane; EXPRESSED IN: 21 plant structures; EXPRESSED DURING: 13 growth stages; CONTAINS InterPro DOMAIN/s: Auxin responsive SAUR pr…	8.5123																	cluster-49084.118866	hormone metabolism.cytokinin.synthesis-degradation	(loc_os02g51910.1 : 385.0) no description available & (at1g22360 : 354.0) UDP-glucosyl transferase 85A2 (UGT85A2); FUNCTIONS IN: UDP-glycosyltransferase activity, transferase activity, transferring glycosyl groups, glucuronosyltransferase activity; INVOLVED IN: metabolic process; LOCATED IN: cellular_component unknown; EXPRESSED IN: 21 plant structures; EXPRESSED DURING: 11 growth stages; CONTAIN…	9.8785		cluster-49084.94655	hormone metabolism.jasmonate.synthesis-degradation.lipoxygenase	(p09918|lox3_pea : 353.0) Seed lipoxygenase-3 (EC 1.13.11.12) - Pisum sativum (Garden pea) & (at1g55020 : 244.0) lipoxygenase, a defense gene conferring resistance Xanthomonas campestris; lipoxygenase 1 (LOX1); CONTAINS InterPro DOMAIN/s: Lipoxygenase, iron binding site (InterPro:IPR020833), Lipoxygenase, C-terminal (InterPro:IPR013819), Lipoxygenase, LH2 (InterPro:IPR001024), Lipase/lipooxygenas…	-3.1194
cluster-49084.156294	hormone metabolism.auxin.induced-regulated-responsive-activated	(p33079|a10a5_soybn : 140.0) Auxin-induced protein 10A5 - Glycine max (Soybean) & (at4g38840 : 112.0) SAUR-like auxin-responsive protein family ; FUNCTIONS IN: molecular_function unknown; INVOLVED IN: response to auxin stimulus, response to cold; LOCATED IN: plasma membrane; EXPRESSED IN: 21 plant structures; EXPRESSED DURING: 13 growth stages; CONTAINS InterPro DOMAIN/s: Auxin responsive SAUR pr…	7.5702																	cluster-49084.196516	hormone metabolism.cytokinin.synthesis-degradation	(at2g36750 : 518.0) UDP-glucosyl transferase 73C1 (UGT73C1); CONTAINS InterPro DOMAIN/s: UDP-glucuronosyl/UDP-glucosyltransferase (InterPro:IPR002213); BEST Arabidopsis thaliana protein match is: don-glucosyltransferase 1 (TAIR:AT2G36800.1); Has 7705 Blast hits to 7611 proteins in 415 species: Archae - 0; Bacteria - 205; Metazoa - 2197; Fungi - 31; Plants - 5129; Viruses - 79; Other Eukaryotes - …	5.4168		cluster-49084.136304	hormone metabolism.jasmonate.synthesis-degradation.lipoxygenase	(p09186|lox3_soybn : 641.0) Seed lipoxygenase-3 (EC 1.13.11.12) (L-3) - Glycine max (Soybean) & (at1g55020 : 561.0) lipoxygenase, a defense gene conferring resistance Xanthomonas campestris; lipoxygenase 1 (LOX1); CONTAINS InterPro DOMAIN/s: Lipoxygenase, iron binding site (InterPro:IPR020833), Lipoxygenase, C-terminal (InterPro:IPR013819), Lipoxygenase, LH2 (InterPro:IPR001024), Lipase/lipooxyge…	14.55
cluster-49084.156296	hormone metabolism.auxin.induced-regulated-responsive-activated	(p33079|a10a5_soybn : 135.0) Auxin-induced protein 10A5 - Glycine max (Soybean) & (at4g38840 : 115.0) SAUR-like auxin-responsive protein family ; FUNCTIONS IN: molecular_function unknown; INVOLVED IN: response to auxin stimulus, response to cold; LOCATED IN: plasma membrane; EXPRESSED IN: 21 plant structures; EXPRESSED DURING: 13 growth stages; CONTAINS InterPro DOMAIN/s: Auxin responsive SAUR pr…	9.2633																	cluster-49084.121099	hormone metabolism.cytokinin.synthesis-degradation	(loc_os02g51910.1 : 342.0) no description available & (at1g22380 : 320.0) Encodes a putative UDP-glucosyl transferase. At1g22380 was initially identified as encoding the protein AAF87154, which has been classified as a bHLH protein (AtbHLH152). Subsequently it has been found that the AAF87154 protein appears to be encoded by the AT1G23970 genomic locus.; UDP-glucosyl transferase 85A3 (UGT85A3); F…	3.2385		cluster-49084.136306	hormone metabolism.jasmonate.synthesis-degradation.lipoxygenase	(p27480|loxa_phavu : 966.0) Lipoxygenase 1 (EC 1.13.11.12) - Phaseolus vulgaris (Kidney bean) (French bean) & (at1g55020 : 810.0) lipoxygenase, a defense gene conferring resistance Xanthomonas campestris; lipoxygenase 1 (LOX1); CONTAINS InterPro DOMAIN/s: Lipoxygenase, iron binding site (InterPro:IPR020833), Lipoxygenase, C-terminal (InterPro:IPR013819), Lipoxygenase, LH2 (InterPro:IPR001024), Li…	11.067
cluster-49084.156292	hormone metabolism.auxin.induced-regulated-responsive-activated	(p33079|a10a5_soybn : 144.0) Auxin-induced protein 10A5 - Glycine max (Soybean) & (at4g38840 : 117.0) SAUR-like auxin-responsive protein family ; FUNCTIONS IN: molecular_function unknown; INVOLVED IN: response to auxin stimulus, response to cold; LOCATED IN: plasma membrane; EXPRESSED IN: 21 plant structures; EXPRESSED DURING: 13 growth stages; CONTAINS InterPro DOMAIN/s: Auxin responsive SAUR pr…	9.9666																	cluster-49084.116456	hormone metabolism.cytokinin.synthesis-degradation	(loc_os07g30620.1 : 184.0) no description available & (at5g05860 : 171.0) UDP-glucosyl transferase 76C2 (UGT76C2); FUNCTIONS IN: in 6 functions; INVOLVED IN: metabolic process; EXPRESSED IN: 17 plant structures; EXPRESSED DURING: 12 growth stages; CONTAINS InterPro DOMAIN/s: UDP-glucuronosyl/UDP-glucosyltransferase (InterPro:IPR002213); BEST Arabidopsis thaliana protein match is: UDP-Glycosyltran…	5.5308		cluster-49084.139580	hormone metabolism.jasmonate.synthesis-degradation.lipoxygenase	(p27480|loxa_phavu : 1144.0) Lipoxygenase 1 (EC 1.13.11.12) - Phaseolus vulgaris (Kidney bean) (French bean) & (at1g55020 : 903.0) lipoxygenase, a defense gene conferring resistance Xanthomonas campestris; lipoxygenase 1 (LOX1); CONTAINS InterPro DOMAIN/s: Lipoxygenase, iron binding site (InterPro:IPR020833), Lipoxygenase, C-terminal (InterPro:IPR013819), Lipoxygenase, LH2 (InterPro:IPR001024), L…	12.212
cluster-49084.174215	hormone metabolism.auxin.induced-regulated-responsive-activated	(at1g75580 : 161.0) SAUR-like auxin-responsive protein family ; CONTAINS InterPro DOMAIN/s: Auxin responsive SAUR protein (InterPro:IPR003676); BEST Arabidopsis thaliana protein match is: SAUR-like auxin-responsive protein family (TAIR:AT1G19830.1); Has 1403 Blast hits to 1386 proteins in 27 species: Archae - 0; Bacteria - 0; Metazoa - 0; Fungi - 0; Plants - 1402; Viruses - 0; Other Eukaryotes - …	10.092																	cluster-49084.149386	hormone metabolism.cytokinin.synthesis-degradation	(at1g22340 : 536.0) UDP-glucosyl transferase 85A7 (UGT85A7); FUNCTIONS IN: UDP-glycosyltransferase activity, transferase activity, transferring glycosyl groups, glucuronosyltransferase activity; INVOLVED IN: metabolic process; LOCATED IN: cellular_component unknown; EXPRESSED IN: 8 plant structures; CONTAINS InterPro DOMAIN/s: UDP-glucuronosyl/UDP-glucosyltransferase (InterPro:IPR002213); BEST Ar…	8.5696		cluster-49084.207602	hormone metabolism.jasmonate.synthesis-degradation.lipoxygenase	(p37831|lox1_soltu : 996.0) Lipoxygenase 1 (EC 1.13.11.12) - Solanum tuberosum (Potato) & (at1g55020 : 974.0) lipoxygenase, a defense gene conferring resistance Xanthomonas campestris; lipoxygenase 1 (LOX1); CONTAINS InterPro DOMAIN/s: Lipoxygenase, iron binding site (InterPro:IPR020833), Lipoxygenase, C-terminal (InterPro:IPR013819), Lipoxygenase, LH2 (InterPro:IPR001024), Lipase/lipooxygenase, …	-4.2785
cluster-49084.174214	hormone metabolism.auxin.induced-regulated-responsive-activated	(at1g75580 : 161.0) SAUR-like auxin-responsive protein family ; CONTAINS InterPro DOMAIN/s: Auxin responsive SAUR protein (InterPro:IPR003676); BEST Arabidopsis thaliana protein match is: SAUR-like auxin-responsive protein family (TAIR:AT1G19830.1); Has 1403 Blast hits to 1386 proteins in 27 species: Archae - 0; Bacteria - 0; Metazoa - 0; Fungi - 0; Plants - 1402; Viruses - 0; Other Eukaryotes - …	7.8278																	cluster-49084.149384	hormone metabolism.cytokinin.synthesis-degradation	(at1g22340 : 556.0) UDP-glucosyl transferase 85A7 (UGT85A7); FUNCTIONS IN: UDP-glycosyltransferase activity, transferase activity, transferring glycosyl groups, glucuronosyltransferase activity; INVOLVED IN: metabolic process; LOCATED IN: cellular_component unknown; EXPRESSED IN: 8 plant structures; CONTAINS InterPro DOMAIN/s: UDP-glucuronosyl/UDP-glucosyltransferase (InterPro:IPR002213); BEST Ar…	7.3497		cluster-49084.150765	hormone metabolism.jasmonate.synthesis-degradation.lipoxygenase	(p09918|lox3_pea : 138.0) Seed lipoxygenase-3 (EC 1.13.11.12) - Pisum sativum (Garden pea) & (at3g22400 : 92.8) LOX5; FUNCTIONS IN: oxidoreductase activity, acting on single donors with incorporation of molecular oxygen, incorporation of two atoms of oxygen, lipoxygenase activity, iron ion binding, metal ion binding; INVOLVED IN: root development; LOCATED IN: chloroplast; EXPRESSED IN: 22 plant s…	12.283
cluster-49084.174216	hormone metabolism.auxin.induced-regulated-responsive-activated	(at1g75580 : 161.0) SAUR-like auxin-responsive protein family ; CONTAINS InterPro DOMAIN/s: Auxin responsive SAUR protein (InterPro:IPR003676); BEST Arabidopsis thaliana protein match is: SAUR-like auxin-responsive protein family (TAIR:AT1G19830.1); Has 1403 Blast hits to 1386 proteins in 27 species: Archae - 0; Bacteria - 0; Metazoa - 0; Fungi - 0; Plants - 1402; Viruses - 0; Other Eukaryotes - …	9.8083																	cluster-49084.220400	hormone metabolism.cytokinin.synthesis-degradation	(at2g15490 : 318.0) UDP-glycosyltransferase 73B4 (UGT73B4); FUNCTIONS IN: quercetin 3-O-glucosyltransferase activity, UDP-glycosyltransferase activity, quercetin 7-O-glucosyltransferase activity, UDP-glucosyltransferase activity, transferase activity, transferring glycosyl groups; INVOLVED IN: response to other organism; LOCATED IN: endomembrane system; EXPRESSED IN: root; CONTAINS InterPro DOMAI…	10.563		cluster-49084.198073	hormone metabolism.jasmonate.synthesis-degradation.allene oxidase synthase	(q7y0c8|c74a1_orysa : 201.0) Cytochrome P450 74A1, chloroplast precursor (EC 4.2.1.92) (Allene oxide synthase 1) (Hydroperoxide dehydrase 1) - Oryza sativa (Rice) & (loc_os03g55800.1 : 201.0) no description available & (at5g42650 : 200.0) Encodes a member of the cytochrome p450 CYP74 gene family that functions as an allene oxide synthase. This enzyme catalyzes dehydration of the hydroperoxide to …	-3.903
cluster-49084.173732	hormone metabolism.auxin.induced-regulated-responsive-activated	(at5g54510 : 358.0) Encodes an IAA-amido synthase that conjugates Ala, Asp, Phe, and Trp to auxin. Lines overexpressing this gene accumulate IAA-ASP and are hypersensitive to several auxins. Identified as a dominant mutation that displays shorter hypocotyls in light grown plants when compared to wild type siblings. Protein is similar to auxin inducible gene from pea (GH3).; DWARF IN LIGHT 1 (DFL1…	-3.5269																	cluster-49084.135659	hormone metabolism.cytokinin.synthesis-degradation	(at1g22370 : 458.0) UDP-glucosyl transferase 85A5 (UGT85A5); FUNCTIONS IN: transferase activity, transferring glycosyl groups, glucuronosyltransferase activity; INVOLVED IN: metabolic process; EXPRESSED IN: 15 plant structures; EXPRESSED DURING: 9 growth stages; CONTAINS InterPro DOMAIN/s: UDP-glucuronosyl/UDP-glucosyltransferase (InterPro:IPR002213); BEST Arabidopsis thaliana protein match is: U…	11.095		cluster-49084.198072	hormone metabolism.jasmonate.synthesis-degradation.allene oxidase synthase	(q7xys3|c74a2_orysa : 317.0) Cytochrome P450 74A2 (EC 4.2.1.92) (Allene oxide synthase 2) (Hydroperoxide dehydrase 2) - Oryza sativa (Rice) & (loc_os03g12500.1 : 317.0) no description available & (at5g42650 : 312.0) Encodes a member of the cytochrome p450 CYP74 gene family that functions as an allene oxide synthase. This enzyme catalyzes dehydration of the hydroperoxide to an unstable allene oxid…	-3.8547
cluster-49084.128464	hormone metabolism.auxin.induced-regulated-responsive-activated	(at2g45210 : 144.0) SAUR-like auxin-responsive protein family ; CONTAINS InterPro DOMAIN/s: Auxin responsive SAUR protein (InterPro:IPR003676); BEST Arabidopsis thaliana protein match is: SAUR-like auxin-responsive protein family (TAIR:AT3G60690.1); Has 1221 Blast hits to 1213 proteins in 27 species: Archae - 0; Bacteria - 0; Metazoa - 0; Fungi - 0; Plants - 1220; Viruses - 0; Other Eukaryotes - …	3.9877																	cluster-49084.149393	hormone metabolism.cytokinin.synthesis-degradation	(at1g22400 : 283.0) UGT85A1; FUNCTIONS IN: in 6 functions; INVOLVED IN: metabolic process; LOCATED IN: cellular_component unknown; EXPRESSED IN: 22 plant structures; EXPRESSED DURING: 10 growth stages; CONTAINS InterPro DOMAIN/s: UDP-glucuronosyl/UDP-glucosyltransferase (InterPro:IPR002213); BEST Arabidopsis thaliana protein match is: UDP-glucosyl transferase 85A3 (TAIR:AT1G22380.1); Has 7940 Bla…	9.2477		cluster-49084.79298	hormone metabolism.jasmonate.synthesis-degradation.allene oxidase synthase	(q7y0c8|c74a1_orysa : 207.0) Cytochrome P450 74A1, chloroplast precursor (EC 4.2.1.92) (Allene oxide synthase 1) (Hydroperoxide dehydrase 1) - Oryza sativa (Rice) & (loc_os03g55800.1 : 207.0) no description available & (at5g42650 : 203.0) Encodes a member of the cytochrome p450 CYP74 gene family that functions as an allene oxide synthase. This enzyme catalyzes dehydration of the hydroperoxide to …	-5.4965
[truncated: 37 more rows]

[truncated: 2 more sheets: T03LvsT03R, T09LvsT09R]
