# Supplementary material for: Transcriptional profiling of two contrasting genotypes uncovers molecular mechanisms underlying salt tolerance in alfalfa
Source: Sci Rep. 2021 Mar 4;11:5210. doi: 10.1038/s41598-021-84461-w (PMC7933430; doi:10.1038/s41598-021-84461-w)
Supplement: Supplementary file 8 — Supplementary Table S8. [file 41598_2021_84461_MOESM8_ESM.xlsx]

## Sheet: C03LvsT03L
Supplemental Table S8. Mapman analysis of differentially expressed genes (DEGs) involved in calcium signaling
Gene_id	Pathway	description	logFC

## Sheet: C09LvsT09L
Gene_id	Pathway	description	logFC
cluster-49084.121674	signalling.calcium	(q39817|calx_soybn : 696.0) Calnexin homolog precursor - Glycine max (Soybean) & (at5g61790 : 643.0) calnexin 1 (CNX1); FUNCTIONS IN: unfolded protein binding, calcium ion binding; INVOLVED IN: protein folding; LOCATED IN: in 8 components; EXPRESSED IN: 26 plant structures; EXPRESSED DURING: 15 growth stages; CONTAINS InterPro DOMAIN/s: Calreticulin/calnexin, P (InterPro:IPR009033), Calreticulin/…	7.4015

## Sheet: C03RvsT03R
Gene_id	Pathway	description	logFC

## Sheet: C09RvsT09R
Gene_id	Pathway	description	logFC
cluster-49084.153435	signalling.calcium	(at2g41560 : 441.0) encodes a calmodulin-regulated Ca(2+)-ATPase that improves salt tolerance in yeast. localized to the vacuole.; "autoinhibited Ca(2+)-ATPase, isoform 4" (ACA4); FUNCTIONS IN: calcium-transporting ATPase activity, calmodulin binding; INVOLVED IN: in 6 processes; LOCATED IN: in 6 components; EXPRESSED IN: 25 plant structures; EXPRESSED DURING: 14 growth stages; CONTAINS InterPro …	-9.26
cluster-49084.121674	signalling.calcium	(q39817|calx_soybn : 696.0) Calnexin homolog precursor - Glycine max (Soybean) & (at5g61790 : 643.0) calnexin 1 (CNX1); FUNCTIONS IN: unfolded protein binding, calcium ion binding; INVOLVED IN: protein folding; LOCATED IN: in 8 components; EXPRESSED IN: 26 plant structures; EXPRESSED DURING: 15 growth stages; CONTAINS InterPro DOMAIN/s: Calreticulin/calnexin, P (InterPro:IPR009033), Calreticulin/…	8.6084

## Sheet: C03LvsC09L
Gene_id	Pathway	description	logFC
cluster-49084.186614	signalling.calcium	(at3g49050 : 243.0) alpha/beta-Hydrolases superfamily protein; FUNCTIONS IN: triglyceride lipase activity, calmodulin binding; INVOLVED IN: lipid catabolic process, lipid metabolic process; LOCATED IN: endomembrane system; EXPRESSED IN: 22 plant structures; EXPRESSED DURING: 13 growth stages; CONTAINS InterPro DOMAIN/s: Lipase, class 3 (InterPro:IPR002921), Mono-/di-acylglycerol lipase, N-termina…	-7.4004
cluster-49084.156042	signalling.calcium	(at2g45670 : 430.0) calcineurin B subunit-related; FUNCTIONS IN: acyltransferase activity; INVOLVED IN: metabolic process; EXPRESSED IN: 22 plant structures; EXPRESSED DURING: 14 growth stages; CONTAINS InterPro DOMAIN/s: Phospholipid/glycerol acyltransferase (InterPro:IPR002123); Has 326 Blast hits to 325 proteins in 88 species: Archae - 0; Bacteria - 9; Metazoa - 188; Fungi - 2; Plants - 96; Vi…	8.9146
cluster-49084.156422	signalling.calcium	(at5g07240 : 109.0) IQ-domain 24 (IQD24); CONTAINS InterPro DOMAIN/s: IQ calmodulin-binding region (InterPro:IPR000048); BEST Arabidopsis thaliana protein match is: IQ-domain 23 (TAIR:AT5G62070.1); Has 1807 Blast hits to 1807 proteins in 277 species: Archae - 0; Bacteria - 0; Metazoa - 736; Fungi - 347; Plants - 385; Viruses - 0; Other Eukaryotes - 339 (source: NCBI BLink). & (loc_os04g48160.1 : …	10.167
cluster-49084.147067	signalling.calcium	(at5g35670 : 252.0) IQ-domain 33 (iqd33); CONTAINS InterPro DOMAIN/s: IQ calmodulin-binding region (InterPro:IPR000048); BEST Arabidopsis thaliana protein match is: IQ-domain 3 (TAIR:AT3G52290.1); Has 30201 Blast hits to 17322 proteins in 780 species: Archae - 12; Bacteria - 1396; Metazoa - 17338; Fungi - 3422; Plants - 5037; Viruses - 0; Other Eukaryotes - 2996 (source: NCBI BLink). & (loc_os06g…	10.647
cluster-49084.121674	signalling.calcium	(q39817|calx_soybn : 696.0) Calnexin homolog precursor - Glycine max (Soybean) & (at5g61790 : 643.0) calnexin 1 (CNX1); FUNCTIONS IN: unfolded protein binding, calcium ion binding; INVOLVED IN: protein folding; LOCATED IN: in 8 components; EXPRESSED IN: 26 plant structures; EXPRESSED DURING: 15 growth stages; CONTAINS InterPro DOMAIN/s: Calreticulin/calnexin, P (InterPro:IPR009033), Calreticulin/…	-8.557
cluster-49084.87588	signalling.calcium	(at3g57330 : 573.0) autoinhibited Ca2+-ATPase 11 (ACA11); FUNCTIONS IN: calcium-transporting ATPase activity, calmodulin binding; INVOLVED IN: defense response to bacterium, negative regulation of programmed cell death, anion homeostasis; LOCATED IN: plant-type vacuole membrane, chloroplast, plasma membrane, vacuole; EXPRESSED IN: 26 plant structures; EXPRESSED DURING: 15 growth stages; CONTAINS …	8.96
cluster-49084.151738	signalling.calcium	(at4g37640 : 1422.0) Encodes a calmodulin-regulated Ca(2+)-pump located in the endoplasmic reticulum. Belongs to plant 2B ATPase's with an N-terminal autoinhibitor.; calcium ATPase 2 (ACA2); FUNCTIONS IN: calcium-transporting ATPase activity, calmodulin binding, calcium ion transmembrane transporter activity; INVOLVED IN: transport; LOCATED IN: endoplasmic reticulum, plasma membrane, endoplasmic …	-10.839
cluster-49084.146819	signalling.calcium	(at3g13460 : 448.0) Physically interacts with CIPK1.; evolutionarily conserved C-terminal region 2 (ECT2); FUNCTIONS IN: protein binding; LOCATED IN: nucleus, cytoplasm; EXPRESSED IN: 24 plant structures; EXPRESSED DURING: 15 growth stages; CONTAINS InterPro DOMAIN/s: YTH domain (InterPro:IPR007275); BEST Arabidopsis thaliana protein match is: evolutionarily conserved C-terminal region 4 (TAIR:AT…	7.3273
cluster-49084.146820	signalling.calcium	(at3g13460 : 122.0) Physically interacts with CIPK1.; evolutionarily conserved C-terminal region 2 (ECT2); FUNCTIONS IN: protein binding; LOCATED IN: nucleus, cytoplasm; EXPRESSED IN: 24 plant structures; EXPRESSED DURING: 15 growth stages; CONTAINS InterPro DOMAIN/s: YTH domain (InterPro:IPR007275); BEST Arabidopsis thaliana protein match is: evolutionarily conserved C-terminal region 4 (TAIR:AT…	-2.3813
cluster-49084.68979	signalling.calcium	(at1g21550 : 120.0) Calcium-binding EF-hand family protein; FUNCTIONS IN: calcium ion binding; INVOLVED IN: biological_process unknown; LOCATED IN: cellular_component unknown; EXPRESSED IN: 14 plant structures; EXPRESSED DURING: 8 growth stages; CONTAINS InterPro DOMAIN/s: EF-Hand 1, calcium-binding site (InterPro:IPR018247), EF-HAND 2 (InterPro:IPR018249), EF-hand-like domain (InterPro:IPR011992…	3.8368
cluster-49084.153012	signalling.calcium	(at3g13460 : 357.0) Physically interacts with CIPK1.; evolutionarily conserved C-terminal region 2 (ECT2); FUNCTIONS IN: protein binding; LOCATED IN: nucleus, cytoplasm; EXPRESSED IN: 24 plant structures; EXPRESSED DURING: 15 growth stages; CONTAINS InterPro DOMAIN/s: YTH domain (InterPro:IPR007275); BEST Arabidopsis thaliana protein match is: evolutionarily conserved C-terminal region 4 (TAIR:AT…	-3.0281
cluster-49084.144289	signalling.calcium	(at2g44310 : 198.0) Calcium-binding EF-hand family protein; FUNCTIONS IN: calcium ion binding; INVOLVED IN: biological_process unknown; LOCATED IN: cellular_component unknown; EXPRESSED IN: 23 plant structures; EXPRESSED DURING: 14 growth stages; CONTAINS InterPro DOMAIN/s: EF-Hand 1, calcium-binding site (InterPro:IPR018247), EF-HAND 2 (InterPro:IPR018249), EF-hand-like domain (InterPro:IPR01199…	2.5753
cluster-49084.176930	signalling.calcium	(at3g13460 : 102.0) Physically interacts with CIPK1.; evolutionarily conserved C-terminal region 2 (ECT2); FUNCTIONS IN: protein binding; LOCATED IN: nucleus, cytoplasm; EXPRESSED IN: 24 plant structures; EXPRESSED DURING: 15 growth stages; CONTAINS InterPro DOMAIN/s: YTH domain (InterPro:IPR007275); BEST Arabidopsis thaliana protein match is: evolutionarily conserved C-terminal region 4 (TAIR:AT…	6.6674
cluster-49084.98575	signalling.calcium	(loc_os01g43410.1 : 790.0) no description available & (at4g23650 : 776.0) Encodes calcium dependent protein kinase 3 (CPK3), a member of the Arabidopsis CDPK gene family. CDPKs contain an intrinsic Ca2+-activation domain with four EF hand Ca2+-binding sites. CDPKs protein kinases have been proposed to function in multiple plant signal transduction pathways downstream of [Ca2+]cyt elevations, thus…	-9.2623
cluster-49084.115016	signalling.calcium	(loc_os01g67054.2 : 367.0) no description available & (at1g08450 : 356.0) Encodes one of three Arabidopsis calreticulins. In CRT-deficient mouse fibroblasts, this protein restores ER Ca2+ levels. Non-receptor component required for EFR-mediated immunity. Mutants show de-repressed anthocyanin accumulation in the presence of elf18, and EFR accumulation and signalling.; calreticulin 3 (CRT3); FUNCTI…	9.576
cluster-49084.96807	signalling.calcium	(at2g38910 : 378.0) member of Calcium Dependent Protein Kinase; calcium-dependent protein kinase 20 (CPK20); FUNCTIONS IN: in 6 functions; INVOLVED IN: protein amino acid phosphorylation, N-terminal protein myristoylation; EXPRESSED IN: sperm cell, male gametophyte, flower, pollen tube; EXPRESSED DURING: L mature pollen stage, M germinated pollen stage, 4 anthesis; CONTAINS InterPro DOMAIN/s: Pro…	9.6083
cluster-49084.154126	signalling.calcium	(at3g21180 : 1418.0) one of the type IIB calcium pump isoforms. encodes an autoinhibited Ca(2+)-ATPase that contains an N-terminal calmodulin binding autoinhibitory domain.; autoinhibited Ca(2+)-ATPase 9 (ACA9); FUNCTIONS IN: calcium-transporting ATPase activity, calmodulin binding; INVOLVED IN: single fertilization, pollen development; LOCATED IN: plasma membrane; EXPRESSED IN: 11 plant structur…	5.6856
cluster-49084.150562	signalling.calcium	(at1g20760 : 472.0) Calcium-binding EF hand family protein; FUNCTIONS IN: calcium ion binding; LOCATED IN: plasma membrane; EXPRESSED IN: 24 plant structures; EXPRESSED DURING: 15 growth stages; CONTAINS InterPro DOMAIN/s: EF-HAND 2 (InterPro:IPR018249), EPS15 homology (EH) (InterPro:IPR000261), EF-hand-like domain (InterPro:IPR011992), Calcium-binding EF-hand (InterPro:IPR002048); BEST Arabidops…	-10.147
cluster-49084.131541	signalling.calcium	(at2g38800 : 206.0) Plant calmodulin-binding protein-related; CONTAINS InterPro DOMAIN/s: Calmodulin-binding protein, plant (InterPro:IPR012417); BEST Arabidopsis thaliana protein match is: Plant calmodulin-binding protein-related (TAIR:AT3G54570.1); Has 4321 Blast hits to 2381 proteins in 392 species: Archae - 26; Bacteria - 2334; Metazoa - 540; Fungi - 255; Plants - 198; Viruses - 28; Other Euk…	-10.761
cluster-49084.120738	signalling.calcium	(at5g62070 : 159.0) IQ-domain 23 (IQD23); CONTAINS InterPro DOMAIN/s: IQ calmodulin-binding region (InterPro:IPR000048); BEST Arabidopsis thaliana protein match is: IQ-domain 24 (TAIR:AT5G07240.1); Has 854 Blast hits to 833 proteins in 54 species: Archae - 0; Bacteria - 0; Metazoa - 62; Fungi - 7; Plants - 775; Viruses - 0; Other Eukaryotes - 10 (source: NCBI BLink). & (loc_os04g48160.1 : 159.0) …	8.0614

## Sheet: T03LvsT09L
Gene_id	Pathway	description	logFC
cluster-49084.184373	signalling.calcium	(at4g38810 : 409.0) Calcium-binding EF-hand family protein; FUNCTIONS IN: calcium ion binding; LOCATED IN: cellular_component unknown; EXPRESSED IN: 23 plant structures; EXPRESSED DURING: 13 growth stages; CONTAINS InterPro DOMAIN/s: EF-Hand 1, calcium-binding site (InterPro:IPR018247), EF-HAND 2 (InterPro:IPR018249), Calcium-binding EF-hand (InterPro:IPR002048); BEST Arabidopsis thaliana protein…	8.867
cluster-49084.156422	signalling.calcium	(at5g07240 : 109.0) IQ-domain 24 (IQD24); CONTAINS InterPro DOMAIN/s: IQ calmodulin-binding region (InterPro:IPR000048); BEST Arabidopsis thaliana protein match is: IQ-domain 23 (TAIR:AT5G62070.1); Has 1807 Blast hits to 1807 proteins in 277 species: Archae - 0; Bacteria - 0; Metazoa - 736; Fungi - 347; Plants - 385; Viruses - 0; Other Eukaryotes - 339 (source: NCBI BLink). & (loc_os04g48160.1 : …	8.8288
cluster-49084.147067	signalling.calcium	(at5g35670 : 252.0) IQ-domain 33 (iqd33); CONTAINS InterPro DOMAIN/s: IQ calmodulin-binding region (InterPro:IPR000048); BEST Arabidopsis thaliana protein match is: IQ-domain 3 (TAIR:AT3G52290.1); Has 30201 Blast hits to 17322 proteins in 780 species: Archae - 12; Bacteria - 1396; Metazoa - 17338; Fungi - 3422; Plants - 5037; Viruses - 0; Other Eukaryotes - 2996 (source: NCBI BLink). & (loc_os06g…	8.0026
cluster-49084.115016	signalling.calcium	(loc_os01g67054.2 : 367.0) no description available & (at1g08450 : 356.0) Encodes one of three Arabidopsis calreticulins. In CRT-deficient mouse fibroblasts, this protein restores ER Ca2+ levels. Non-receptor component required for EFR-mediated immunity. Mutants show de-repressed anthocyanin accumulation in the presence of elf18, and EFR accumulation and signalling.; calreticulin 3 (CRT3); FUNCTI…	7.3447
cluster-49084.154126	signalling.calcium	(at3g21180 : 1418.0) one of the type IIB calcium pump isoforms. encodes an autoinhibited Ca(2+)-ATPase that contains an N-terminal calmodulin binding autoinhibitory domain.; autoinhibited Ca(2+)-ATPase 9 (ACA9); FUNCTIONS IN: calcium-transporting ATPase activity, calmodulin binding; INVOLVED IN: single fertilization, pollen development; LOCATED IN: plasma membrane; EXPRESSED IN: 11 plant structur…	8.8682

## Sheet: C03RvsC09R
Gene_id	Pathway	description	logFC
cluster-49084.153435	signalling.calcium	(at2g41560 : 441.0) encodes a calmodulin-regulated Ca(2+)-ATPase that improves salt tolerance in yeast. localized to the vacuole.; "autoinhibited Ca(2+)-ATPase, isoform 4" (ACA4); FUNCTIONS IN: calcium-transporting ATPase activity, calmodulin binding; INVOLVED IN: in 6 processes; LOCATED IN: in 6 components; EXPRESSED IN: 25 plant structures; EXPRESSED DURING: 14 growth stages; CONTAINS InterPro …	11.071
cluster-49084.156042	signalling.calcium	(at2g45670 : 430.0) calcineurin B subunit-related; FUNCTIONS IN: acyltransferase activity; INVOLVED IN: metabolic process; EXPRESSED IN: 22 plant structures; EXPRESSED DURING: 14 growth stages; CONTAINS InterPro DOMAIN/s: Phospholipid/glycerol acyltransferase (InterPro:IPR002123); Has 326 Blast hits to 325 proteins in 88 species: Archae - 0; Bacteria - 9; Metazoa - 188; Fungi - 2; Plants - 96; Vi…	7.6049
cluster-49084.142738	signalling.calcium	(at3g17470 : 625.0) Ca2+-activated RelA/spot homolog (CRSH); FUNCTIONS IN: GTP diphosphokinase activity, calcium ion binding; INVOLVED IN: guanosine tetraphosphate metabolic process; LOCATED IN: chloroplast; EXPRESSED IN: 22 plant structures; EXPRESSED DURING: 13 growth stages; CONTAINS InterPro DOMAIN/s: EF-Hand 1, calcium-binding site (InterPro:IPR018247), EF-HAND 2 (InterPro:IPR018249), EF-han…	-9.4461

## Sheet: T03RvsT09R
Gene_id	Pathway	description	logFC

## Sheet: C03LvsC03R
Gene_id	Pathway	description	logFC
cluster-49084.153435	signalling.calcium	(at2g41560 : 441.0) encodes a calmodulin-regulated Ca(2+)-ATPase that improves salt tolerance in yeast. localized to the vacuole.; "autoinhibited Ca(2+)-ATPase, isoform 4" (ACA4); FUNCTIONS IN: calcium-transporting ATPase activity, calmodulin binding; INVOLVED IN: in 6 processes; LOCATED IN: in 6 components; EXPRESSED IN: 25 plant structures; EXPRESSED DURING: 14 growth stages; CONTAINS InterPro …	-11.256
cluster-49084.134071	signalling.calcium	(at1g02270 : 414.0) Calcium-binding endonuclease/exonuclease/phosphatase family; FUNCTIONS IN: catalytic activity, calcium ion binding; INVOLVED IN: response to cold; LOCATED IN: nucleus; EXPRESSED IN: 22 plant structures; EXPRESSED DURING: 13 growth stages; CONTAINS InterPro DOMAIN/s: EF-HAND 2 (InterPro:IPR018249), EF-hand-like domain (InterPro:IPR011992), Endonuclease/exonuclease/phosphatase (…	12.014
cluster-49084.165268	signalling.calcium	(at5g62070 : 159.0) IQ-domain 23 (IQD23); CONTAINS InterPro DOMAIN/s: IQ calmodulin-binding region (InterPro:IPR000048); BEST Arabidopsis thaliana protein match is: IQ-domain 24 (TAIR:AT5G07240.1); Has 854 Blast hits to 833 proteins in 54 species: Archae - 0; Bacteria - 0; Metazoa - 62; Fungi - 7; Plants - 775; Viruses - 0; Other Eukaryotes - 10 (source: NCBI BLink). & (loc_os04g48160.1 : 159.0) …	10.552
cluster-49084.184374	signalling.calcium	(at4g38810 : 370.0) Calcium-binding EF-hand family protein; FUNCTIONS IN: calcium ion binding; LOCATED IN: cellular_component unknown; EXPRESSED IN: 23 plant structures; EXPRESSED DURING: 13 growth stages; CONTAINS InterPro DOMAIN/s: EF-Hand 1, calcium-binding site (InterPro:IPR018247), EF-HAND 2 (InterPro:IPR018249), Calcium-binding EF-hand (InterPro:IPR002048); BEST Arabidopsis thaliana protein…	9.6209
cluster-49084.184373	signalling.calcium	(at4g38810 : 409.0) Calcium-binding EF-hand family protein; FUNCTIONS IN: calcium ion binding; LOCATED IN: cellular_component unknown; EXPRESSED IN: 23 plant structures; EXPRESSED DURING: 13 growth stages; CONTAINS InterPro DOMAIN/s: EF-Hand 1, calcium-binding site (InterPro:IPR018247), EF-HAND 2 (InterPro:IPR018249), Calcium-binding EF-hand (InterPro:IPR002048); BEST Arabidopsis thaliana protein…	10.16
cluster-49084.125286	signalling.calcium	(at5g62570 : 394.0) Calmodulin binding protein-like; FUNCTIONS IN: calmodulin binding; INVOLVED IN: biological_process unknown; LOCATED IN: cellular_component unknown; EXPRESSED IN: 22 plant structures; EXPRESSED DURING: 13 growth stages; CONTAINS InterPro DOMAIN/s: Calmodulin binding protein-like (InterPro:IPR012416); BEST Arabidopsis thaliana protein match is: Calmodulin-binding protein (TAIR:A…	8.1225
cluster-49084.186614	signalling.calcium	(at3g49050 : 243.0) alpha/beta-Hydrolases superfamily protein; FUNCTIONS IN: triglyceride lipase activity, calmodulin binding; INVOLVED IN: lipid catabolic process, lipid metabolic process; LOCATED IN: endomembrane system; EXPRESSED IN: 22 plant structures; EXPRESSED DURING: 13 growth stages; CONTAINS InterPro DOMAIN/s: Lipase, class 3 (InterPro:IPR002921), Mono-/di-acylglycerol lipase, N-termina…	-9.653
cluster-49084.150224	signalling.calcium	(at1g74690 : 180.0) IQ-domain 31 (IQD31); FUNCTIONS IN: calmodulin binding; INVOLVED IN: biological_process unknown; LOCATED IN: cytosol, plasma membrane; EXPRESSED IN: 23 plant structures; EXPRESSED DURING: 13 growth stages; CONTAINS InterPro DOMAIN/s: IQ calmodulin-binding region (InterPro:IPR000048); BEST Arabidopsis thaliana protein match is: IQ-domain 30 (TAIR:AT1G18840.2); Has 8498 Blast hi…	6.4799
cluster-49084.219923	signalling.calcium	(at5g35670 : 246.0) IQ-domain 33 (iqd33); CONTAINS InterPro DOMAIN/s: IQ calmodulin-binding region (InterPro:IPR000048); BEST Arabidopsis thaliana protein match is: IQ-domain 3 (TAIR:AT3G52290.1); Has 30201 Blast hits to 17322 proteins in 780 species: Archae - 12; Bacteria - 1396; Metazoa - 17338; Fungi - 3422; Plants - 5037; Viruses - 0; Other Eukaryotes - 2996 (source: NCBI BLink). & (loc_os06g…	9.9342
cluster-49084.173058	signalling.calcium	(loc_os02g39950.1 : 528.0) no description available & (at4g32060 : 485.0) calcium-binding EF hand family protein; FUNCTIONS IN: calcium ion binding; EXPRESSED IN: 24 plant structures; EXPRESSED DURING: 15 growth stages; CONTAINS InterPro DOMAIN/s: EF-Hand 1, calcium-binding site (InterPro:IPR018247), EF-HAND 2 (InterPro:IPR018249), EF-hand-like domain (InterPro:IPR011992), Calcium-binding EF-hand…	8.2006
cluster-49084.111295	signalling.calcium	(at4g33000 : 290.0) Encodes a member of the calcineurin B-like calcium sensor gene family. Mediates salt tolerance by regulating ion homeostasis in Arabidopsis.; calcineurin B-like protein 10 (CBL10); CONTAINS InterPro DOMAIN/s: Recoverin (InterPro:IPR001125), EF-HAND 2 (InterPro:IPR018249), Calcineurin B protein (InterPro:IPR015757), EF-hand-like domain (InterPro:IPR011992), Calcium-binding EF-h…	9.2891
cluster-49084.50824	signalling.calcium	(at1g35670 : 778.0) Encodes a Ca(2+)-dependent, calmodulin-independent protein kinase that is rapidly induced by drought and high-salt stress but not by low-temperature stress or heat stress. Positive regulator of ABA signaling. Phosphorylates ABA responsive transcription factors ABF1 and ABF4.; calcium-dependent protein kinase 2 (CDPK2); FUNCTIONS IN: calmodulin-dependent protein kinase activity…	8.5474
cluster-49084.142738	signalling.calcium	(at3g17470 : 625.0) Ca2+-activated RelA/spot homolog (CRSH); FUNCTIONS IN: GTP diphosphokinase activity, calcium ion binding; INVOLVED IN: guanosine tetraphosphate metabolic process; LOCATED IN: chloroplast; EXPRESSED IN: 22 plant structures; EXPRESSED DURING: 13 growth stages; CONTAINS InterPro DOMAIN/s: EF-Hand 1, calcium-binding site (InterPro:IPR018247), EF-HAND 2 (InterPro:IPR018249), EF-han…	12.18
cluster-49084.122161	signalling.calcium	(loc_os10g13550.2 : 338.0) no description available & (at1g02270 : 335.0) Calcium-binding endonuclease/exonuclease/phosphatase family; FUNCTIONS IN: catalytic activity, calcium ion binding; INVOLVED IN: response to cold; LOCATED IN: nucleus; EXPRESSED IN: 22 plant structures; EXPRESSED DURING: 13 growth stages; CONTAINS InterPro DOMAIN/s: EF-HAND 2 (InterPro:IPR018249), EF-hand-like domain (Inter…	8.7285
cluster-49084.130080	signalling.calcium	(at1g27460 : 249.0) encodes a calmodulin-binding protein that is expressed in pollen, suspension culture cells, flowers, and fruits.; no pollen germination related 1 (NPGR1); FUNCTIONS IN: calmodulin binding; INVOLVED IN: biological_process unknown; LOCATED IN: plasma membrane; EXPRESSED IN: 23 plant structures; EXPRESSED DURING: 13 growth stages; CONTAINS InterPro DOMAIN/s: Tetratricopeptide-lik…	7.0643
cluster-49084.225820	signalling.calcium	(at1g05500 : 335.0) Encodes a endomembrane-localized synaptotagmin. Synaptotagmin family proteins are calcium sensors that regulate exocytosis in mammalian cells.; NTMC2T2.1; FUNCTIONS IN: molecular_function unknown; INVOLVED IN: biological_process unknown; LOCATED IN: endomembrane system, plasma membrane; EXPRESSED IN: 25 plant structures; EXPRESSED DURING: 13 growth stages; CONTAINS InterPro DO…	8.0385
cluster-49084.90977	signalling.calcium	(at5g54130 : 626.0) Calcium-binding endonuclease/exonuclease/phosphatase family; EXPRESSED IN: 24 plant structures; EXPRESSED DURING: 15 growth stages; CONTAINS InterPro DOMAIN/s: Endonuclease/exonuclease/phosphatase (InterPro:IPR005135); BEST Arabidopsis thaliana protein match is: Calcium-binding endonuclease/exonuclease/phosphatase family (TAIR:AT1G02270.1); Has 30201 Blast hits to 17322 protei…	5.8333
cluster-49084.147067	signalling.calcium	(at5g35670 : 252.0) IQ-domain 33 (iqd33); CONTAINS InterPro DOMAIN/s: IQ calmodulin-binding region (InterPro:IPR000048); BEST Arabidopsis thaliana protein match is: IQ-domain 3 (TAIR:AT3G52290.1); Has 30201 Blast hits to 17322 proteins in 780 species: Archae - 12; Bacteria - 1396; Metazoa - 17338; Fungi - 3422; Plants - 5037; Viruses - 0; Other Eukaryotes - 2996 (source: NCBI BLink). & (loc_os06g…	10.306
cluster-49084.68741	signalling.calcium	(at3g57530 : 342.0) Calcium-dependent Protein Kinase. ABA signaling component that regulates the ABA-responsive gene expression via ABF4. AtCPK32 has autophosphorylation activity and can phosphorylate ABF4 in vitro; calcium-dependent protein kinase 32 (CPK32); FUNCTIONS IN: protein binding, calcium-dependent protein kinase C activity, calmodulin-dependent protein kinase activity, kinase activity;…	-8.5572
cluster-49084.121674	signalling.calcium	(q39817|calx_soybn : 696.0) Calnexin homolog precursor - Glycine max (Soybean) & (at5g61790 : 643.0) calnexin 1 (CNX1); FUNCTIONS IN: unfolded protein binding, calcium ion binding; INVOLVED IN: protein folding; LOCATED IN: in 8 components; EXPRESSED IN: 26 plant structures; EXPRESSED DURING: 15 growth stages; CONTAINS InterPro DOMAIN/s: Calreticulin/calnexin, P (InterPro:IPR009033), Calreticulin/…	-8.4266
cluster-49084.85761	signalling.calcium	(at5g03960 : 202.0) IQ-domain 12 (IQD12); CONTAINS InterPro DOMAIN/s: IQ calmodulin-binding region (InterPro:IPR000048); BEST Arabidopsis thaliana protein match is: IQ-domain 11 (TAIR:AT5G13460.1); Has 1807 Blast hits to 1807 proteins in 277 species: Archae - 0; Bacteria - 0; Metazoa - 736; Fungi - 347; Plants - 385; Viruses - 0; Other Eukaryotes - 339 (source: NCBI BLink). & (loc_os03g23960.1 : …	8.0304
cluster-49084.85760	signalling.calcium	(at5g03960 : 115.0) IQ-domain 12 (IQD12); CONTAINS InterPro DOMAIN/s: IQ calmodulin-binding region (InterPro:IPR000048); BEST Arabidopsis thaliana protein match is: IQ-domain 11 (TAIR:AT5G13460.1); Has 1807 Blast hits to 1807 proteins in 277 species: Archae - 0; Bacteria - 0; Metazoa - 736; Fungi - 347; Plants - 385; Viruses - 0; Other Eukaryotes - 339 (source: NCBI BLink). & (reliability: 230.0)…	9.108
cluster-49084.127778	signalling.calcium	(at3g21180 : 1374.0) one of the type IIB calcium pump isoforms. encodes an autoinhibited Ca(2+)-ATPase that contains an N-terminal calmodulin binding autoinhibitory domain.; autoinhibited Ca(2+)-ATPase 9 (ACA9); FUNCTIONS IN: calcium-transporting ATPase activity, calmodulin binding; INVOLVED IN: single fertilization, pollen development; LOCATED IN: plasma membrane; EXPRESSED IN: 11 plant structur…	9.3428
cluster-49084.103703	signalling.calcium	(loc_os06g47330.1 : 838.0) no description available & (at3g20290 : 830.0) Encodes AtEHD1, one of the Arabidopsis Eps15 homology domain proteins involved in endocytosis (AtEHD2, At4g05520).; EPS15 homology domain 1 (EHD1); FUNCTIONS IN: GTP binding, GTPase activity, calcium ion binding; INVOLVED IN: endocytosis; LOCATED IN: endosome, microsome, membrane, cytoplasm; EXPRESSED IN: 24 plant structure…	9.8287
cluster-49084.87588	signalling.calcium	(at3g57330 : 573.0) autoinhibited Ca2+-ATPase 11 (ACA11); FUNCTIONS IN: calcium-transporting ATPase activity, calmodulin binding; INVOLVED IN: defense response to bacterium, negative regulation of programmed cell death, anion homeostasis; LOCATED IN: plant-type vacuole membrane, chloroplast, plasma membrane, vacuole; EXPRESSED IN: 26 plant structures; EXPRESSED DURING: 15 growth stages; CONTAINS …	8.8094
cluster-49084.8950	signalling.calcium	(loc_os02g18880.1 : 270.0) no description available & (at1g64480 : 266.0) calcineurin B-like protein 8, member of plant-specific family of calcium sensor proteins containing 3 EF-hand motifs; calcineurin B-like protein 8 (CBL8); CONTAINS InterPro DOMAIN/s: EF-Hand 1, calcium-binding site (InterPro:IPR018247), Calcineurin B protein (InterPro:IPR015757), Recoverin (InterPro:IPR001125), Calcium-bind…	-8.496
cluster-49084.236524	signalling.calcium	(at5g13460 : 278.0) IQ-domain 11 (IQD11); FUNCTIONS IN: calmodulin binding; INVOLVED IN: biological_process unknown; LOCATED IN: plasma membrane; EXPRESSED IN: 22 plant structures; EXPRESSED DURING: 13 growth stages; CONTAINS InterPro DOMAIN/s: IQ calmodulin-binding region (InterPro:IPR000048); BEST Arabidopsis thaliana protein match is: IQ-domain 12 (TAIR:AT5G03960.1); Has 1807 Blast hits to 180…	8.5959
cluster-49084.236526	signalling.calcium	(at5g13460 : 311.0) IQ-domain 11 (IQD11); FUNCTIONS IN: calmodulin binding; INVOLVED IN: biological_process unknown; LOCATED IN: plasma membrane; EXPRESSED IN: 22 plant structures; EXPRESSED DURING: 13 growth stages; CONTAINS InterPro DOMAIN/s: IQ calmodulin-binding region (InterPro:IPR000048); BEST Arabidopsis thaliana protein match is: IQ-domain 12 (TAIR:AT5G03960.1); Has 1807 Blast hits to 180…	8.4742
cluster-49084.151738	signalling.calcium	(at4g37640 : 1422.0) Encodes a calmodulin-regulated Ca(2+)-pump located in the endoplasmic reticulum. Belongs to plant 2B ATPase's with an N-terminal autoinhibitor.; calcium ATPase 2 (ACA2); FUNCTIONS IN: calcium-transporting ATPase activity, calmodulin binding, calcium ion transmembrane transporter activity; INVOLVED IN: transport; LOCATED IN: endoplasmic reticulum, plasma membrane, endoplasmic …	-9.2661
cluster-49084.51388	signalling.calcium	(at5g35670 : 226.0) IQ-domain 33 (iqd33); CONTAINS InterPro DOMAIN/s: IQ calmodulin-binding region (InterPro:IPR000048); BEST Arabidopsis thaliana protein match is: IQ-domain 3 (TAIR:AT3G52290.1); Has 30201 Blast hits to 17322 proteins in 780 species: Archae - 12; Bacteria - 1396; Metazoa - 17338; Fungi - 3422; Plants - 5037; Viruses - 0; Other Eukaryotes - 2996 (source: NCBI BLink). & (loc_os06g…	5.2152
cluster-49084.83404	signalling.calcium	(at1g35670 : 576.0) Encodes a Ca(2+)-dependent, calmodulin-independent protein kinase that is rapidly induced by drought and high-salt stress but not by low-temperature stress or heat stress. Positive regulator of ABA signaling. Phosphorylates ABA responsive transcription factors ABF1 and ABF4.; calcium-dependent protein kinase 2 (CDPK2); FUNCTIONS IN: calmodulin-dependent protein kinase activity…	8.6946
cluster-49084.252589	signalling.calcium	(at5g37780 : 179.0) encodes a calmodulin that is involved in thigmomorphogenesis. Gene expression is rapidly induced upon a variety of abiotic stimuli, including water spray, subirrigation, wind, touch, wounding, or darkness.; calmodulin 1 (CAM1); CONTAINS InterPro DOMAIN/s: EF-Hand 1, calcium-binding site (InterPro:IPR018247), EF-HAND 2 (InterPro:IPR018249), EF-hand-like domain (InterPro:IPR0119…	-8.5128
cluster-49084.149541	signalling.calcium	(at4g14750 : 84.3) IQ-domain 19 (IQD19); CONTAINS InterPro DOMAIN/s: IQ calmodulin-binding region (InterPro:IPR000048); BEST Arabidopsis thaliana protein match is: IQ-domain 26 (TAIR:AT3G16490.1); Has 2338 Blast hits to 1945 proteins in 201 species: Archae - 4; Bacteria - 168; Metazoa - 612; Fungi - 134; Plants - 1079; Viruses - 66; Other Eukaryotes - 275 (source: NCBI BLink). & (reliability: 168…	-8.5715
cluster-49084.95668	signalling.calcium	(at3g16490 : 231.0) IQ-domain 26 (IQD26); CONTAINS InterPro DOMAIN/s: IQ calmodulin-binding region (InterPro:IPR000048); BEST Arabidopsis thaliana protein match is: IQ-domain 27 (TAIR:AT1G51960.1); Has 778 Blast hits to 763 proteins in 39 species: Archae - 0; Bacteria - 0; Metazoa - 5; Fungi - 10; Plants - 755; Viruses - 0; Other Eukaryotes - 8 (source: NCBI BLink). & (loc_os01g09470.1 : 228.0) n…	9.9023
cluster-49084.193257	signalling.calcium	(at4g21940 : 247.0) member of Calcium Dependent Protein Kinase; calcium-dependent protein kinase 15 (CPK15); FUNCTIONS IN: in 6 functions; INVOLVED IN: protein amino acid phosphorylation; LOCATED IN: chloroplast; EXPRESSED IN: 21 plant structures; EXPRESSED DURING: 12 growth stages; CONTAINS InterPro DOMAIN/s: Protein kinase, ATP binding site (InterPro:IPR017441), EF-Hand 1, calcium-binding site …	8.399
cluster-49084.68979	signalling.calcium	(at1g21550 : 120.0) Calcium-binding EF-hand family protein; FUNCTIONS IN: calcium ion binding; INVOLVED IN: biological_process unknown; LOCATED IN: cellular_component unknown; EXPRESSED IN: 14 plant structures; EXPRESSED DURING: 8 growth stages; CONTAINS InterPro DOMAIN/s: EF-Hand 1, calcium-binding site (InterPro:IPR018247), EF-HAND 2 (InterPro:IPR018249), EF-hand-like domain (InterPro:IPR011992…	9.7777
cluster-49084.115556	signalling.calcium	(at1g53210 : 231.0) sodium/calcium exchanger family protein / calcium-binding EF hand family protein; FUNCTIONS IN: calcium ion binding; INVOLVED IN: transmembrane transport; LOCATED IN: vacuolar membrane, plasma membrane, vacuole, membrane, plant-type vacuole; EXPRESSED IN: 27 plant structures; EXPRESSED DURING: 16 growth stages; CONTAINS InterPro DOMAIN/s: EF-Hand 1, calcium-binding site (Inter…	-4.8495
cluster-49084.238012	signalling.calcium	(loc_os05g03190.1 : 313.0) no description available & (at5g03040 : 293.0) IQ-domain 2 (iqd2); FUNCTIONS IN: calmodulin binding; INVOLVED IN: biological_process unknown; EXPRESSED IN: 23 plant structures; EXPRESSED DURING: 13 growth stages; CONTAINS InterPro DOMAIN/s: IQ calmodulin-binding region (InterPro:IPR000048); BEST Arabidopsis thaliana protein match is: IQ-domain 1 (TAIR:AT3G09710.1). & (r…	8.5556
cluster-49084.196272	signalling.calcium	(p28582|cdpk_dauca : 409.0) Calcium-dependent protein kinase (EC 2.7.11.1) (CDPK) - Daucus carota (Carrot) & (loc_os07g33110.5 : 405.0) no description available & (at4g04720 : 399.0) member of Calcium Dependent Protein Kinase; calcium-dependent protein kinase 21 (CPK21); FUNCTIONS IN: in 6 functions; INVOLVED IN: protein amino acid phosphorylation, N-terminal protein myristoylation; LOCATED IN: p…	8.97
cluster-49084.189119	signalling.calcium	(at4g14750 : 251.0) IQ-domain 19 (IQD19); CONTAINS InterPro DOMAIN/s: IQ calmodulin-binding region (InterPro:IPR000048); BEST Arabidopsis thaliana protein match is: IQ-domain 26 (TAIR:AT3G16490.1); Has 2338 Blast hits to 1945 proteins in 201 species: Archae - 4; Bacteria - 168; Metazoa - 612; Fungi - 134; Plants - 1079; Viruses - 66; Other Eukaryotes - 275 (source: NCBI BLink). & (loc_os10g28420.…	5.5253
cluster-49084.144289	signalling.calcium	(at2g44310 : 198.0) Calcium-binding EF-hand family protein; FUNCTIONS IN: calcium ion binding; INVOLVED IN: biological_process unknown; LOCATED IN: cellular_component unknown; EXPRESSED IN: 23 plant structures; EXPRESSED DURING: 14 growth stages; CONTAINS InterPro DOMAIN/s: EF-Hand 1, calcium-binding site (InterPro:IPR018247), EF-HAND 2 (InterPro:IPR018249), EF-hand-like domain (InterPro:IPR01199…	3.6951
cluster-49084.146698	signalling.calcium	(at1g27460 : 249.0) encodes a calmodulin-binding protein that is expressed in pollen, suspension culture cells, flowers, and fruits.; no pollen germination related 1 (NPGR1); FUNCTIONS IN: calmodulin binding; INVOLVED IN: biological_process unknown; LOCATED IN: plasma membrane; EXPRESSED IN: 23 plant structures; EXPRESSED DURING: 13 growth stages; CONTAINS InterPro DOMAIN/s: Tetratricopeptide-lik…	8.7191
cluster-49084.136388	signalling.calcium	(at1g02270 : 417.0) Calcium-binding endonuclease/exonuclease/phosphatase family; FUNCTIONS IN: catalytic activity, calcium ion binding; INVOLVED IN: response to cold; LOCATED IN: nucleus; EXPRESSED IN: 22 plant structures; EXPRESSED DURING: 13 growth stages; CONTAINS InterPro DOMAIN/s: EF-HAND 2 (InterPro:IPR018249), EF-hand-like domain (InterPro:IPR011992), Endonuclease/exonuclease/phosphatase (…	4.8856
cluster-126657.0	signalling.calcium	(loc_os01g57470.1 : 119.0) no description available & (at5g54490 : 117.0) Encodes a PINOID (PID)-binding protein containing putative EF-hand calcium-binding motifs. The interaction is dependent on the presence of calcium. mRNA expression is up-regulated by auxin. Not a phosphorylation target of PID, likely acts upstream of PID to regulate the activity of this protein in response to changes in cal…	8.9409
cluster-49084.173057	signalling.calcium	(loc_os02g39950.1 : 531.0) no description available & (at4g32060 : 488.0) calcium-binding EF hand family protein; FUNCTIONS IN: calcium ion binding; EXPRESSED IN: 24 plant structures; EXPRESSED DURING: 15 growth stages; CONTAINS InterPro DOMAIN/s: EF-Hand 1, calcium-binding site (InterPro:IPR018247), EF-HAND 2 (InterPro:IPR018249), EF-hand-like domain (InterPro:IPR011992), Calcium-binding EF-hand…	8.9064
cluster-49084.129796	signalling.calcium	(loc_os05g50810.1 : 408.0) no description available & (at4g23650 : 398.0) Encodes calcium dependent protein kinase 3 (CPK3), a member of the Arabidopsis CDPK gene family. CDPKs contain an intrinsic Ca2+-activation domain with four EF hand Ca2+-binding sites. CDPKs protein kinases have been proposed to function in multiple plant signal transduction pathways downstream of [Ca2+]cyt elevations, thus…	-4.0011
cluster-49084.97004	signalling.calcium	(at3g13600 : 194.0) calmodulin-binding family protein; CONTAINS InterPro DOMAIN/s: IQ calmodulin-binding region (InterPro:IPR000048); BEST Arabidopsis thaliana protein match is: calmodulin-binding family protein (TAIR:AT3G58480.1); Has 2440 Blast hits to 1727 proteins in 273 species: Archae - 4; Bacteria - 163; Metazoa - 734; Fungi - 252; Plants - 308; Viruses - 55; Other Eukaryotes - 924 (source…	9.1115
cluster-49084.254950	signalling.calcium	(q6ret7|ccamk_medtr : 959.0) Calcium and calcium/calmodulin-dependent serine/threonine-protein kinase DMI-3 (EC 2.7.11.17) (Does not make infections protein 3) (CCaMK DMI3) (MtCCaMK) - Medicago truncatula (Barrel medic) & (loc_os05g41090.1 : 682.0) no description available & (at3g10660 : 253.0) predicted to encode calcium-dependent protein kinase and is localized to the ER. Protein is myristoylat…	-8.7249
cluster-49084.141987	signalling.calcium	(at3g13460 : 112.0) Physically interacts with CIPK1.; evolutionarily conserved C-terminal region 2 (ECT2); FUNCTIONS IN: protein binding; LOCATED IN: nucleus, cytoplasm; EXPRESSED IN: 24 plant structures; EXPRESSED DURING: 15 growth stages; CONTAINS InterPro DOMAIN/s: YTH domain (InterPro:IPR007275); BEST Arabidopsis thaliana protein match is: evolutionarily conserved C-terminal region 4 (TAIR:AT…	-3.2818
cluster-49084.49894	signalling.calcium	(loc_os01g09790.1 : 187.0) no description available & (at1g72670 : 186.0) IQ-domain 8 (iqd8); CONTAINS InterPro DOMAIN/s: IQ calmodulin-binding region (InterPro:IPR000048); BEST Arabidopsis thaliana protein match is: IQ-domain 7 (TAIR:AT1G17480.1); Has 845 Blast hits to 839 proteins in 45 species: Archae - 0; Bacteria - 0; Metazoa - 33; Fungi - 13; Plants - 782; Viruses - 0; Other Eukaryotes - 17…	8.2856
cluster-49084.118928	signalling.calcium	(at3g21180 : 818.0) one of the type IIB calcium pump isoforms. encodes an autoinhibited Ca(2+)-ATPase that contains an N-terminal calmodulin binding autoinhibitory domain.; autoinhibited Ca(2+)-ATPase 9 (ACA9); FUNCTIONS IN: calcium-transporting ATPase activity, calmodulin binding; INVOLVED IN: single fertilization, pollen development; LOCATED IN: plasma membrane; EXPRESSED IN: 11 plant structure…	10.327
cluster-49084.98575	signalling.calcium	(loc_os01g43410.1 : 790.0) no description available & (at4g23650 : 776.0) Encodes calcium dependent protein kinase 3 (CPK3), a member of the Arabidopsis CDPK gene family. CDPKs contain an intrinsic Ca2+-activation domain with four EF hand Ca2+-binding sites. CDPKs protein kinases have been proposed to function in multiple plant signal transduction pathways downstream of [Ca2+]cyt elevations, thus…	-8.4621
cluster-49084.102865	signalling.calcium	(at2g15680 : 238.0) Calcium-binding EF-hand family protein; FUNCTIONS IN: calcium ion binding; INVOLVED IN: biological_process unknown; EXPRESSED IN: 13 plant structures; EXPRESSED DURING: 9 growth stages; CONTAINS InterPro DOMAIN/s: EF-Hand 1, calcium-binding site (InterPro:IPR018247), Recoverin (InterPro:IPR001125), EF-HAND 2 (InterPro:IPR018249), EF-hand-like domain (InterPro:IPR011992), Calci…	9.518
cluster-49084.126623	signalling.calcium	(at5g54130 : 269.0) Calcium-binding endonuclease/exonuclease/phosphatase family; EXPRESSED IN: 24 plant structures; EXPRESSED DURING: 15 growth stages; CONTAINS InterPro DOMAIN/s: Endonuclease/exonuclease/phosphatase (InterPro:IPR005135); BEST Arabidopsis thaliana protein match is: Calcium-binding endonuclease/exonuclease/phosphatase family (TAIR:AT1G02270.1); Has 30201 Blast hits to 17322 protei…	4.2985
cluster-49084.132124	signalling.calcium	(loc_os01g11414.1 : 88.2) no description available & (at1g53210 : 84.3) sodium/calcium exchanger family protein / calcium-binding EF hand family protein; FUNCTIONS IN: calcium ion binding; INVOLVED IN: transmembrane transport; LOCATED IN: vacuolar membrane, plasma membrane, vacuole, membrane, plant-type vacuole; EXPRESSED IN: 27 plant structures; EXPRESSED DURING: 16 growth stages; CONTAINS Inter…	-9.0649
cluster-49084.116306	signalling.calcium	(at3g17470 : 514.0) Ca2+-activated RelA/spot homolog (CRSH); FUNCTIONS IN: GTP diphosphokinase activity, calcium ion binding; INVOLVED IN: guanosine tetraphosphate metabolic process; LOCATED IN: chloroplast; EXPRESSED IN: 22 plant structures; EXPRESSED DURING: 13 growth stages; CONTAINS InterPro DOMAIN/s: EF-Hand 1, calcium-binding site (InterPro:IPR018247), EF-HAND 2 (InterPro:IPR018249), EF-han…	8.0092
cluster-49084.173055	signalling.calcium	(loc_os02g39950.1 : 531.0) no description available & (at4g32060 : 487.0) calcium-binding EF hand family protein; FUNCTIONS IN: calcium ion binding; EXPRESSED IN: 24 plant structures; EXPRESSED DURING: 15 growth stages; CONTAINS InterPro DOMAIN/s: EF-Hand 1, calcium-binding site (InterPro:IPR018247), EF-HAND 2 (InterPro:IPR018249), EF-hand-like domain (InterPro:IPR011992), Calcium-binding EF-hand…	8.7648
cluster-49084.154126	signalling.calcium	(at3g21180 : 1418.0) one of the type IIB calcium pump isoforms. encodes an autoinhibited Ca(2+)-ATPase that contains an N-terminal calmodulin binding autoinhibitory domain.; autoinhibited Ca(2+)-ATPase 9 (ACA9); FUNCTIONS IN: calcium-transporting ATPase activity, calmodulin binding; INVOLVED IN: single fertilization, pollen development; LOCATED IN: plasma membrane; EXPRESSED IN: 11 plant structur…	4.8256
cluster-49084.145295	signalling.calcium	(at1g53210 : 254.0) sodium/calcium exchanger family protein / calcium-binding EF hand family protein; FUNCTIONS IN: calcium ion binding; INVOLVED IN: transmembrane transport; LOCATED IN: vacuolar membrane, plasma membrane, vacuole, membrane, plant-type vacuole; EXPRESSED IN: 27 plant structures; EXPRESSED DURING: 16 growth stages; CONTAINS InterPro DOMAIN/s: EF-Hand 1, calcium-binding site (Inter…	5.3036
cluster-49084.54673	signalling.calcium	(loc_os05g03190.1 : 296.0) no description available & (at5g03040 : 292.0) IQ-domain 2 (iqd2); FUNCTIONS IN: calmodulin binding; INVOLVED IN: biological_process unknown; EXPRESSED IN: 23 plant structures; EXPRESSED DURING: 13 growth stages; CONTAINS InterPro DOMAIN/s: IQ calmodulin-binding region (InterPro:IPR000048); BEST Arabidopsis thaliana protein match is: IQ-domain 1 (TAIR:AT3G09710.1). & (r…	8.5784
cluster-49084.201821	signalling.calcium	(loc_os02g18880.1 : 115.0) no description available & (at5g24270 : 113.0) encodes a calcium sensor that is essential for K+ nutrition, K+/Na+ selectivity, and salt tolerance. The protein is similar to calcineurin B. Lines carrying recessive mutations are hypersensitive to Na+ and Li+ stresses and is unable to grow in low K+. The growth defect is rescued by extracellular calcium.; SALT OVERLY SENS…	-8.5581
cluster-49084.162031	signalling.calcium	(at1g53210 : 254.0) sodium/calcium exchanger family protein / calcium-binding EF hand family protein; FUNCTIONS IN: calcium ion binding; INVOLVED IN: transmembrane transport; LOCATED IN: vacuolar membrane, plasma membrane, vacuole, membrane, plant-type vacuole; EXPRESSED IN: 27 plant structures; EXPRESSED DURING: 16 growth stages; CONTAINS InterPro DOMAIN/s: EF-Hand 1, calcium-binding site (Inter…	10.141
cluster-49084.126484	signalling.calcium	(loc_os04g48160.1 : 156.0) no description available & (at5g62070 : 154.0) IQ-domain 23 (IQD23); CONTAINS InterPro DOMAIN/s: IQ calmodulin-binding region (InterPro:IPR000048); BEST Arabidopsis thaliana protein match is: IQ-domain 24 (TAIR:AT5G07240.1); Has 854 Blast hits to 833 proteins in 54 species: Archae - 0; Bacteria - 0; Metazoa - 62; Fungi - 7; Plants - 775; Viruses - 0; Other Eukaryotes - …	3.9229
cluster-49084.180280	signalling.calcium	(at3g49260 : 144.0) IQ-domain 21 (iqd21); FUNCTIONS IN: calmodulin binding; INVOLVED IN: biological_process unknown; LOCATED IN: cellular_component unknown; EXPRESSED IN: 19 plant structures; EXPRESSED DURING: 13 growth stages; CONTAINS InterPro DOMAIN/s: IQ calmodulin-binding region (InterPro:IPR000048); BEST Arabidopsis thaliana protein match is: IQ-domain 2 (TAIR:AT5G03040.3). & (reliability: …	4.636
cluster-49084.144889	signalling.calcium	(at5g07300 : 397.0) Encodes a copine-like protein, which is a member of a newly identified class of calcium-dependent, phospholipid binding proteins that are present in a wide range of organisms.; BONZAI 2 (BON2); FUNCTIONS IN: calcium-dependent phospholipid binding; LOCATED IN: plasma membrane; EXPRESSED IN: 24 plant structures; EXPRESSED DURING: 13 growth stages; CONTAINS InterPro DOMAIN/s: C2 …	9.7434
cluster-49084.150562	signalling.calcium	(at1g20760 : 472.0) Calcium-binding EF hand family protein; FUNCTIONS IN: calcium ion binding; LOCATED IN: plasma membrane; EXPRESSED IN: 24 plant structures; EXPRESSED DURING: 15 growth stages; CONTAINS InterPro DOMAIN/s: EF-HAND 2 (InterPro:IPR018249), EPS15 homology (EH) (InterPro:IPR000261), EF-hand-like domain (InterPro:IPR011992), Calcium-binding EF-hand (InterPro:IPR002048); BEST Arabidops…	-10.678
cluster-49084.131541	signalling.calcium	(at2g38800 : 206.0) Plant calmodulin-binding protein-related; CONTAINS InterPro DOMAIN/s: Calmodulin-binding protein, plant (InterPro:IPR012417); BEST Arabidopsis thaliana protein match is: Plant calmodulin-binding protein-related (TAIR:AT3G54570.1); Has 4321 Blast hits to 2381 proteins in 392 species: Archae - 26; Bacteria - 2334; Metazoa - 540; Fungi - 255; Plants - 198; Viruses - 28; Other Euk…	-9.193
cluster-49084.91056	signalling.calcium	(at3g49260 : 199.0) IQ-domain 21 (iqd21); FUNCTIONS IN: calmodulin binding; INVOLVED IN: biological_process unknown; LOCATED IN: cellular_component unknown; EXPRESSED IN: 19 plant structures; EXPRESSED DURING: 13 growth stages; CONTAINS InterPro DOMAIN/s: IQ calmodulin-binding region (InterPro:IPR000048); BEST Arabidopsis thaliana protein match is: IQ-domain 2 (TAIR:AT5G03040.3). & (reliability: …	5.2165
cluster-49084.129659	signalling.calcium	(at5g03040 : 288.0) IQ-domain 2 (iqd2); FUNCTIONS IN: calmodulin binding; INVOLVED IN: biological_process unknown; EXPRESSED IN: 23 plant structures; EXPRESSED DURING: 13 growth stages; CONTAINS InterPro DOMAIN/s: IQ calmodulin-binding region (InterPro:IPR000048); BEST Arabidopsis thaliana protein match is: IQ-domain 1 (TAIR:AT3G09710.1). & (loc_os05g03190.1 : 273.0) no description available & (r…	3.8352
cluster-49084.120738	signalling.calcium	(at5g62070 : 159.0) IQ-domain 23 (IQD23); CONTAINS InterPro DOMAIN/s: IQ calmodulin-binding region (InterPro:IPR000048); BEST Arabidopsis thaliana protein match is: IQ-domain 24 (TAIR:AT5G07240.1); Has 854 Blast hits to 833 proteins in 54 species: Archae - 0; Bacteria - 0; Metazoa - 62; Fungi - 7; Plants - 775; Viruses - 0; Other Eukaryotes - 10 (source: NCBI BLink). & (loc_os04g48160.1 : 159.0) …	7.9287
cluster-49084.150578	signalling.calcium	(at3g21180 : 976.0) one of the type IIB calcium pump isoforms. encodes an autoinhibited Ca(2+)-ATPase that contains an N-terminal calmodulin binding autoinhibitory domain.; autoinhibited Ca(2+)-ATPase 9 (ACA9); FUNCTIONS IN: calcium-transporting ATPase activity, calmodulin binding; INVOLVED IN: single fertilization, pollen development; LOCATED IN: plasma membrane; EXPRESSED IN: 11 plant structure…	4.3213
cluster-49084.91054	signalling.calcium	(at3g49260 : 199.0) IQ-domain 21 (iqd21); FUNCTIONS IN: calmodulin binding; INVOLVED IN: biological_process unknown; LOCATED IN: cellular_component unknown; EXPRESSED IN: 19 plant structures; EXPRESSED DURING: 13 growth stages; CONTAINS InterPro DOMAIN/s: IQ calmodulin-binding region (InterPro:IPR000048); BEST Arabidopsis thaliana protein match is: IQ-domain 2 (TAIR:AT5G03040.3). & (reliability: …	5.9814
cluster-49084.240148	signalling.calcium	(at2g15680 : 112.0) Calcium-binding EF-hand family protein; FUNCTIONS IN: calcium ion binding; INVOLVED IN: biological_process unknown; EXPRESSED IN: 13 plant structures; EXPRESSED DURING: 9 growth stages; CONTAINS InterPro DOMAIN/s: EF-Hand 1, calcium-binding site (InterPro:IPR018247), Recoverin (InterPro:IPR001125), EF-HAND 2 (InterPro:IPR018249), EF-hand-like domain (InterPro:IPR011992), Calci…	8.1922
cluster-49084.160194	signalling.calcium	(at4g33000 : 266.0) Encodes a member of the calcineurin B-like calcium sensor gene family. Mediates salt tolerance by regulating ion homeostasis in Arabidopsis.; calcineurin B-like protein 10 (CBL10); CONTAINS InterPro DOMAIN/s: Recoverin (InterPro:IPR001125), EF-HAND 2 (InterPro:IPR018249), Calcineurin B protein (InterPro:IPR015757), EF-hand-like domain (InterPro:IPR011992), Calcium-binding EF-h…	6.6113
cluster-49084.140681	signalling.calcium	(at5g37770 : 147.0) Encodes a protein with 40% similarity to calmodulin. Binds Ca(2+) and, as a consequence, undergoes conformational changes. CML24 expression occurs in all major organs, and transcript levels are increased from 2- to 15-fold in plants subjected to touch, darkness, heat, cold, hydrogen peroxide, abscisic acid (ABA), and indole-3-acetic acid. However, CML24 protein accumulation ch…	4.7057
cluster-49084.126478	signalling.calcium	(at5g62070 : 110.0) IQ-domain 23 (IQD23); CONTAINS InterPro DOMAIN/s: IQ calmodulin-binding region (InterPro:IPR000048); BEST Arabidopsis thaliana protein match is: IQ-domain 24 (TAIR:AT5G07240.1); Has 854 Blast hits to 833 proteins in 54 species: Archae - 0; Bacteria - 0; Metazoa - 62; Fungi - 7; Plants - 775; Viruses - 0; Other Eukaryotes - 10 (source: NCBI BLink). & (loc_os04g48160.1 : 82.0) n…	6.3511
cluster-49084.114848	signalling.calcium	(at3g63380 : 1285.0) ATPase E1-E2 type family protein / haloacid dehalogenase-like hydrolase family protein; FUNCTIONS IN: calcium-transporting ATPase activity, calmodulin binding; INVOLVED IN: calcium ion transport, cation transport, metabolic process, ATP biosynthetic process; LOCATED IN: membrane; EXPRESSED IN: 11 plant structures; EXPRESSED DURING: LP.06 six leaves visible, LP.04 four leaves …	-10.554

## Sheet: C09LvsC09R
Gene_id	Pathway	description	logFC
cluster-49084.132239	signalling.calcium	(at3g13460 : 601.0) Physically interacts with CIPK1.; evolutionarily conserved C-terminal region 2 (ECT2); FUNCTIONS IN: protein binding; LOCATED IN: nucleus, cytoplasm; EXPRESSED IN: 24 plant structures; EXPRESSED DURING: 15 growth stages; CONTAINS InterPro DOMAIN/s: YTH domain (InterPro:IPR007275); BEST Arabidopsis thaliana protein match is: evolutionarily conserved C-terminal region 4 (TAIR:AT…	-4.0142
cluster-49084.165268	signalling.calcium	(at5g62070 : 159.0) IQ-domain 23 (IQD23); CONTAINS InterPro DOMAIN/s: IQ calmodulin-binding region (InterPro:IPR000048); BEST Arabidopsis thaliana protein match is: IQ-domain 24 (TAIR:AT5G07240.1); Has 854 Blast hits to 833 proteins in 54 species: Archae - 0; Bacteria - 0; Metazoa - 62; Fungi - 7; Plants - 775; Viruses - 0; Other Eukaryotes - 10 (source: NCBI BLink). & (loc_os04g48160.1 : 159.0) …	5.5814
cluster-49084.184374	signalling.calcium	(at4g38810 : 370.0) Calcium-binding EF-hand family protein; FUNCTIONS IN: calcium ion binding; LOCATED IN: cellular_component unknown; EXPRESSED IN: 23 plant structures; EXPRESSED DURING: 13 growth stages; CONTAINS InterPro DOMAIN/s: EF-Hand 1, calcium-binding site (InterPro:IPR018247), EF-HAND 2 (InterPro:IPR018249), Calcium-binding EF-hand (InterPro:IPR002048); BEST Arabidopsis thaliana protein…	5.9321
cluster-49084.54339	signalling.calcium	(at4g21820 : 511.0) binding;calmodulin binding; FUNCTIONS IN: calmodulin binding, binding; LOCATED IN: chloroplast; EXPRESSED IN: 13 plant structures; EXPRESSED DURING: 6 growth stages; CONTAINS InterPro DOMAIN/s: Calponin-homology (InterPro:IPR016146), Armadillo (InterPro:IPR000225), Calponin-like actin-binding (InterPro:IPR001715), Armadillo-type fold (InterPro:IPR016024), IQ calmodulin-binding…	4.7748
cluster-49084.150224	signalling.calcium	(at1g74690 : 180.0) IQ-domain 31 (IQD31); FUNCTIONS IN: calmodulin binding; INVOLVED IN: biological_process unknown; LOCATED IN: cytosol, plasma membrane; EXPRESSED IN: 23 plant structures; EXPRESSED DURING: 13 growth stages; CONTAINS InterPro DOMAIN/s: IQ calmodulin-binding region (InterPro:IPR000048); BEST Arabidopsis thaliana protein match is: IQ-domain 30 (TAIR:AT1G18840.2); Has 8498 Blast hi…	6.4551
cluster-49084.219923	signalling.calcium	(at5g35670 : 246.0) IQ-domain 33 (iqd33); CONTAINS InterPro DOMAIN/s: IQ calmodulin-binding region (InterPro:IPR000048); BEST Arabidopsis thaliana protein match is: IQ-domain 3 (TAIR:AT3G52290.1); Has 30201 Blast hits to 17322 proteins in 780 species: Archae - 12; Bacteria - 1396; Metazoa - 17338; Fungi - 3422; Plants - 5037; Viruses - 0; Other Eukaryotes - 2996 (source: NCBI BLink). & (loc_os06g…	6.6894
cluster-49084.111295	signalling.calcium	(at4g33000 : 290.0) Encodes a member of the calcineurin B-like calcium sensor gene family. Mediates salt tolerance by regulating ion homeostasis in Arabidopsis.; calcineurin B-like protein 10 (CBL10); CONTAINS InterPro DOMAIN/s: Recoverin (InterPro:IPR001125), EF-HAND 2 (InterPro:IPR018249), Calcineurin B protein (InterPro:IPR015757), EF-hand-like domain (InterPro:IPR011992), Calcium-binding EF-h…	7.2105
cluster-49084.68980	signalling.calcium	(at1g21550 : 120.0) Calcium-binding EF-hand family protein; FUNCTIONS IN: calcium ion binding; INVOLVED IN: biological_process unknown; LOCATED IN: cellular_component unknown; EXPRESSED IN: 14 plant structures; EXPRESSED DURING: 8 growth stages; CONTAINS InterPro DOMAIN/s: EF-Hand 1, calcium-binding site (InterPro:IPR018247), EF-HAND 2 (InterPro:IPR018249), EF-hand-like domain (InterPro:IPR011992…	5.0366
cluster-49084.122161	signalling.calcium	(loc_os10g13550.2 : 338.0) no description available & (at1g02270 : 335.0) Calcium-binding endonuclease/exonuclease/phosphatase family; FUNCTIONS IN: catalytic activity, calcium ion binding; INVOLVED IN: response to cold; LOCATED IN: nucleus; EXPRESSED IN: 22 plant structures; EXPRESSED DURING: 13 growth stages; CONTAINS InterPro DOMAIN/s: EF-HAND 2 (InterPro:IPR018249), EF-hand-like domain (Inter…	8.6055
cluster-49084.130080	signalling.calcium	(at1g27460 : 249.0) encodes a calmodulin-binding protein that is expressed in pollen, suspension culture cells, flowers, and fruits.; no pollen germination related 1 (NPGR1); FUNCTIONS IN: calmodulin binding; INVOLVED IN: biological_process unknown; LOCATED IN: plasma membrane; EXPRESSED IN: 23 plant structures; EXPRESSED DURING: 13 growth stages; CONTAINS InterPro DOMAIN/s: Tetratricopeptide-lik…	6.4848
cluster-49084.225820	signalling.calcium	(at1g05500 : 335.0) Encodes a endomembrane-localized synaptotagmin. Synaptotagmin family proteins are calcium sensors that regulate exocytosis in mammalian cells.; NTMC2T2.1; FUNCTIONS IN: molecular_function unknown; INVOLVED IN: biological_process unknown; LOCATED IN: endomembrane system, plasma membrane; EXPRESSED IN: 25 plant structures; EXPRESSED DURING: 13 growth stages; CONTAINS InterPro DO…	7.0971
cluster-49084.90977	signalling.calcium	(at5g54130 : 626.0) Calcium-binding endonuclease/exonuclease/phosphatase family; EXPRESSED IN: 24 plant structures; EXPRESSED DURING: 15 growth stages; CONTAINS InterPro DOMAIN/s: Endonuclease/exonuclease/phosphatase (InterPro:IPR005135); BEST Arabidopsis thaliana protein match is: Calcium-binding endonuclease/exonuclease/phosphatase family (TAIR:AT1G02270.1); Has 30201 Blast hits to 17322 protei…	8.1594
cluster-49084.92311	signalling.calcium	(at1g76040 : 658.0) member of Calcium Dependent Protein Kinase; calcium-dependent protein kinase 29 (CPK29); FUNCTIONS IN: in 6 functions; INVOLVED IN: protein amino acid phosphorylation; LOCATED IN: nucleus, plasma membrane, cytoplasm; EXPRESSED IN: 23 plant structures; EXPRESSED DURING: 13 growth stages; CONTAINS InterPro DOMAIN/s: Protein kinase, ATP binding site (InterPro:IPR017441), EF-Hand …	8.2104
cluster-49084.149698	signalling.calcium	(at3g13460 : 457.0) Physically interacts with CIPK1.; evolutionarily conserved C-terminal region 2 (ECT2); FUNCTIONS IN: protein binding; LOCATED IN: nucleus, cytoplasm; EXPRESSED IN: 24 plant structures; EXPRESSED DURING: 15 growth stages; CONTAINS InterPro DOMAIN/s: YTH domain (InterPro:IPR007275); BEST Arabidopsis thaliana protein match is: evolutionarily conserved C-terminal region 4 (TAIR:AT…	-3.2039
cluster-49084.184735	signalling.calcium	(at3g20410 : 798.0) calmodulin-domain protein kinase CDPK isoform 9 (CPK9); calmodulin-domain protein kinase 9 (CPK9); FUNCTIONS IN: calmodulin-dependent protein kinase activity, kinase activity; INVOLVED IN: signal transduction, protein amino acid phosphorylation, N-terminal protein myristoylation; LOCATED IN: plasma membrane; EXPRESSED IN: 23 plant structures; EXPRESSED DURING: 13 growth stages…	-4.2783
cluster-49084.85761	signalling.calcium	(at5g03960 : 202.0) IQ-domain 12 (IQD12); CONTAINS InterPro DOMAIN/s: IQ calmodulin-binding region (InterPro:IPR000048); BEST Arabidopsis thaliana protein match is: IQ-domain 11 (TAIR:AT5G13460.1); Has 1807 Blast hits to 1807 proteins in 277 species: Archae - 0; Bacteria - 0; Metazoa - 736; Fungi - 347; Plants - 385; Viruses - 0; Other Eukaryotes - 339 (source: NCBI BLink). & (loc_os03g23960.1 : …	4.4559
cluster-49084.85760	signalling.calcium	(at5g03960 : 115.0) IQ-domain 12 (IQD12); CONTAINS InterPro DOMAIN/s: IQ calmodulin-binding region (InterPro:IPR000048); BEST Arabidopsis thaliana protein match is: IQ-domain 11 (TAIR:AT5G13460.1); Has 1807 Blast hits to 1807 proteins in 277 species: Archae - 0; Bacteria - 0; Metazoa - 736; Fungi - 347; Plants - 385; Viruses - 0; Other Eukaryotes - 339 (source: NCBI BLink). & (reliability: 230.0)…	9.3686
cluster-49084.8950	signalling.calcium	(loc_os02g18880.1 : 270.0) no description available & (at1g64480 : 266.0) calcineurin B-like protein 8, member of plant-specific family of calcium sensor proteins containing 3 EF-hand motifs; calcineurin B-like protein 8 (CBL8); CONTAINS InterPro DOMAIN/s: EF-Hand 1, calcium-binding site (InterPro:IPR018247), Calcineurin B protein (InterPro:IPR015757), Recoverin (InterPro:IPR001125), Calcium-bind…	-9.0546
cluster-49084.236526	signalling.calcium	(at5g13460 : 311.0) IQ-domain 11 (IQD11); FUNCTIONS IN: calmodulin binding; INVOLVED IN: biological_process unknown; LOCATED IN: plasma membrane; EXPRESSED IN: 22 plant structures; EXPRESSED DURING: 13 growth stages; CONTAINS InterPro DOMAIN/s: IQ calmodulin-binding region (InterPro:IPR000048); BEST Arabidopsis thaliana protein match is: IQ-domain 12 (TAIR:AT5G03960.1); Has 1807 Blast hits to 180…	10.558
cluster-49084.51388	signalling.calcium	(at5g35670 : 226.0) IQ-domain 33 (iqd33); CONTAINS InterPro DOMAIN/s: IQ calmodulin-binding region (InterPro:IPR000048); BEST Arabidopsis thaliana protein match is: IQ-domain 3 (TAIR:AT3G52290.1); Has 30201 Blast hits to 17322 proteins in 780 species: Archae - 12; Bacteria - 1396; Metazoa - 17338; Fungi - 3422; Plants - 5037; Viruses - 0; Other Eukaryotes - 2996 (source: NCBI BLink). & (loc_os06g…	4.831
cluster-49084.146819	signalling.calcium	(at3g13460 : 448.0) Physically interacts with CIPK1.; evolutionarily conserved C-terminal region 2 (ECT2); FUNCTIONS IN: protein binding; LOCATED IN: nucleus, cytoplasm; EXPRESSED IN: 24 plant structures; EXPRESSED DURING: 15 growth stages; CONTAINS InterPro DOMAIN/s: YTH domain (InterPro:IPR007275); BEST Arabidopsis thaliana protein match is: evolutionarily conserved C-terminal region 4 (TAIR:AT…	-7.5249
cluster-49084.95668	signalling.calcium	(at3g16490 : 231.0) IQ-domain 26 (IQD26); CONTAINS InterPro DOMAIN/s: IQ calmodulin-binding region (InterPro:IPR000048); BEST Arabidopsis thaliana protein match is: IQ-domain 27 (TAIR:AT1G51960.1); Has 778 Blast hits to 763 proteins in 39 species: Archae - 0; Bacteria - 0; Metazoa - 5; Fungi - 10; Plants - 755; Viruses - 0; Other Eukaryotes - 8 (source: NCBI BLink). & (loc_os01g09470.1 : 228.0) n…	9.7936
cluster-49084.137661	signalling.calcium	(at5g37770 : 147.0) Encodes a protein with 40% similarity to calmodulin. Binds Ca(2+) and, as a consequence, undergoes conformational changes. CML24 expression occurs in all major organs, and transcript levels are increased from 2- to 15-fold in plants subjected to touch, darkness, heat, cold, hydrogen peroxide, abscisic acid (ABA), and indole-3-acetic acid. However, CML24 protein accumulation ch…	3.9047
cluster-49084.193257	signalling.calcium	(at4g21940 : 247.0) member of Calcium Dependent Protein Kinase; calcium-dependent protein kinase 15 (CPK15); FUNCTIONS IN: in 6 functions; INVOLVED IN: protein amino acid phosphorylation; LOCATED IN: chloroplast; EXPRESSED IN: 21 plant structures; EXPRESSED DURING: 12 growth stages; CONTAINS InterPro DOMAIN/s: Protein kinase, ATP binding site (InterPro:IPR017441), EF-Hand 1, calcium-binding site …	8.8575
cluster-49084.196272	signalling.calcium	(p28582|cdpk_dauca : 409.0) Calcium-dependent protein kinase (EC 2.7.11.1) (CDPK) - Daucus carota (Carrot) & (loc_os07g33110.5 : 405.0) no description available & (at4g04720 : 399.0) member of Calcium Dependent Protein Kinase; calcium-dependent protein kinase 21 (CPK21); FUNCTIONS IN: in 6 functions; INVOLVED IN: protein amino acid phosphorylation, N-terminal protein myristoylation; LOCATED IN: p…	7.8913
cluster-49084.249828	signalling.calcium	(at5g04220 : 102.0) SYTC; FUNCTIONS IN: molecular_function unknown; INVOLVED IN: biological_process unknown; LOCATED IN: endomembrane system; EXPRESSED IN: 19 plant structures; EXPRESSED DURING: 10 growth stages; CONTAINS InterPro DOMAIN/s: C2 membrane targeting protein (InterPro:IPR018029), C2 calcium/lipid-binding domain, CaLB (InterPro:IPR008973), C2 region (InterPro:IPR020477), C2 calcium-dep…	-7.3669
cluster-126657.0	signalling.calcium	(loc_os01g57470.1 : 119.0) no description available & (at5g54490 : 117.0) Encodes a PINOID (PID)-binding protein containing putative EF-hand calcium-binding motifs. The interaction is dependent on the presence of calcium. mRNA expression is up-regulated by auxin. Not a phosphorylation target of PID, likely acts upstream of PID to regulate the activity of this protein in response to changes in cal…	7.7108
cluster-49084.173057	signalling.calcium	(loc_os02g39950.1 : 531.0) no description available & (at4g32060 : 488.0) calcium-binding EF hand family protein; FUNCTIONS IN: calcium ion binding; EXPRESSED IN: 24 plant structures; EXPRESSED DURING: 15 growth stages; CONTAINS InterPro DOMAIN/s: EF-Hand 1, calcium-binding site (InterPro:IPR018247), EF-HAND 2 (InterPro:IPR018249), EF-hand-like domain (InterPro:IPR011992), Calcium-binding EF-hand…	8.317
cluster-49084.141987	signalling.calcium	(at3g13460 : 112.0) Physically interacts with CIPK1.; evolutionarily conserved C-terminal region 2 (ECT2); FUNCTIONS IN: protein binding; LOCATED IN: nucleus, cytoplasm; EXPRESSED IN: 24 plant structures; EXPRESSED DURING: 15 growth stages; CONTAINS InterPro DOMAIN/s: YTH domain (InterPro:IPR007275); BEST Arabidopsis thaliana protein match is: evolutionarily conserved C-terminal region 4 (TAIR:AT…	-3.3995
cluster-49084.118928	signalling.calcium	(at3g21180 : 818.0) one of the type IIB calcium pump isoforms. encodes an autoinhibited Ca(2+)-ATPase that contains an N-terminal calmodulin binding autoinhibitory domain.; autoinhibited Ca(2+)-ATPase 9 (ACA9); FUNCTIONS IN: calcium-transporting ATPase activity, calmodulin binding; INVOLVED IN: single fertilization, pollen development; LOCATED IN: plasma membrane; EXPRESSED IN: 11 plant structure…	9.644
cluster-49084.131648	signalling.calcium	(at1g53210 : 257.0) sodium/calcium exchanger family protein / calcium-binding EF hand family protein; FUNCTIONS IN: calcium ion binding; INVOLVED IN: transmembrane transport; LOCATED IN: vacuolar membrane, plasma membrane, vacuole, membrane, plant-type vacuole; EXPRESSED IN: 27 plant structures; EXPRESSED DURING: 16 growth stages; CONTAINS InterPro DOMAIN/s: EF-Hand 1, calcium-binding site (Inter…	3.4328
cluster-49084.115016	signalling.calcium	(loc_os01g67054.2 : 367.0) no description available & (at1g08450 : 356.0) Encodes one of three Arabidopsis calreticulins. In CRT-deficient mouse fibroblasts, this protein restores ER Ca2+ levels. Non-receptor component required for EFR-mediated immunity. Mutants show de-repressed anthocyanin accumulation in the presence of elf18, and EFR accumulation and signalling.; calreticulin 3 (CRT3); FUNCTI…	-6.3541
cluster-49084.126623	signalling.calcium	(at5g54130 : 269.0) Calcium-binding endonuclease/exonuclease/phosphatase family; EXPRESSED IN: 24 plant structures; EXPRESSED DURING: 15 growth stages; CONTAINS InterPro DOMAIN/s: Endonuclease/exonuclease/phosphatase (InterPro:IPR005135); BEST Arabidopsis thaliana protein match is: Calcium-binding endonuclease/exonuclease/phosphatase family (TAIR:AT1G02270.1); Has 30201 Blast hits to 17322 protei…	4.8263
cluster-49084.173055	signalling.calcium	(loc_os02g39950.1 : 531.0) no description available & (at4g32060 : 487.0) calcium-binding EF hand family protein; FUNCTIONS IN: calcium ion binding; EXPRESSED IN: 24 plant structures; EXPRESSED DURING: 15 growth stages; CONTAINS InterPro DOMAIN/s: EF-Hand 1, calcium-binding site (InterPro:IPR018247), EF-HAND 2 (InterPro:IPR018249), EF-hand-like domain (InterPro:IPR011992), Calcium-binding EF-hand…	9.2998
cluster-49084.54673	signalling.calcium	(loc_os05g03190.1 : 296.0) no description available & (at5g03040 : 292.0) IQ-domain 2 (iqd2); FUNCTIONS IN: calmodulin binding; INVOLVED IN: biological_process unknown; EXPRESSED IN: 23 plant structures; EXPRESSED DURING: 13 growth stages; CONTAINS InterPro DOMAIN/s: IQ calmodulin-binding region (InterPro:IPR000048); BEST Arabidopsis thaliana protein match is: IQ-domain 1 (TAIR:AT3G09710.1). & (r…	9.1327
cluster-49084.162031	signalling.calcium	(at1g53210 : 254.0) sodium/calcium exchanger family protein / calcium-binding EF hand family protein; FUNCTIONS IN: calcium ion binding; INVOLVED IN: transmembrane transport; LOCATED IN: vacuolar membrane, plasma membrane, vacuole, membrane, plant-type vacuole; EXPRESSED IN: 27 plant structures; EXPRESSED DURING: 16 growth stages; CONTAINS InterPro DOMAIN/s: EF-Hand 1, calcium-binding site (Inter…	9.0962
cluster-49084.126484	signalling.calcium	(loc_os04g48160.1 : 156.0) no description available & (at5g62070 : 154.0) IQ-domain 23 (IQD23); CONTAINS InterPro DOMAIN/s: IQ calmodulin-binding region (InterPro:IPR000048); BEST Arabidopsis thaliana protein match is: IQ-domain 24 (TAIR:AT5G07240.1); Has 854 Blast hits to 833 proteins in 54 species: Archae - 0; Bacteria - 0; Metazoa - 62; Fungi - 7; Plants - 775; Viruses - 0; Other Eukaryotes - …	4.455
cluster-49084.87413	signalling.calcium	(at1g35670 : 763.0) Encodes a Ca(2+)-dependent, calmodulin-independent protein kinase that is rapidly induced by drought and high-salt stress but not by low-temperature stress or heat stress. Positive regulator of ABA signaling. Phosphorylates ABA responsive transcription factors ABF1 and ABF4.; calcium-dependent protein kinase 2 (CDPK2); FUNCTIONS IN: calmodulin-dependent protein kinase activity…	9.5951
cluster-49084.91056	signalling.calcium	(at3g49260 : 199.0) IQ-domain 21 (iqd21); FUNCTIONS IN: calmodulin binding; INVOLVED IN: biological_process unknown; LOCATED IN: cellular_component unknown; EXPRESSED IN: 19 plant structures; EXPRESSED DURING: 13 growth stages; CONTAINS InterPro DOMAIN/s: IQ calmodulin-binding region (InterPro:IPR000048); BEST Arabidopsis thaliana protein match is: IQ-domain 2 (TAIR:AT5G03040.3). & (reliability: …	7.3282
cluster-49084.120588	signalling.calcium	(at4g33000 : 315.0) Encodes a member of the calcineurin B-like calcium sensor gene family. Mediates salt tolerance by regulating ion homeostasis in Arabidopsis.; calcineurin B-like protein 10 (CBL10); CONTAINS InterPro DOMAIN/s: Recoverin (InterPro:IPR001125), EF-HAND 2 (InterPro:IPR018249), Calcineurin B protein (InterPro:IPR015757), EF-hand-like domain (InterPro:IPR011992), Calcium-binding EF-h…	10.637
cluster-49084.129659	signalling.calcium	(at5g03040 : 288.0) IQ-domain 2 (iqd2); FUNCTIONS IN: calmodulin binding; INVOLVED IN: biological_process unknown; EXPRESSED IN: 23 plant structures; EXPRESSED DURING: 13 growth stages; CONTAINS InterPro DOMAIN/s: IQ calmodulin-binding region (InterPro:IPR000048); BEST Arabidopsis thaliana protein match is: IQ-domain 1 (TAIR:AT3G09710.1). & (loc_os05g03190.1 : 273.0) no description available & (r…	3.5639
cluster-49084.91054	signalling.calcium	(at3g49260 : 199.0) IQ-domain 21 (iqd21); FUNCTIONS IN: calmodulin binding; INVOLVED IN: biological_process unknown; LOCATED IN: cellular_component unknown; EXPRESSED IN: 19 plant structures; EXPRESSED DURING: 13 growth stages; CONTAINS InterPro DOMAIN/s: IQ calmodulin-binding region (InterPro:IPR000048); BEST Arabidopsis thaliana protein match is: IQ-domain 2 (TAIR:AT5G03040.3). & (reliability: …	5.2393
cluster-49084.196707	signalling.calcium	(at3g20410 : 798.0) calmodulin-domain protein kinase CDPK isoform 9 (CPK9); calmodulin-domain protein kinase 9 (CPK9); FUNCTIONS IN: calmodulin-dependent protein kinase activity, kinase activity; INVOLVED IN: signal transduction, protein amino acid phosphorylation, N-terminal protein myristoylation; LOCATED IN: plasma membrane; EXPRESSED IN: 23 plant structures; EXPRESSED DURING: 13 growth stages…	-3.9206
cluster-49084.160194	signalling.calcium	(at4g33000 : 266.0) Encodes a member of the calcineurin B-like calcium sensor gene family. Mediates salt tolerance by regulating ion homeostasis in Arabidopsis.; calcineurin B-like protein 10 (CBL10); CONTAINS InterPro DOMAIN/s: Recoverin (InterPro:IPR001125), EF-HAND 2 (InterPro:IPR018249), Calcineurin B protein (InterPro:IPR015757), EF-hand-like domain (InterPro:IPR011992), Calcium-binding EF-h…	9.6776
cluster-49084.126478	signalling.calcium	(at5g62070 : 110.0) IQ-domain 23 (IQD23); CONTAINS InterPro DOMAIN/s: IQ calmodulin-binding region (InterPro:IPR000048); BEST Arabidopsis thaliana protein match is: IQ-domain 24 (TAIR:AT5G07240.1); Has 854 Blast hits to 833 proteins in 54 species: Archae - 0; Bacteria - 0; Metazoa - 62; Fungi - 7; Plants - 775; Viruses - 0; Other Eukaryotes - 10 (source: NCBI BLink). & (loc_os04g48160.1 : 82.0) n…	10.367
cluster-49084.114848	signalling.calcium	(at3g63380 : 1285.0) ATPase E1-E2 type family protein / haloacid dehalogenase-like hydrolase family protein; FUNCTIONS IN: calcium-transporting ATPase activity, calmodulin binding; INVOLVED IN: calcium ion transport, cation transport, metabolic process, ATP biosynthetic process; LOCATED IN: membrane; EXPRESSED IN: 11 plant structures; EXPRESSED DURING: LP.06 six leaves visible, LP.04 four leaves …	-11.507

[truncated: 2 more sheets: T03LvsT03R, T09LvsT09R]
