# Supplementary material for: Transcriptional profiling of two contrasting genotypes uncovers molecular mechanisms underlying salt tolerance in alfalfa
Source: Sci Rep. 2021 Mar 4;11:5210. doi: 10.1038/s41598-021-84461-w (PMC7933430; doi:10.1038/s41598-021-84461-w)
Supplement: Supplementary file 9 — Supplementary Table S9. [file 41598_2021_84461_MOESM9_ESM.xlsx]

## Sheet: C03LvsT03L
Supplemental Table S9. Mapman analysis of differentially expressed genes (DEGs) involved in redox signaling
Heme					Thioredoxin					Ascorbatre/Glutathione					Glutaredoxin					Peroxiredoxin					Dismutase/Catalase
Gene_id	Pathway	description	logFC		Gene_id	Pathway	description	logFC		Gene_id	Pathway	description	logFC		Gene_id	Pathway	description	logFC		Gene_id	Pathway	description	logFC		Gene_id	Pathway	description	logFC

## Sheet: C09LvsT09L
Heme					Thioredoxin					Ascorbatre/Glutathione					Glutaredoxin					Peroxiredoxin					Dismutase/Catalase
Gene_id	Pathway	description	logFC		Gene_id	Pathway	description	logFC		Gene_id	Pathway	description	logFC		Gene_id	Pathway	description	logFC		Gene_id	Pathway	description	logFC		Gene_id	Pathway	description	logFC

## Sheet: C03RvsT03R
Heme					Thioredoxin					Ascorbatre/Glutathione					Glutaredoxin					Peroxiredoxin					Dismutase/Catalase
Gene_id	Pathway	description	logFC		Gene_id	Pathway	description	logFC		Gene_id	Pathway	description	logFC		Gene_id	Pathway	description	logFC		Gene_id	Pathway	description	logFC		Gene_id	Pathway	description	logFC

## Sheet: C09RvsT09R
Heme					Thioredoxin					Ascorbatre/Glutathione					Glutaredoxin					Peroxiredoxin					Dismutase/Catalase
Gene_id	Pathway	description	logFC		Gene_id	Pathway	description	logFC		Gene_id	Pathway	description	logFC		Gene_id	Pathway	description	logFC		Gene_id	Pathway	description	logFC		Gene_id	Pathway	description	logFC
										cluster-49084.143493	redox.ascorbate and glutathione.ascorbate	(at1g63940 : 739.0) monodehydroascorbate reductase 6 (MDAR6); FUNCTIONS IN: ATP binding; INVOLVED IN: response to cadmium ion, response to cold; LOCATED IN: mitochondrion, stromule, chloroplast; EXPRESSED IN: 25 plant structures; EXPRESSED DURING: 15 growth stages; CONTAINS InterPro DOMAIN/s: FAD-dependent pyridine nucleotide-disulphide oxidoreductase (InterPro:IPR013027), Pyridine nucleotide-dis…	-9.6804

## Sheet: C03LvsC09L
Heme					Thioredoxin					Ascorbatre/Glutathione					Glutaredoxin					Peroxiredoxin					Dismutase/Catalase
Gene_id	Pathway	description	logFC		Gene_id	Pathway	description	logFC		Gene_id	Pathway	description	logFC		Gene_id	Pathway	description	logFC		Gene_id	Pathway	description	logFC		Gene_id	Pathway	description	logFC
cluster-49084.102818	redox.heme	(at4g32690 : 270.0) Encodes a hemoglobin (Hb) with a central domain similar to the 'truncated Hbs of bacteria, protozoa and fungi. The 3D structure of these types of Hbs is a 2-on-2 arrangement of alpha-helices as opposed to the 3-on-3 arrangement of the standard globin fold. This type of Hb is not found in animals or yeast.; hemoglobin 3 (GLB3); CONTAINS InterPro DOMAIN/s: Globin, truncated bact…	10.703		cluster-49084.134367	redox.thioredoxin	(at3g15360 : 198.0) encodes a prokaryotic thioredoxin; thioredoxin M-type 4 (TRX-M4); FUNCTIONS IN: enzyme activator activity; INVOLVED IN: response to oxidative stress, positive regulation of catalytic activity; LOCATED IN: thylakoid, chloroplast thylakoid membrane, cell wall, chloroplast, chloroplast envelope; EXPRESSED IN: 24 plant structures; EXPRESSED DURING: 13 growth stages; CONTAINS Inter…	11.908		cluster-49084.160766	redox.ascorbate and glutathione	(at1g06620 : 388.0) encodes a protein whose sequence is similar to a 2-oxoglutarate-dependent dioxygenase; 2-oxoglutarate (2OG) and Fe(II)-dependent oxygenase superfamily protein; CONTAINS InterPro DOMAIN/s: Oxoglutarate/iron-dependent oxygenase (InterPro:IPR005123); BEST Arabidopsis thaliana protein match is: 2-oxoglutarate (2OG) and Fe(II)-dependent oxygenase superfamily protein (TAIR:AT3G61400…	10.071		cluster-49084.171318	redox.glutaredoxins	(at5g03870 : 262.0) Glutaredoxin family protein; FUNCTIONS IN: electron carrier activity, protein disulfide oxidoreductase activity; INVOLVED IN: N-terminal protein myristoylation, cell redox homeostasis; LOCATED IN: cellular_component unknown; EXPRESSED IN: 15 plant structures; EXPRESSED DURING: 7 growth stages; CONTAINS InterPro DOMAIN/s: Thioredoxin fold (InterPro:IPR012335), Glutaredoxin (Int…	-2.3944		cluster-49084.134247	redox.peroxiredoxin	(at1g65980 : 261.0) thioredoxin-dependent peroxidase; thioredoxin-dependent peroxidase 1 (TPX1); FUNCTIONS IN: oxidoreductase activity, antioxidant activity; INVOLVED IN: response to cadmium ion; LOCATED IN: chloroplast, plasma membrane, membrane; EXPRESSED IN: 27 plant structures; EXPRESSED DURING: 16 growth stages; CONTAINS InterPro DOMAIN/s: Thioredoxin fold (InterPro:IPR012335), Thioredoxin-l…	13.092		cluster-49084.120227	redox.dismutases and catalases	(o49044|sodc2_mescr : 162.0) Superoxide dismutase [Cu-Zn] 2 (EC 1.15.1.1) - Mesembryanthemum crystallinum (Common ice plant) & (at5g18100 : 152.0) A putative peroxisomal CuZnSOD inducible by a high-light pulse.; copper/zinc superoxide dismutase 3 (CSD3); FUNCTIONS IN: superoxide dismutase activity; INVOLVED IN: response to oxidative stress, oxygen and reactive oxygen species metabolic process, re…	2.8691
					cluster-49084.166200	redox.thioredoxin	(q43636|trxh_ricco : 179.0) Thioredoxin H-type (TRX-H) - Ricinus communis (Castor bean) & (at3g51030 : 169.0) encodes a cytosolic thioredoxin that reduces disulfide bridges of target proteins by the reversible formation of a disulfide bridge between two neighboring Cys residues present in the active site. Thioredoxins have been found to regulate a variety of biological reactions in prokaryotic an…	5.5758		cluster-49084.188022	redox.ascorbate and glutathione	(at4g18260 : 211.0) Cytochrome b561/ferric reductase transmembrane protein family; LOCATED IN: membrane; EXPRESSED IN: 20 plant structures; EXPRESSED DURING: 10 growth stages; CONTAINS InterPro DOMAIN/s: Cytochrome b561, eukaryote (InterPro:IPR004877), Cytochrome b561/ferric reductase transmembrane (InterPro:IPR006593); BEST Arabidopsis thaliana protein match is: Cytochrome b561/ferric reductase …	8.9672												cluster-49084.134484	redox.dismutases and catalases	(o65198|sodcp_medsa : 224.0) Superoxide dismutase [Cu-Zn], chloroplast precursor (EC 1.15.1.1) - Medicago sativa (Alfalfa) & (loc_os08g44770.2 : 208.0) no description available & (at2g28190 : 203.0) Encodes a chloroplastic copper/zinc superoxide dismutase CSD2 that can detoxify superoxide radicals. Its expression is affected by miR398-directed mRNA cleavage.; copper/zinc superoxide dismutase 2 (C…	7.6426
					cluster-49084.137656	redox.thioredoxin	(p48384|trxm_pea : 207.0) Thioredoxin M-type, chloroplast precursor (TRX-M) - Pisum sativum (Garden pea) & (loc_os12g08730.1 : 196.0) no description available & (at3g15360 : 159.0) encodes a prokaryotic thioredoxin; thioredoxin M-type 4 (TRX-M4); FUNCTIONS IN: enzyme activator activity; INVOLVED IN: response to oxidative stress, positive regulation of catalytic activity; LOCATED IN: thylakoid, ch…	6.4695		cluster-49084.151182	redox.ascorbate and glutathione	(at5g59540 : 162.0) 2-oxoglutarate (2OG) and Fe(II)-dependent oxygenase superfamily protein; FUNCTIONS IN: oxidoreductase activity; INVOLVED IN: biological_process unknown; LOCATED IN: cellular_component unknown; EXPRESSED IN: 17 plant structures; EXPRESSED DURING: 9 growth stages; CONTAINS InterPro DOMAIN/s: Oxoglutarate/iron-dependent oxygenase (InterPro:IPR005123); BEST Arabidopsis thaliana pr…	-7.4358
					cluster-49084.121539	redox.thioredoxin	(at5g23440 : 105.0) ferredoxin/thioredoxin reductase subunit A (variable subunit) 1 (FTRA1); FUNCTIONS IN: ferredoxin:thioredoxin reductase activity, catalytic activity, ferredoxin reductase activity; INVOLVED IN: photosynthesis, light reaction, photosynthesis; LOCATED IN: chloroplast; EXPRESSED IN: 22 plant structures; EXPRESSED DURING: 13 growth stages; CONTAINS InterPro DOMAIN/s: Ferredoxin th…	2.4103		cluster-49084.145718	redox.ascorbate and glutathione.ascorbate	(at4g35000 : 223.0) Encodes a microsomal ascorbate peroxidase APX3. Ascorbate peroxidases are enzymes that scavenge hydrogen peroxide in plant cells. Eight types of APX have been described for Arabidopsis: three cytosolic (APX1, APX2, APX6), two chloroplastic types (stromal sAPX, thylakoid tAPX), and three microsomal (APX3, APX4, APX5) isoforms. The APX3 protein interacts with AKR2 (ankyrin-conta…	8.2357
										cluster-49084.131473	redox.ascorbate and glutathione.glutathione	(p27456|gshrp_pea : 254.0) Glutathione reductase, chloroplast/mitochondrial precursor (EC 1.8.1.7) (GR) (GRase) (GOR1) - Pisum sativum (Garden pea) & (at3g54660 : 173.0) Encodes glutathione reductase that is most likely localized in the chloroplast.; glutathione reductase (GR); FUNCTIONS IN: glutathione-disulfide reductase activity, copper ion binding, ATP binding; INVOLVED IN: glutathione metabo…	11.345
										cluster-49084.79616	redox.ascorbate and glutathione.glutathione	(o23732|gshb_braju : 483.0) Glutathione synthetase, chloroplast precursor (EC 6.3.2.3) (Glutathione synthase) (GSH synthetase) (GSH-S) - Brassica juncea (Leaf mustard) (Indian mustard) & (at5g27380 : 470.0) Encodes a protein with similarity to glutathione synthetases, which catalyzes one of the early steps in glutathione biosynthesis. Two transcripts have been detected; the longer transcript is l…	-6.9665

## Sheet: T03LvsT09L
Heme					Thioredoxin					Ascorbatre/Glutathione					Glutaredoxin					Peroxiredoxin					Dismutase/Catalase
Gene_id	Pathway	description	logFC		Gene_id	Pathway	description	logFC		Gene_id	Pathway	description	logFC		Gene_id	Pathway	description	logFC		Gene_id	Pathway	description	logFC		Gene_id	Pathway	description	logFC
					cluster-49084.166200	redox.thioredoxin	(q43636|trxh_ricco : 179.0) Thioredoxin H-type (TRX-H) - Ricinus communis (Castor bean) & (at3g51030 : 169.0) encodes a cytosolic thioredoxin that reduces disulfide bridges of target proteins by the reversible formation of a disulfide bridge between two neighboring Cys residues present in the active site. Thioredoxins have been found to regulate a variety of biological reactions in prokaryotic an…	5.0091		cluster-49084.160766	redox.ascorbate and glutathione	(at1g06620 : 388.0) encodes a protein whose sequence is similar to a 2-oxoglutarate-dependent dioxygenase; 2-oxoglutarate (2OG) and Fe(II)-dependent oxygenase superfamily protein; CONTAINS InterPro DOMAIN/s: Oxoglutarate/iron-dependent oxygenase (InterPro:IPR005123); BEST Arabidopsis thaliana protein match is: 2-oxoglutarate (2OG) and Fe(II)-dependent oxygenase superfamily protein (TAIR:AT3G61400…	6.4972
										cluster-49084.145718	redox.ascorbate and glutathione.ascorbate	(at4g35000 : 223.0) Encodes a microsomal ascorbate peroxidase APX3. Ascorbate peroxidases are enzymes that scavenge hydrogen peroxide in plant cells. Eight types of APX have been described for Arabidopsis: three cytosolic (APX1, APX2, APX6), two chloroplastic types (stromal sAPX, thylakoid tAPX), and three microsomal (APX3, APX4, APX5) isoforms. The APX3 protein interacts with AKR2 (ankyrin-conta…	10.326
										cluster-49084.134058	redox.ascorbate and glutathione.glutathione	(at4g11600 : 285.0) Encodes glutathione peroxidase.; glutathione peroxidase 6 (GPX6); FUNCTIONS IN: glutathione peroxidase activity; INVOLVED IN: response to oxidative stress, response to cadmium ion, response to salt stress, response to metal ion; LOCATED IN: cytosol, mitochondrion, chloroplast, plasma membrane; EXPRESSED IN: 26 plant structures; EXPRESSED DURING: 14 growth stages; CONTAINS Inte…	7.4021
										cluster-49084.131473	redox.ascorbate and glutathione.glutathione	(p27456|gshrp_pea : 254.0) Glutathione reductase, chloroplast/mitochondrial precursor (EC 1.8.1.7) (GR) (GRase) (GOR1) - Pisum sativum (Garden pea) & (at3g54660 : 173.0) Encodes glutathione reductase that is most likely localized in the chloroplast.; glutathione reductase (GR); FUNCTIONS IN: glutathione-disulfide reductase activity, copper ion binding, ATP binding; INVOLVED IN: glutathione metabo…	8.6632

## Sheet: C03RvsC09R
Heme					Thioredoxin					Ascorbatre/Glutathione					Glutaredoxin					Peroxiredoxin					Dismutase/Catalase
Gene_id	Pathway	description	logFC		Gene_id	Pathway	description	logFC		Gene_id	Pathway	description	logFC		Gene_id	Pathway	description	logFC		Gene_id	Pathway	description	logFC		Gene_id	Pathway	description	logFC

## Sheet: T03RvsT09R
Heme					Thioredoxin					Ascorbatre/Glutathione					Glutaredoxin					Peroxiredoxin					Dismutase/Catalase
Gene_id	Pathway	description	logFC		Gene_id	Pathway	description	logFC		Gene_id	Pathway	description	logFC		Gene_id	Pathway	description	logFC		Gene_id	Pathway	description	logFC		Gene_id	Pathway	description	logFC
										cluster-49084.143493	redox.ascorbate and glutathione.ascorbate	(at1g63940 : 739.0) monodehydroascorbate reductase 6 (MDAR6); FUNCTIONS IN: ATP binding; INVOLVED IN: response to cadmium ion, response to cold; LOCATED IN: mitochondrion, stromule, chloroplast; EXPRESSED IN: 25 plant structures; EXPRESSED DURING: 15 growth stages; CONTAINS InterPro DOMAIN/s: FAD-dependent pyridine nucleotide-disulphide oxidoreductase (InterPro:IPR013027), Pyridine nucleotide-dis…	-9.6197

## Sheet: C03LvsC03R
Heme					Thioredoxin					Ascorbatre/Glutathione					Glutaredoxin					Peroxiredoxin					Dismutase/Catalase
Gene_id	Pathway	description	logFC		Gene_id	Pathway	description	logFC		Gene_id	Pathway	description	logFC		Gene_id	Pathway	description	logFC		Gene_id	Pathway	description	logFC		Gene_id	Pathway	description	logFC
cluster-49084.102818	redox.heme	(at4g32690 : 270.0) Encodes a hemoglobin (Hb) with a central domain similar to the 'truncated Hbs of bacteria, protozoa and fungi. The 3D structure of these types of Hbs is a 2-on-2 arrangement of alpha-helices as opposed to the 3-on-3 arrangement of the standard globin fold. This type of Hb is not found in animals or yeast.; hemoglobin 3 (GLB3); CONTAINS InterPro DOMAIN/s: Globin, truncated bact…	3.3029		cluster-49084.134571	redox.thioredoxin	(at5g51010 : 164.0) Rubredoxin-like superfamily protein; FUNCTIONS IN: electron carrier activity, metal ion binding; EXPRESSED IN: 22 plant structures; EXPRESSED DURING: 13 growth stages; CONTAINS InterPro DOMAIN/s: Rubredoxin-type Fe(Cys)4 protein (InterPro:IPR004039); BEST Arabidopsis thaliana protein match is: rubredoxin family protein (TAIR:AT5G17170.1); Has 30201 Blast hits to 17322 proteins…	8.3614		cluster-49084.56567	redox.ascorbate and glutathione	(at1g06620 : 139.0) encodes a protein whose sequence is similar to a 2-oxoglutarate-dependent dioxygenase; 2-oxoglutarate (2OG) and Fe(II)-dependent oxygenase superfamily protein; CONTAINS InterPro DOMAIN/s: Oxoglutarate/iron-dependent oxygenase (InterPro:IPR005123); BEST Arabidopsis thaliana protein match is: 2-oxoglutarate (2OG) and Fe(II)-dependent oxygenase superfamily protein (TAIR:AT3G61400…	-9.1385		cluster-49084.171318	redox.glutaredoxins	(at5g03870 : 262.0) Glutaredoxin family protein; FUNCTIONS IN: electron carrier activity, protein disulfide oxidoreductase activity; INVOLVED IN: N-terminal protein myristoylation, cell redox homeostasis; LOCATED IN: cellular_component unknown; EXPRESSED IN: 15 plant structures; EXPRESSED DURING: 7 growth stages; CONTAINS InterPro DOMAIN/s: Thioredoxin fold (InterPro:IPR012335), Glutaredoxin (Int…	6.6253		cluster-49084.142087	redox.peroxiredoxin	(at3g52960 : 261.0) Thioredoxin superfamily protein; FUNCTIONS IN: oxidoreductase activity, antioxidant activity; INVOLVED IN: defense response to bacterium, peptidyl-cysteine S-nitrosylation; LOCATED IN: thylakoid, chloroplast stroma, chloroplast, plant-type cell wall; EXPRESSED IN: 25 plant structures; EXPRESSED DURING: 15 growth stages; CONTAINS InterPro DOMAIN/s: Thioredoxin fold (InterPro:IP…	3.3812		cluster-49084.142886	redox.dismutases and catalases	(at1g12520 : 354.0) Copper/zinc superoxide dismutase copper chaperone. Localized to the chloroplast. Expressed in roots and shoots. Up-regulated in response to copper and senescence. The AtACC activates all three CuZnSOD activities located in three different subcellular compartments. Contains three domains, central, ATX-1 like and C-terminal. ATX-1 like domain essential for the copper chaperone f…	3.3383
cluster-49084.94026	redox.heme	(q9fvl0|hbl1_medsa : 244.0) Non-symbiotic hemoglobin 1 (MEDsa GLB1) - Medicago sativa (Alfalfa) & (at2g16060 : 222.0) Encodes a class 1 nonsymbiotic hemoglobin induced by low oxygen levels with very high oxygen affinity. It is not likely to be a hemoglobin transporter because of its extremely high affinity for oxygen.; hemoglobin 1 (HB1); FUNCTIONS IN: oxygen binding; INVOLVED IN: response to hyp…	6.5382		cluster-49084.146102	redox.thioredoxin	(at5g23440 : 119.0) ferredoxin/thioredoxin reductase subunit A (variable subunit) 1 (FTRA1); FUNCTIONS IN: ferredoxin:thioredoxin reductase activity, catalytic activity, ferredoxin reductase activity; INVOLVED IN: photosynthesis, light reaction, photosynthesis; LOCATED IN: chloroplast; EXPRESSED IN: 22 plant structures; EXPRESSED DURING: 13 growth stages; CONTAINS InterPro DOMAIN/s: Ferredoxin th…	7.305		cluster-49084.160766	redox.ascorbate and glutathione	(at1g06620 : 388.0) encodes a protein whose sequence is similar to a 2-oxoglutarate-dependent dioxygenase; 2-oxoglutarate (2OG) and Fe(II)-dependent oxygenase superfamily protein; CONTAINS InterPro DOMAIN/s: Oxoglutarate/iron-dependent oxygenase (InterPro:IPR005123); BEST Arabidopsis thaliana protein match is: 2-oxoglutarate (2OG) and Fe(II)-dependent oxygenase superfamily protein (TAIR:AT3G61400…	5.6869		cluster-49084.115898	redox.glutaredoxins	(at5g18600 : 164.0) Thioredoxin superfamily protein; FUNCTIONS IN: electron carrier activity, arsenate reductase (glutaredoxin) activity, protein disulfide oxidoreductase activity; INVOLVED IN: cell redox homeostasis; LOCATED IN: cellular_component unknown; EXPRESSED IN: 18 plant structures; EXPRESSED DURING: 10 growth stages; CONTAINS InterPro DOMAIN/s: Glutaredoxin-like, plant II (InterPro:IPR0…	4.4965		cluster-49084.133975	redox.peroxiredoxin	(at3g26060 : 281.0) encodes periredoxin Q which decomposes peroxides and plays a role in the protection of the photosynthetic apparatus; ATPRX Q; FUNCTIONS IN: peroxiredoxin activity, antioxidant activity; INVOLVED IN: cell redox homeostasis; LOCATED IN: chloroplast stromal thylakoid, chloroplast thylakoid membrane, plastoglobule; EXPRESSED IN: 23 plant structures; EXPRESSED DURING: 13 growth sta…	9.6196		cluster-49084.137545	redox.dismutases and catalases	(o65198|sodcp_medsa : 376.0) Superoxide dismutase [Cu-Zn], chloroplast precursor (EC 1.15.1.1) - Medicago sativa (Alfalfa) & (at2g28190 : 279.0) Encodes a chloroplastic copper/zinc superoxide dismutase CSD2 that can detoxify superoxide radicals. Its expression is affected by miR398-directed mRNA cleavage.; copper/zinc superoxide dismutase 2 (CSD2); FUNCTIONS IN: superoxide dismutase activity; INV…	7.2764
cluster-49084.144644	redox.heme	(q9fvl0|hbl1_medsa : 248.0) Non-symbiotic hemoglobin 1 (MEDsa GLB1) - Medicago sativa (Alfalfa) & (at2g16060 : 221.0) Encodes a class 1 nonsymbiotic hemoglobin induced by low oxygen levels with very high oxygen affinity. It is not likely to be a hemoglobin transporter because of its extremely high affinity for oxygen.; hemoglobin 1 (HB1); FUNCTIONS IN: oxygen binding; INVOLVED IN: response to hyp…	8.8301		cluster-49084.140403	redox.thioredoxin	(at1g76080 : 377.0) Encodes a thioredoxin localized in chloroplast stroma. Known as CDSP32 (CHLOROPLASTIC DROUGHT-INDUCED STRESS PROTEIN OF 32 KD).; chloroplastic drought-induced stress protein of 32 kD (CDSP32); INVOLVED IN: cell redox homeostasis; LOCATED IN: chloroplast stroma, chloroplast, chloroplast envelope; EXPRESSED IN: 23 plant structures; EXPRESSED DURING: 14 growth stages; CONTAINS In…	6.7341		cluster-49084.146334	redox.ascorbate and glutathione	(at1g06620 : 448.0) encodes a protein whose sequence is similar to a 2-oxoglutarate-dependent dioxygenase; 2-oxoglutarate (2OG) and Fe(II)-dependent oxygenase superfamily protein; CONTAINS InterPro DOMAIN/s: Oxoglutarate/iron-dependent oxygenase (InterPro:IPR005123); BEST Arabidopsis thaliana protein match is: 2-oxoglutarate (2OG) and Fe(II)-dependent oxygenase superfamily protein (TAIR:AT3G61400…	4.7086		cluster-49084.162047	redox.glutaredoxins	(loc_os06g12030.2 : 711.0) no description available & (at4g08550 : 523.0) electron carriers;protein disulfide oxidoreductases; FUNCTIONS IN: electron carrier activity, protein disulfide oxidoreductase activity; INVOLVED IN: cell redox homeostasis; LOCATED IN: cellular_component unknown; CONTAINS InterPro DOMAIN/s: Thioredoxin fold (InterPro:IPR012335), Glutaredoxin (InterPro:IPR002109), Thioredox…	-9.2464		cluster-49084.133944	redox.peroxiredoxin	(at3g26060 : 281.0) encodes periredoxin Q which decomposes peroxides and plays a role in the protection of the photosynthetic apparatus; ATPRX Q; FUNCTIONS IN: peroxiredoxin activity, antioxidant activity; INVOLVED IN: cell redox homeostasis; LOCATED IN: chloroplast stromal thylakoid, chloroplast thylakoid membrane, plastoglobule; EXPRESSED IN: 23 plant structures; EXPRESSED DURING: 13 growth sta…	9.0819		cluster-49084.141208	redox.dismutases and catalases	(at1g12520 : 354.0) Copper/zinc superoxide dismutase copper chaperone. Localized to the chloroplast. Expressed in roots and shoots. Up-regulated in response to copper and senescence. The AtACC activates all three CuZnSOD activities located in three different subcellular compartments. Contains three domains, central, ATX-1 like and C-terminal. ATX-1 like domain essential for the copper chaperone f…	4.1003
cluster-49084.23288	redox.heme	(q9fvl0|hbl1_medsa : 317.0) Non-symbiotic hemoglobin 1 (MEDsa GLB1) - Medicago sativa (Alfalfa) & (at2g16060 : 248.0) Encodes a class 1 nonsymbiotic hemoglobin induced by low oxygen levels with very high oxygen affinity. It is not likely to be a hemoglobin transporter because of its extremely high affinity for oxygen.; hemoglobin 1 (HB1); FUNCTIONS IN: oxygen binding; INVOLVED IN: response to hyp…	-8.3275		cluster-49084.134367	redox.thioredoxin	(at3g15360 : 198.0) encodes a prokaryotic thioredoxin; thioredoxin M-type 4 (TRX-M4); FUNCTIONS IN: enzyme activator activity; INVOLVED IN: response to oxidative stress, positive regulation of catalytic activity; LOCATED IN: thylakoid, chloroplast thylakoid membrane, cell wall, chloroplast, chloroplast envelope; EXPRESSED IN: 24 plant structures; EXPRESSED DURING: 13 growth stages; CONTAINS Inter…	5.3459		cluster-49084.146339	redox.ascorbate and glutathione	(at1g06620 : 345.0) encodes a protein whose sequence is similar to a 2-oxoglutarate-dependent dioxygenase; 2-oxoglutarate (2OG) and Fe(II)-dependent oxygenase superfamily protein; CONTAINS InterPro DOMAIN/s: Oxoglutarate/iron-dependent oxygenase (InterPro:IPR005123); BEST Arabidopsis thaliana protein match is: 2-oxoglutarate (2OG) and Fe(II)-dependent oxygenase superfamily protein (TAIR:AT3G61400…	3.7316		cluster-49084.122318	redox.glutaredoxins	(at5g03870 : 254.0) Glutaredoxin family protein; FUNCTIONS IN: electron carrier activity, protein disulfide oxidoreductase activity; INVOLVED IN: N-terminal protein myristoylation, cell redox homeostasis; LOCATED IN: cellular_component unknown; EXPRESSED IN: 15 plant structures; EXPRESSED DURING: 7 growth stages; CONTAINS InterPro DOMAIN/s: Thioredoxin fold (InterPro:IPR012335), Glutaredoxin (Int…	9.5358		cluster-49084.151856	redox.peroxiredoxin	(at3g06050 : 212.0) Encodes a mitochondrial matrix localized peroxiredoxin involved in redox homeostasis. Knockout mutants have reduced root growth under certain oxidative stress conditions.; peroxiredoxin IIF (PRXIIF); FUNCTIONS IN: peroxidase activity, antioxidant activity; INVOLVED IN: response to oxidative stress, response to cadmium ion; LOCATED IN: mitochondrion, mitochondrial matrix; EXPRE…	3.88		cluster-49084.134484	redox.dismutases and catalases	(o65198|sodcp_medsa : 224.0) Superoxide dismutase [Cu-Zn], chloroplast precursor (EC 1.15.1.1) - Medicago sativa (Alfalfa) & (loc_os08g44770.2 : 208.0) no description available & (at2g28190 : 203.0) Encodes a chloroplastic copper/zinc superoxide dismutase CSD2 that can detoxify superoxide radicals. Its expression is affected by miR398-directed mRNA cleavage.; copper/zinc superoxide dismutase 2 (C…	10.248
cluster-49084.161449	redox.heme	(q947c5|hbl1_goshi : 181.0) Non-symbiotic hemoglobin 1 (Hb1) (GOShi GLB1) - Gossypium hirsutum (Upland cotton) & (at2g16060 : 166.0) Encodes a class 1 nonsymbiotic hemoglobin induced by low oxygen levels with very high oxygen affinity. It is not likely to be a hemoglobin transporter because of its extremely high affinity for oxygen.; hemoglobin 1 (HB1); FUNCTIONS IN: oxygen binding; INVOLVED IN: …	6.4286		cluster-49084.134153	redox.thioredoxin	(at2g41680 : 728.0) Encodes a NADPH thioredoxin reductase involved in chloroplast protection against oxidative damage.; NADPH-dependent thioredoxin reductase C (NTRC); FUNCTIONS IN: thioredoxin-disulfide reductase activity; INVOLVED IN: hydrogen peroxide catabolic process; LOCATED IN: chloroplast stroma, chloroplast; EXPRESSED IN: 23 plant structures; EXPRESSED DURING: 13 growth stages; CONTAINS …	5.1018		cluster-49084.140114	redox.ascorbate and glutathione	(o24296|gpx1_pea : 419.0) Phospholipid hydroperoxide glutathione peroxidase, chloroplast precursor (EC 1.11.1.12) (PHGPx) - Pisum sativum (Garden pea) & (at2g25080 : 314.0) Encodes glutathione peroxidase.; glutathione peroxidase 1 (GPX1); FUNCTIONS IN: glutathione peroxidase activity; INVOLVED IN: oxidation reduction, response to oxidative stress; LOCATED IN: chloroplast thylakoid membrane, chlor…	5.3596		cluster-49084.51720	redox.glutaredoxins	(at5g06470 : 203.0) Glutaredoxin family protein; FUNCTIONS IN: electron carrier activity, protein disulfide oxidoreductase activity; INVOLVED IN: cell redox homeostasis; CONTAINS InterPro DOMAIN/s: Thioredoxin fold (InterPro:IPR012335), Glutaredoxin (InterPro:IPR002109), Thioredoxin-like fold (InterPro:IPR012336); BEST Arabidopsis thaliana protein match is: Thioredoxin superfamily protein (TAIR:A…	5.2162		cluster-49084.137112	redox.peroxiredoxin.BAS1	(at5g06290 : 382.0) Encodes a 2-Cys peroxiredoxin (2-Cys PrxB) that contains two catalytic Cys residues.; 2-cysteine peroxiredoxin B (2-Cys Prx B); FUNCTIONS IN: peroxiredoxin activity, antioxidant activity; INVOLVED IN: response to cold, defense response to bacterium; LOCATED IN: apoplast, stromule, chloroplast stroma, chloroplast; EXPRESSED IN: 23 plant structures; EXPRESSED DURING: 13 growth s…	5.5836		cluster-49084.151284	redox.dismutases and catalases	(at5g23310 : 380.0) Fe superoxide dismutase; Fe superoxide dismutase 3 (FSD3); FUNCTIONS IN: superoxide dismutase activity; INVOLVED IN: removal of superoxide radicals; LOCATED IN: chloroplast, nucleoid; EXPRESSED IN: 21 plant structures; EXPRESSED DURING: 13 growth stages; CONTAINS InterPro DOMAIN/s: Manganese/iron superoxide dismutase, N-terminal (InterPro:IPR019831), Manganese/iron superoxide …	4.4674
cluster-49084.136130	redox.heme	(at5g20140 : 521.0) SOUL heme-binding family protein; CONTAINS InterPro DOMAIN/s: Protein of unknown function DUF2358 (InterPro:IPR018790), SOUL haem-binding protein (InterPro:IPR006917); BEST Arabidopsis thaliana protein match is: SOUL heme-binding family protein (TAIR:AT3G10130.1). & (loc_os06g39690.1 : 474.0) no description available & (reliability: 1042.0) & (original description: no original…	7.2686		cluster-49084.127920	redox.thioredoxin	(at5g51010 : 165.0) Rubredoxin-like superfamily protein; FUNCTIONS IN: electron carrier activity, metal ion binding; EXPRESSED IN: 22 plant structures; EXPRESSED DURING: 13 growth stages; CONTAINS InterPro DOMAIN/s: Rubredoxin-type Fe(Cys)4 protein (InterPro:IPR004039); BEST Arabidopsis thaliana protein match is: rubredoxin family protein (TAIR:AT5G17170.1); Has 30201 Blast hits to 17322 proteins…	7.5404		cluster-49084.141684	redox.ascorbate and glutathione	(at5g59540 : 90.1) 2-oxoglutarate (2OG) and Fe(II)-dependent oxygenase superfamily protein; FUNCTIONS IN: oxidoreductase activity; INVOLVED IN: biological_process unknown; LOCATED IN: cellular_component unknown; EXPRESSED IN: 17 plant structures; EXPRESSED DURING: 9 growth stages; CONTAINS InterPro DOMAIN/s: Oxoglutarate/iron-dependent oxygenase (InterPro:IPR005123); BEST Arabidopsis thaliana pro…	9.805		cluster-49084.138535	redox.glutaredoxins	(at1g64500 : 209.0) Glutaredoxin family protein; FUNCTIONS IN: electron carrier activity, protein disulfide oxidoreductase activity; INVOLVED IN: N-terminal protein myristoylation, cell redox homeostasis; LOCATED IN: cellular_component unknown; EXPRESSED IN: 22 plant structures; EXPRESSED DURING: 13 growth stages; CONTAINS InterPro DOMAIN/s: Thioredoxin fold (InterPro:IPR012335), Glutaredoxin (In…	10.346		cluster-49084.140088	redox.peroxiredoxin.BAS1	(at3g11630 : 377.0) Encodes a 2-Cys peroxiredoxin (2-Cys PrxA) that contains two catalytic Cys residues.; Thioredoxin superfamily protein; FUNCTIONS IN: peroxiredoxin activity, antioxidant activity; INVOLVED IN: response to cold, defense response to bacterium; LOCATED IN: in 6 components; EXPRESSED IN: 26 plant structures; EXPRESSED DURING: 15 growth stages; CONTAINS InterPro DOMAIN/s: Peroxiredo…	6.843		cluster-49084.151283	redox.dismutases and catalases	(at5g23310 : 379.0) Fe superoxide dismutase; Fe superoxide dismutase 3 (FSD3); FUNCTIONS IN: superoxide dismutase activity; INVOLVED IN: removal of superoxide radicals; LOCATED IN: chloroplast, nucleoid; EXPRESSED IN: 21 plant structures; EXPRESSED DURING: 13 growth stages; CONTAINS InterPro DOMAIN/s: Manganese/iron superoxide dismutase, N-terminal (InterPro:IPR019831), Manganese/iron superoxide …	7.1379
cluster-49084.9257	redox.heme	(at4g32690 : 246.0) Encodes a hemoglobin (Hb) with a central domain similar to the 'truncated Hbs of bacteria, protozoa and fungi. The 3D structure of these types of Hbs is a 2-on-2 arrangement of alpha-helices as opposed to the 3-on-3 arrangement of the standard globin fold. This type of Hb is not found in animals or yeast.; hemoglobin 3 (GLB3); CONTAINS InterPro DOMAIN/s: Globin, truncated bact…	-4.844		cluster-49084.142033	redox.thioredoxin	(at1g76080 : 378.0) Encodes a thioredoxin localized in chloroplast stroma. Known as CDSP32 (CHLOROPLASTIC DROUGHT-INDUCED STRESS PROTEIN OF 32 KD).; chloroplastic drought-induced stress protein of 32 kD (CDSP32); INVOLVED IN: cell redox homeostasis; LOCATED IN: chloroplast stroma, chloroplast, chloroplast envelope; EXPRESSED IN: 23 plant structures; EXPRESSED DURING: 14 growth stages; CONTAINS In…	7.5135		cluster-49084.144816	redox.ascorbate and glutathione	(at5g59540 : 395.0) 2-oxoglutarate (2OG) and Fe(II)-dependent oxygenase superfamily protein; FUNCTIONS IN: oxidoreductase activity; INVOLVED IN: biological_process unknown; LOCATED IN: cellular_component unknown; EXPRESSED IN: 17 plant structures; EXPRESSED DURING: 9 growth stages; CONTAINS InterPro DOMAIN/s: Oxoglutarate/iron-dependent oxygenase (InterPro:IPR005123); BEST Arabidopsis thaliana pr…	5.3339		cluster-49084.198249	redox.glutaredoxins	(at1g28480 : 121.0) Encodes GRX480, a member of the glutaredoxin family that regulates protein redox state. GRX480 interacts with TGA factors and suppresses JA-responsive PDF1.2 transcription. GRX480 transcription is SA-inducible and requires NPR1. Maybe involved in SA/JA cross-talk.; GRX480; FUNCTIONS IN: electron carrier activity, protein disulfide oxidoreductase activity; INVOLVED IN: salicyli…	-3.2748		cluster-49084.136982	redox.peroxiredoxin.BAS1	(at3g11630 : 153.0) Encodes a 2-Cys peroxiredoxin (2-Cys PrxA) that contains two catalytic Cys residues.; Thioredoxin superfamily protein; FUNCTIONS IN: peroxiredoxin activity, antioxidant activity; INVOLVED IN: response to cold, defense response to bacterium; LOCATED IN: in 6 components; EXPRESSED IN: 26 plant structures; EXPRESSED DURING: 15 growth stages; CONTAINS InterPro DOMAIN/s: Peroxiredo…	8.6868		cluster-49084.137149	redox.dismutases and catalases	(o65198|sodcp_medsa : 376.0) Superoxide dismutase [Cu-Zn], chloroplast precursor (EC 1.15.1.1) - Medicago sativa (Alfalfa) & (at2g28190 : 279.0) Encodes a chloroplastic copper/zinc superoxide dismutase CSD2 that can detoxify superoxide radicals. Its expression is affected by miR398-directed mRNA cleavage.; copper/zinc superoxide dismutase 2 (CSD2); FUNCTIONS IN: superoxide dismutase activity; INV…	7.0265
cluster-49084.130985	redox.heme	(q9fvl0|hbl1_medsa : 244.0) Non-symbiotic hemoglobin 1 (MEDsa GLB1) - Medicago sativa (Alfalfa) & (at2g16060 : 222.0) Encodes a class 1 nonsymbiotic hemoglobin induced by low oxygen levels with very high oxygen affinity. It is not likely to be a hemoglobin transporter because of its extremely high affinity for oxygen.; hemoglobin 1 (HB1); FUNCTIONS IN: oxygen binding; INVOLVED IN: response to hyp…	10.884		cluster-49084.141938	redox.thioredoxin	(at3g15360 : 198.0) encodes a prokaryotic thioredoxin; thioredoxin M-type 4 (TRX-M4); FUNCTIONS IN: enzyme activator activity; INVOLVED IN: response to oxidative stress, positive regulation of catalytic activity; LOCATED IN: thylakoid, chloroplast thylakoid membrane, cell wall, chloroplast, chloroplast envelope; EXPRESSED IN: 24 plant structures; EXPRESSED DURING: 13 growth stages; CONTAINS Inter…	4.0752		cluster-49084.147100	redox.ascorbate and glutathione	(at1g06650 : 110.0) encodes a protein whose sequence is similar to 2-oxoglutarate-dependent dioxygenase; 2-oxoglutarate (2OG) and Fe(II)-dependent oxygenase superfamily protein; CONTAINS InterPro DOMAIN/s: Oxoglutarate/iron-dependent oxygenase (InterPro:IPR005123); BEST Arabidopsis thaliana protein match is: 2-oxoglutarate (2OG) and Fe(II)-dependent oxygenase superfamily protein (TAIR:AT1G06640.1…	8.7177		cluster-49084.131793	redox.glutaredoxins	(at1g64500 : 144.0) Glutaredoxin family protein; FUNCTIONS IN: electron carrier activity, protein disulfide oxidoreductase activity; INVOLVED IN: N-terminal protein myristoylation, cell redox homeostasis; LOCATED IN: cellular_component unknown; EXPRESSED IN: 22 plant structures; EXPRESSED DURING: 13 growth stages; CONTAINS InterPro DOMAIN/s: Thioredoxin fold (InterPro:IPR012335), Glutaredoxin (In…	9.446
cluster-49084.119082	redox.heme	(at5g20140 : 520.0) SOUL heme-binding family protein; CONTAINS InterPro DOMAIN/s: Protein of unknown function DUF2358 (InterPro:IPR018790), SOUL haem-binding protein (InterPro:IPR006917); BEST Arabidopsis thaliana protein match is: SOUL heme-binding family protein (TAIR:AT3G10130.1). & (loc_os06g39690.1 : 476.0) no description available & (reliability: 1040.0) & (original description: no original…	9.8559		cluster-49084.190576	redox.thioredoxin	(at5g39950 : 117.0) encodes a cytosolic thioredoxin that reduces disulfide bridges of target proteins by the reversible formation of a disulfide bridge between two neighboring Cys residues present in the active site. Thioredoxins have been found to regulate a variety of biological reactions in prokaryotic and eukaryotic cells.; thioredoxin 2 (TRX2); FUNCTIONS IN: oxidoreductase activity, acting o…	8.9589		cluster-49084.138248	redox.ascorbate and glutathione	(at5g59540 : 395.0) 2-oxoglutarate (2OG) and Fe(II)-dependent oxygenase superfamily protein; FUNCTIONS IN: oxidoreductase activity; INVOLVED IN: biological_process unknown; LOCATED IN: cellular_component unknown; EXPRESSED IN: 17 plant structures; EXPRESSED DURING: 9 growth stages; CONTAINS InterPro DOMAIN/s: Oxoglutarate/iron-dependent oxygenase (InterPro:IPR005123); BEST Arabidopsis thaliana pr…	12.963		cluster-49084.115209	redox.glutaredoxins	(at2g41330 : 250.0) Glutaredoxin family protein; FUNCTIONS IN: electron carrier activity, protein disulfide oxidoreductase activity; INVOLVED IN: N-terminal protein myristoylation, cell redox homeostasis; LOCATED IN: chloroplast; EXPRESSED IN: 20 plant structures; EXPRESSED DURING: 11 growth stages; CONTAINS InterPro DOMAIN/s: Thioredoxin fold (InterPro:IPR012335), Glutaredoxin (InterPro:IPR00210…	6.3323
cluster-49084.162795	redox.heme	(q9fvl0|hbl1_medsa : 110.0) Non-symbiotic hemoglobin 1 (MEDsa GLB1) - Medicago sativa (Alfalfa) & (at2g16060 : 106.0) Encodes a class 1 nonsymbiotic hemoglobin induced by low oxygen levels with very high oxygen affinity. It is not likely to be a hemoglobin transporter because of its extremely high affinity for oxygen.; hemoglobin 1 (HB1); FUNCTIONS IN: oxygen binding; INVOLVED IN: response to hyp…	8.4483		cluster-49084.129282	redox.thioredoxin	(p29450|trxf_pea : 219.0) Thioredoxin F-type, chloroplast precursor (TRX-F) - Pisum sativum (Garden pea) & (at5g16400 : 187.0) Encodes an f-type thioredoxin (Trx-f2) localized in chloroplast stroma.; thioredoxin F2 (TRXF2); FUNCTIONS IN: enzyme activator activity; INVOLVED IN: positive regulation of catalytic activity; LOCATED IN: chloroplast stroma, chloroplast; EXPRESSED IN: 21 plant structures…	7.8332		cluster-49084.138249	redox.ascorbate and glutathione	(at1g06620 : 163.0) encodes a protein whose sequence is similar to a 2-oxoglutarate-dependent dioxygenase; 2-oxoglutarate (2OG) and Fe(II)-dependent oxygenase superfamily protein; CONTAINS InterPro DOMAIN/s: Oxoglutarate/iron-dependent oxygenase (InterPro:IPR005123); BEST Arabidopsis thaliana protein match is: 2-oxoglutarate (2OG) and Fe(II)-dependent oxygenase superfamily protein (TAIR:AT3G61400…	8.5677		cluster-49084.256681	redox.glutaredoxins	(at3g11920 : 599.0) glutaredoxin-related; FUNCTIONS IN: electron carrier activity, protein disulfide oxidoreductase activity; INVOLVED IN: intracellular signaling pathway, cell redox homeostasis; LOCATED IN: cellular_component unknown; CONTAINS InterPro DOMAIN/s: Winged helix-turn-helix transcription repressor DNA-binding (InterPro:IPR011991), Thioredoxin fold (InterPro:IPR012335), Glutaredoxin (…	-3.4495
					cluster-49084.113698	redox.thioredoxin	(o49856|ftrc_soybn : 135.0) Ferredoxin-thioredoxin reductase catalytic chain, chloroplast precursor (EC 1.18.-.-) (FTR-C) - Glycine max (Soybean) & (at2g04700 : 128.0) ferredoxin thioredoxin reductase catalytic beta chain family protein; FUNCTIONS IN: ferredoxin:thioredoxin reductase activity, ferredoxin reductase activity; INVOLVED IN: oxidation reduction; LOCATED IN: chloroplast; EXPRESSED IN: …	5.4326		cluster-49084.56109	redox.ascorbate and glutathione	(at1g06650 : 268.0) encodes a protein whose sequence is similar to 2-oxoglutarate-dependent dioxygenase; 2-oxoglutarate (2OG) and Fe(II)-dependent oxygenase superfamily protein; CONTAINS InterPro DOMAIN/s: Oxoglutarate/iron-dependent oxygenase (InterPro:IPR005123); BEST Arabidopsis thaliana protein match is: 2-oxoglutarate (2OG) and Fe(II)-dependent oxygenase superfamily protein (TAIR:AT1G06640.1…	-5.3327		cluster-49084.92007	redox.glutaredoxins	(at5g18600 : 178.0) Thioredoxin superfamily protein; FUNCTIONS IN: electron carrier activity, arsenate reductase (glutaredoxin) activity, protein disulfide oxidoreductase activity; INVOLVED IN: cell redox homeostasis; LOCATED IN: cellular_component unknown; EXPRESSED IN: 18 plant structures; EXPRESSED DURING: 10 growth stages; CONTAINS InterPro DOMAIN/s: Glutaredoxin-like, plant II (InterPro:IPR0…	10.13
					cluster-49084.102842	redox.thioredoxin	(at3g06730 : 234.0) Encodes a plastidial thioredoxin (TRX) isoform that defines a branch of plastidial TRXs lying between x- and y-type TRXs and thus was named TRX z. Possesses disulfide reductase activity in vitro. TRX z was previously named as Trx p (thioredoxin putative and plastidic) before its thioredoxin activity was confirmed (Meng et al., PNAS 2010, 107:3900). Knockout mutant of TRX z has…	9.8182		cluster-49084.53433	redox.ascorbate and glutathione	(at1g06620 : 234.0) encodes a protein whose sequence is similar to a 2-oxoglutarate-dependent dioxygenase; 2-oxoglutarate (2OG) and Fe(II)-dependent oxygenase superfamily protein; CONTAINS InterPro DOMAIN/s: Oxoglutarate/iron-dependent oxygenase (InterPro:IPR005123); BEST Arabidopsis thaliana protein match is: 2-oxoglutarate (2OG) and Fe(II)-dependent oxygenase superfamily protein (TAIR:AT3G61400…	-8.578		cluster-49084.92009	redox.glutaredoxins	(at5g18600 : 178.0) Thioredoxin superfamily protein; FUNCTIONS IN: electron carrier activity, arsenate reductase (glutaredoxin) activity, protein disulfide oxidoreductase activity; INVOLVED IN: cell redox homeostasis; LOCATED IN: cellular_component unknown; EXPRESSED IN: 18 plant structures; EXPRESSED DURING: 10 growth stages; CONTAINS InterPro DOMAIN/s: Glutaredoxin-like, plant II (InterPro:IPR0…	9.0848
					cluster-49084.113696	redox.thioredoxin	(o49856|ftrc_soybn : 129.0) Ferredoxin-thioredoxin reductase catalytic chain, chloroplast precursor (EC 1.18.-.-) (FTR-C) - Glycine max (Soybean) & (at2g04700 : 122.0) ferredoxin thioredoxin reductase catalytic beta chain family protein; FUNCTIONS IN: ferredoxin:thioredoxin reductase activity, ferredoxin reductase activity; INVOLVED IN: oxidation reduction; LOCATED IN: chloroplast; EXPRESSED IN: …	6.2594		cluster-49084.129497	redox.ascorbate and glutathione	(at1g06650 : 400.0) encodes a protein whose sequence is similar to 2-oxoglutarate-dependent dioxygenase; 2-oxoglutarate (2OG) and Fe(II)-dependent oxygenase superfamily protein; CONTAINS InterPro DOMAIN/s: Oxoglutarate/iron-dependent oxygenase (InterPro:IPR005123); BEST Arabidopsis thaliana protein match is: 2-oxoglutarate (2OG) and Fe(II)-dependent oxygenase superfamily protein (TAIR:AT1G06640.1…	-8.9176
					cluster-49084.121539	redox.thioredoxin	(at5g23440 : 105.0) ferredoxin/thioredoxin reductase subunit A (variable subunit) 1 (FTRA1); FUNCTIONS IN: ferredoxin:thioredoxin reductase activity, catalytic activity, ferredoxin reductase activity; INVOLVED IN: photosynthesis, light reaction, photosynthesis; LOCATED IN: chloroplast; EXPRESSED IN: 22 plant structures; EXPRESSED DURING: 13 growth stages; CONTAINS InterPro DOMAIN/s: Ferredoxin th…	4.4412		cluster-49084.219712	redox.ascorbate and glutathione	(o04847|dv4h_catro : 232.0) Desacetoxyvindoline 4-hydroxylase (EC 1.14.11.20) - Catharanthus roseus (Rosy periwinkle) (Madagascar periwinkle) & (at5g59540 : 230.0) 2-oxoglutarate (2OG) and Fe(II)-dependent oxygenase superfamily protein; FUNCTIONS IN: oxidoreductase activity; INVOLVED IN: biological_process unknown; LOCATED IN: cellular_component unknown; EXPRESSED IN: 17 plant structures; EXPRESS…	-9.7863
					cluster-49084.144339	redox.thioredoxin	(at2g41680 : 696.0) Encodes a NADPH thioredoxin reductase involved in chloroplast protection against oxidative damage.; NADPH-dependent thioredoxin reductase C (NTRC); FUNCTIONS IN: thioredoxin-disulfide reductase activity; INVOLVED IN: hydrogen peroxide catabolic process; LOCATED IN: chloroplast stroma, chloroplast; EXPRESSED IN: 23 plant structures; EXPRESSED DURING: 13 growth stages; CONTAINS …	9.4275		cluster-49084.210520	redox.ascorbate and glutathione	(at3g19000 : 421.0) 2-oxoglutarate (2OG) and Fe(II)-dependent oxygenase superfamily protein; FUNCTIONS IN: oxidoreductase activity, acting on paired donors, with incorporation or reduction of molecular oxygen, 2-oxoglutarate as one donor, and incorporation of one atom each of oxygen into both donors, oxidoreductase activity; LOCATED IN: cellular_component unknown; EXPRESSED IN: 22 plant structure…	-12.208
					cluster-49084.176603	redox.thioredoxin	(loc_os05g11090.1 : 261.0) no description available & (at4g29670 : 249.0) Encodes a member of the thioredoxin family protein. Located in the chloroplast. Shows high activity towards the chloroplast 2-Cys peroxiredoxin A, and poor activity towards the chloroplast NADP-malate dehydrogenase.; atypical CYS HIS rich thioredoxin 2 (ACHT2); FUNCTIONS IN: oxidoreductase activity, acting on sulfur group o…	4.1181		cluster-49084.188022	redox.ascorbate and glutathione	(at4g18260 : 211.0) Cytochrome b561/ferric reductase transmembrane protein family; LOCATED IN: membrane; EXPRESSED IN: 20 plant structures; EXPRESSED DURING: 10 growth stages; CONTAINS InterPro DOMAIN/s: Cytochrome b561, eukaryote (InterPro:IPR004877), Cytochrome b561/ferric reductase transmembrane (InterPro:IPR006593); BEST Arabidopsis thaliana protein match is: Cytochrome b561/ferric reductase …	8.6732
					cluster-49084.134680	redox.thioredoxin	(at1g50320 : 89.7) encodes a prokaryotic thioredoxin; thioredoxin X (THX); FUNCTIONS IN: enzyme activator activity; INVOLVED IN: positive regulation of catalytic activity; LOCATED IN: chloroplast, chloroplast stroma; EXPRESSED IN: 22 plant structures; EXPRESSED DURING: 13 growth stages; CONTAINS InterPro DOMAIN/s: Thioredoxin fold (InterPro:IPR012335), Thioredoxin-like subdomain (InterPro:IPR0066…	10.053		cluster-49084.215066	redox.ascorbate and glutathione	(at1g06620 : 394.0) encodes a protein whose sequence is similar to a 2-oxoglutarate-dependent dioxygenase; 2-oxoglutarate (2OG) and Fe(II)-dependent oxygenase superfamily protein; CONTAINS InterPro DOMAIN/s: Oxoglutarate/iron-dependent oxygenase (InterPro:IPR005123); BEST Arabidopsis thaliana protein match is: 2-oxoglutarate (2OG) and Fe(II)-dependent oxygenase superfamily protein (TAIR:AT3G61400…	-9.0118
					cluster-49084.198228	redox.thioredoxin	(at1g11530 : 84.3) Encodes a monocysteinic thioredoxin, thioredoxin in which the second cysteine of the redox site is replaced by a serine, with low disulfide reductase but efficient disulfide isomerase activity.; C-terminal cysteine residue is changed to a serine 1 (CXXS1); CONTAINS InterPro DOMAIN/s: Thioredoxin fold (InterPro:IPR012335), Thioredoxin, core (InterPro:IPR015467), Thioredoxin-like…	-5.9172		cluster-49084.151182	redox.ascorbate and glutathione	(at5g59540 : 162.0) 2-oxoglutarate (2OG) and Fe(II)-dependent oxygenase superfamily protein; FUNCTIONS IN: oxidoreductase activity; INVOLVED IN: biological_process unknown; LOCATED IN: cellular_component unknown; EXPRESSED IN: 17 plant structures; EXPRESSED DURING: 9 growth stages; CONTAINS InterPro DOMAIN/s: Oxoglutarate/iron-dependent oxygenase (InterPro:IPR005123); BEST Arabidopsis thaliana pr…	-8.0502
					cluster-49084.141170	redox.thioredoxin	(p29450|trxf_pea : 252.0) Thioredoxin F-type, chloroplast precursor (TRX-F) - Pisum sativum (Garden pea) & (at5g16400 : 211.0) Encodes an f-type thioredoxin (Trx-f2) localized in chloroplast stroma.; thioredoxin F2 (TRXF2); FUNCTIONS IN: enzyme activator activity; INVOLVED IN: positive regulation of catalytic activity; LOCATED IN: chloroplast stroma, chloroplast; EXPRESSED IN: 21 plant structures…	8.5801		cluster-49084.155805	redox.ascorbate and glutathione	(at1g06620 : 98.6) encodes a protein whose sequence is similar to a 2-oxoglutarate-dependent dioxygenase; 2-oxoglutarate (2OG) and Fe(II)-dependent oxygenase superfamily protein; CONTAINS InterPro DOMAIN/s: Oxoglutarate/iron-dependent oxygenase (InterPro:IPR005123); BEST Arabidopsis thaliana protein match is: 2-oxoglutarate (2OG) and Fe(II)-dependent oxygenase superfamily protein (TAIR:AT3G61400.…	5.4938
					cluster-49084.156399	redox.thioredoxin	(at1g53300 : 676.0) tetratricopetide-repeat thioredoxin-like 1 (TTL1); FUNCTIONS IN: binding; INVOLVED IN: cell redox homeostasis; EXPRESSED IN: 22 plant structures; EXPRESSED DURING: 13 growth stages; CONTAINS InterPro DOMAIN/s: Molecular chaperone, heat shock protein, Hsp40, DnaJ (InterPro:IPR015609), Tetratricopeptide TPR-1 (InterPro:IPR001440), Thioredoxin fold (InterPro:IPR012335), Tetratric…	3.5604		cluster-49084.132415	redox.ascorbate and glutathione.ascorbate	(at1g77490 : 542.0) Encodes a chloroplastic thylakoid ascorbate peroxidase tAPX. Ascorbate peroxidases are enzymes that scavenge hydrogen peroxide in plant cells. Eight types of APX have been described for Arabidopsis: three cytosolic (APX1, APX2, APX6), two chloroplastic types (stromal sAPX, thylakoid tAPX), and three microsomal (APX3, APX4, APX5) isoforms.; thylakoidal ascorbate peroxidase (TAP…	3.3252
					cluster-49084.121253	redox.thioredoxin	(at1g34780 : 303.0) Encodes a protein disulfide isomerase-like (PDIL) protein, a member of a multigene family within the thioredoxin (TRX) superfamily. This protein also belongs to the adenosine 5'-phosphosulfate reductase-like (APRL) group.; APR-like 4 (APRL4); LOCATED IN: endomembrane system; EXPRESSED IN: 23 plant structures; EXPRESSED DURING: 15 growth stages; CONTAINS InterPro DOMAIN/s: Thio…	10.644		cluster-49084.143086	redox.ascorbate and glutathione.ascorbate	(at5g16710 : 354.0) The protein undergoes thiolation following treatment with the oxidant tert-butylhydroperoxide.; dehydroascorbate reductase 1 (DHAR3); FUNCTIONS IN: glutathione dehydrogenase (ascorbate) activity; INVOLVED IN: protein amino acid glutathionylation; LOCATED IN: chloroplast stroma, chloroplast, chloroplast envelope; EXPRESSED IN: 23 plant structures; EXPRESSED DURING: 14 growth st…	5.5105
					cluster-49084.144137	redox.thioredoxin	(at1g50320 : 101.0) encodes a prokaryotic thioredoxin; thioredoxin X (THX); FUNCTIONS IN: enzyme activator activity; INVOLVED IN: positive regulation of catalytic activity; LOCATED IN: chloroplast, chloroplast stroma; EXPRESSED IN: 22 plant structures; EXPRESSED DURING: 13 growth stages; CONTAINS InterPro DOMAIN/s: Thioredoxin fold (InterPro:IPR012335), Thioredoxin-like subdomain (InterPro:IPR006…	5.0715		cluster-49084.136650	redox.ascorbate and glutathione.ascorbate	(at1g19570 : 164.0) Encodes a member of the dehydroascorbate reductase gene family. Critical for a mutualistic symbiosis between the host Arabidopsis and the root colonizing fungus Piriformospora indica.; dehydroascorbate reductase (DHAR1); FUNCTIONS IN: glutathione dehydrogenase (ascorbate) activity; INVOLVED IN: in 6 processes; LOCATED IN: mitochondrion, apoplast, peroxisome, chloroplast, plasm…	3.8292
										cluster-49084.145158	redox.ascorbate and glutathione.ascorbate	(at4g09010 : 297.0) Encodes a protein that was initially believed to act as a microsomal ascorbate peroxidase APX4 but to date, no evidence of enzymatic activity has been found.; ascorbate peroxidase 4 (APX4); FUNCTIONS IN: peroxidase activity, heme binding; INVOLVED IN: oxidation reduction, response to oxidative stress; LOCATED IN: in 7 components; EXPRESSED IN: 22 plant structures; EXPRESSED DU…	8.0541
										cluster-49084.80808	redox.ascorbate and glutathione.ascorbate	(at4g39830 : 665.0) Cupredoxin superfamily protein; FUNCTIONS IN: oxidoreductase activity, L-ascorbate oxidase activity, copper ion binding; INVOLVED IN: oxidation reduction; LOCATED IN: endomembrane system, extracellular region; EXPRESSED IN: 19 plant structures; EXPRESSED DURING: 12 growth stages; CONTAINS InterPro DOMAIN/s: Multicopper oxidase, type 3 (InterPro:IPR011707), Multicopper oxidase,…	-4.2588
										cluster-49084.167183	redox.ascorbate and glutathione.ascorbate	(at5g21105 : 529.0) Plant L-ascorbate oxidase; FUNCTIONS IN: oxidoreductase activity, L-ascorbate oxidase activity, copper ion binding; INVOLVED IN: oxidation reduction; EXPRESSED IN: 23 plant structures; EXPRESSED DURING: 13 growth stages; CONTAINS InterPro DOMAIN/s: Multicopper oxidase, type 2 (InterPro:IPR011706), Multicopper oxidase, type 3 (InterPro:IPR011707), Cupredoxin (InterPro:IPR008972…	10.11
										cluster-49084.167185	redox.ascorbate and glutathione.ascorbate	(q40588|aso_tobac : 287.0) L-ascorbate oxidase precursor (EC 1.10.3.3) (Ascorbase) (ASO) - Nicotiana tabacum (Common tobacco) & (loc_os06g37080.1 : 258.0) no description available & (at5g21105 : 254.0) Plant L-ascorbate oxidase; FUNCTIONS IN: oxidoreductase activity, L-ascorbate oxidase activity, copper ion binding; INVOLVED IN: oxidation reduction; EXPRESSED IN: 23 plant structures; EXPRESSED DU…	4.0351
										cluster-49084.128763	redox.ascorbate and glutathione.ascorbate	(at1g19570 : 164.0) Encodes a member of the dehydroascorbate reductase gene family. Critical for a mutualistic symbiosis between the host Arabidopsis and the root colonizing fungus Piriformospora indica.; dehydroascorbate reductase (DHAR1); FUNCTIONS IN: glutathione dehydrogenase (ascorbate) activity; INVOLVED IN: in 6 processes; LOCATED IN: mitochondrion, apoplast, peroxisome, chloroplast, plasm…	3.8787
										cluster-49084.135148	redox.ascorbate and glutathione.ascorbate	(at4g09010 : 375.0) Encodes a protein that was initially believed to act as a microsomal ascorbate peroxidase APX4 but to date, no evidence of enzymatic activity has been found.; ascorbate peroxidase 4 (APX4); FUNCTIONS IN: peroxidase activity, heme binding; INVOLVED IN: oxidation reduction, response to oxidative stress; LOCATED IN: in 7 components; EXPRESSED IN: 22 plant structures; EXPRESSED DU…	8.2454
										cluster-49084.143493	redox.ascorbate and glutathione.ascorbate	(at1g63940 : 739.0) monodehydroascorbate reductase 6 (MDAR6); FUNCTIONS IN: ATP binding; INVOLVED IN: response to cadmium ion, response to cold; LOCATED IN: mitochondrion, stromule, chloroplast; EXPRESSED IN: 25 plant structures; EXPRESSED DURING: 15 growth stages; CONTAINS InterPro DOMAIN/s: FAD-dependent pyridine nucleotide-disulphide oxidoreductase (InterPro:IPR013027), Pyridine nucleotide-dis…	10.448
										cluster-49084.151165	redox.ascorbate and glutathione.ascorbate	(at4g08390 : 445.0) Encodes a chloroplastic stromal ascorbate peroxidase sAPX. Ascorbate peroxidases are enzymes that scavenge hydrogen peroxide in plant cells. Eight types of APX have been described for Arabidopsis: three cytosolic (APX1, APX2, APX6), two chloroplastic types (stromal sAPX, thylakoid tAPX), and three microsomal (APX3, APX4, APX5) isoforms.; stromal ascorbate peroxidase (SAPX); FU…	3.2847
										cluster-49084.140557	redox.ascorbate and glutathione.ascorbate	(at1g77490 : 137.0) Encodes a chloroplastic thylakoid ascorbate peroxidase tAPX. Ascorbate peroxidases are enzymes that scavenge hydrogen peroxide in plant cells. Eight types of APX have been described for Arabidopsis: three cytosolic (APX1, APX2, APX6), two chloroplastic types (stromal sAPX, thylakoid tAPX), and three microsomal (APX3, APX4, APX5) isoforms.; thylakoidal ascorbate peroxidase (TAP…	4.7248
										cluster-49084.139358	redox.ascorbate and glutathione.ascorbate	(at1g75270 : 187.0) dehydroascorbate reductase 2 (DHAR2); FUNCTIONS IN: glutathione binding, glutathione dehydrogenase (ascorbate) activity; INVOLVED IN: protein amino acid glutathionylation; LOCATED IN: plasma membrane; EXPRESSED IN: 25 plant structures; EXPRESSED DURING: 16 growth stages; CONTAINS InterPro DOMAIN/s: Thioredoxin fold (InterPro:IPR012335), Glutathione S-transferase, C-terminal-li…	3.9803
										cluster-49084.128521	redox.ascorbate and glutathione.ascorbate	(at4g09010 : 435.0) Encodes a protein that was initially believed to act as a microsomal ascorbate peroxidase APX4 but to date, no evidence of enzymatic activity has been found.; ascorbate peroxidase 4 (APX4); FUNCTIONS IN: peroxidase activity, heme binding; INVOLVED IN: oxidation reduction, response to oxidative stress; LOCATED IN: in 7 components; EXPRESSED IN: 22 plant structures; EXPRESSED DU…	10.263
										cluster-49084.128517	redox.ascorbate and glutathione.ascorbate	(at4g09010 : 235.0) Encodes a protein that was initially believed to act as a microsomal ascorbate peroxidase APX4 but to date, no evidence of enzymatic activity has been found.; ascorbate peroxidase 4 (APX4); FUNCTIONS IN: peroxidase activity, heme binding; INVOLVED IN: oxidation reduction, response to oxidative stress; LOCATED IN: in 7 components; EXPRESSED IN: 22 plant structures; EXPRESSED DU…	7.4132
										cluster-49084.128516	redox.ascorbate and glutathione.ascorbate	(at4g09010 : 125.0) Encodes a protein that was initially believed to act as a microsomal ascorbate peroxidase APX4 but to date, no evidence of enzymatic activity has been found.; ascorbate peroxidase 4 (APX4); FUNCTIONS IN: peroxidase activity, heme binding; INVOLVED IN: oxidation reduction, response to oxidative stress; LOCATED IN: in 7 components; EXPRESSED IN: 22 plant structures; EXPRESSED DU…	6.8942
										cluster-49084.128519	redox.ascorbate and glutathione.ascorbate	(at4g09010 : 435.0) Encodes a protein that was initially believed to act as a microsomal ascorbate peroxidase APX4 but to date, no evidence of enzymatic activity has been found.; ascorbate peroxidase 4 (APX4); FUNCTIONS IN: peroxidase activity, heme binding; INVOLVED IN: oxidation reduction, response to oxidative stress; LOCATED IN: in 7 components; EXPRESSED IN: 22 plant structures; EXPRESSED DU…	7.652
										cluster-49084.133088	redox.ascorbate and glutathione.ascorbate.GME	(q338b5|gme1_orysa : 498.0) GDP-mannose 3,5-epimerase 1 (EC 5.1.3.18) (GDP-Man 3,5-epimerase 1) (OsGME-1) - Oryza sativa (Rice) & (loc_os10g28200.2 : 498.0) no description available & (at5g28840 : 495.0) Encodes a protein with GDP-D-mannose 3',5'-epimerase activity. The enzyme is involved in ascorbate biosynthesis. It catalyzes the conversion of GDP-D-mannose to GDP-L-galactose.; "GDP-D-mannose 3…	8.8401
										cluster-49084.132150	redox.ascorbate and glutathione.ascorbate.GDP-L-galactose-hexose-1-phosphate guanyltransferase	(at4g26850 : 138.0) Encodes a novel protein involved in ascorbate biosynthesis, which was shown to catalyze the transfer of GMP from GDP-galactose to a variety of hexose-1-phosphate acceptors. Recessive mutation has a reduced amount of vitamin C, lower level of non-photochemical quenching, and reduced rate of conversion of violaxanthin to zeaxanthin in high light.; vitamin c defective 2 (VTC2); F…	4.1869
										cluster-49084.138014	redox.ascorbate and glutathione.ascorbate.GDP-L-galactose-hexose-1-phosphate guanyltransferase	(at4g26850 : 544.0) Encodes a novel protein involved in ascorbate biosynthesis, which was shown to catalyze the transfer of GMP from GDP-galactose to a variety of hexose-1-phosphate acceptors. Recessive mutation has a reduced amount of vitamin C, lower level of non-photochemical quenching, and reduced rate of conversion of violaxanthin to zeaxanthin in high light.; vitamin c defective 2 (VTC2); F…	4.7497
										cluster-49084.138329	redox.ascorbate and glutathione.ascorbate.GDP-L-galactose-hexose-1-phosphate guanyltransferase	(at4g26850 : 629.0) Encodes a novel protein involved in ascorbate biosynthesis, which was shown to catalyze the transfer of GMP from GDP-galactose to a variety of hexose-1-phosphate acceptors. Recessive mutation has a reduced amount of vitamin C, lower level of non-photochemical quenching, and reduced rate of conversion of violaxanthin to zeaxanthin in high light.; vitamin c defective 2 (VTC2); F…	5.0831
										cluster-49084.138338	redox.ascorbate and glutathione.ascorbate.GDP-L-galactose-hexose-1-phosphate guanyltransferase	(at4g26850 : 499.0) Encodes a novel protein involved in ascorbate biosynthesis, which was shown to catalyze the transfer of GMP from GDP-galactose to a variety of hexose-1-phosphate acceptors. Recessive mutation has a reduced amount of vitamin C, lower level of non-photochemical quenching, and reduced rate of conversion of violaxanthin to zeaxanthin in high light.; vitamin c defective 2 (VTC2); F…	10.066
										cluster-49084.120505	redox.ascorbate and glutathione.ascorbate.L-galactose-1-phosphate phosphatase	(at3g02870 : 385.0) Encodes a L-galactose-1-phosphate phosphatase, involved in ascorbate biosynthesis.; VTC4; FUNCTIONS IN: 3'(2'),5'-bisphosphate nucleotidase activity, L-galactose-1-phosphate phosphatase activity, inositol or phosphatidylinositol phosphatase activity, inositol-1(or 4)-monophosphatase activity; INVOLVED IN: sulfur metabolic process, L-ascorbic acid biosynthetic process, response…	8.2998
										cluster-49084.134058	redox.ascorbate and glutathione.glutathione	(at4g11600 : 285.0) Encodes glutathione peroxidase.; glutathione peroxidase 6 (GPX6); FUNCTIONS IN: glutathione peroxidase activity; INVOLVED IN: response to oxidative stress, response to cadmium ion, response to salt stress, response to metal ion; LOCATED IN: cytosol, mitochondrion, chloroplast, plasma membrane; EXPRESSED IN: 26 plant structures; EXPRESSED DURING: 14 growth stages; CONTAINS Inte…	3.6435
										cluster-49084.7846	redox.ascorbate and glutathione.glutathione	(at4g23100 : 475.0) Encodes the enzyme glutamate-cysteine ligase catalyzing the first, and rate-limiting, step of glutathione biosynthesis. Required for cell proliferation at the root tip. Involved in susceptibility to the bacterial pathogen Pseudomonas syringae. Mutants are phytoalexin defective.; glutamate-cysteine ligase (GSH1); CONTAINS InterPro DOMAIN/s: Glutamate--cysteine ligase, GCS2 (Int…	-8.228
										cluster-49084.79616	redox.ascorbate and glutathione.glutathione	(o23732|gshb_braju : 483.0) Glutathione synthetase, chloroplast precursor (EC 6.3.2.3) (Glutathione synthase) (GSH synthetase) (GSH-S) - Brassica juncea (Leaf mustard) (Indian mustard) & (at5g27380 : 470.0) Encodes a protein with similarity to glutathione synthetases, which catalyzes one of the early steps in glutathione biosynthesis. Two transcripts have been detected; the longer transcript is l…	-8.6098
										cluster-49084.148220	redox.ascorbate and glutathione.glutathione	(loc_os04g38450.1 : 642.0) no description available & (at4g39640 : 630.0) The gene encodes a gamma-glutamyltransferase (AKA gamma-glutamyl transpeptidase, EC 2.3.2.2) that is located in vascular tissues (predominantly phloem) of leaves and is involved in the degradation of glutathione. The encoded enzyme also mitigates oxidative stress by metabolizing GSSG (oxidized form of GSH - glutathione) in …	10.44
										cluster-49084.132016	redox.ascorbate and glutathione.glutathione	(loc_os04g38450.1 : 587.0) no description available & (at4g39640 : 583.0) The gene encodes a gamma-glutamyltransferase (AKA gamma-glutamyl transpeptidase, EC 2.3.2.2) that is located in vascular tissues (predominantly phloem) of leaves and is involved in the degradation of glutathione. The encoded enzyme also mitigates oxidative stress by metabolizing GSSG (oxidized form of GSH - glutathione) in …	10.52
										cluster-49084.116257	redox.ascorbate and glutathione.glutathione	(loc_os04g38450.1 : 424.0) no description available & (at4g39640 : 416.0) The gene encodes a gamma-glutamyltransferase (AKA gamma-glutamyl transpeptidase, EC 2.3.2.2) that is located in vascular tissues (predominantly phloem) of leaves and is involved in the degradation of glutathione. The encoded enzyme also mitigates oxidative stress by metabolizing GSSG (oxidized form of GSH - glutathione) in …	5.7483

## Sheet: C09LvsC09R
Heme					Thioredoxin					Ascorbatre/Glutathione					Glutaredoxin					Peroxiredoxin					Dismutase/Catalase
Gene_id	Pathway	description	logFC		Gene_id	Pathway	description	logFC		Gene_id	Pathway	description	logFC		Gene_id	Pathway	description	logFC		Gene_id	Pathway	description	logFC		Gene_id	Pathway	description	logFC
cluster-49084.102818	redox.heme	(at4g32690 : 270.0) Encodes a hemoglobin (Hb) with a central domain similar to the 'truncated Hbs of bacteria, protozoa and fungi. The 3D structure of these types of Hbs is a 2-on-2 arrangement of alpha-helices as opposed to the 3-on-3 arrangement of the standard globin fold. This type of Hb is not found in animals or yeast.; hemoglobin 3 (GLB3); CONTAINS InterPro DOMAIN/s: Globin, truncated bact…	-7.1249		cluster-49084.134571	redox.thioredoxin	(at5g51010 : 164.0) Rubredoxin-like superfamily protein; FUNCTIONS IN: electron carrier activity, metal ion binding; EXPRESSED IN: 22 plant structures; EXPRESSED DURING: 13 growth stages; CONTAINS InterPro DOMAIN/s: Rubredoxin-type Fe(Cys)4 protein (InterPro:IPR004039); BEST Arabidopsis thaliana protein match is: rubredoxin family protein (TAIR:AT5G17170.1); Has 30201 Blast hits to 17322 proteins…	5.8924		cluster-49084.56567	redox.ascorbate and glutathione	(at1g06620 : 139.0) encodes a protein whose sequence is similar to a 2-oxoglutarate-dependent dioxygenase; 2-oxoglutarate (2OG) and Fe(II)-dependent oxygenase superfamily protein; CONTAINS InterPro DOMAIN/s: Oxoglutarate/iron-dependent oxygenase (InterPro:IPR005123); BEST Arabidopsis thaliana protein match is: 2-oxoglutarate (2OG) and Fe(II)-dependent oxygenase superfamily protein (TAIR:AT3G61400…	-7.9608		cluster-49084.171318	redox.glutaredoxins	(at5g03870 : 262.0) Glutaredoxin family protein; FUNCTIONS IN: electron carrier activity, protein disulfide oxidoreductase activity; INVOLVED IN: N-terminal protein myristoylation, cell redox homeostasis; LOCATED IN: cellular_component unknown; EXPRESSED IN: 15 plant structures; EXPRESSED DURING: 7 growth stages; CONTAINS InterPro DOMAIN/s: Thioredoxin fold (InterPro:IPR012335), Glutaredoxin (Int…	5.9453		cluster-49084.133975	redox.peroxiredoxin	(at3g26060 : 281.0) encodes periredoxin Q which decomposes peroxides and plays a role in the protection of the photosynthetic apparatus; ATPRX Q; FUNCTIONS IN: peroxiredoxin activity, antioxidant activity; INVOLVED IN: cell redox homeostasis; LOCATED IN: chloroplast stromal thylakoid, chloroplast thylakoid membrane, plastoglobule; EXPRESSED IN: 23 plant structures; EXPRESSED DURING: 13 growth sta…	8.7137		cluster-49084.137545	redox.dismutases and catalases	(o65198|sodcp_medsa : 376.0) Superoxide dismutase [Cu-Zn], chloroplast precursor (EC 1.15.1.1) - Medicago sativa (Alfalfa) & (at2g28190 : 279.0) Encodes a chloroplastic copper/zinc superoxide dismutase CSD2 that can detoxify superoxide radicals. Its expression is affected by miR398-directed mRNA cleavage.; copper/zinc superoxide dismutase 2 (CSD2); FUNCTIONS IN: superoxide dismutase activity; INV…	6.7717
cluster-49084.23288	redox.heme	(q9fvl0|hbl1_medsa : 317.0) Non-symbiotic hemoglobin 1 (MEDsa GLB1) - Medicago sativa (Alfalfa) & (at2g16060 : 248.0) Encodes a class 1 nonsymbiotic hemoglobin induced by low oxygen levels with very high oxygen affinity. It is not likely to be a hemoglobin transporter because of its extremely high affinity for oxygen.; hemoglobin 1 (HB1); FUNCTIONS IN: oxygen binding; INVOLVED IN: response to hyp…	-4.1633		cluster-49084.146102	redox.thioredoxin	(at5g23440 : 119.0) ferredoxin/thioredoxin reductase subunit A (variable subunit) 1 (FTRA1); FUNCTIONS IN: ferredoxin:thioredoxin reductase activity, catalytic activity, ferredoxin reductase activity; INVOLVED IN: photosynthesis, light reaction, photosynthesis; LOCATED IN: chloroplast; EXPRESSED IN: 22 plant structures; EXPRESSED DURING: 13 growth stages; CONTAINS InterPro DOMAIN/s: Ferredoxin th…	5.5557		cluster-49084.146334	redox.ascorbate and glutathione	(at1g06620 : 448.0) encodes a protein whose sequence is similar to a 2-oxoglutarate-dependent dioxygenase; 2-oxoglutarate (2OG) and Fe(II)-dependent oxygenase superfamily protein; CONTAINS InterPro DOMAIN/s: Oxoglutarate/iron-dependent oxygenase (InterPro:IPR005123); BEST Arabidopsis thaliana protein match is: 2-oxoglutarate (2OG) and Fe(II)-dependent oxygenase superfamily protein (TAIR:AT3G61400…	3.9428		cluster-49084.115898	redox.glutaredoxins	(at5g18600 : 164.0) Thioredoxin superfamily protein; FUNCTIONS IN: electron carrier activity, arsenate reductase (glutaredoxin) activity, protein disulfide oxidoreductase activity; INVOLVED IN: cell redox homeostasis; LOCATED IN: cellular_component unknown; EXPRESSED IN: 18 plant structures; EXPRESSED DURING: 10 growth stages; CONTAINS InterPro DOMAIN/s: Glutaredoxin-like, plant II (InterPro:IPR0…	4.3747		cluster-49084.134247	redox.peroxiredoxin	(at1g65980 : 261.0) thioredoxin-dependent peroxidase; thioredoxin-dependent peroxidase 1 (TPX1); FUNCTIONS IN: oxidoreductase activity, antioxidant activity; INVOLVED IN: response to cadmium ion; LOCATED IN: chloroplast, plasma membrane, membrane; EXPRESSED IN: 27 plant structures; EXPRESSED DURING: 16 growth stages; CONTAINS InterPro DOMAIN/s: Thioredoxin fold (InterPro:IPR012335), Thioredoxin-l…	-9.0984		cluster-49084.141208	redox.dismutases and catalases	(at1g12520 : 354.0) Copper/zinc superoxide dismutase copper chaperone. Localized to the chloroplast. Expressed in roots and shoots. Up-regulated in response to copper and senescence. The AtACC activates all three CuZnSOD activities located in three different subcellular compartments. Contains three domains, central, ATX-1 like and C-terminal. ATX-1 like domain essential for the copper chaperone f…	3.1402
cluster-49084.161449	redox.heme	(q947c5|hbl1_goshi : 181.0) Non-symbiotic hemoglobin 1 (Hb1) (GOShi GLB1) - Gossypium hirsutum (Upland cotton) & (at2g16060 : 166.0) Encodes a class 1 nonsymbiotic hemoglobin induced by low oxygen levels with very high oxygen affinity. It is not likely to be a hemoglobin transporter because of its extremely high affinity for oxygen.; hemoglobin 1 (HB1); FUNCTIONS IN: oxygen binding; INVOLVED IN: …	9.7346		cluster-49084.140403	redox.thioredoxin	(at1g76080 : 377.0) Encodes a thioredoxin localized in chloroplast stroma. Known as CDSP32 (CHLOROPLASTIC DROUGHT-INDUCED STRESS PROTEIN OF 32 KD).; chloroplastic drought-induced stress protein of 32 kD (CDSP32); INVOLVED IN: cell redox homeostasis; LOCATED IN: chloroplast stroma, chloroplast, chloroplast envelope; EXPRESSED IN: 23 plant structures; EXPRESSED DURING: 14 growth stages; CONTAINS In…	6.2727		cluster-49084.140114	redox.ascorbate and glutathione	(o24296|gpx1_pea : 419.0) Phospholipid hydroperoxide glutathione peroxidase, chloroplast precursor (EC 1.11.1.12) (PHGPx) - Pisum sativum (Garden pea) & (at2g25080 : 314.0) Encodes glutathione peroxidase.; glutathione peroxidase 1 (GPX1); FUNCTIONS IN: glutathione peroxidase activity; INVOLVED IN: oxidation reduction, response to oxidative stress; LOCATED IN: chloroplast thylakoid membrane, chlor…	4.5928		cluster-49084.115892	redox.glutaredoxins	(at5g18600 : 164.0) Thioredoxin superfamily protein; FUNCTIONS IN: electron carrier activity, arsenate reductase (glutaredoxin) activity, protein disulfide oxidoreductase activity; INVOLVED IN: cell redox homeostasis; LOCATED IN: cellular_component unknown; EXPRESSED IN: 18 plant structures; EXPRESSED DURING: 10 growth stages; CONTAINS InterPro DOMAIN/s: Glutaredoxin-like, plant II (InterPro:IPR0…	5.0546		cluster-49084.143982	redox.peroxiredoxin.BAS1	(at3g11630 : 377.0) Encodes a 2-Cys peroxiredoxin (2-Cys PrxA) that contains two catalytic Cys residues.; Thioredoxin superfamily protein; FUNCTIONS IN: peroxiredoxin activity, antioxidant activity; INVOLVED IN: response to cold, defense response to bacterium; LOCATED IN: in 6 components; EXPRESSED IN: 26 plant structures; EXPRESSED DURING: 15 growth stages; CONTAINS InterPro DOMAIN/s: Peroxiredo…	5.4795		cluster-49084.151284	redox.dismutases and catalases	(at5g23310 : 380.0) Fe superoxide dismutase; Fe superoxide dismutase 3 (FSD3); FUNCTIONS IN: superoxide dismutase activity; INVOLVED IN: removal of superoxide radicals; LOCATED IN: chloroplast, nucleoid; EXPRESSED IN: 21 plant structures; EXPRESSED DURING: 13 growth stages; CONTAINS InterPro DOMAIN/s: Manganese/iron superoxide dismutase, N-terminal (InterPro:IPR019831), Manganese/iron superoxide …	3.9237
cluster-49084.136130	redox.heme	(at5g20140 : 521.0) SOUL heme-binding family protein; CONTAINS InterPro DOMAIN/s: Protein of unknown function DUF2358 (InterPro:IPR018790), SOUL haem-binding protein (InterPro:IPR006917); BEST Arabidopsis thaliana protein match is: SOUL heme-binding family protein (TAIR:AT3G10130.1). & (loc_os06g39690.1 : 474.0) no description available & (reliability: 1042.0) & (original description: no original…	5.5937		cluster-49084.134153	redox.thioredoxin	(at2g41680 : 728.0) Encodes a NADPH thioredoxin reductase involved in chloroplast protection against oxidative damage.; NADPH-dependent thioredoxin reductase C (NTRC); FUNCTIONS IN: thioredoxin-disulfide reductase activity; INVOLVED IN: hydrogen peroxide catabolic process; LOCATED IN: chloroplast stroma, chloroplast; EXPRESSED IN: 23 plant structures; EXPRESSED DURING: 13 growth stages; CONTAINS …	4.7281		cluster-49084.141684	redox.ascorbate and glutathione	(at5g59540 : 90.1) 2-oxoglutarate (2OG) and Fe(II)-dependent oxygenase superfamily protein; FUNCTIONS IN: oxidoreductase activity; INVOLVED IN: biological_process unknown; LOCATED IN: cellular_component unknown; EXPRESSED IN: 17 plant structures; EXPRESSED DURING: 9 growth stages; CONTAINS InterPro DOMAIN/s: Oxoglutarate/iron-dependent oxygenase (InterPro:IPR005123); BEST Arabidopsis thaliana pro…	9.1059		cluster-49084.122318	redox.glutaredoxins	(at5g03870 : 254.0) Glutaredoxin family protein; FUNCTIONS IN: electron carrier activity, protein disulfide oxidoreductase activity; INVOLVED IN: N-terminal protein myristoylation, cell redox homeostasis; LOCATED IN: cellular_component unknown; EXPRESSED IN: 15 plant structures; EXPRESSED DURING: 7 growth stages; CONTAINS InterPro DOMAIN/s: Thioredoxin fold (InterPro:IPR012335), Glutaredoxin (Int…	9.6321		cluster-49084.137112	redox.peroxiredoxin.BAS1	(at5g06290 : 382.0) Encodes a 2-Cys peroxiredoxin (2-Cys PrxB) that contains two catalytic Cys residues.; 2-cysteine peroxiredoxin B (2-Cys Prx B); FUNCTIONS IN: peroxiredoxin activity, antioxidant activity; INVOLVED IN: response to cold, defense response to bacterium; LOCATED IN: apoplast, stromule, chloroplast stroma, chloroplast; EXPRESSED IN: 23 plant structures; EXPRESSED DURING: 13 growth s…	5.2149		cluster-49084.137149	redox.dismutases and catalases	(o65198|sodcp_medsa : 376.0) Superoxide dismutase [Cu-Zn], chloroplast precursor (EC 1.15.1.1) - Medicago sativa (Alfalfa) & (at2g28190 : 279.0) Encodes a chloroplastic copper/zinc superoxide dismutase CSD2 that can detoxify superoxide radicals. Its expression is affected by miR398-directed mRNA cleavage.; copper/zinc superoxide dismutase 2 (CSD2); FUNCTIONS IN: superoxide dismutase activity; INV…	5.9838
cluster-49084.9257	redox.heme	(at4g32690 : 246.0) Encodes a hemoglobin (Hb) with a central domain similar to the 'truncated Hbs of bacteria, protozoa and fungi. The 3D structure of these types of Hbs is a 2-on-2 arrangement of alpha-helices as opposed to the 3-on-3 arrangement of the standard globin fold. This type of Hb is not found in animals or yeast.; hemoglobin 3 (GLB3); CONTAINS InterPro DOMAIN/s: Globin, truncated bact…	-5.1951		cluster-49084.127920	redox.thioredoxin	(at5g51010 : 165.0) Rubredoxin-like superfamily protein; FUNCTIONS IN: electron carrier activity, metal ion binding; EXPRESSED IN: 22 plant structures; EXPRESSED DURING: 13 growth stages; CONTAINS InterPro DOMAIN/s: Rubredoxin-type Fe(Cys)4 protein (InterPro:IPR004039); BEST Arabidopsis thaliana protein match is: rubredoxin family protein (TAIR:AT5G17170.1); Has 30201 Blast hits to 17322 proteins…	6.6054		cluster-49084.144816	redox.ascorbate and glutathione	(at5g59540 : 395.0) 2-oxoglutarate (2OG) and Fe(II)-dependent oxygenase superfamily protein; FUNCTIONS IN: oxidoreductase activity; INVOLVED IN: biological_process unknown; LOCATED IN: cellular_component unknown; EXPRESSED IN: 17 plant structures; EXPRESSED DURING: 9 growth stages; CONTAINS InterPro DOMAIN/s: Oxoglutarate/iron-dependent oxygenase (InterPro:IPR005123); BEST Arabidopsis thaliana pr…	4.1736		cluster-49084.51720	redox.glutaredoxins	(at5g06470 : 203.0) Glutaredoxin family protein; FUNCTIONS IN: electron carrier activity, protein disulfide oxidoreductase activity; INVOLVED IN: cell redox homeostasis; CONTAINS InterPro DOMAIN/s: Thioredoxin fold (InterPro:IPR012335), Glutaredoxin (InterPro:IPR002109), Thioredoxin-like fold (InterPro:IPR012336); BEST Arabidopsis thaliana protein match is: Thioredoxin superfamily protein (TAIR:A…	3.4654		cluster-49084.140088	redox.peroxiredoxin.BAS1	(at3g11630 : 377.0) Encodes a 2-Cys peroxiredoxin (2-Cys PrxA) that contains two catalytic Cys residues.; Thioredoxin superfamily protein; FUNCTIONS IN: peroxiredoxin activity, antioxidant activity; INVOLVED IN: response to cold, defense response to bacterium; LOCATED IN: in 6 components; EXPRESSED IN: 26 plant structures; EXPRESSED DURING: 15 growth stages; CONTAINS InterPro DOMAIN/s: Peroxiredo…	5.4007
cluster-49084.130985	redox.heme	(q9fvl0|hbl1_medsa : 244.0) Non-symbiotic hemoglobin 1 (MEDsa GLB1) - Medicago sativa (Alfalfa) & (at2g16060 : 222.0) Encodes a class 1 nonsymbiotic hemoglobin induced by low oxygen levels with very high oxygen affinity. It is not likely to be a hemoglobin transporter because of its extremely high affinity for oxygen.; hemoglobin 1 (HB1); FUNCTIONS IN: oxygen binding; INVOLVED IN: response to hyp…	8.1009		cluster-49084.140979	redox.thioredoxin	(at1g07700 : 189.0) Thioredoxin superfamily protein; INVOLVED IN: cell redox homeostasis; LOCATED IN: chloroplast; EXPRESSED IN: 24 plant structures; EXPRESSED DURING: 15 growth stages; CONTAINS InterPro DOMAIN/s: Thioredoxin fold (InterPro:IPR012335), Thioredoxin, core (InterPro:IPR015467), Thioredoxin-like (InterPro:IPR017936), Thioredoxin domain (InterPro:IPR013766), Thioredoxin-like fold (Int…	9.8011		cluster-49084.147100	redox.ascorbate and glutathione	(at1g06650 : 110.0) encodes a protein whose sequence is similar to 2-oxoglutarate-dependent dioxygenase; 2-oxoglutarate (2OG) and Fe(II)-dependent oxygenase superfamily protein; CONTAINS InterPro DOMAIN/s: Oxoglutarate/iron-dependent oxygenase (InterPro:IPR005123); BEST Arabidopsis thaliana protein match is: 2-oxoglutarate (2OG) and Fe(II)-dependent oxygenase superfamily protein (TAIR:AT1G06640.1…	7.8898		cluster-49084.138535	redox.glutaredoxins	(at1g64500 : 209.0) Glutaredoxin family protein; FUNCTIONS IN: electron carrier activity, protein disulfide oxidoreductase activity; INVOLVED IN: N-terminal protein myristoylation, cell redox homeostasis; LOCATED IN: cellular_component unknown; EXPRESSED IN: 22 plant structures; EXPRESSED DURING: 13 growth stages; CONTAINS InterPro DOMAIN/s: Thioredoxin fold (InterPro:IPR012335), Glutaredoxin (In…	10.371
cluster-49084.119082	redox.heme	(at5g20140 : 520.0) SOUL heme-binding family protein; CONTAINS InterPro DOMAIN/s: Protein of unknown function DUF2358 (InterPro:IPR018790), SOUL haem-binding protein (InterPro:IPR006917); BEST Arabidopsis thaliana protein match is: SOUL heme-binding family protein (TAIR:AT3G10130.1). & (loc_os06g39690.1 : 476.0) no description available & (reliability: 1040.0) & (original description: no original…	5.9655		cluster-49084.142033	redox.thioredoxin	(at1g76080 : 378.0) Encodes a thioredoxin localized in chloroplast stroma. Known as CDSP32 (CHLOROPLASTIC DROUGHT-INDUCED STRESS PROTEIN OF 32 KD).; chloroplastic drought-induced stress protein of 32 kD (CDSP32); INVOLVED IN: cell redox homeostasis; LOCATED IN: chloroplast stroma, chloroplast, chloroplast envelope; EXPRESSED IN: 23 plant structures; EXPRESSED DURING: 14 growth stages; CONTAINS In…	7.7808		cluster-49084.138248	redox.ascorbate and glutathione	(at5g59540 : 395.0) 2-oxoglutarate (2OG) and Fe(II)-dependent oxygenase superfamily protein; FUNCTIONS IN: oxidoreductase activity; INVOLVED IN: biological_process unknown; LOCATED IN: cellular_component unknown; EXPRESSED IN: 17 plant structures; EXPRESSED DURING: 9 growth stages; CONTAINS InterPro DOMAIN/s: Oxoglutarate/iron-dependent oxygenase (InterPro:IPR005123); BEST Arabidopsis thaliana pr…	6.8968		cluster-49084.198249	redox.glutaredoxins	(at1g28480 : 121.0) Encodes GRX480, a member of the glutaredoxin family that regulates protein redox state. GRX480 interacts with TGA factors and suppresses JA-responsive PDF1.2 transcription. GRX480 transcription is SA-inducible and requires NPR1. Maybe involved in SA/JA cross-talk.; GRX480; FUNCTIONS IN: electron carrier activity, protein disulfide oxidoreductase activity; INVOLVED IN: salicyli…	-3.9631
					cluster-49084.141938	redox.thioredoxin	(at3g15360 : 198.0) encodes a prokaryotic thioredoxin; thioredoxin M-type 4 (TRX-M4); FUNCTIONS IN: enzyme activator activity; INVOLVED IN: response to oxidative stress, positive regulation of catalytic activity; LOCATED IN: thylakoid, chloroplast thylakoid membrane, cell wall, chloroplast, chloroplast envelope; EXPRESSED IN: 24 plant structures; EXPRESSED DURING: 13 growth stages; CONTAINS Inter…	3.3554		cluster-49084.138249	redox.ascorbate and glutathione	(at1g06620 : 163.0) encodes a protein whose sequence is similar to a 2-oxoglutarate-dependent dioxygenase; 2-oxoglutarate (2OG) and Fe(II)-dependent oxygenase superfamily protein; CONTAINS InterPro DOMAIN/s: Oxoglutarate/iron-dependent oxygenase (InterPro:IPR005123); BEST Arabidopsis thaliana protein match is: 2-oxoglutarate (2OG) and Fe(II)-dependent oxygenase superfamily protein (TAIR:AT3G61400…	8.8082		cluster-49084.131793	redox.glutaredoxins	(at1g64500 : 144.0) Glutaredoxin family protein; FUNCTIONS IN: electron carrier activity, protein disulfide oxidoreductase activity; INVOLVED IN: N-terminal protein myristoylation, cell redox homeostasis; LOCATED IN: cellular_component unknown; EXPRESSED IN: 22 plant structures; EXPRESSED DURING: 13 growth stages; CONTAINS InterPro DOMAIN/s: Thioredoxin fold (InterPro:IPR012335), Glutaredoxin (In…	9.7408
					cluster-49084.190576	redox.thioredoxin	(at5g39950 : 117.0) encodes a cytosolic thioredoxin that reduces disulfide bridges of target proteins by the reversible formation of a disulfide bridge between two neighboring Cys residues present in the active site. Thioredoxins have been found to regulate a variety of biological reactions in prokaryotic and eukaryotic cells.; thioredoxin 2 (TRX2); FUNCTIONS IN: oxidoreductase activity, acting o…	9.1958		cluster-49084.56111	redox.ascorbate and glutathione	(at1g06650 : 341.0) encodes a protein whose sequence is similar to 2-oxoglutarate-dependent dioxygenase; 2-oxoglutarate (2OG) and Fe(II)-dependent oxygenase superfamily protein; CONTAINS InterPro DOMAIN/s: Oxoglutarate/iron-dependent oxygenase (InterPro:IPR005123); BEST Arabidopsis thaliana protein match is: 2-oxoglutarate (2OG) and Fe(II)-dependent oxygenase superfamily protein (TAIR:AT1G06640.1…	-5.1341		cluster-49084.178644	redox.glutaredoxins	(at5g18600 : 164.0) Thioredoxin superfamily protein; FUNCTIONS IN: electron carrier activity, arsenate reductase (glutaredoxin) activity, protein disulfide oxidoreductase activity; INVOLVED IN: cell redox homeostasis; LOCATED IN: cellular_component unknown; EXPRESSED IN: 18 plant structures; EXPRESSED DURING: 10 growth stages; CONTAINS InterPro DOMAIN/s: Glutaredoxin-like, plant II (InterPro:IPR0…	3.4216
					cluster-49084.129282	redox.thioredoxin	(p29450|trxf_pea : 219.0) Thioredoxin F-type, chloroplast precursor (TRX-F) - Pisum sativum (Garden pea) & (at5g16400 : 187.0) Encodes an f-type thioredoxin (Trx-f2) localized in chloroplast stroma.; thioredoxin F2 (TRXF2); FUNCTIONS IN: enzyme activator activity; INVOLVED IN: positive regulation of catalytic activity; LOCATED IN: chloroplast stroma, chloroplast; EXPRESSED IN: 21 plant structures…	7.2207		cluster-49084.219712	redox.ascorbate and glutathione	(o04847|dv4h_catro : 232.0) Desacetoxyvindoline 4-hydroxylase (EC 1.14.11.20) - Catharanthus roseus (Rosy periwinkle) (Madagascar periwinkle) & (at5g59540 : 230.0) 2-oxoglutarate (2OG) and Fe(II)-dependent oxygenase superfamily protein; FUNCTIONS IN: oxidoreductase activity; INVOLVED IN: biological_process unknown; LOCATED IN: cellular_component unknown; EXPRESSED IN: 17 plant structures; EXPRESS…	-9.8482		cluster-49084.115209	redox.glutaredoxins	(at2g41330 : 250.0) Glutaredoxin family protein; FUNCTIONS IN: electron carrier activity, protein disulfide oxidoreductase activity; INVOLVED IN: N-terminal protein myristoylation, cell redox homeostasis; LOCATED IN: chloroplast; EXPRESSED IN: 20 plant structures; EXPRESSED DURING: 11 growth stages; CONTAINS InterPro DOMAIN/s: Thioredoxin fold (InterPro:IPR012335), Glutaredoxin (InterPro:IPR00210…	4.6613
					cluster-49084.113698	redox.thioredoxin	(o49856|ftrc_soybn : 135.0) Ferredoxin-thioredoxin reductase catalytic chain, chloroplast precursor (EC 1.18.-.-) (FTR-C) - Glycine max (Soybean) & (at2g04700 : 128.0) ferredoxin thioredoxin reductase catalytic beta chain family protein; FUNCTIONS IN: ferredoxin:thioredoxin reductase activity, ferredoxin reductase activity; INVOLVED IN: oxidation reduction; LOCATED IN: chloroplast; EXPRESSED IN: …	5.312		cluster-49084.132415	redox.ascorbate and glutathione.ascorbate	(at1g77490 : 542.0) Encodes a chloroplastic thylakoid ascorbate peroxidase tAPX. Ascorbate peroxidases are enzymes that scavenge hydrogen peroxide in plant cells. Eight types of APX have been described for Arabidopsis: three cytosolic (APX1, APX2, APX6), two chloroplastic types (stromal sAPX, thylakoid tAPX), and three microsomal (APX3, APX4, APX5) isoforms.; thylakoidal ascorbate peroxidase (TAP…	3.4891		cluster-49084.256681	redox.glutaredoxins	(at3g11920 : 599.0) glutaredoxin-related; FUNCTIONS IN: electron carrier activity, protein disulfide oxidoreductase activity; INVOLVED IN: intracellular signaling pathway, cell redox homeostasis; LOCATED IN: cellular_component unknown; CONTAINS InterPro DOMAIN/s: Winged helix-turn-helix transcription repressor DNA-binding (InterPro:IPR011991), Thioredoxin fold (InterPro:IPR012335), Glutaredoxin (…	-3.5835
					cluster-49084.102842	redox.thioredoxin	(at3g06730 : 234.0) Encodes a plastidial thioredoxin (TRX) isoform that defines a branch of plastidial TRXs lying between x- and y-type TRXs and thus was named TRX z. Possesses disulfide reductase activity in vitro. TRX z was previously named as Trx p (thioredoxin putative and plastidic) before its thioredoxin activity was confirmed (Meng et al., PNAS 2010, 107:3900). Knockout mutant of TRX z has…	4.0699		cluster-49084.143086	redox.ascorbate and glutathione.ascorbate	(at5g16710 : 354.0) The protein undergoes thiolation following treatment with the oxidant tert-butylhydroperoxide.; dehydroascorbate reductase 1 (DHAR3); FUNCTIONS IN: glutathione dehydrogenase (ascorbate) activity; INVOLVED IN: protein amino acid glutathionylation; LOCATED IN: chloroplast stroma, chloroplast, chloroplast envelope; EXPRESSED IN: 23 plant structures; EXPRESSED DURING: 14 growth st…	5.9954		cluster-49084.144302	redox.glutaredoxins	(at3g57070 : 306.0) Glutaredoxin family protein; FUNCTIONS IN: electron carrier activity, protein disulfide oxidoreductase activity; INVOLVED IN: N-terminal protein myristoylation, cell redox homeostasis; LOCATED IN: chloroplast; EXPRESSED IN: 23 plant structures; EXPRESSED DURING: 13 growth stages; CONTAINS InterPro DOMAIN/s: Thioredoxin fold (InterPro:IPR012335), Glutaredoxin (InterPro:IPR00210…	7.1997
					cluster-49084.113696	redox.thioredoxin	(o49856|ftrc_soybn : 129.0) Ferredoxin-thioredoxin reductase catalytic chain, chloroplast precursor (EC 1.18.-.-) (FTR-C) - Glycine max (Soybean) & (at2g04700 : 122.0) ferredoxin thioredoxin reductase catalytic beta chain family protein; FUNCTIONS IN: ferredoxin:thioredoxin reductase activity, ferredoxin reductase activity; INVOLVED IN: oxidation reduction; LOCATED IN: chloroplast; EXPRESSED IN: …	4.6338		cluster-49084.136650	redox.ascorbate and glutathione.ascorbate	(at1g19570 : 164.0) Encodes a member of the dehydroascorbate reductase gene family. Critical for a mutualistic symbiosis between the host Arabidopsis and the root colonizing fungus Piriformospora indica.; dehydroascorbate reductase (DHAR1); FUNCTIONS IN: glutathione dehydrogenase (ascorbate) activity; INVOLVED IN: in 6 processes; LOCATED IN: mitochondrion, apoplast, peroxisome, chloroplast, plasm…	4.2069		cluster-49084.92007	redox.glutaredoxins	(at5g18600 : 178.0) Thioredoxin superfamily protein; FUNCTIONS IN: electron carrier activity, arsenate reductase (glutaredoxin) activity, protein disulfide oxidoreductase activity; INVOLVED IN: cell redox homeostasis; LOCATED IN: cellular_component unknown; EXPRESSED IN: 18 plant structures; EXPRESSED DURING: 10 growth stages; CONTAINS InterPro DOMAIN/s: Glutaredoxin-like, plant II (InterPro:IPR0…	9.2957
					cluster-49084.134680	redox.thioredoxin	(at1g50320 : 89.7) encodes a prokaryotic thioredoxin; thioredoxin X (THX); FUNCTIONS IN: enzyme activator activity; INVOLVED IN: positive regulation of catalytic activity; LOCATED IN: chloroplast, chloroplast stroma; EXPRESSED IN: 22 plant structures; EXPRESSED DURING: 13 growth stages; CONTAINS InterPro DOMAIN/s: Thioredoxin fold (InterPro:IPR012335), Thioredoxin-like subdomain (InterPro:IPR0066…	6.8731		cluster-49084.145158	redox.ascorbate and glutathione.ascorbate	(at4g09010 : 297.0) Encodes a protein that was initially believed to act as a microsomal ascorbate peroxidase APX4 but to date, no evidence of enzymatic activity has been found.; ascorbate peroxidase 4 (APX4); FUNCTIONS IN: peroxidase activity, heme binding; INVOLVED IN: oxidation reduction, response to oxidative stress; LOCATED IN: in 7 components; EXPRESSED IN: 22 plant structures; EXPRESSED DU…	11.029		cluster-49084.92009	redox.glutaredoxins	(at5g18600 : 178.0) Thioredoxin superfamily protein; FUNCTIONS IN: electron carrier activity, arsenate reductase (glutaredoxin) activity, protein disulfide oxidoreductase activity; INVOLVED IN: cell redox homeostasis; LOCATED IN: cellular_component unknown; EXPRESSED IN: 18 plant structures; EXPRESSED DURING: 10 growth stages; CONTAINS InterPro DOMAIN/s: Glutaredoxin-like, plant II (InterPro:IPR0…	6.9873
					cluster-49084.198228	redox.thioredoxin	(at1g11530 : 84.3) Encodes a monocysteinic thioredoxin, thioredoxin in which the second cysteine of the redox site is replaced by a serine, with low disulfide reductase but efficient disulfide isomerase activity.; C-terminal cysteine residue is changed to a serine 1 (CXXS1); CONTAINS InterPro DOMAIN/s: Thioredoxin fold (InterPro:IPR012335), Thioredoxin, core (InterPro:IPR015467), Thioredoxin-like…	-5.5265		cluster-49084.80809	redox.ascorbate and glutathione.ascorbate	(at4g39830 : 439.0) Cupredoxin superfamily protein; FUNCTIONS IN: oxidoreductase activity, L-ascorbate oxidase activity, copper ion binding; INVOLVED IN: oxidation reduction; LOCATED IN: endomembrane system, extracellular region; EXPRESSED IN: 19 plant structures; EXPRESSED DURING: 12 growth stages; CONTAINS InterPro DOMAIN/s: Multicopper oxidase, type 3 (InterPro:IPR011707), Multicopper oxidase,…	-6.3439
					cluster-49084.141170	redox.thioredoxin	(p29450|trxf_pea : 252.0) Thioredoxin F-type, chloroplast precursor (TRX-F) - Pisum sativum (Garden pea) & (at5g16400 : 211.0) Encodes an f-type thioredoxin (Trx-f2) localized in chloroplast stroma.; thioredoxin F2 (TRXF2); FUNCTIONS IN: enzyme activator activity; INVOLVED IN: positive regulation of catalytic activity; LOCATED IN: chloroplast stroma, chloroplast; EXPRESSED IN: 21 plant structures…	6.1407		cluster-49084.80808	redox.ascorbate and glutathione.ascorbate	(at4g39830 : 665.0) Cupredoxin superfamily protein; FUNCTIONS IN: oxidoreductase activity, L-ascorbate oxidase activity, copper ion binding; INVOLVED IN: oxidation reduction; LOCATED IN: endomembrane system, extracellular region; EXPRESSED IN: 19 plant structures; EXPRESSED DURING: 12 growth stages; CONTAINS InterPro DOMAIN/s: Multicopper oxidase, type 3 (InterPro:IPR011707), Multicopper oxidase,…	-3.9598
					cluster-49084.121253	redox.thioredoxin	(at1g34780 : 303.0) Encodes a protein disulfide isomerase-like (PDIL) protein, a member of a multigene family within the thioredoxin (TRX) superfamily. This protein also belongs to the adenosine 5'-phosphosulfate reductase-like (APRL) group.; APR-like 4 (APRL4); LOCATED IN: endomembrane system; EXPRESSED IN: 23 plant structures; EXPRESSED DURING: 15 growth stages; CONTAINS InterPro DOMAIN/s: Thio…	10.816		cluster-49084.135148	redox.ascorbate and glutathione.ascorbate	(at4g09010 : 375.0) Encodes a protein that was initially believed to act as a microsomal ascorbate peroxidase APX4 but to date, no evidence of enzymatic activity has been found.; ascorbate peroxidase 4 (APX4); FUNCTIONS IN: peroxidase activity, heme binding; INVOLVED IN: oxidation reduction, response to oxidative stress; LOCATED IN: in 7 components; EXPRESSED IN: 22 plant structures; EXPRESSED DU…	6.1667
					cluster-49084.80746	redox.thioredoxin	(at1g11530 : 142.0) Encodes a monocysteinic thioredoxin, thioredoxin in which the second cysteine of the redox site is replaced by a serine, with low disulfide reductase but efficient disulfide isomerase activity.; C-terminal cysteine residue is changed to a serine 1 (CXXS1); CONTAINS InterPro DOMAIN/s: Thioredoxin fold (InterPro:IPR012335), Thioredoxin, core (InterPro:IPR015467), Thioredoxin-lik…	-4.6528		cluster-49084.143493	redox.ascorbate and glutathione.ascorbate	(at1g63940 : 739.0) monodehydroascorbate reductase 6 (MDAR6); FUNCTIONS IN: ATP binding; INVOLVED IN: response to cadmium ion, response to cold; LOCATED IN: mitochondrion, stromule, chloroplast; EXPRESSED IN: 25 plant structures; EXPRESSED DURING: 15 growth stages; CONTAINS InterPro DOMAIN/s: FAD-dependent pyridine nucleotide-disulphide oxidoreductase (InterPro:IPR013027), Pyridine nucleotide-dis…	11.043
					cluster-49084.144137	redox.thioredoxin	(at1g50320 : 101.0) encodes a prokaryotic thioredoxin; thioredoxin X (THX); FUNCTIONS IN: enzyme activator activity; INVOLVED IN: positive regulation of catalytic activity; LOCATED IN: chloroplast, chloroplast stroma; EXPRESSED IN: 22 plant structures; EXPRESSED DURING: 13 growth stages; CONTAINS InterPro DOMAIN/s: Thioredoxin fold (InterPro:IPR012335), Thioredoxin-like subdomain (InterPro:IPR006…	6.2803		cluster-49084.149657	redox.ascorbate and glutathione.ascorbate	(at5g16710 : 355.0) The protein undergoes thiolation following treatment with the oxidant tert-butylhydroperoxide.; dehydroascorbate reductase 1 (DHAR3); FUNCTIONS IN: glutathione dehydrogenase (ascorbate) activity; INVOLVED IN: protein amino acid glutathionylation; LOCATED IN: chloroplast stroma, chloroplast, chloroplast envelope; EXPRESSED IN: 23 plant structures; EXPRESSED DURING: 14 growth st…	4.7804
										cluster-49084.139358	redox.ascorbate and glutathione.ascorbate	(at1g75270 : 187.0) dehydroascorbate reductase 2 (DHAR2); FUNCTIONS IN: glutathione binding, glutathione dehydrogenase (ascorbate) activity; INVOLVED IN: protein amino acid glutathionylation; LOCATED IN: plasma membrane; EXPRESSED IN: 25 plant structures; EXPRESSED DURING: 16 growth stages; CONTAINS InterPro DOMAIN/s: Thioredoxin fold (InterPro:IPR012335), Glutathione S-transferase, C-terminal-li…	3.7997
										cluster-49084.128521	redox.ascorbate and glutathione.ascorbate	(at4g09010 : 435.0) Encodes a protein that was initially believed to act as a microsomal ascorbate peroxidase APX4 but to date, no evidence of enzymatic activity has been found.; ascorbate peroxidase 4 (APX4); FUNCTIONS IN: peroxidase activity, heme binding; INVOLVED IN: oxidation reduction, response to oxidative stress; LOCATED IN: in 7 components; EXPRESSED IN: 22 plant structures; EXPRESSED DU…	9.3483
										cluster-49084.128517	redox.ascorbate and glutathione.ascorbate	(at4g09010 : 235.0) Encodes a protein that was initially believed to act as a microsomal ascorbate peroxidase APX4 but to date, no evidence of enzymatic activity has been found.; ascorbate peroxidase 4 (APX4); FUNCTIONS IN: peroxidase activity, heme binding; INVOLVED IN: oxidation reduction, response to oxidative stress; LOCATED IN: in 7 components; EXPRESSED IN: 22 plant structures; EXPRESSED DU…	8.941
										cluster-49084.128516	redox.ascorbate and glutathione.ascorbate	(at4g09010 : 125.0) Encodes a protein that was initially believed to act as a microsomal ascorbate peroxidase APX4 but to date, no evidence of enzymatic activity has been found.; ascorbate peroxidase 4 (APX4); FUNCTIONS IN: peroxidase activity, heme binding; INVOLVED IN: oxidation reduction, response to oxidative stress; LOCATED IN: in 7 components; EXPRESSED IN: 22 plant structures; EXPRESSED DU…	8.0037
										cluster-49084.133088	redox.ascorbate and glutathione.ascorbate.GME	(q338b5|gme1_orysa : 498.0) GDP-mannose 3,5-epimerase 1 (EC 5.1.3.18) (GDP-Man 3,5-epimerase 1) (OsGME-1) - Oryza sativa (Rice) & (loc_os10g28200.2 : 498.0) no description available & (at5g28840 : 495.0) Encodes a protein with GDP-D-mannose 3',5'-epimerase activity. The enzyme is involved in ascorbate biosynthesis. It catalyzes the conversion of GDP-D-mannose to GDP-L-galactose.; "GDP-D-mannose 3…	7.582
										cluster-49084.153360	redox.ascorbate and glutathione.ascorbate.GME	(q338b5|gme1_orysa : 712.0) GDP-mannose 3,5-epimerase 1 (EC 5.1.3.18) (GDP-Man 3,5-epimerase 1) (OsGME-1) - Oryza sativa (Rice) & (loc_os10g28200.1 : 712.0) no description available & (at5g28840 : 702.0) Encodes a protein with GDP-D-mannose 3',5'-epimerase activity. The enzyme is involved in ascorbate biosynthesis. It catalyzes the conversion of GDP-D-mannose to GDP-L-galactose.; "GDP-D-mannose 3…	3.9769
										cluster-49084.132150	redox.ascorbate and glutathione.ascorbate.GDP-L-galactose-hexose-1-phosphate guanyltransferase	(at4g26850 : 138.0) Encodes a novel protein involved in ascorbate biosynthesis, which was shown to catalyze the transfer of GMP from GDP-galactose to a variety of hexose-1-phosphate acceptors. Recessive mutation has a reduced amount of vitamin C, lower level of non-photochemical quenching, and reduced rate of conversion of violaxanthin to zeaxanthin in high light.; vitamin c defective 2 (VTC2); F…	4.5366
										cluster-49084.138014	redox.ascorbate and glutathione.ascorbate.GDP-L-galactose-hexose-1-phosphate guanyltransferase	(at4g26850 : 544.0) Encodes a novel protein involved in ascorbate biosynthesis, which was shown to catalyze the transfer of GMP from GDP-galactose to a variety of hexose-1-phosphate acceptors. Recessive mutation has a reduced amount of vitamin C, lower level of non-photochemical quenching, and reduced rate of conversion of violaxanthin to zeaxanthin in high light.; vitamin c defective 2 (VTC2); F…	3.5689
										cluster-49084.138329	redox.ascorbate and glutathione.ascorbate.GDP-L-galactose-hexose-1-phosphate guanyltransferase	(at4g26850 : 629.0) Encodes a novel protein involved in ascorbate biosynthesis, which was shown to catalyze the transfer of GMP from GDP-galactose to a variety of hexose-1-phosphate acceptors. Recessive mutation has a reduced amount of vitamin C, lower level of non-photochemical quenching, and reduced rate of conversion of violaxanthin to zeaxanthin in high light.; vitamin c defective 2 (VTC2); F…	3.5797
										cluster-49084.138338	redox.ascorbate and glutathione.ascorbate.GDP-L-galactose-hexose-1-phosphate guanyltransferase	(at4g26850 : 499.0) Encodes a novel protein involved in ascorbate biosynthesis, which was shown to catalyze the transfer of GMP from GDP-galactose to a variety of hexose-1-phosphate acceptors. Recessive mutation has a reduced amount of vitamin C, lower level of non-photochemical quenching, and reduced rate of conversion of violaxanthin to zeaxanthin in high light.; vitamin c defective 2 (VTC2); F…	10.829
										cluster-49084.120505	redox.ascorbate and glutathione.ascorbate.L-galactose-1-phosphate phosphatase	(at3g02870 : 385.0) Encodes a L-galactose-1-phosphate phosphatase, involved in ascorbate biosynthesis.; VTC4; FUNCTIONS IN: 3'(2'),5'-bisphosphate nucleotidase activity, L-galactose-1-phosphate phosphatase activity, inositol or phosphatidylinositol phosphatase activity, inositol-1(or 4)-monophosphatase activity; INVOLVED IN: sulfur metabolic process, L-ascorbic acid biosynthetic process, response…	8.3141
										cluster-49084.131473	redox.ascorbate and glutathione.glutathione	(p27456|gshrp_pea : 254.0) Glutathione reductase, chloroplast/mitochondrial precursor (EC 1.8.1.7) (GR) (GRase) (GOR1) - Pisum sativum (Garden pea) & (at3g54660 : 173.0) Encodes glutathione reductase that is most likely localized in the chloroplast.; glutathione reductase (GR); FUNCTIONS IN: glutathione-disulfide reductase activity, copper ion binding, ATP binding; INVOLVED IN: glutathione metabo…	-8.2312
										cluster-49084.148220	redox.ascorbate and glutathione.glutathione	(loc_os04g38450.1 : 642.0) no description available & (at4g39640 : 630.0) The gene encodes a gamma-glutamyltransferase (AKA gamma-glutamyl transpeptidase, EC 2.3.2.2) that is located in vascular tissues (predominantly phloem) of leaves and is involved in the degradation of glutathione. The encoded enzyme also mitigates oxidative stress by metabolizing GSSG (oxidized form of GSH - glutathione) in …	10.021
										cluster-49084.132016	redox.ascorbate and glutathione.glutathione	(loc_os04g38450.1 : 587.0) no description available & (at4g39640 : 583.0) The gene encodes a gamma-glutamyltransferase (AKA gamma-glutamyl transpeptidase, EC 2.3.2.2) that is located in vascular tissues (predominantly phloem) of leaves and is involved in the degradation of glutathione. The encoded enzyme also mitigates oxidative stress by metabolizing GSSG (oxidized form of GSH - glutathione) in …	11.562
										cluster-49084.116257	redox.ascorbate and glutathione.glutathione	(loc_os04g38450.1 : 424.0) no description available & (at4g39640 : 416.0) The gene encodes a gamma-glutamyltransferase (AKA gamma-glutamyl transpeptidase, EC 2.3.2.2) that is located in vascular tissues (predominantly phloem) of leaves and is involved in the degradation of glutathione. The encoded enzyme also mitigates oxidative stress by metabolizing GSSG (oxidized form of GSH - glutathione) in …	4.2039

[truncated: 2 more sheets: T03LvsT03R, T09LvsT09R]
