# Supplementary material for: Transcriptional profiling of two contrasting genotypes uncovers molecular mechanisms underlying salt tolerance in alfalfa
Source: Sci Rep. 2021 Mar 4;11:5210. doi: 10.1038/s41598-021-84461-w (PMC7933430; doi:10.1038/s41598-021-84461-w)
Supplement: Supplementary file 10 — Supplementary Table S10. [file 41598_2021_84461_MOESM10_ESM.xlsx]

## Sheet: Sheet1
Supplementary Table S10. List of alfalfa clusters studied for gene expression analysis by qRT-PCR.
Cluster number of alfalfa	Medicago truncatula Gene ID	Description
49084.3	Medtr4g063090	Tonoplast intrinsic protein/Aquaporin
49084.5	Medtr7g088820	Nitrate transporter 1
49084.1	Medtr7g100040	Pescadillo-like protein
49084.2	Medtr3g115640	Calcium-binding EF hand protein
49084.1	Medtr3g077670	Boron transporter-like protein
49084.2	Medtr6g092940	High-affinity potassium transporter
49084.1	Medtr7g114970	Aldo/keto reductase family oxidoreductase
49084.4	Medtr4g077880	P-loop nucleoside triphosphate hydrolase superfamily protein
49084.5	Medtr4g093845	White-brown-complex ABC transporter family protein
49085	Medtr8g027755	Cyclic nucleotide-gated ion channel-like protein
49084.2	Medtr6g086170	Sulfate/bicarbonate/oxalate exchanger and transporter sat-1
49084.6	Medtr5g014150	Peptide transporter
49084.2	Medtr5g070670	Potassium transporter-like protein
49084.2	Medtr0459s0020	Boron transporter-like protein
49084.7	Medtr7g067010	Proton-dependent oligopeptide transport family protein
49084.2	Medtr4g088945	Tyrosine kinase family protein
49085	Medtr6g023770	ClC chloride channel family protein
49084.2	Medtr2g097900	Aluminum-activated citrate transporter
49084.1	Medtr4g011600	Sulfate transporter-like protein
49084.1	Medtr7g021530	Phosphatase 2C family protein
49084.1	Medtr8g088670	Magnesium transporter MRS2-like protein
49084.1	Medtr5g093030	SPFH domain/band 7 family protein/ PROHIBITIN
49084.2	Medtr2g036600	Lysine-tRNA ligase-like protein
49084.2	Medtr3g073990	Pollen Ole e I family allergens
49084.1	Medtr3g110340	ATP-dependent protease LA (lon) domain protein
