# Supplementary material for: Transcriptional profiling of two contrasting genotypes uncovers molecular mechanisms underlying salt tolerance in alfalfa
Source: Sci Rep. 2021 Mar 4;11:5210. doi: 10.1038/s41598-021-84461-w (PMC7933430; doi:10.1038/s41598-021-84461-w)
Supplement: Supplementary file 11 — Supplementary Table S11. [file 41598_2021_84461_MOESM11_ESM.xlsx]

## Sheet: Sheet1
Supplementary Table S11. List of primers used for qRT-PCR analyses
Primer Name	Sequence (5' to 3')
49084.266975-F	CTGGTGGACTGGAAACATCTG
49084.266975-R	ACACTGTGTAGACCAAACCAAA
49084.4747-F	GAGGAAGTGGTGATGGTGAAAG
49084.4747-R	ACCTCATTAGCAAGGATGAAAGG
49084.137033-F	GAAAAAGCAGAAGCTGATGAAGC
49084.137033-R	GACCCTGCTGAAGTGTATGTT
49084.160860-F	CAGGGAAAAAGGCTGAAGAAAC
49084.160860-R	TACAGGACCAATTCCTGCATTT
49084.153467-F	GTCCTCATGATGTACCTTCCAC
49084.153467-R	GCATCCTCTCACTGCTTTCT
49084.129745-F	GAGAGAAATACCGATGGAACTCTC
49084.129745-R	CACCTAGTATGAGGAGAGGCT
49084.99899-F	CCACTTCCTCAGATGGTGATTT
49084.99899-R	AGTCTTGGCACATACTGTGTTAT
49084.128008-F	CTGATGTTTATGGACTCGATGGT
49084.128008-R	TTTGTAGCCACCTGGATCTTT
49084.49984-F	ATGCTTTGGCAGGAAGGTTG
49084.49984-R	CCTGATGTTCCATAAGCCAGTG
49084.40282-F	CAACATGAGGCTGAGAGACAA
49084.40282-R	ACTCATCCTTATACTTAGCCAACTG
49084.19041-F	CTCATTGGCCTTTATTCAAGCTT
49084.19041-R	TGCTAGCAATAAGCAATGATGC
49084.61423-F	GACGGGTTCAAGTTCTTGGATA
49084.61423-R	CTTGACTTACAGGACAGAGACG
49084.195705-F	CATCACTATGAGGATATGACCACAG
49084.195705-R	GTATATAATGGGCTTGTTCCAACG
49084.206430-F	TCGAGACACAGATGGAAGATTG
49084.206430-R	CCTACAATGAGGAGTGGTTGG
49084.69883-F	TACGAATCACAGGCAATGAATGT
49084.69883-R	TCTTGCAGCAGAGGCATTTC
49084.217936-F	CTGTCTACATGGTAATCTAGACTACTAC
49084.217936-R	TTCAGTCATCCCTAATCATCCAC
49084.95641-F	CAACAAGAAAGGTACTTGATGGG
49084.95641-R	ACAAACACACAGAATTGAAGCA
49084.153639-F	CCGCAGAAAAATTCGGTAGTTG
49084.153639-R	ATATAGCGCTGACGAAGCTG
49084.113206-F	CTAACCACCATCATGGCACA
49084.113206-R	GTTGGTGGGAGATGGAAGAAG
49084.116673-F	CCTAATCTTCCAAAGGAAGAAGAGA
49084.116673-R	GAAATCAGAGTTAGGCAGCCA
49084.129592-F	CAATATCCTCGCGAGAGAGAAAG
49084.129592-R	CCTCTTGACGCAAAGGATCA
49084.134322-F	CTCTCGAACCCTAACCCTTTATC
49084.134322-R	TTCACGGTATAGACTGAGGAGTA
49084.151824-F	GGATCCAACGCAATACTTGGAG
49084.151824-R	GTGGCAGAGAATTTGTGTGGATA
49084.176013-F	CAATCAGAATTGCTCAGGTGC
49084.176013-R	TCTCCAGTTGCATCAGTCTTC
49084.119581-F	TACATATCTTGGTGGCACGC
49084.119581-R	TCTTCAACGTCTGCATTGATTTG
MsActin-4F	GGAATGGTCAAGGCTGGATTT
MsActin-4R	TGATTGAGCTTCATCACCAACATA
MsG3PD-3F	CATCACAGCCACTCAGAAGAC
MsG3PD-3R	TGGAAGCACTTTGCCTACAG
